# Supplementary material for: Disruption of the SAGA CORE triggers collateral degradation of KAT2A
Source: Nat Commun. 2026 Apr 20;17:3410. doi: 10.1038/s41467-026-71613-7 (PMC13096341; doi:10.1038/s41467-026-71613-7)
Supplement: Supplementary file 3 — Supplementary Data 1-6 [file 41467_2026_71613_MOESM3_ESM.xlsx]

## Sheet: Supplementary_Data1
Supplementary Data 1 | sgRNA-expressing plasmids used in this study
Lab internal ID	Name	Sequence	Description
590	AAVS1	GTCACCAATCCTGTCCCTAG	Guide against safe harbour locus, negative control
36	NT45	TCGAGCGTTGATCGACAACG	Non-targeting sequence (negative control)
37	NT46	TTATAGGTCGGCGAGTCGAC	Non-targeting sequence (negative control)
756	MYC_sg1	CTATGACCTCGACTACGACT	Positive control guide in SAGA arrayed screen
757	MYC_sg2	CTTCGGGGAGACAACGACGG	Positive control guide in SAGA arrayed screen
758	RAD21_sg1	ACATACTCTAAGTCAGGCAG	Positive control guide in SAGA arrayed screen
759	RAD21_sg2	GGTTAGCTTCTTATCCCAAT	Positive control guide in SAGA arrayed screen
445	SF3B3_sg1	TTAACCTTGCAGAGAGCCAC	Guide against SF3B3, component of SAGA SPL module, used in arrayed SAGA screen
894	SF3B3_sg2	AATGGCAAAGCTGATGCCAG	Guide against SF3B3, component of SAGA SPL module, used in arrayed SAGA screen
454	SF3B5_sg1	CTACACCATCCATAGCCAGC	Guide against SF3B5, component of SAGA SPL module, used in arrayed SAGA screen
895	SF3B5_sg2	TGTAGGAGCAGTACGAGTCG	Guide against SF3B5, component of SAGA SPL module, used in arrayed SAGA screen
455	TRRAP_sg1	CGGTGGTTGACCAGACCACT	Guide against TRRAP, used in arrayed SAGA screen
893	TRRAP_sg2	TGGCGTTTGTTGCAACACAG	Guide against TRRAP, used in arrayed SAGA screen
400	TAF5L_sg1	GCGTACCGAGCAGATTCAGA	Guide against TAF5L, component of SAGA CORE module, used in arrayed SAGA screen
884	TAF5L_sg2	CATCTGAGTCCACGTACTGC	Guide against TAF5L, component of SAGA CORE module, used in arrayed SAGA screen
413	TAF6L_sg1	TGTCAGAGCGAGAAGAGCGG	Guide against TAF6L, component of SAGA CORE module, used in arrayed SAGA screen
852	TAF6L_sg2	GCGGTTTGTGGAGATCCCTC	Guide against TAF6L, component of SAGA CORE module, used in arrayed SAGA screen
906	TAF9B_sg1	CCCAAGAACGCTCCGAGAGA	Guide against TAF9B, component of SAGA CORE module, used in arrayed SAGA screen
462	TAF9B_sg2	GAATCACAGAGTATGAACCA	Guide against TAF9B, component of SAGA CORE module, used in arrayed SAGA screen
468	TAF10_sg1	GCACCGCCGCGGAGAACAAG	Guide against TAF10, component of SAGA CORE module, used in arrayed SAGA screen
885	TAF10_sg2	GGGAGCCAGCTGAGCGGCGT	Guide against TAF10, component of SAGA CORE module, used in arrayed SAGA screen
980	TAF12_sg1	GCGATGCCGCGCAAGCTGAC	Guide against TAF12, component of SAGA CORE module, used in arrayed SAGA screen
981	TAF12_sg2	GCATCGCAAGTCTAGCACCC	Guide against TAF12, component of SAGA CORE module, used in arrayed SAGA screen
438	SUPT3H_sg1	TCTACTGCAACTTCAAGTAG	Guide against SUPT3H, component of SAGA CORE module, used in arrayed SAGA screen
892	SUPT3H_sg2	CAAGTAGTGGAAGGAGTACA	Guide against SUPT3H, component of SAGA CORE module, used in arrayed SAGA screen
440	SUPT7L_sg1	CAAATCGAAGGAACTTCTGT	Guide against SUPT7L, component of SAGA CORE module, used in arrayed SAGA screen
1017	SUPT7L_sg2	CTGGTAGAGGAGCTGCCGAC	Guide against SUPT7L, component of SAGA CORE module, used in arrayed SAGA screen
890	SUPT20H_sg1	ACTAGCTTTGGATCGTGCAG	Guide against SUPT20H, component of SAGA CORE module, used in arrayed SAGA screen
891	SUPT20H_sg2	GGAAATACCTATCAAGTGGA	Guide against SUPT20H, component of SAGA CORE module, used in arrayed SAGA screen
450	TADA1_sg1	ACTGGGCTAACCTAAAGCTG	Guide against TADA1, component of SAGA CORE module, used in arrayed SAGA screen
889	TADA1_sg2	GGCGACCTTTGTGAGCGAGC	Guide against TADA1, component of SAGA CORE module, used in arrayed SAGA screen
432	SGF29_sg1	GCGGGAATCGGCAGACACGA	Guide against SGF29, component of SAGA HAT module, used in arrayed SAGA screen
880	SGF29_sg2	AAGTTCTGCAATGCGGGAAT	Guide against SGF29, component of SAGA HAT module, used in arrayed SAGA screen
511	TADA2B_sg1	CTGCGTGTACTGCCTGGCCG	Guide against TADA2B, component of SAGA HAT module, used in arrayed SAGA screen
464	TADA2B_sg2	AGCAGTTCGGCTTCGGAAAC	Guide against TADA2B, component of SAGA HAT module, used in arrayed SAGA screen
1019	TADA3_sg1	CTGGGTCGAGACCATGAACT	Guide against TADA3, component of SAGA HAT module, used in arrayed SAGA screen
879	TADA3_sg2	GTGCCAGCACTGCCGTGTAG	Guide against TADA3, component of SAGA HAT module, used in arrayed SAGA screen
1022	KAT2A_sg1	GGGAGGCTATCACAGCTCTG	Guide against KAT2A, component of SAGA HAT module, used in arrayed SAGA screen
1023	KAT2A_sg2	GCTGGAGGAGGAGATCTATG	Guide against KAT2A, component of SAGA HAT module, used in arrayed SAGA screen
1014	ENY2_sg1	AGAGCTAAATTAATTGAATG	Guide against ENY2, component of SAGA DUB module, used in arrayed SAGA screen
1015	ENY2_sg2	CAGTTGAAGGCACACTGTAA	Guide against ENY2, component of SAGA DUB module, used in arrayed SAGA screen
1025	USP22_sg1	GTCCCAGAAGGGGTCGATGG	Guide against USP22, component of SAGA DUB module, used in arrayed SAGA screen
1026	USP22_sg2	GTCCCGCAGAAGTGGCGTGT	Guide against USP22, component of SAGA DUB module, used in arrayed SAGA screen
439	ATXN7_sg1	CTCCCCCCTGACGTCATCCG	Guide against ATNX7, component of SAGA DUB module, used in arrayed SAGA screen
883	ATXN7_sg2	GCGGGCCGCGGATGACGTCA	Guide against ATNX7, component of SAGA DUB module, used in arrayed SAGA screen
436	ATXN7L3_sg1	CCTCTAGTTTGCTGTTATCC	Guide against ATNX7L3, component of SAGA DUB module, used in arrayed SAGA screen
491	ATXN7L3_sg2	TCAGGAGATATACGCGGACC	Guide against ATNX7L3, component of SAGA DUB module, used in arrayed SAGA screen
1185	EFS_ARIH1_sg1	GTTGGCTGCAATCCAATTGG	Guide against ARIH1, used for validation of pooled CRISPR screen to find effectors of KAT2A degradation
1186	EFS_ARIH1_sg2	GAGCAGATTCTACAACACA	Guide against ARIH1, used for validation of pooled CRISPR screen to find effectors of KAT2A degradation
1189	EFS_FBXL5_sg1	GGATGCCAGAATTTGCAGTG	Guide against FXBL5, used for validation of pooled CRISPR screen to find effectors of KAT2A degradation
1190	EFS_FBXL5_sg2	GAATCTGAAATGTCAGTCT	Guide against FXBL5, used for validation of pooled CRISPR screen to find effectors of KAT2A degradation
1195	EFS_TRAIP_sg1	GACGTGGCCGCCATCCACTG	Guide against TRAIP, used for validation of pooled CRISPR screen to find effectors of KAT2A degradation
1196	EFS_TRAIP_sg2	GTGGATGGCGGCCACGTCG	Guide against TRAIP, used for validation of pooled CRISPR screen to find effectors of KAT2A degradation
1197	EFS_UBA3_sg1	GAATAGTACAGTCTGTGGGG	Guide against UBA3, used for validation of pooled CRISPR screen to find effectors of KAT2A degradation
1198	EFS_UBA3_sg2	GTTACGTATAGGCTCACTCA	Guide against UBA3, used for validation of pooled CRISPR screen to find effectors of KAT2A degradation
1199	EFS_UBE2M_sg1	GCTGGTCATCTGTCCTGATG	Guide against UBE2M, used for validation of pooled CRISPR screen to find effectors of KAT2A degradation
1200	EFS_UBE2M_sg2	GTCACCAAGAAGAGATACTGC	Guide against UBE2M, used for validation of pooled CRISPR screen to find effectors of KAT2A degradation
1201	EFS_UHRF1_sg1	GGTCCGAACCTGGATCCACA	Guide against UHRF1, used for validation of pooled CRISPR screen to find effectors of KAT2A degradation
1202	EFS_UHRF1_sg2	GTAGCGCCACACGAGAAACC	Guide against UHRF1, used for validation of pooled CRISPR screen to find effectors of KAT2A degradation
1207	EFS_OTUD5_sg1	GATGTACAACCGTCCTGTGG	Guide against OTUD5, used for validation of pooled CRISPR screen to find effectors of KAT2A degradation
1208	EFS_OTUD5_sg2	GAATATCCACTATAATTCAG	Guide against OTUD5, used for validation of pooled CRISPR screen to find effectors of KAT2A degradation
1209	EFS_UBR5_sg1	GATGTGGCTGATCAGCCAAG	Guide against UBR5, used for validation of pooled CRISPR screen to find effectors of KAT2A degradation
1210	EFS_UBR5_sg2	GATGCTGGAATAACTGGCTG	Guide against UBR5, used for validation of pooled CRISPR screen to find effectors of KAT2A degradation
1174	EFS iRFP AAVS1	GTCACCAATCCTGTCCCTAG	Guide against AAVS1, used as negative control for validation experiment in leukaemia cells
1495	EFS iRFP OTUD5 sg1	GATGTACAACCGTCCTGTGG	Guide against OTUD5, used for validation in leukaemia cells
1496	EFS iRFP OTUD5 sg2	GAATATCCACTATAATTCAG	Guide against OTUD5, used for validation in leukaemia cells
1497	EFS iRFP UBR5 sg1	GATGTGGCTGATCAGCCAAG	Guide against UBR5, used for validation in leukaemia cells
1498	EFS iRFP UBR5 sg2	GATGCTGGAATAACTGGCTG	Guide against UBR5, used for validation in leukaemia cells
1530	ZZZ3_sg1	GAAGTAGAATCTCGACGC	Guide against ZZZ3, component of ATAC CORE module
1531	ZZZ3_sg2	AACCCATCCAGGGTGTTCGG	Guide against ZZZ3, component of ATAC CORE module
1532	TADA2A_sg1	GGACCTGTATGAAACAATG	Guide against TADA2A, component of ATAC HAT module
1533	TADA2A_sg2	GAACGGCGGTATCCCAAGG	Guide against TADA2A, component of ATAC HAT module
1534	YEATS2_sg1	GCTCCCATAAAACAGAACAG	Guide against YEATS2, component of ATAC CORE module
1535	YEATS2_sg2	GTGGGGTGTAGCCATGACAG	Guide against YEATS2, component of ATAC CORE module
1536	WDR5_sg1	GTGAGCTGGCAAAGTCTTG	Guide against WDR5, component of ATAC CORE module
1537	WDR5_sg2	GAAGGTTCCAGATGTAAACA	Guide against WDR5, component of ATAC CORE module
1538	MBIP_sg1	GATTTCGTAGAGCACCTCTC	Guide against MBIP, component of ATAC CORE module
1539	MBIP_sg2	GATAGGAAGAACAGAAATG	Guide against MBIP, component of ATAC CORE module
1540	DR1_sg1	AGACTCTTCCTAATGTCC	Guide against DR1, component of ATAC CORE module
1541	DR1_sg2	GTCACCAGAGCATGTCATACA	Guide against DR1, component of ATAC CORE module
1555	ATAC2_sg1	GTCTACCTGGTGGAGCACCG	Guide against ATAC2, component of ATAC CORE module
1556	ATAC2_sg2	GCACCTGAACGGAAGTACAT	Guide against ATAC2, component of ATAC CORE module

## Sheet: Supplementary Data 2
Supplementary Data 2 | Reagents used in this study
REAGENT or RESOURCE	SOURCE	IDENTIFIER	COMMENTS
Antibodies
KAT2A rabbit monoclonal (1:500, IF)	Cell Signaling	C26A19
KAT2B (PCAF) rabbit monoclonal (1:500, IF)	Cell Signaling	3378S
H3K9ac polyclonal rabbit (1:500, IF, 1:50 CUT&RUN)	Active Motif	39017
HA monoclonal mouse (1:400, IF)	Cell Signalling	2367S
H3S10P monoclonal mouse (1:5000, IF)	Millipore	05806
Donkey anti-rabbit Alexa Fluor 488 secondary antibody (1:1000, IF)	Molecular Probes	A21206
Goat anti-rabbit Alexa Fluor 568 secondary antibody (1:1000, IF)	Molecular Probes	A11011
Goat anti-rabbit Alexa Fluor 647 secondary antibody (1:1000, IF)	Molecular Probes	A21244
Anti-KAT2A / GCN5 antibody [EPR21146] - ChIP Grade (1:1000, WB) (1:50, CUT&RUN)	abcam	ab217876
Anti-TADA3 antibody produced in rabbit (1:1000, WB)	Sigma	HPA042250-100ul
APC anti-rat CD90/mouse CD90.1 (Thy1.1) Antibody (1:400, FACS)	Biolegend	202526
Anti-rabbit IgG, HRP-linked Antibody #7074 (1:10000, WB)	Cell Signalling	7074S
Chemicals, peptides, and recombinant proteins
DMEM high glucose	Fisher Scientific	11584486
IMDM	Fisher Scientific	12589059
Fetal Bovine Serum (used at 10 %)	Gibco	17593595
Penicillin-Streptomycin	Fisher Scientific	11548876
L-Glutamine	Thermo Fisher Scientific	25030024
Blasticidin (1:1000)	Gibco	A1113903
Puromycin (1:10000)	Thermo Fisher Scientific	A1113803
Polyethylenimine, branched (PEI)	Sigma	408727-100ML
pA/G-Mnase	IMP Protein Technologies	N/A
GSK-699 (100 nM final)	Invivochem	V41244
Hoechst 33342, Trihydrochloride, Trihydrate (1.62 µM final)	Thermo Fisher Scientific	H3570
dTAG-V1 (100 nM final)	Tocris	6914
Sucrose	Fisher Scientific	15446759
Digitonin	Millipore	D141-100MG
MG-132 (1 µM final)	Medchemexpress	HY-13259
MLN-4924 (1 µM final)	Medchemexpress	HY-70062
TAK-243 (500 nM final)	Medchemexpress	HY-100487
Accutase® Cell Detachment Solution	Biolegend	423201
DMSO	Fisher Scientific	BP231-100
Turbofect transfection reagent	Thermo Fisher Scientific	R0531
16 % formaldehyde (methanol-free)	Thermo Fisher Scientific	28906
Triton X-100	Sigma	X100-100ML
10 % Triton X-100 in water	Sigma	93443-100ML
DPBS 1X, no calcium, no magnesium	Thermo Fisher Scientific	14190
Tween-20	Sigma	P9416-100ML
1M Tris HCl pH 7.5	Invitrogen	15567027
1M Tris HCl pH 8.0	Thermo Fisher Scientific	AM9555G
1M MgCl2	Merck	MG1028-100ML
10 % NP40 in water	Thermo Fisher Scientific	85124
Bovine serum albumin	Sigma	A9418-500G
Roche cOmplete EDTA-free Proteasome Inhibitors	Sigma	11873580001
1M DTT	Sigma	43186-10ML
1M HEPES	Thermo Fisher Scientific	15630-056
1M EDTA pH 8.0	Thermo Fisher Scientific	AM9260-G
0.5M EDTA pH 8.0	VWR	J60767AD
NaCl	Fisher Scientific	BP358-1
RNase A	Thermo Fisher Scientific	EN0531
Glycogen for molecular biology	Merck	10901393001
Glycerol	Fisher Scientific	10692372
2M KCl	Thermo Fisher Scientific	AM9640-G
Spermidine	Sigma	S2626-1G
Clarity Max™ ECL Substrate	Bio-Rad	1705062
Trichloroacetic acid	Sigma	92128-100G
Acetone	Roth	9372.1
Trans blot Turbo buffer 5X	Bio-Rad	10026938
Human TruStain FcX™ Fc Receptor Blocking Solution	Biolegend	422301
4% BD fixation buffer	Thermo Fisher Scientific™ Pierce™	BD 554655
Proteinase K	New England Biolabs	P8107
Phenol	Sigma	P4557
Isopropanol	Sigma	I9516
AmpliTaq Gold Polymerase	Thermo Fisher Scientific	43118118
iQ SYBR Green Supermix	Bio-Rad	1708880
Mag-bind TotalPure NGS beads	Omega Bio-tek	M1378-00
Critical commercial assays
Pierce™ BCA Protein Assay Kit	Thermo Fisher Scientific	23227
Qubit™ 1X dsDNA HS Assay Kit	Fisher Scientific	Q33231
NEBNext® Ultra™ II DNA Library Prep Kit for Illumina	NEB	E7645L
NEBNext Multiplex Oligos for Illumina (Dual Index Set 1)	NEB	E7600S
Monarch® PCR & DNA Cleanup Kit (5 µg)	NEB	T1030S/
8-well Ibidi chambers	Ibidi	80827
PhenoPlate 96-well plates	Revvity	6055302
iScript cDNA Synthesis Kit	Bio-Rad	170889
RNeasy Mini Kit	Qiagen	74104
F-bottomed 96-well plates	VWR	734-2327
V-bottomed 96-well plates	Thermo Fisher Scientific	277143
Open Top Polyclear Centrifuge tubes (14 x 89 mm)	Seton Scientific	7030
Trans Blot Turbo RTA Transfer Kit, Midi, LF PVDF	Bio-Rad	1704275
4-12 % Bis Tris gels (26-well)	Bio-Rad	3450125
Deposited data
CUT&RUN GEO	This study	GSE300600
Proteomics PRIDE	This study	PXD065443
Experimental models: cell lines
Lenti-X™ 293T Cell Line	Takara	632180; lab internal ID129
Human HAP1 parental cell line	Horizon	C859; lab internal ID9
HAP1 KAT2A KO clone 929c001	Horizon	Horizon Discovery #HZGHC000929c001; lab internal ID39
HAP1 TAF5L KO clone 928012 (clone 1)	Horizon	Horizon Discovery #HZGHC004928c012; lab internal ID41
HAP1 TAF5L KO clone 928010 (clone 2)	Horizon	Horizon Discovery #HZGHC004928c010; lab internal ID42
HAP1 TAF6L KO clone 14A21	This study	Lab internal ID34
HAP1 TAF5L KO clone 928010, empty vector overexpression	This study	Lab internal ID126	Puromycin resistant
HAP1 TAF5L KO clone 928010, mouse TAF5L cDNA full length overexpression	This study	Lab internal ID128	Stably overexpress murine Taf5l cDNA. Puromycin resistant.
HAP1 TAF5L KO, KAT2A_3xV5_BFP-P2A_mCherry stability reporter	This study	Lab internal ID153	Wild type KAT2A sequence
HAP1 TAF5L KO clone 928010, TAF5L NTD delta cDNA overexpression	This study	Lab internal ID163	Stably overexpress murine Taf5lNTDdelta cDNA. Puromycin resistant.
HAP1 TAF5L KO clone 928010, TAF5L WD401-6 delta cDNA overexpression	This study	Lab internal ID164	Stably overexpress murine Taf5lWD401-6delta cDNA. Puromycin resistant.
HAP1 WT HAP1 KAT2A_3xV5_BFP-P2A_mCherry stability reporter_mCherry	This study	Lab internal ID171	Wild type KAT2A sequence
HAP1 TAF6L KO clone 14A21 TAF6L aa364-539 delta cDNA overexpression rescue	This study	Lab internal ID203	Stably overexpress murine Taf6lIDRdelta cDNA. Puromycin resistant.
HAP1 TAF6L KO clone 14A21 TAF6L HEAT delta cDNA overexpression rescue	This study	Lab internal ID204	Stably overexpress murine Taf6lHEATdelta cDNA. Puromycin resistant.
HAP1 TAF6L KO clone 14A21 TAF6L full length cDNA overexpression rescue	This study	Lab internal ID205	Stably overexpress murine Taf6l cDNA. Puromycin resistant.
HAP1 Wild type, Cas9, clone 7	This study	Lab internal ID220	Blasticidin resistant (Cas9)
HAP1 TAF5L KO, Cas9, clone 8	This study	Lab internal ID225	Blasticidin resistant (Cas9)
HAP1 TAF6L KO clone 14A21 KAT2A_3xV5_BFP-P2A_mCherry stability reporter	This study	Lab internal ID242
HAP1 WT HAP1 Cas9_Blast Clone 7, KAT2A_3xV5_BFP-P2A_mCherry stability reporter	This study	Lab internal ID284	Wild type KAT2A sequence. Blasticidin resistant (Cas9)
HAP1 TAF5L KO Cas9 Blast Clone 8, KAT2A_3xV5_BFP-P2A_mCherry stability reporter	This study	Lab internal ID288	Wild type KAT2A sequence. Blasticidin resistant (Cas9)
HAP1 TAF6L KO clone 14A21, empty vector PuroR	This study	Lab internal ID309	Puromycin resistant
HAP1 TADA1 KO, Cas9 clone 4	This study	Lab internal ID329	Blasticidin resistant (Cas9)
HAP1 TADA1 KO, Cas9 clone 7	This study	Lab internal ID330	Blasticidin resistant (Cas9)
HAP1 TADA1 KO, Cas9, clone 7, HA-dTAG-TADA1 (mouse) full length cDNA overexpression	This study	Lab internal ID333	Stably overexpress murine Tada1 cDNA. Puromycin resistant. Blasticidin resistant (Cas9)
HAP1 TADA1 KO, Cas9, clone 7, empty vector	This study	Lab internal ID336	Stably overexpress murine Tada1 cDNA. Puromycin resistant. Blasticidin resistant (Cas9)
NALM6-Cas9 clone 4	This study	Lab internal ID239	Blasticidin resistant (Cas9)
NALM6-Cas9 clone 4 KAT2A_3xV5_BFP-P2A_mCherry stability reporter	This study	Lab internal ID280	Wild type KAT2A sequence. Blasticidin resistant (Cas9)
MOLM13-Cas9 clone 15	This study	Lab internal ID293	Blasticidin resistant (Cas9)
MOLM13-Cas9 C15, KAT2A_3xV5_BFP-P2A_mCherry stability reporter	This study	Lab internal ID342	Wild type KAT2A sequence. Blasticidin resistant (Cas9)
KAT2A KO Cas9, clone 3	This study	Lab internal ID608	Blasticidin resistant (Cas9). Puromycin resistant (KAT2A KO)
KAT2A KO Cas9, clone 8	This study	Lab internal ID613	Blasticidin resistant (Cas9). Puromycin resistant (KAT2A KO)
HAP1 TAF5L KO Cas9 Blast Clone 8, KAT2ANterm_3xV5_BFP-P2A_mCherry stability reporter low + medium	This study	Lab internal ID674	Blasticidin resistant (Cas9). KAT2A N-term mutant. R78 and L81 mutated to alanine
HAP1 TAF5L KO Cas9 Blast Clone 8, KAT2ANterm K > R_3xV5_BFP-P2A_mCherry stability reporter low + medium	This study	Lab internal ID675	Blasticidin resistant (Cas9). KAT2A N-term K>R mutant . K91, K101, K102, K105 mutated to arginine
HAP1 TAF5L KO Cas9 Blast Clone 8, KAT2A Leu-rich_3xV5_BFP-P2A_mCherry stability reporter low + medium	This study	Lab internal ID676	Blasticidin resistant (Cas9). KAT2A Leu-rich mutant. L201, L204, L205 mutated to alanine
HAP1 TAF5L KO Cas9 Blast Clone 8, KAT2ACterm K > R_3xV5_BFP-P2A_mCherry stability reporter low + medium	This study	Lab internal ID677	Blasticidin resistant (Cas9). KAT2A C-term K>R mutant . K672, K676, K677, K682, K688 mutated to arginine
HAP1 TAF5L KO Cas9 Blast Clone 8, KAT2AWild type_3xV5_BFP-P2A_mCherry stability reporter low + medium	This study	Lab internal ID750	Blasticidin resistant (Cas9). Wild type KAT2A sequence
Recombinant DNA
pLKO5.sgRNA.EFS.GFP	Addgene	Plasmid #57822; Lab internal ID44
lentiCas9-Blast	Addgene	Plasmid #52962; Lab internal ID53
SFFV-KAT2A-tagBFP-P2A-mCherry	This study	Lab internal ID877
sgRNA library targeting SAGA components	This study	N/A
sgRNA library targeting ATAC components	This study	N/A
sgRNA library for pooled CRISPR screen and downstream validation	Kagiou et al; 2024	N/A
pLVX-Taf5l full length_Puro	This study	Lab internal ID597
pLVX-Taf6l full length_Puro	This study	Lab internal ID848
pLVX-empty vector_Puro	This study	Lab internal ID121
pLVX-Taf5l_delta_NTD_Puro	Genscript	Lab internal ID917
pLVX-Taf5l_delta_WD40_1-6	Genscript	Lab internal ID918
pLVX-Taf6l_delta_IDR_Puro	Genscript	Lab internal ID919
pLVX-Taf6l_delta_HEAT_Puro	Genscript	Lab internal ID920
pLenti-FLAG-Avi-Tada1_full_length-2XHA-dTAG	Twist Bioscience	Lab internal ID1166
pLenti-FLAG-Avi (empty vector)	This study	Lab internal ID1167
pVSV-G	Addgene	Lab internal ID56
pPAX2	Addgene	Lab internal ID57
pRRL-SFFV-KAT2A-GGGG-3xV5-tagBFP-p2a-mCherry mutant KAT2ANterm	Twist Bioscience	Lab internal ID1515
pRRL-SFFV-KAT2A-GGGG-3xV5-tagBFP-p2a-mCherry mutant KAT2ANterm K>R	Twist Bioscience	Lab internal ID1516
pRRL-SFFV-KAT2A-GGGG-3xV5-tagBFP-p2a-mCherry mutant KAT2ALeu-rich	Twist Bioscience	Lab internal ID1517
pRRL-SFFV-KAT2A-GGGG-3xV5-tagBFP-p2a-mCherry mutant KAT2ACterm K>R	Twist Bioscience	Lab internal ID1518
Software and algorithms
Fiji	NIH	Version 2.14.0
Prism	Graphpad	Version 10.4.1
FlowJo	FlowJo	Version 10.10.0
Python	Python.org	Version 3.9.18
Illustrator	Adobe	Version 29.3.1
Perseus	Cox lab, MPI of Biochemistry	Version 2.1.4.0
IGV	Broad Institute	Version 2.18.1
Bio-Rad CFX Maestro	Bio-Rad	Version 2.3

## Sheet: Supplementary_Data3
Supplementary Data 3 | Oligunucleotides used in this study
Lab internal ID	Name	Sequence	Description
DS396	TAF6L_gene_del.fwd	AGAAACTCCAGAGCACGAGCA	Fw genotyping primer TAF6L KO. For KO cell line ID34
DS397	TAF6L_gene_del.rev	CCGGGGGCGGGATTTATTTA	Rv genotyping primer TAF6L KO. For KO cell line ID34
DS1719	1719_5L_GenF	AGGAGGGATCACGTTATTCTGTAAG	Fw genotyping primer TAF5L KO. For KO cell lines 41, 42
DS1720	1720_5L_GenR	GTATTGTTGTCACTTTGGAGGTAGC	Rv genotyping primer TAF5L KO. For KO cell lines 41, 42
DS1723	1723_KAT2A_GenF	GGTTTTTCCAGCCATTACACTTACA	Fw genotyping primer KAT2A KO. For KO cell line ID39
DS1724	1724_KAT2A_GenR	AAGAGATTACAAGTGAAGAGGGGTC	Rv genotyping primer KAT2A KO. For KO cell line ID39
DS2291	TADA1_ex2_GenF	GGGACACAATTCAGCCCATAG	Fw genotyping primer TADA1 KO. For KO cell lines 329, 330
DS2292	TADA1_ex2_GenR	CTGACAACGCGTGAGAATG	Rv genotyping primer TADA1 KO. For KO cell lines 329, 330
DS3073	TRRAP_up_ex2_fw	AGCGTATCGATTATGTAGGCCT	Fw genotyping primer TRRAP for PCR. Also primer for Sanger
DS3074	TRRAP_dw_ex2_rev	TACACGTGCATGCACTGACA	Rv genotyping primer TRRAP for PCR
DS3075	TAF5L_up_ex2_fw	ACTGGCCCTGTTTGCTCTTT	Fw genotyping primer TAF5L for PCR. Also primer for Sanger
DS3076	TAF5L_dw_ex2_rev	GGGTCTCTGAGGCCAACATC	Rv genotyping primer TAF5Lfor PCR
DS3077	TAF6L_up_ex1_fw_1	TGTTTCCTTCTCTGAGCCTCAC	Fw genotyping primer TAF6L for PCR. Also primer for Sanger
DS3078	TAF6L_dw_ex1_rev_1	AGGCATGGACTGTCTCTGTTG	Rv genotyping primer TAF6Lfor PCR
DS2291	2291_TADA1_ex2_GenF	GGGACACAATTCAGCCCATAG	Fw genotyping primer TADA1 for PCR
DS2292	2292_TADA1_ex2_GenR	CTGACAACGCGTGAGAATG	Rv genotyping primer TADA1 for PCR
DS2284	TADA1_up_ex2_F	TTCCTCGGAGTTGGAGCATG	TADA1 Sanger primer
DS3079	TAF9b_up_ex2_fw	TGATGCTACCTTAACCCGCC	Fw genotyping primer TAF9B for PCR. Also primer for Sanger
DS3080	Taf9b_dw_ex2_rev	TCCCCTAGCTTGAGCTCCTTT	Rv genotyping primer TAF9B for PCR
DS3091	TAF10_up_ex1_fw_2	CCGCAGATCCACTATGGGAG	Fw genotyping primer TAF10 for PCR. Also primer for Sanger
DS3093	TAF10_dw_ex2_rev_3	AGCACGATGTGGCTGAAAGT	Rv genotyping primer TAF10 for PCR
DS3082	HB_TAF12_up_ex4_fw	CCCACCTTAGCCCAAATGCT	Fw genotyping primer TAF12 for PCR. Also primer for Sanger
DS3083	HB_TAF12_dw_ex4_rev	ACTCTAAGGGAACACTGAGGA	Rv genotyping primer TAF12 for PCR
DS1884	SUPT20H_up_ex2_F	ACCTGTGAAGTCATGGTTGTGA	Fw genotyping primer SUPT20H for PCR. Also primer for Sanger
DS503	SUPT20H_dw_ex2_R	AAAAACTGGGGTGGAGCTGAATA	Rv genotyping primer SUPT20Hfor PCR
DS2532	SUPT3H_up_ex2_F	TTGGCTGACATCTTACTTGACT	Fw genotyping primer SUPT3H for PCR. Also primer for Sanger
DS2484	SUPT3H_dw_ex2	TCCCCAATGCTCTGAAACACA	Rv genotyping primer SUPT3H for PCR
DS499	SUPT7L_Up_ex1_F	TTCAGGATTGAGCGTGATGGT	Fw genotyping primer SUPT7L for PCR. Also primer for Sanger
DS804	SUPT7L_Dw_sg1.rev	AGCAAAGCCTTGCCTTACCG	Rv genotyping primer SUPT7L for PCR
DS3084	TADA2B_ex1_fw	CGGAGCTGGGGAAGAAGTAC	Fw genotyping primer TADA2B for PCR
DS3085	TADA2B_dw_ex1_rev	ACACAGGGCACATGCATACA	Rv genotyping primer TADA2B for PCR
DS476	TADA2B_dw_ex2_R	CCGCTTTCTGTCGAGTCTGT	TADA2B Sanger primer
DS2485	SGF29_up_ex2	CCAAACAAGGTGACATTACAGGT	Fw genotyping primer SGF29 for PCR. Also primer for Sanger
DS2486	SGF29_dw_ex2	TGGTTCCTGCGAGTCCAATC	Rv genotyping primer SGF29 for PCR
DS1988	KAT2A_up_ex6_F	GTTTAGTCACCTGGCTCCCC	Fw genotyping primer KAT2A for PCR. Also primer for Sanger
DS1989	KAT2A_dw_ex6_R	ATCCCAAAAGGCCCATGGAG	Rv genotyping primer KAT2A for PCR
DS478	TADA3_Up_ex1_F	AGAGCATCAGAAAGGCGAGG	Fw genotyping primer TADA3 for PCR. Also primer for Sanger
DS3086	TADA3_dw_ex1_rev	CTCCCCACAAACCCCTGTAC	Rv genotyping primer TADA3 for PCR
DS2487	ATXN7L3_up_ex3	GGCATCCACACCAAAGAGGA	Fw genotyping primer ATXN7L3 for PCR
DS2488	ATXN7L3_ex4	CAGGCACTTCTCCAGATGGG	Rv genotyping primer ATXN7L3 for PCR
DS485	ATXNL3_dw_ex2_R	GGAGCTCCAGGTGCTACATC	ATXN7L3 Sanger primer
DS1998	ENY2_up_ex3_F	GGTAGAGGACGGTGGAGAGT	Fw genotyping primer ENY2 for PCR
DS1999	ENY2_dw_ex3_R	TGCCACCAAGAGGAAACCAT	Rv genotyping primer ENY2 for PCR. Also primer for Sanger
DS1994	USP22_up_ex8_F	ATCCTCCTCCCAAGTCCCTC	Fw genotyping primer USP22 for PCR. Also primer for Sanger
DS1995	USP22_dw_ex8_R	TAAGGGAGCAGCCAGTTTGG	Rv genotyping primer USP22 for PCR

## Sheet: Supplementary Data 4
Supplementary Data 4 | Raw counts from pooled CRISPR screen to find effectors of KAT2A stability in TAF5L KO cells
Gene	sgRNA	Sequence	KO_Low_R1	KO_Low_R2	KO_Low_R3	KO_Mid_R1	KO_Mid_R2	KO_Mid_R3	KO_High_R1	KO_High_R2	KO_High_R3
AAAS	AAAS_8086_1	GGTGAGGGAAAGGGGTGCGT	7	9	0	30	3	190	1	67	0
AAAS	AAAS_8086_2	GGGGAACAGGGACCCATGGA	11	140	1	13	16	16	0	0	0
AAAS	AAAS_8086_3	GGGAAGGAGCTCAAACACA	173	507	328	437	1035	1268	42	196	130
AAAS	AAAS_8086_4	GTCTGGGGACCAGAGCAGGT	0	0	1	1	3	9	8	13	0
AAAS	AAAS_8086_5	GGGCATTGACAAAGTACAG	188	459	659	758	608	1321	189	130	321
AAAS	AAAS_8086_6	GACAAAGTACAGCGGGATGT	568	423	316	1241	1610	1072	87	780	572
ABTB1	ABTB1_80325_1	GCACTTACTCGGAGCTCGGG	142	605	210	1125	1275	1590	196	302	447
ABTB1	ABTB1_80325_2	GGGCTCGGAAGTAGTCACTG	289	815	256	877	514	1052	99	434	722
ABTB1	ABTB1_80325_3	GATGCTAGACGAGGACACTG	1087	1431	288	2870	3314	2751	343	608	838
ABTB1	ABTB1_80325_4	GCCTGGCAGCAGGTACATGT	526	447	559	765	469	788	63	200	23
ABTB1	ABTB1_80325_5	GTCGGGTGAGATGCCATGCA	700	814	829	1796	1738	1991	466	744	940
ABTB1	ABTB1_80325_6	GGTCACTCAGTGCCCCATAG	273	165	173	1128	1755	1075	248	117	438
ABTB2	ABTB2_25841_1	GAACAGCCGCCACAACAGCT	435	341	395	1324	1165	1896	705	374	288
ABTB2	ABTB2_25841_2	GCTGCATGGACACATCTCTG	451	246	69	780	867	1321	550	359	324
ABTB2	ABTB2_25841_3	GCAGCGCAGGCGTACATCAG	1251	718	1081	2199	2634	2933	539	921	828
ABTB2	ABTB2_25841_4	GGACAGCGGCGACATCCGGC	91	18	143	908	263	469	113	302	191
ABTB2	ABTB2_25841_5	GAGGGCTCGGCAGTGAACGG	749	579	902	3288	2713	2507	980	597	646
ABTB2	ABTB2_25841_6	GAAAGTAGTAGAGCGTGTGG	96	724	179	1673	1143	1719	295	622	457
ADRM1	ADRM1_11047_1	GCTTATCCGGAGTCACGG	43	337	352	610	509	1035	117	238	203
ADRM1	ADRM1_11047_2	GACGACTGTGAGTTCAAGC	133	3	605	616	439	238	175	172	55
ADRM1	ADRM1_11047_3	GGATGGGAGCCATTATCTC	24	67	16	363	400	885	40	70	57
ADRM1	ADRM1_11047_4	GGTATTCTGGATCTCATCCG	206	198	401	365	570	804	268	172	296
ADRM1	ADRM1_11047_5	GTTCAAGGCAGGGTCCAAG	456	639	159	1457	1146	995	201	333	278
ADRM1	ADRM1_11047_6	GCACGTAGACCCTCCCGCTG	605	134	334	1217	1433	2545	168	541	421
AFP	AFP_174_1	GCAGCCCAAAGAAGAATTGT	249	235	1170	2983	1778	3302	556	603	686
AFP	AFP_174_2	GCCATGCTTCAGCAGCTTGG	1457	1920	1125	3722	3455	4305	700	1039	1999
AFP	AFP_174_3	GTCATTTATGAGATAGCAAGA	123	79	55	765	1561	1350	57	181	333
AFP	AFP_174_4	GATTACTGAGACAGCAAGCTG	1294	1436	1104	3246	4405	3966	1111	1027	1404
AFP	AFP_174_5	GAAACTGACCACGCTGGAACG	3339	2298	2822	7916	9873	9145	1699	2506	2912
AFP	AFP_174_6	GATTGTAGGTGCATACAGGAA	1081	186	194	1928	1734	1933	511	1234	419
AKTIP	AKTIP_64400_1	GCTTCTGCTTCACAACCA	435	433	567	634	562	729	376	334	195
AKTIP	AKTIP_64400_2	GGAGTAATATTCATACGGCA	176	36	13	500	210	370	11	90	98
AKTIP	AKTIP_64400_3	GAGAGCATTTGCAAAATGG	74	2	14	731	620	287	342	175	300
AKTIP	AKTIP_64400_4	GTTGTGAAGCAGAAGCTACC	5	113	18	401	127	233	39	53	0
AKTIP	AKTIP_64400_5	GATGGCTGCACATAGACGCC	128	144	93	703	604	913	478	471	392
AKTIP	AKTIP_64400_6	GAGGTGGGATCAACTAGC	128	2	51	294	177	748	93	26	8
AMBRA1	AMBRA1_55626_1	GAAGTGGATCTCATTGGCAG	639	984	918	3590	3166	3565	898	1663	1418
AMBRA1	AMBRA1_55626_2	GGAGGACAGACAGAGACATG	0	0	0	4	15	37	0	0	0
AMBRA1	AMBRA1_55626_3	GACACACCATGGAGTACGG	717	1110	672	2400	1538	3244	758	668	385
AMBRA1	AMBRA1_55626_4	GCTGGTAGAAGATAAAACC	266	333	32	561	408	501	121	268	399
AMBRA1	AMBRA1_55626_5	GGTGGGCTTGGCCTCACGA	849	1550	971	1912	2101	2516	195	639	684
AMBRA1	AMBRA1_55626_6	GGCTGCAACAGGCCCATGG	100	162	552	624	1404	935	365	139	420
AMFR	AMFR_267_1	GAGGGCCAAACACAATACAC	224	356	392	387	736	534	106	225	357
AMFR	AMFR_267_2	GCTGCGCGGAAACTGCCCTG	1459	2093	1109	4793	3902	5321	1171	1170	1941
AMFR	AMFR_267_3	GACAAGTCCGGCAAACCAG	1427	892	963	4087	3688	3382	1209	1594	1151
AMFR	AMFR_267_4	GTGCTGAATGTCCAGACAG	360	93	401	954	978	914	440	251	511
AMFR	AMFR_267_5	GCCAAGGTGTGCATTCCGT	570	627	440	1481	2383	2052	854	661	891
AMFR	AMFR_267_6	GATGAGAGACAGCGCATGC	41	50	42	242	494	139	82	76	83
ANAPC1	ANAPC1_64682_1	GAAACTTATTGGCAATCAGA	0	103	14	113	29	5	1	43	38
ANAPC1	ANAPC1_64682_2	GGAACATGAATCCAGCCACT	1	0	0	48	1	0	0	0	0
ANAPC1	ANAPC1_64682_3	GAAATTGGGTCACAAGCTGTT	0	0	0	0	0	0	0	0	0
ANAPC1	ANAPC1_64682_4	GAATTGGATGTTCACTAAATG	0	0	0	0	0	0	0	0	0
ANAPC1	ANAPC1_64682_5	GACATCTAGGAAATTTACCAA	26	0	0	0	0	2	0	0	0
ANAPC1	ANAPC1_64682_6	GACAATCTAGAAACTTAT	0	0	0	0	0	0	0	0	0
ANAPC10	ANAPC10_10393_1	GAGCACTGGCCCCACACCAG	0	0	0	36	169	7	126	0	20
ANAPC10	ANAPC10_10393_2	GAACTGTGGCATCTGCAGGA	0	0	0	32	50	11	0	0	0
ANAPC10	ANAPC10_10393_3	GCCCGGCGACGACTGCCCGC	16	0	30	30	1	156	1	1	87
ANAPC10	ANAPC10_10393_4	GTTGGCCACCCAGAGCCAAG	1	6	3	3	68	1	0	2	1
ANAPC10	ANAPC10_10393_5	GGAGGGGACACTCACAGTCA	76	0	1	477	81	372	14	13	185
ANAPC10	ANAPC10_10393_6	GCTGTGCGTGCAGCCACTTG	0	9	0	1	119	40	0	2	1
ANAPC11	ANAPC11_51529_1	GTGAGGTTCAGAGAGATGGA	0	0	0	34	94	8	0	13	1
ANAPC11	ANAPC11_51529_2	GCCTGAACCTGAACAAGACAA	0	0	0	0	0	0	0	0	0
ANAPC11	ANAPC11_51529_3	GGGGGGAACATTCTCATGG	0	0	0	0	0	0	0	0	0
ANAPC11	ANAPC11_51529_4	GTCAAAGAACAAGAAATGAAG	1	0	0	137	1	0	3	2	4
ANAPC11	ANAPC11_51529_5	GCAATGGGGGGAACATTCTCA	0	0	0	0	0	0	0	0	0
ANAPC11	ANAPC11_51529_6	GACAGTGAGGTTCAGAGAGA	0	0	0	0	0	2	0	0	0
ANAPC13	ANAPC13_25847_1	GAAAGCTGGCAGTTAAGGAA	0	2	2	41	0	72	0	41	0
ANAPC13	ANAPC13_25847_2	GAATCGTACCTAACTCAGAGG	129	195	70	856	717	468	111	176	193
ANAPC13	ANAPC13_25847_3	GAGTGGTAGACGAGGAAGC	21	280	81	304	265	351	34	184	123
ANAPC13	ANAPC13_25847_4	GCTCCGCGGCCAGCACATAG	305	353	193	627	724	785	136	339	245
ANAPC13	ANAPC13_25847_5	GTATGCAGGCAACATCTCTG	847	811	563	1836	1741	1796	234	578	1383
ANAPC13	ANAPC13_25847_6	GGAAACCTGGTGCTATACAC	0	0	0	11	0	0	0	0	0
ANAPC2	ANAPC2_29882_1	GGAGTAGCAAAAGGCACTG	1	0	0	32	21	221	0	27	0
ANAPC2	ANAPC2_29882_2	GACTTCACAGAAGTGCATTG	1	398	2	145	0	1	74	77	0
ANAPC2	ANAPC2_29882_3	GCAGTGACAAGCAACAGTGC	1	0	144	0	2	0	0	0	0
ANAPC2	ANAPC2_29882_4	GGACGCGGGAGGACACAGTG	0	0	0	4	2	12	0	0	0
ANAPC2	ANAPC2_29882_5	GAAGGGCGGCCAGAACTCAC	0	0	0	0	0	0	200	0	0
ANAPC2	ANAPC2_29882_6	GATGATCCAGCGTCTGTAT	0	0	0	0	0	0	0	0	0
ANAPC4	ANAPC4_29945_1	GTCTGGCATGGAGACCAGA	0	0	0	0	0	0	0	0	0
ANAPC4	ANAPC4_29945_2	GGAAAGGAGGTGACGTGTC	0	0	0	47	0	0	0	0	0
ANAPC4	ANAPC4_29945_3	GTATGATGACTCTATAGAC	0	0	49	7	0	0	0	17	1
ANAPC4	ANAPC4_29945_4	GAAAGCAATGAGATCCCGCTT	0	0	0	0	0	2	0	87	0
ANAPC4	ANAPC4_29945_5	GTTTGAAGAAAGTCATACCAC	4	67	0	91	207	48	47	0	1
ANAPC4	ANAPC4_29945_6	GAAATGAAAATACAGGAAAGG	0	0	0	0	0	33	0	0	0
ANAPC5	ANAPC5_51433_1	GAATCAGACGATCAAAATAA	0	0	0	4	0	0	24	0	0
ANAPC5	ANAPC5_51433_2	GCGGCCATACAGCCTCCAGA	0	0	0	79	1	164	0	0	0
ANAPC5	ANAPC5_51433_3	GGTGACGCCGTACAAGATCG	11	2	463	13	3	167	0	1	13
ANAPC5	ANAPC5_51433_4	GTGACCGAAGCGGCAGTGCA	1	0	0	0	0	5	0	0	1
ANAPC5	ANAPC5_51433_5	GCTGAAAGAAAGCTTACTGT	1	0	2	0	0	3	10	0	0
ANAPC5	ANAPC5_51433_6	GACTGCAAAGAGCGCATCA	18	115	31	65	35	22	0	1	2
ANAPC7	ANAPC7_51434_1	GCTGGCAAACCTGTACAAGA	387	268	154	977	649	727	131	174	122
ANAPC7	ANAPC7_51434_2	GCTGCTGAGGAGCCGCACGT	439	158	512	1984	1921	1614	171	508	296
ANAPC7	ANAPC7_51434_3	GACCACGTGCGGGACATGG	150	224	1418	1953	1756	2883	802	717	442
ANAPC7	ANAPC7_51434_4	GATCAGCATGCAGAACCGT	886	209	431	897	1735	1089	309	308	255
ANAPC7	ANAPC7_51434_5	GGATGTATATGGCTACCTAC	136	1	133	94	133	330	41	1	22
ANAPC7	ANAPC7_51434_6	GCATGATACACCAAAAGC	240	0	17	124	182	187	25	75	0
ANKFY1	ANKFY1_51479_1	GGGAGGCTCTTGATTGCCGG	1241	377	851	2739	2582	3332	348	589	587
ANKFY1	ANKFY1_51479_2	GAGGCTGCCAAATGCAAAG	1643	1488	1900	3912	4365	4969	903	1396	1129
ANKFY1	ANKFY1_51479_3	GGAGGACTGAGCAGATGGT	663	1219	278	1406	1579	1979	454	718	652
ANKFY1	ANKFY1_51479_4	GAATGTACGAGACAGACAA	680	204	187	1390	691	782	207	297	312
ANKFY1	ANKFY1_51479_5	GGAGGACATCGCATCCACTC	103	1436	286	1479	1299	1012	64	249	161
ANKFY1	ANKFY1_51479_6	GCTGAATGATGACACCGTGT	358	636	390	1457	1404	1085	93	233	282
ANKIB1	ANKIB1_54467_1	GATGATCTTAAAATGGAA	702	612	1093	2505	3498	3344	596	1478	1378
ANKIB1	ANKIB1_54467_2	GGATGCCGCCAATTGTCTC	705	452	1558	1768	2286	2822	596	720	845
ANKIB1	ANKIB1_54467_3	GTTAATAACCAGAGACAAT	289	351	466	978	1482	1877	757	640	341
ANKIB1	ANKIB1_54467_4	GCCAACTCCACCACCAAGT	361	961	735	1878	1971	2029	473	640	707
ANKIB1	ANKIB1_54467_5	GGAGTAGGACACCATTTAA	584	237	955	1679	1515	1614	377	231	220
ANKIB1	ANKIB1_54467_6	GACCCTGTGGATATGCCCTG	2684	3333	2816	7908	6417	8518	1869	3241	2636
ANKUB1	ANKUB1_389161_1	GACAGTAGACACTCACGGGG	227	121	527	410	565	949	216	232	265
ANKUB1	ANKUB1_389161_2	GAAAAGTTGGAGACACTGTGA	1336	548	858	1640	955	1348	438	651	415
ANKUB1	ANKUB1_389161_3	GCTTCTGCGGCTGCATGAATG	714	1206	634	3301	2820	3020	628	930	1368
ANKUB1	ANKUB1_389161_4	GCATGGCACCATGCTCGATAG	1125	616	1016	1229	1116	945	128	290	170
ANKUB1	ANKUB1_389161_5	GTGCCTTTAAAGAGAAACGA	794	168	608	1345	568	791	128	254	338
ANKUB1	ANKUB1_389161_6	GACAAAAAGCAGCAATGTACA	406	929	528	1878	2007	2295	176	685	659
APPBP2	APPBP2_10513_1	GGATGTTCTCGGGCAAGGAG	567	478	1108	2124	1461	2487	627	444	246
APPBP2	APPBP2_10513_2	GTGCAGTAGAATGTTGTGTG	625	451	1136	2007	2138	2791	589	694	561
APPBP2	APPBP2_10513_3	GGCATACAAATGGTGCATCG	427	1006	346	1006	998	1061	402	279	545
APPBP2	APPBP2_10513_4	GGACTAGAATATGATTATCG	398	1583	107	857	966	599	155	241	285
APPBP2	APPBP2_10513_5	GTACAGACTGCAAAACACTA	256	177	121	727	1209	439	310	548	84
APPBP2	APPBP2_10513_6	GATCTTCAGGTAGGATGT	658	321	615	2011	1475	1806	350	673	531
AREL1	AREL1_9870_1	GGGCGGCAAAGCCTCCAGG	39	1	3	14	0	142	3	5	3
AREL1	AREL1_9870_2	GGATTGGAAGGACCCCTATG	510	569	393	1491	2723	2357	835	604	382
AREL1	AREL1_9870_3	GATTTGGGCCAGGAAAGAGC	274	12	41	908	733	1061	87	315	43
AREL1	AREL1_9870_4	GTTCCTGGACACACTCGGA	303	685	777	1572	1333	2570	122	667	537
AREL1	AREL1_9870_5	GGAAGGTGTAAAGGCGCCAG	638	472	322	791	1117	1024	251	190	561
AREL1	AREL1_9870_6	GAGATGGAGAAATTCCGAG	1342	505	688	3369	1852	2424	631	1012	708
ARID1A	ARID1A_8289_1	GCCCTGAACAATAACCTCA	1551	707	509	1970	3002	2214	618	1224	1015
ARID1A	ARID1A_8289_2	GAGCCTGAGAGGAAGATGT	548	544	31	17	20	26	32	46	470
ARID1A	ARID1A_8289_3	GTGTCTGTGAAGGAGATTGG	121	301	497	536	180	562	281	101	84
ARID1A	ARID1A_8289_4	GATGCTCCGGGAAAACACCT	682	592	236	2022	1841	2464	1782	883	1045
ARID1A	ARID1A_8289_5	GCTGCAACAAAGTGGAGTGG	780	998	604	1564	1796	2115	1068	762	633
ARID1A	ARID1A_8289_6	GCTCTGCTGGAACTGTGTGG	350	72	819	824	888	925	239	368	505
ARIH1	ARIH1_25820_1	GAGCAGATTCTACAACACA	263	2	0	2	27	40	155	54	45
ARIH1	ARIH1_25820_2	GTAGCCCGAGAGCACCTCTG	0	0	0	2	130	3	35	63	21
ARIH1	ARIH1_25820_3	GATCTAGAGAATGCCACAG	1	0	3	166	56	28	145	192	143
ARIH1	ARIH1_25820_4	GGCCGTGAGCACCTCGTAG	44	9	172	4	50	136	29	47	167
ARIH1	ARIH1_25820_5	GGATGGTGGTTGTAATCACA	0	0	0	0	0	0	0	0	0
ARIH1	ARIH1_25820_6	GTTGGCTGCAATCCAATTGG	0	0	0	54	1	3	13	67	44
ARIH2	ARIH2_10425_1	GCACTGCTCAGTTCTCGTCA	678	389	616	2270	2025	2223	886	715	1068
ARIH2	ARIH2_10425_2	GCCTGTACCCGAATAACCATG	364	553	483	1547	1080	1359	429	728	376
ARIH2	ARIH2_10425_3	GAGCTTGGCAGCATTCTGT	684	1289	900	2557	2220	2964	1348	578	1082
ARIH2	ARIH2_10425_4	GAGGGTCATGAACAATCTG	1488	641	418	1113	1650	1555	375	627	747
ARIH2	ARIH2_10425_5	GACATAGAGGACTATTACGT	538	28	250	364	249	492	22	156	142
ARIH2	ARIH2_10425_6	GGATTGTGGCACAGTCTGT	198	113	540	778	382	603	457	349	189
ARMC5	ARMC5_79798_1	GCCGTAGCAGCGCGAGTA	453	607	1069	3022	2152	3923	798	1102	579
ARMC5	ARMC5_79798_2	GACAGCCTCTTACCAGCACAG	400	390	412	1628	2099	1554	594	744	572
ARMC5	ARMC5_79798_3	GTCATACAGAAACCCCACAA	341	922	233	1218	594	1227	380	549	247
ARMC5	ARMC5_79798_4	GTGGGGACATCCACTGTGC	110	575	14	192	270	535	8	149	242
ARMC5	ARMC5_79798_5	GGTTGGCGAGGATCAGAA	74	633	194	776	1139	1436	170	419	488
ARMC5	ARMC5_79798_6	GAAGGGCAGGGTCAGCGCGC	109	32	480	522	145	283	120	111	276
ASB1	ASB1_51665_1	GGTGGGAGCGGAGCGCACAG	388	916	809	1798	1250	1665	421	628	709
ASB1	ASB1_51665_2	GGGCGGCCACATGCAAAG	565	426	300	1807	2737	1610	405	699	370
ASB1	ASB1_51665_3	GAAGGCTGGACCCCACTGC	338	106	271	1011	1148	717	724	603	648
ASB1	ASB1_51665_4	GACAGCTGCATGGCCACGG	262	449	259	1061	1171	693	55	344	94
ASB1	ASB1_51665_5	GCTGGCTGCCACATGCAGTG	357	804	828	2013	2590	3436	198	921	410
ASB1	ASB1_51665_6	GTGGCCACACGGAAGTCCTG	149	969	658	1236	828	1988	475	792	226
ASB10	ASB10_136371_1	GAGCTGGGAAAGAGCAGGT	118	0	45	577	506	622	14	44	68
ASB10	ASB10_136371_2	GGATAGCAGAAGAGATCTA	619	633	472	1495	1525	1236	371	260	592
ASB10	ASB10_136371_3	GAGACACTTCCGGACACAC	35	109	196	570	254	921	7	64	54
ASB10	ASB10_136371_4	GCGAGGCAGTCCAATGTGG	924	1252	1292	1844	3002	2264	437	800	921
ASB10	ASB10_136371_5	GTGGCCTGCACCTACCAGA	750	1332	713	2864	1536	2396	784	702	958
ASB10	ASB10_136371_6	GACACTTCCGGACACACAGG	113	256	1064	1003	1652	1301	258	381	420
ASB11	ASB11_140456_1	GACTGACAGCAGTGAAAAG	0	0	0	0	206	7	0	0	0
ASB11	ASB11_140456_2	GATGGAGGCAGATTTCAAGG	463	181	602	1666	1766	1310	447	387	891
ASB11	ASB11_140456_3	GTAGACTGCGGCCAAATAGA	138	734	383	1247	1129	1039	351	373	120
ASB11	ASB11_140456_4	GGTCAAGGGAGAGAGATGGA	1059	609	400	1444	2253	1787	519	689	986
ASB11	ASB11_140456_5	GAAAGCAGGCGGAAACAGTCC	905	860	808	2166	2770	2786	753	695	827
ASB11	ASB11_140456_6	GTAAGAAGCAGCCAAGCGCAA	1520	1834	630	4066	3013	4951	1092	1135	1070
ASB12	ASB12_142689_1	GGCACAGGCAACGTGCAGAG	679	312	1362	2157	1901	2518	559	418	1177
ASB12	ASB12_142689_2	GAGGCGCAGGCATCGCAGAG	41	60	140	447	279	649	301	263	369
ASB12	ASB12_142689_3	GGAAGGCCACTGGCGTCCGA	545	1000	201	1967	2116	2248	562	1105	1148
ASB12	ASB12_142689_4	GAGAGGTAATCAATGAGCCG	0	0	0	0	0	0	0	0	0
ASB12	ASB12_142689_5	GCATGCAGGCCTCGTGCAGGG	31	664	226	600	602	803	72	162	244
ASB12	ASB12_142689_6	GGCGCAGGCATCGCAGAGCG	234	548	67	863	1395	1838	218	215	680
ASB13	ASB13_79754_1	GCACTGCAGCCTTATGCAG	268	258	603	588	1001	1305	348	222	300
ASB13	ASB13_79754_2	GGCCACCTGCCCATCCATG	1799	1369	985	3116	2559	2841	834	1125	1161
ASB13	ASB13_79754_3	GCCATCCTGAGGGCTATCTGG	270	892	290	1389	1035	1142	298	565	303
ASB13	ASB13_79754_4	GACTGCCTCCAGATAGCCCTC	339	1155	365	923	1074	1298	385	427	323
ASB13	ASB13_79754_5	GCTGTGCTCCAAAAACAG	282	810	558	840	926	1013	278	617	353
ASB13	ASB13_79754_6	GCTGACAGCCAAAAAAAG	565	626	850	2394	2253	1982	145	643	228
ASB14	ASB14_142686_1	GCTCTGCTGCTGAAACATGG	85	516	278	611	1104	776	232	198	163
ASB14	ASB14_142686_2	GCAGGAGGGAAATGCAGTC	543	670	246	808	1379	1010	26	285	323
ASB14	ASB14_142686_3	GTTCATTGAAGCATTTGTGT	118	1216	74	973	1269	892	356	185	124
ASB14	ASB14_142686_4	GAGCATATTGAATGACACTG	817	701	635	1404	1303	2147	326	538	707
ASB14	ASB14_142686_5	GCAACAAGTAGACAGTTGAG	403	135	364	1515	1187	944	335	272	61
ASB14	ASB14_142686_6	GAGGAAGCTTCTCCACTG	271	715	118	1775	1441	2063	278	770	429
ASB15	ASB15_142685_1	GGGATCGTGCAGAGGTGCAA	674	506	505	1699	1362	1339	228	410	554
ASB15	ASB15_142685_2	GGAGACTGTGAGCAACCAGC	609	688	628	866	849	776	191	305	126
ASB15	ASB15_142685_3	GCGGAGAGAGCGCAGCATGG	357	35	317	1199	1022	690	127	307	47
ASB15	ASB15_142685_4	GGACTCGGGGATCGTGCAG	726	354	531	1522	1074	1798	340	316	335
ASB15	ASB15_142685_5	GGCACAAGCGTTGTGCAG	656	188	337	889	1098	753	36	219	140
ASB15	ASB15_142685_6	GCACAAGGATAGGCATTAAGC	945	866	597	2236	2662	3702	660	882	708
ASB16	ASB16_92591_1	GTGAATACAATTCTGTACT	409	737	144	1212	1418	2050	192	482	326
ASB16	ASB16_92591_2	GAAATGACAGAAAGCACTC	36	349	100	129	393	185	19	238	5
ASB16	ASB16_92591_3	GTCTGAGCTACATAAAAGAG	170	279	32	194	437	211	5	23	81
ASB16	ASB16_92591_4	GAAGTGAAAATATTCCATCT	262	203	276	998	1730	3037	326	388	242
ASB16	ASB16_92591_5	GAATGGGCTTGGACAGTATAC	13	3	3	174	31	227	0	21	36
ASB16	ASB16_92591_6	GATCACTGGCAAAAATTCTG	21	35	1	218	264	151	7	63	171
ASB17	ASB17_127247_1	GAGATCAATAAGGATGAGA	434	530	139	390	1093	480	71	154	156
ASB17	ASB17_127247_2	GGGCCGCGGCGATGCACAG	371	40	198	700	441	799	90	205	300
ASB17	ASB17_127247_3	GCCGCCCACGCGCTGCACCG	57	487	353	897	967	485	228	161	162
ASB17	ASB17_127247_4	GACAGTCTGCGAAGAGCACAG	178	395	149	995	569	536	221	333	96
ASB17	ASB17_127247_5	GATTGATCTCAAACACCACGT	61	364	83	220	145	466	138	74	242
ASB17	ASB17_127247_6	GCAAAGATGAGGAGAGAGTGA	903	706	905	2074	3440	3189	953	963	1167
ASB18	ASB18_401036_1	GATTCGCAACGGTGTGCAG	1294	608	587	1572	1760	1264	262	659	396
ASB18	ASB18_401036_2	GTGGACTTCCTCATCCGGA	779	1117	637	1439	1007	1156	446	520	635
ASB18	ASB18_401036_3	GTACAAGGGGCAGACCACCA	1344	1014	946	2246	2627	4236	778	912	462
ASB18	ASB18_401036_4	GAAGAGCTCTTGGCAAACAC	429	322	271	1674	1978	1393	95	370	1542
ASB18	ASB18_401036_5	GTTCACCACAGCCACATACA	351	333	72	1347	1029	1102	270	531	453
ASB18	ASB18_401036_6	GGCTGCGCTGATGTACAAG	123	405	349	1493	1191	857	798	809	572
ASB2	ASB2_51676_1	GACACAGACTCGTGCAGAG	640	730	490	2077	3403	2206	524	728	1131
ASB2	ASB2_51676_2	GGGCGGCCACGAACAAGG	566	686	363	481	1002	745	442	150	202
ASB2	ASB2_51676_3	GATGTCCTCCTGGACTACGT	498	755	839	639	399	953	90	162	110
ASB2	ASB2_51676_4	GAGAGACACCGCTCTACAA	370	842	508	1207	1671	1000	112	199	170
ASB2	ASB2_51676_5	GTAGAGGCGCGCGCGCTCGG	505	101	523	1012	2230	1260	462	557	411
ASB2	ASB2_51676_6	GCAGAGCAGGAGTGAAAGA	554	130	670	1437	1550	1412	226	633	369
ASB4	ASB4_51666_1	GCACCAGAAGACATTCCACA	1027	1836	1252	1818	1088	2242	366	474	471
ASB4	ASB4_51666_2	GGAGCTGGTAGCAGATCTC	196	705	326	680	219	326	80	92	212
ASB4	ASB4_51666_3	GAACTGTGGAGGGTATATTC	100	174	516	930	928	910	239	440	286
ASB4	ASB4_51666_4	GCTCCGAAAGGCCGAAGT	262	875	268	1179	731	1085	259	330	236
ASB4	ASB4_51666_5	GGCCAAACAAGACAGAGAGA	96	62	227	482	446	1078	232	359	98
ASB4	ASB4_51666_6	GTTAAGAGAAATTTCCTTG	340	724	216	1072	1230	695	226	351	448
ASB5	ASB5_140458_1	GAAAGGCAACCGCAAGGAAG	935	1069	1028	2058	2576	2392	637	920	860
ASB5	ASB5_140458_2	GGCAGGCTTCGTGCAATG	673	867	868	2089	1691	2661	400	795	529
ASB5	ASB5_140458_3	GTACAGAAAGGCAAATATT	105	257	136	180	283	529	198	91	207
ASB5	ASB5_140458_4	GTAGCTTCGGATACAGAGT	211	130	547	527	717	1016	64	96	264
ASB5	ASB5_140458_5	GTTGGTAAAGAGAGCTTG	870	145	970	1825	1520	2128	163	502	895
ASB5	ASB5_140458_6	GAAAGTTGGTAAAGAGAGCTT	318	367	777	1615	1695	2124	1064	559	609
ASB6	ASB6_140459_1	GCTCAAGATGGCTGAGCTG	353	379	385	457	632	1016	334	338	56
ASB6	ASB6_140459_2	GGGGCCGACGTTAATCGG	607	619	226	791	682	985	673	218	203
ASB6	ASB6_140459_3	GGCCGTGTAGTAGGTGACT	137	829	134	895	838	612	78	356	207
ASB6	ASB6_140459_4	GATGTGCAAGGCCGTGTAGT	1021	520	603	1807	1081	1897	194	485	636
ASB6	ASB6_140459_5	GGAGCTGCTGGTGCATCACG	286	141	108	547	344	1098	179	149	179
ASB6	ASB6_140459_6	GGCTGAAGGTAGAGCCGGA	10	128	169	713	461	689	73	83	150
ASB7	ASB7_140460_1	GAACAAGGCTATTCCCCGAA	1251	326	779	2445	2041	2869	476	1072	994
ASB7	ASB7_140460_2	GAGGGGCAGACACAAACTT	846	616	657	1961	1679	1725	699	448	218
ASB7	ASB7_140460_3	GGAAAGGAAAGATGTGTTC	271	102	10	572	457	712	167	148	323
ASB7	ASB7_140460_4	GAGAGGGGCAGACACAAACT	2	1	114	152	14	49	19	118	71
ASB7	ASB7_140460_5	GTGCGAAAGATGCTAGAACA	321	652	415	978	961	1286	87	269	271
ASB7	ASB7_140460_6	GGCAGGGACTCATTTGTC	79	116	217	660	747	854	393	156	313
ASB8	ASB8_140461_1	GAAAGATGAGGCTTGTGTGG	696	877	657	1681	1138	1899	369	489	658
ASB8	ASB8_140461_2	GTGTCCAACAGCTCTGTGG	146	208	210	1245	1136	1542	21	299	248
ASB8	ASB8_140461_3	GACTAGCAGAGCCACCAGGC	177	629	247	808	1180	810	106	198	177
ASB8	ASB8_140461_4	GTCAGCATCTGACACCATAC	0	0	0	299	22	19	0	1	26
ASB8	ASB8_140461_5	GAAGGCCCTTCACTGCATCG	1373	1292	661	2160	3122	2454	637	800	655
ASB8	ASB8_140461_6	GACTAGCAGAGCCACCAGG	123	134	119	553	544	548	28	144	127
ASB9	ASB9_140462_1	GAATGGTGTGACAGCAGAC	46	118	146	353	83	321	35	105	352
ASB9	ASB9_140462_2	GTGGGCTGTGAACATCATCA	484	297	443	986	463	932	60	116	24
ASB9	ASB9_140462_3	GAGAGATGACCTCCAAGAC	238	706	240	470	403	913	19	186	268
ASB9	ASB9_140462_4	GTCTGAGGAACCTCATCAGCC	70	4	30	246	433	284	14	82	227
ASB9	ASB9_140462_5	GAACACTTCCGAATTCTAAGG	487	470	823	1958	1604	2883	511	630	530
ASB9	ASB9_140462_6	GCATGAAGCTGCAATCCA	114	787	791	2252	1563	1599	283	925	517
ASPSCR1	ASPSCR1_79058_1	GGACTTCTTTGGCTTGGAG	600	130	393	1449	1818	899	785	808	776
ASPSCR1	ASPSCR1_79058_2	GTTCTGGAGGACACGTGCCGG	442	1135	868	1911	1493	2970	289	397	327
ASPSCR1	ASPSCR1_79058_3	GGTTCTGGAGGACACGTGC	156	126	405	209	76	203	161	1	27
ASPSCR1	ASPSCR1_79058_4	GCAGGTTGGCAAATCTCCAC	28	314	97	260	92	504	41	239	9
ASPSCR1	ASPSCR1_79058_5	GAAGCTGGAGCGCTACCCAA	1174	1087	578	1447	1507	1743	463	515	508
ASPSCR1	ASPSCR1_79058_6	GGGGCGGAAGAAGCCCTGT	60	0	0	104	250	161	0	39	154
ATE1	ATE1_11101_1	GGATCTCATAGACCGAGGA	1079	30	257	1458	2180	3057	910	605	372
ATE1	ATE1_11101_2	GTATCAGGATCTCATAGACCG	106	67	217	306	149	213	139	122	259
ATE1	ATE1_11101_3	GTGCCCTGAGACATATGTT	283	209	222	784	982	915	145	452	541
ATE1	ATE1_11101_4	GTGCCCTGAGACATATGTTT	743	1172	434	2272	1541	1940	422	737	731
ATE1	ATE1_11101_5	GTACCCAAACATATGTCTCA	601	267	225	819	583	1096	269	315	163
ATE1	ATE1_11101_6	GGAAAGATCATTGCTGTG	548	456	1028	1150	1089	2312	612	205	443
ATG10	ATG10_83734_1	GACCGTCCACACTTCCCAT	353	176	33	420	122	386	86	129	39
ATG10	ATG10_83734_2	GAAGATCATCAACATCGTGG	145	348	187	401	540	952	110	526	366
ATG10	ATG10_83734_3	GAGAAGATCATCAACATCG	1041	639	559	1699	2587	2488	681	785	916
ATG10	ATG10_83734_4	GATCTGCCGGGAGAAGGT	131	381	19	412	237	279	276	49	25
ATG10	ATG10_83734_5	GTTTGATGAGCCTGCGCATGG	320	49	225	588	645	629	128	76	234
ATG10	ATG10_83734_6	GTCTGGAAGGAGATCTTGTAC	402	314	608	1340	815	853	113	308	426
ATG101	ATG101_60673_1	GGGACACTATTACGCAAC	616	762	962	1201	1420	1057	749	792	189
ATG101	ATG101_60673_2	GTTGCGTAATAGTGTCCCA	20	379	1178	698	401	1092	55	273	51
ATG101	ATG101_60673_3	GACTCTGAAGGACATATGGGA	295	496	567	1306	1713	931	409	570	582
ATG101	ATG101_60673_4	GTATAAGATGCGACTGCTACA	243	299	421	1355	1465	1226	317	714	536
ATG101	ATG101_60673_5	GTAAAGTAAAGTACAGGCACT	159	91	166	1311	929	1665	162	430	718
ATG101	ATG101_60673_6	GAAAAAGGGTTGCCCAAGTAT	4	0	3	70	57	238	1	21	32
ATG12	ATG12_9140_1	GAGCGAACACGAACCATCCA	452	475	453	1861	1661	2149	318	692	872
ATG12	ATG12_9140_2	GAAGTCAATGAGTCCTTGGA	597	634	636	1469	1027	1385	196	416	654
ATG12	ATG12_9140_3	GTATTATGAAAACAAAGAAGT	87	107	79	341	548	766	248	137	70
ATG12	ATG12_9140_4	GAAGTTGGAACTCTCTATG	892	769	1790	2333	3417	3224	482	1343	1115
ATG12	ATG12_9140_5	GTTTCATACCAACTGTTCTG	566	987	1058	1736	1675	1863	351	907	838
ATG12	ATG12_9140_6	GGTCTGGGGAAGGAGCAA	8	111	396	343	177	135	203	345	225
ATG13	ATG13_9776_1	GTAAGCACAAGAAAGAGTGA	6	135	287	701	680	411	44	86	188
ATG13	ATG13_9776_2	GTCGGGAGGTCCATGTGTG	1553	878	1267	2562	3044	2915	796	928	1125
ATG13	ATG13_9776_3	GGACCTGGGGACCTTCTATC	147	131	26	646	776	330	60	151	714
ATG13	ATG13_9776_4	GGTCTCCAAGACATCGTGA	163	281	375	757	451	1000	86	302	143
ATG13	ATG13_9776_5	GGAGGGTGTGGCAGCACAG	286	771	86	445	835	665	128	333	394
ATG13	ATG13_9776_6	GAATATGTCATATTATAC	0	0	0	23	139	247	1	20	68
ATG14	ATG14_22863_1	GCAAGCTTGCTGAAGCCCGG	594	278	554	2320	2350	2289	1091	734	1319
ATG14	ATG14_22863_2	GAAGGGATATCACAAAACCG	217	246	67	918	967	966	532	512	307
ATG14	ATG14_22863_3	GGGTCTGTGACGATCACAA	399	42	252	827	767	494	198	360	323
ATG14	ATG14_22863_4	GGAGAAGAAAACAACCCAG	328	229	438	1191	753	406	208	229	326
ATG14	ATG14_22863_5	GCGATGAAGAAACCGACCT	755	616	506	2187	1983	3359	469	1049	1017
ATG14	ATG14_22863_6	GCTGTGCAACACTACCCGC	486	283	810	1037	1058	1817	192	208	154
ATG16L1	ATG16L1_55054_1	GCAAGCCGAATCTGGACTG	935	947	1316	2667	2787	3680	1172	1023	1003
ATG16L1	ATG16L1_55054_2	GGAGCTGGTCACCAGATGGA	0	47	41	271	73	191	3	22	31
ATG16L1	ATG16L1_55054_3	GAATTACACAAGAAACGTG	264	1401	579	1775	1240	2349	642	506	817
ATG16L1	ATG16L1_55054_4	GGATGCAAAGCTGTGCTGT	362	798	308	1432	674	1898	542	626	448
ATG16L1	ATG16L1_55054_5	GGATGCAAAGCTGTGCTG	191	213	134	640	358	775	177	190	255
ATG16L1	ATG16L1_55054_6	GAAAGCCCAGGAAGCCAAT	366	882	555	2049	2788	1688	510	889	661
ATG16L2	ATG16L2_89849_1	GCTCAGCCTTCTCTAAGAGA	242	552	189	712	955	657	303	194	462
ATG16L2	ATG16L2_89849_2	GAGGGGTCAAAGTCCACAC	247	11	123	686	208	660	84	62	50
ATG16L2	ATG16L2_89849_3	GATCTGGTATCGCTGCTCAG	651	663	720	2478	2649	2370	559	665	882
ATG16L2	ATG16L2_89849_4	GTCGGGCAGCCACACACACA	652	561	356	1351	880	1732	463	461	579
ATG16L2	ATG16L2_89849_5	GGGCAGGAAGGTTGTGCTC	56	390	113	265	226	196	5	32	74
ATG16L2	ATG16L2_89849_6	GAGGGGCTCCGGCTGGTCTG	2439	2022	2271	5318	6120	7891	1193	2308	2019
ATG2A	ATG2A_23130_1	GAACAAGAGCCGCCCGCT	162	510	557	1492	1484	2627	694	698	594
ATG2A	ATG2A_23130_2	GGAGCAGGTGAGTTCCAGGT	39	0	3	8	353	781	222	200	5
ATG2A	ATG2A_23130_3	GTGCGTGTCCTCATCACCG	201	50	10	249	102	275	9	158	42
ATG2A	ATG2A_23130_4	GTAGTGGTGCAGCAAGTAG	238	336	281	1032	293	884	396	277	160
ATG2A	ATG2A_23130_5	GGACACGCGCACTGTGCAG	642	871	195	1327	437	1159	75	199	308
ATG2A	ATG2A_23130_6	GCTCAGACCATCTGTGACG	263	260	370	861	908	1261	91	263	164
ATG2B	ATG2B_55102_1	GACCCAGTGCAGATTGGA	1096	1368	1572	4212	4826	5091	1436	1422	1077
ATG2B	ATG2B_55102_2	GATTCTGGACACACGTGTA	1219	1428	1456	2709	3106	3032	430	1106	772
ATG2B	ATG2B_55102_3	GCAACGTCAAACGTGCTGGG	489	625	263	868	1039	1306	276	455	419
ATG2B	ATG2B_55102_4	GTATTGGGAAGCGAACAGAA	135	237	368	1369	864	1253	178	556	712
ATG2B	ATG2B_55102_5	GAGCTGGATATCAGTATTG	391	721	655	2492	2924	2382	512	642	579
ATG2B	ATG2B_55102_6	GAACACCCAGTCTCCCGGC	261	63	468	721	990	833	185	297	73
ATG3	ATG3_64422_1	GACCACTGTCCAACATGGCAA	1556	749	1316	3628	2650	3182	687	759	1134
ATG3	ATG3_64422_2	GGGTGAACTGAACACATGGG	218	71	164	429	388	639	283	128	176
ATG3	ATG3_64422_3	GTGGCTGAGTACCTGACCC	151	2	16	360	138	414	26	49	57
ATG3	ATG3_64422_4	GCCGTTAAAGAGATCACAC	66	20	31	213	165	99	3	6	11
ATG3	ATG3_64422_5	GGGGAAGAATTGAAAGTGA	690	298	484	766	1192	889	319	357	218
ATG3	ATG3_64422_6	GATGATGGTGATGGCGGAT	467	1216	491	1849	2159	3238	470	811	531
ATG4A	ATG4A_115201_1	GGGGATGTATGCTACGCTG	121	563	379	758	869	1565	190	338	249
ATG4A	ATG4A_115201_2	GTTTCAATGGATAACACAG	436	447	240	819	814	887	185	342	136
ATG4A	ATG4A_115201_3	GAAGCACTGTAGGATGCGT	286	192	227	553	946	746	354	407	261
ATG4A	ATG4A_115201_4	GCTGTGGACAGATGATGC	263	4	137	187	236	164	11	9	1
ATG4A	ATG4A_115201_5	GACACTGAAGAGAATGGAA	431	1131	385	1614	1706	1808	824	471	371
ATG4A	ATG4A_115201_6	GCCAGAAGTGACAACCACTG	297	612	269	852	1483	845	234	493	252
ATG4B	ATG4B_23192_1	GCGCAAATGGGAGTTGGCGA	1060	1514	698	2576	2281	3945	631	1247	536
ATG4B	ATG4B_23192_2	GGGGAATGAGAAGTACCAG	103	32	206	975	576	935	178	229	377
ATG4B	ATG4B_23192_3	GGGGCTCACGGACATCAACG	1559	1291	368	2453	2660	3496	894	1090	1135
ATG4B	ATG4B_23192_4	GGACGCTGAAGTAGCTGTC	146	43	382	353	459	569	122	53	235
ATG4B	ATG4B_23192_5	GCCTAGGTGCCGGCACACCA	2028	1083	772	3850	2085	4695	572	1037	1406
ATG4B	ATG4B_23192_6	GCCCTGGTGTGCCGGCACCT	453	259	914	2981	3311	3443	587	755	1138
ATG4C	ATG4C_84938_1	GATTGGTATGGACCAGCTG	1223	507	279	2007	2306	2715	372	897	811
ATG4C	ATG4C_84938_2	GACTACTTAGAATTTGTGA	973	1155	308	1795	1279	1446	332	606	678
ATG4C	ATG4C_84938_3	GAATATGGCTGACCTACA	719	673	519	1705	1766	2705	451	456	424
ATG4C	ATG4C_84938_4	GTTAAGCCTGGAATATTGTGT	355	163	413	1597	1305	1555	283	464	577
ATG4C	ATG4C_84938_5	GTTTGACAACAGACTGTGGGT	181	12	518	1738	1040	1370	138	534	410
ATG4C	ATG4C_84938_6	GACAAAAGATTGGCAGTAATG	326	711	750	2427	2293	2619	1309	1010	416
ATG4D	ATG4D_84971_1	GATGGACCCAAGCTGTACCG	1138	906	567	1620	1774	1244	282	606	281
ATG4D	ATG4D_84971_2	GAACCAGGACACAATCTGC	557	61	118	432	405	1134	336	154	369
ATG4D	ATG4D_84971_3	GAAACGTACACCACCAGGC	135	252	365	819	714	1073	195	220	240
ATG4D	ATG4D_84971_4	GAAGGGGCGGGAAGTCCCGG	0	0	0	0	16	42	0	2	1
ATG4D	ATG4D_84971_5	GCGGTATGTGAGCCACAGGC	46	35	142	372	627	604	143	158	100
ATG4D	ATG4D_84971_6	GATGACCACAGACTTCCACT	239	306	579	993	1265	1753	267	256	304
ATG5	ATG5_9474_1	GAAGGCACACCACTGAAA	395	150	146	1795	1544	1506	575	428	200
ATG5	ATG5_9474_2	GTTGGAAACACCTCTGCAG	261	726	384	1151	712	809	77	791	76
ATG5	ATG5_9474_3	GATGTGCTTCGAGATGTG	1738	1800	2468	4425	4379	5666	1540	1367	912
ATG5	ATG5_9474_4	GTAATATGAAGAAAATTATCC	3	4	7	177	15	47	56	27	292
ATG5	ATG5_9474_5	GAAATTCACTCACCATTTCAG	893	866	638	2037	3135	2007	908	754	904
ATG5	ATG5_9474_6	GATGGACAGTTGCACACACT	758	906	1221	2560	2591	3606	779	792	868
ATG7	ATG7_10533_1	GAAGCTGAACGAGTATCGGC	115	461	388	428	614	1056	220	124	239
ATG7	ATG7_10533_2	GTAACTTAGCCCAGTACCC	16	190	18	329	130	209	36	115	308
ATG7	ATG7_10533_3	GGACACCAGGGAGAGCCGG	515	495	162	1223	1223	756	306	328	496
ATG7	ATG7_10533_4	GTGAGGCACAAGCCCAAGAG	366	118	154	1025	849	2468	362	563	560
ATG7	ATG7_10533_5	GAGTTTGAAGATTGCCTAG	402	203	399	2051	1705	1732	184	478	586
ATG7	ATG7_10533_6	GGCTCTGGCAGCAGCGGAC	33	372	5	462	422	326	88	188	56
ATG9A	ATG9A_79065_1	GTTTCCAGAACTACATGG	136	382	224	575	1634	666	7	153	167
ATG9A	ATG9A_79065_2	GTTAGCGATGCCAATCCAC	148	10	2	240	164	95	222	11	13
ATG9A	ATG9A_79065_3	GGTGCATATAGAGGGCATGC	59	30	215	94	273	235	57	108	2
ATG9A	ATG9A_79065_4	GAGCTGGGCAAACTCGTCCC	373	278	273	620	936	1155	518	406	785
ATG9A	ATG9A_79065_5	GGATGAGGGGTGTGACAATG	153	43	193	640	1250	616	154	383	143
ATG9A	ATG9A_79065_6	GGATGTGAGCGAGGATCACG	244	297	37	340	616	561	211	289	314
ATG9B	ATG9B_285973_1	GGTGGGAGGGGAAAATGAGG	0	0	0	0	2	227	0	0	0
ATG9B	ATG9B_285973_2	GCCAGAAAAGCAGAAACAGCG	1473	242	546	1349	1175	2192	224	556	838
ATG9B	ATG9B_285973_3	GAAAGCCGCACTGCCTCCCCA	2208	802	1430	3063	4444	3745	1427	1344	2024
ATG9B	ATG9B_285973_4	GATAATCTCCAGGGCACGA	887	1080	626	2416	2081	3930	470	912	709
ATG9B	ATG9B_285973_5	GCGCTACACCAACTACCAGG	945	814	539	1607	1561	1516	335	639	535
ATG9B	ATG9B_285973_6	GACGGTGAGCACAAGCAGCG	729	782	479	2222	2906	2332	503	803	693
ATRX	ATRX_546_1	GTGAATCCGAAGATGAACAG	508	51	98	474	496	321	21	152	111
ATRX	ATRX_546_2	GGGTGTAGTCTTTACACGT	0	0	1	69	338	181	0	53	23
ATRX	ATRX_546_3	GAATTCTATACGATCAAGG	745	482	570	1394	1666	2322	108	644	375
ATRX	ATRX_546_4	GTAGAATATGGACTCATCCT	351	835	792	797	980	775	35	259	298
ATRX	ATRX_546_5	GGAATGGATGAACAATGT	317	1303	592	1246	1330	2321	262	564	479
ATRX	ATRX_546_6	GAAGCCAAGATACAGACAT	374	490	595	1776	1142	2175	398	578	570
ATXN3	ATXN3_4287_1	GGTGGCTGGCCTTTCACA	321	765	541	1809	1026	1265	1026	1077	377
ATXN3	ATXN3_4287_2	GAGGAAGCAGATCTCCGCA	1292	1666	722	3985	2862	3918	907	1445	979
ATXN3	ATXN3_4287_3	GGCTCAATTACAACAGGA	552	585	1312	1485	1974	2414	633	659	635
ATXN3	ATXN3_4287_4	GCAATTGAGGATAATTCCAC	0	0	0	6	0	3	87	56	25
ATXN3	ATXN3_4287_5	GTACTTAGCTGAATAGCCCTG	458	584	437	1530	1511	1406	454	402	414
ATXN3	ATXN3_4287_6	GTATGCAATTATAAGGAACAC	1	14	2	180	373	291	14	52	28
AUP1	AUP1_550_1	GCTGCTCTACGCGCCAGT	724	561	241	963	1079	1215	363	341	311
AUP1	AUP1_550_2	GTAGTGCGGACCATGTGTG	892	450	661	2795	3147	3214	694	751	284
AUP1	AUP1_550_3	GTGGTCGAAAGGTGTCACA	329	720	452	1467	1695	896	281	505	593
AUP1	AUP1_550_4	GCAGTTCTGAGACCCAGG	142	282	494	921	579	1268	146	526	222
AUP1	AUP1_550_5	GACTATCACTAATCTGCTTGA	813	669	689	1475	1299	1601	329	899	708
AUP1	AUP1_550_6	GGACCATGTGTGCGGTGCTA	394	444	326	1972	1451	1824	276	717	415
BABAM2	BABAM2_9577_1	GAAGACCCTGGAGAAGATG	874	1802	924	3881	5144	3852	1137	1501	1852
BABAM2	BABAM2_9577_2	GTACAGCTTGGGGTACACCT	0	0	56	142	16	408	0	85	1
BABAM2	BABAM2_9577_3	GAGGCGGGAGCTCTCCCGG	885	1376	765	2236	2164	3550	583	943	487
BABAM2	BABAM2_9577_4	GGATTTGAAGGATTCCAGG	1323	838	1221	2256	1429	2297	607	654	566
BABAM2	BABAM2_9577_5	GTCCTCAAAACTAACAGAG	318	656	282	842	751	1535	229	174	106
BABAM2	BABAM2_9577_6	GAGGTGACAAGTACAGCTTG	565	1937	1068	4106	3449	5426	1380	1288	1375
BACH1	BACH1_571_1	GAGTCCATGTGCTTAGAGA	2244	1571	1811	3274	3824	4518	724	772	967
BACH1	BACH1_571_2	GCATGCCGCCAGCACGGAC	558	687	752	1389	700	1251	290	277	245
BACH1	BACH1_571_3	GAAATTTCAGAAACTGAAAGC	127	39	48	357	129	316	13	55	198
BACH1	BACH1_571_4	GATTAAGGCTGAGTAAAACAT	629	641	676	2353	2924	2553	431	646	371
BACH1	BACH1_571_5	GTACCTGCGGAGTTTACACTG	1408	1409	1124	2266	2135	1989	656	908	508
BACH1	BACH1_571_6	GCTAATCCTGATACCTAACCA	1082	598	660	2672	3004	2157	350	697	865
BACH2	BACH2_60468_1	GCGCAGGAACTCAGCACAG	873	666	814	1307	2459	2235	232	253	831
BACH2	BACH2_60468_2	GCGCAGCAAGAACCGCATCG	625	806	307	1997	2663	1677	590	389	1065
BACH2	BACH2_60468_3	GAATGTGAAATCCGCAAAT	698	151	482	2066	1744	1387	476	623	253
BACH2	BACH2_60468_4	GTTTATTCATGATGTCCGA	647	272	521	1896	1860	1702	571	864	574
BACH2	BACH2_60468_5	GACAGGGCAATACCGATGCA	796	1903	2336	3788	3364	4112	691	1041	604
BACH2	BACH2_60468_6	GCTGAACAGAGACCTTAAGC	4	11	120	111	195	217	4	80	16
BAP1	BAP1_8314_1	GACATCCGCTTCAACCTGA	1106	312	897	1070	1546	1597	104	462	494
BAP1	BAP1_8314_2	GAATGGCCTTAGTGCAGTG	1069	450	540	1953	1515	1946	737	153	484
BAP1	BAP1_8314_3	GCTATGTGCCTATCACAGGC	121	75	258	23	54	53	17	11	109
BAP1	BAP1_8314_4	GTGGACAGACAAGGCCCGGC	77	196	423	359	365	352	110	394	291
BAP1	BAP1_8314_5	GGGTCATCATGGAGCGTAT	34	16	313	242	179	366	133	2	21
BAP1	BAP1_8314_6	GGAGCAGAACATCTCCGTG	165	218	543	1243	1175	1579	62	411	444
BARD1	BARD1_580_1	GATGTGAGCACATCTTCTGT	1	15	410	310	253	236	25	166	9
BARD1	BARD1_580_2	GTCAAGAGGAAGCAACTCAA	5	0	0	196	62	39	0	195	46
BARD1	BARD1_580_3	GCTGTGAAAAGAAATCATAG	0	0	1	33	7	30	2	13	2
BARD1	BARD1_580_4	GGCCGGGGTGTAACACAC	1	10	390	124	367	50	7	78	3
BARD1	BARD1_580_5	GTCCAGTGTGTTACACCC	101	0	0	2	11	39	2	31	31
BARD1	BARD1_580_6	GTCACATCCTCCTAAACACAC	0	0	0	25	155	0	1	0	29
BAZ1A	BAZ1A_11177_1	GCTAACTGATGCTGACACCAA	747	1138	533	2206	1886	2067	462	940	977
BAZ1A	BAZ1A_11177_2	GTAGTGGCGGAAGATCTCGT	239	461	1214	1857	1391	2631	442	343	514
BAZ1A	BAZ1A_11177_3	GAGCTTTGGTCGAACACAGT	510	1551	581	2027	2846	2789	355	812	636
BAZ1A	BAZ1A_11177_4	GTGAAGCAAAAGCTGGAACT	23	17	99	585	295	261	33	108	47
BAZ1A	BAZ1A_11177_5	GCAGGACTGAAGATAAATGT	85	126	29	1218	690	1335	290	141	319
BAZ1A	BAZ1A_11177_6	GCATCACCAAAGATTTCAGG	982	528	731	1956	2238	1815	445	603	776
BAZ1B	BAZ1B_9031_1	GTATCTACTAACTTCTCTA	168	772	219	869	1237	760	159	365	273
BAZ1B	BAZ1B_9031_2	GTATGTCATGAGGATCCGG	717	307	215	484	869	947	469	294	401
BAZ1B	BAZ1B_9031_3	GACCTCGAAAGACCATCCG	2322	2161	1618	4054	3918	4436	1334	2172	1540
BAZ1B	BAZ1B_9031_4	GGAAGGCCTCCTGAGTGTGC	499	168	60	164	790	398	99	451	507
BAZ1B	BAZ1B_9031_5	GGACATATCCCACTTGATAC	332	4	65	87	29	265	3	49	0
BAZ1B	BAZ1B_9031_6	GATTGGTGGATACCCCTGAA	860	202	308	1080	1022	1253	314	656	584
BCL11A	BCL11A_53335_1	GATAAACTTCTGCACTGGAG	737	649	324	1266	429	1312	584	170	298
BCL11A	BCL11A_53335_2	GCAAGAGAAACCATGCAC	67	1	8	400	95	92	32	40	0
BCL11A	BCL11A_53335_3	GTTCATCTGGCACTGCCCAC	62	10	301	791	484	1290	78	227	78
BCL11A	BCL11A_53335_4	GGGCCCGGACCACTAATATG	1434	1721	1307	3688	3062	3382	1716	1720	1301
BCL11A	BCL11A_53335_5	GTAGCAATCTCACTGTCCAC	71	32	497	195	99	212	6	136	37
BCL11A	BCL11A_53335_6	GCACCCTGTCAAAGGCACTC	79	90	9	269	110	161	49	68	137
BCL6	BCL6_604_1	GAGAATGTGGTAGTGCACTT	1521	1569	934	2935	2573	3545	648	1041	472
BCL6	BCL6_604_2	GCACGTGCTGATCCACACCG	939	2660	1093	2361	2329	2902	666	1284	1001
BCL6	BCL6_604_3	GCCGGAAATGCAGGCCACAG	71	577	194	1169	605	1252	301	557	347
BCL6	BCL6_604_4	GGGCTCCGCAGATTGAGCAG	1105	451	454	2014	2414	2391	612	598	740
BCL6	BCL6_604_5	GCCCACATTTGAACTGCACAG	278	290	506	2242	1780	1708	392	506	541
BCL6	BCL6_604_6	GTCCGGCACAAGAGTCAACTG	162	423	101	432	654	806	379	227	188
BCL6B	BCL6B_255877_1	GATCTAGATTGATCACACTA	470	59	125	741	763	894	375	196	112
BCL6B	BCL6B_255877_2	GACACGCGGTATTGCACCT	381	55	917	2208	1336	2015	692	584	505
BCL6B	BCL6B_255877_3	GGAGGATGCAGAATCCCTCA	1762	1701	848	3422	3305	5155	531	683	1181
BCL6B	BCL6B_255877_4	GAAGAACATCACTGGCATGG	1534	839	1444	3709	4064	4235	576	1264	931
BCL6B	BCL6B_255877_5	GGATAAGCACATGGGCACGG	995	678	687	2800	2599	3360	696	1166	881
BCL6B	BCL6B_255877_6	GTCTGAAGGTGCCGGAAAC	727	641	1391	3700	3816	3985	592	1193	942
BECN1	BECN1_8678_1	GGAAGAGACTAACTCAGGAG	71	109	13	604	56	421	216	45	80
BECN1	BECN1_8678_2	GGTTTCCGTAAGGAACAAGT	3	0	2	186	91	29	57	3	0
BECN1	BECN1_8678_3	GCTGCCGTTATACTGTTCTG	586	506	324	1174	1274	1312	126	353	592
BECN1	BECN1_8678_4	GGAAAAGAACCGCAAGATAG	22	16	188	393	248	370	114	98	21
BECN1	BECN1_8678_5	GTGGGTGATCCACATCTGTC	12	11	130	351	555	346	147	90	92
BECN1	BECN1_8678_6	GCTGACGAATCTTAAGTG	608	332	41	907	1391	1382	125	516	195
BFAR	BFAR_51283_1	GTTAAAGCTGTGAGCACAC	45	14	0	97	22	23	48	8	15
BFAR	BFAR_51283_2	GAAGGAAGGAGTATTTGACC	79	591	69	66	57	325	33	90	1
BFAR	BFAR_51283_3	GATGCCCACCATAAAGCA	633	1048	795	1474	2506	1945	355	870	279
BFAR	BFAR_51283_4	GTGGTCAAGGAACTCCGG	335	1252	291	1436	659	1135	787	359	404
BFAR	BFAR_51283_5	GATGAAAGGTAGGAAGGTGT	114	555	233	745	785	1637	495	520	451
BFAR	BFAR_51283_6	GCAAACTCAGCAATCAGC	43	56	138	626	240	433	18	70	197
BIRC2	BIRC2_329_1	GGGGTGCCTGTCTCAGAA	250	172	86	886	875	1694	625	552	320
BIRC2	BIRC2_329_2	GCATGGGTAGAACATGCCAAG	212	262	97	320	436	319	33	70	137
BIRC2	BIRC2_329_3	GTTAATGGCCACATATGGT	286	238	155	825	1618	686	197	207	208
BIRC2	BIRC2_329_4	GATGCTATGTCAGAACAC	160	6	17	192	226	420	15	38	8
BIRC2	BIRC2_329_5	GTCACTGGAAGAACAATTG	130	218	280	875	552	793	482	274	290
BIRC2	BIRC2_329_6	GTTTGTTGTGATGGTGGCTTG	379	318	323	2589	2762	3414	665	786	320
BIRC3	BIRC3_330_1	GAGAGTTTCTGAATACAG	494	106	262	1072	496	1214	473	118	158
BIRC3	BIRC3_330_2	GTTTGCTGTGATGGTGGACTC	382	400	34	1160	906	1166	334	254	185
BIRC3	BIRC3_330_3	GATTTGTAGGAGTACAATCAA	101	643	310	1005	1807	1890	615	451	215
BIRC3	BIRC3_330_4	GCATGGGTTCAACATGCCAAG	110	386	302	932	1148	1495	255	268	492
BIRC3	BIRC3_330_5	GATGGTGGACTCAGGTGTT	1994	2306	1546	3901	4393	4199	1126	1490	1604
BIRC3	BIRC3_330_6	GTTGGCGACAGAAAAGTCAA	253	402	605	915	1171	1221	328	390	488
BIRC6	BIRC6_57448_1	GATGACTTTGATGGTCCCG	846	2015	489	1027	1990	1531	196	335	335
BIRC6	BIRC6_57448_2	GGAGCGACTTGATATCATGA	92	71	387	251	251	333	110	442	243
BIRC6	BIRC6_57448_3	GAACTTCTACCCAGCATGG	228	342	642	627	675	744	306	118	121
BIRC6	BIRC6_57448_4	GAATTCTAAGAGCTTCACTT	328	93	48	315	661	517	222	312	302
BIRC6	BIRC6_57448_5	GGATGAATGAAGAATCCAG	319	859	22	374	82	364	25	133	3
BIRC6	BIRC6_57448_6	GGAAGGGTTGGAAGCACAT	202	660	252	261	312	458	60	72	181
BIRC7	BIRC7_79444_1	GGGCAGCTCAGGGTACCCAG	49	39	6	295	291	149	152	134	263
BIRC7	BIRC7_79444_2	GATGGGGCACAGCTGCAGGC	10	7	315	368	292	243	50	164	9
BIRC7	BIRC7_79444_3	GGGCACACTCAGCACAGACC	319	17	662	403	537	590	211	43	71
BIRC7	BIRC7_79444_4	GCAGGAGGAGAGGACGTGCA	278	474	246	992	1013	700	116	320	164
BIRC7	BIRC7_79444_5	GTCAGCGGCCAGTCATAGA	777	968	1380	2918	2582	2145	446	1030	704
BIRC7	BIRC7_79444_6	GCGCGGGGACGACCCCTGGA	671	402	342	1869	1236	1171	414	593	271
BIRC8	BIRC8_112401_1	GCAAGTGACCAGATGTCCACA	219	33	241	876	1271	743	141	291	76
BIRC8	BIRC8_112401_2	GATGTCCCATGTGCAGCG	1788	182	505	2040	2082	3336	530	739	681
BIRC8	BIRC8_112401_3	GTCCCAAAAGTAATGAGCC	126	372	418	376	300	175	58	201	107
BIRC8	BIRC8_112401_4	GTCCCAAAAGTAATGAGC	98	67	110	75	40	57	47	50	70
BIRC8	BIRC8_112401_5	GTCAATAACCGCGCTGCACAT	383	455	218	1016	1032	896	373	636	198
BIRC8	BIRC8_112401_6	GGACGTTAAGAAAATAATGG	58	0	5	27	3	26	0	0	0
BNIP3L	BNIP3L_665_1	GCAGCAATGGCAATGATAA	123	248	407	977	2110	1553	416	546	289
BNIP3L	BNIP3L_665_2	GAGGCTTTGAAGAAAAGTG	1037	639	1260	1589	3203	2457	798	722	1366
BNIP3L	BNIP3L_665_3	GTTTCTCCGCAGAATTTCTGA	437	1056	493	2689	1534	2947	455	647	285
BNIP3L	BNIP3L_665_4	GTCCAACAGGTTCCTGGG	6	395	11	271	171	640	111	69	65
BNIP3L	BNIP3L_665_5	GCAGGGACCATAGCTCTC	75	103	44	419	566	414	267	168	80
BNIP3L	BNIP3L_665_6	GTGGAGCCATGAAGAAAGG	423	1089	476	1173	1157	1377	156	351	1097
BRAP	BRAP_8315_1	GACTGTGAGAATACACAGCA	204	18	637	347	229	377	34	89	3
BRAP	BRAP_8315_2	GTCCCAGCGCTGTAGACAC	169	117	335	361	126	360	21	74	26
BRAP	BRAP_8315_3	GATAGTCCCAGACTCGATGGT	842	605	660	2155	2355	2528	226	388	338
BRAP	BRAP_8315_4	GCATACCGTCCACATCCTATG	522	539	241	1674	1020	1362	58	491	341
BRAP	BRAP_8315_5	GAAACTTCATAAGGTCATGAC	107	272	375	384	431	620	64	522	180
BRAP	BRAP_8315_6	GCATCGAGTCTGGGACTATGC	172	273	17	663	223	218	123	298	605
BRCA1	BRCA1_672_1	GCTGCACAACCACAATTGGG	17	136	59	350	65	63	6	3	106
BRCA1	BRCA1_672_2	GATGCCTGGACAGAGGACAA	2	0	5	93	157	18	22	1	0
BRCA1	BRCA1_672_3	GAATGGATGGTACAGCTGTG	0	0	0	31	3	71	1	23	0
BRCA1	BRCA1_672_4	GGTGACCCGAGAGTGGGTGT	2	1548	103	11	115	22	12	6	190
BRCA1	BRCA1_672_5	GCAGATGTGTGAGGCACCTG	61	347	78	214	735	567	97	41	3
BRCA1	BRCA1_672_6	GCAGCCAGATGCCTGGACAG	1	0	3	160	76	184	34	18	47
BRCC3	BRCC3_79184_1	GAATGTGAACAATTCTGA	210	22	192	590	509	1237	254	255	83
BRCC3	BRCC3_79184_2	GAAGGCCAAACAGTTATATG	1174	1498	1078	3709	3247	4000	1159	1906	1483
BRCC3	BRCC3_79184_3	GAGCGTGGTTGAGACAAACG	740	303	1137	1429	1191	1211	276	412	393
BRCC3	BRCC3_79184_4	GGAGGAGCAGGATGCGTAT	722	358	160	719	1040	987	242	389	150
BRCC3	BRCC3_79184_5	GAAGTAATGGGGCTGTGCAT	1023	977	643	1572	2015	2043	432	866	436
BRCC3	BRCC3_79184_6	GAATCTGTGCAGTCAGATGT	225	407	125	769	662	1050	411	356	373
BRWD1	BRWD1_54014_1	GCCCGACTCGATGAGAGGCAC	300	147	759	1918	3037	1577	242	403	382
BRWD1	BRWD1_54014_2	GAGCACAACAGGAGCTACG	615	935	547	1134	999	1908	248	515	817
BRWD1	BRWD1_54014_3	GGTATGTACACAAATCAACA	262	309	406	796	1179	571	444	633	388
BRWD1	BRWD1_54014_4	GTCAGTAATCCAAACTGGA	189	269	180	918	522	1374	296	318	368
BRWD1	BRWD1_54014_5	GGGTCATGAAGCTTATATTG	641	574	725	1693	1810	1545	394	368	185
BRWD1	BRWD1_54014_6	GATTTGAGCAGTTAGAATGG	811	1452	657	1347	1089	1840	613	698	984
BSN	BSN_8927_1	GTCTGAACTGTCAGATGCAG	177	515	636	753	475	990	366	117	51
BSN	BSN_8927_2	GCCAAGCCGAGCTCAACGT	1075	819	619	2359	1655	1958	576	508	868
BSN	BSN_8927_3	GGTTGGGGTTGAACCCACAC	0	0	0	208	304	170	56	0	0
BSN	BSN_8927_4	GCTGTCGGAAACCACGCAAT	483	751	197	1280	1265	1154	507	273	343
BSN	BSN_8927_5	GTGTTGGGTTGAAGCCACAC	163	243	30	102	94	21	82	6	24
BSN	BSN_8927_6	GCAAACCAAGCGGCTACTGGA	869	225	511	1832	1433	2316	649	344	533
BTBD1	BTBD1_53339_1	GGAACGGGAATGTCATATAG	1080	1164	1208	2506	3523	1860	841	678	1009
BTBD1	BTBD1_53339_2	GTATATTGAAAACAGAGATG	270	70	558	280	159	261	7	258	100
BTBD1	BTBD1_53339_3	GAAGTCACATTTCTAATACA	749	54	276	1365	1159	1225	167	235	418
BTBD1	BTBD1_53339_4	GATATGCCATCAGGACAA	33	17	22	414	890	285	97	49	129
BTBD1	BTBD1_53339_5	GTTGTAGATCACTTCTGGG	980	1791	591	1593	1192	2243	300	497	351
BTBD1	BTBD1_53339_6	GGGCACTAGCTACCATGAGA	53	511	317	552	320	822	474	128	291
BTBD10	BTBD10_84280_1	GGTTTCCGGATGCTGAACTG	78	66	96	587	359	661	256	245	176
BTBD10	BTBD10_84280_2	GAACTGTGGACGAACAGACC	1	0	0	167	57	124	40	25	2
BTBD10	BTBD10_84280_3	GCCACGTGTGCAGAGTCCAC	398	203	344	1295	1883	1922	565	483	311
BTBD10	BTBD10_84280_4	GGACGCAGGCATACATCAG	608	483	126	1136	1234	1445	647	513	643
BTBD10	BTBD10_84280_5	GCAGGCTGTCAGGTAGATGG	274	836	596	1028	791	1558	443	430	300
BTBD10	BTBD10_84280_6	GTCAGAGCCGTCCAATGGC	207	292	555	790	775	862	159	318	385
BTBD11	BTBD11_121551_1	GGTTGGTTGAGCCAGTGACC	1926	2021	763	3745	3408	3608	457	1056	1370
BTBD11	BTBD11_121551_2	GTCACTGGCTCAACCAACCGG	172	260	27	548	240	1043	294	274	91
BTBD11	BTBD11_121551_3	GACATCTGGGAAAGTGAGAGC	223	283	601	1058	1025	903	204	344	116
BTBD11	BTBD11_121551_4	GTTTGGGCAAACGCCACCGGT	1428	602	564	1886	2597	2232	172	631	851
BTBD11	BTBD11_121551_5	GGGTCACTGGCTCAACCAAC	468	301	314	2213	2177	1979	565	681	490
BTBD11	BTBD11_121551_6	GGTAATGGTTGACTGTAACC	586	127	611	1199	1428	1153	107	291	345
BTBD16	BTBD16_118663_1	GGTGGGCTGGTACCACTACG	587	578	789	1294	1598	1551	360	324	453
BTBD16	BTBD16_118663_2	GGAGGACACGCCGTACTTGG	516	550	761	1284	1530	1232	321	282	417
BTBD16	BTBD16_118663_3	GGGTTGTTGATGACCCACG	327	213	408	766	1141	533	63	255	167
BTBD16	BTBD16_118663_4	GCAGGGCAACGCCAGCGATG	471	102	290	1274	1507	1361	289	438	328
BTBD16	BTBD16_118663_5	GCGGGCGCGAGGTAGTTGCG	114	711	99	612	684	181	49	146	68
BTBD16	BTBD16_118663_6	GGTGGCCAGTCTGTGCAG	29	180	319	450	254	136	97	138	40
BTBD17	BTBD17_388419_1	GAAGGGGCTACAAGCTGAC	227	475	650	1391	1332	995	423	531	540
BTBD17	BTBD17_388419_2	GCTGCAGAAAAGCTAACCTG	551	290	771	1639	1415	1772	292	957	536
BTBD17	BTBD17_388419_3	GAAGAGGAAGAGATTGATG	433	363	511	1051	2088	1132	378	429	490
BTBD17	BTBD17_388419_4	GGCAGCAGATAGCACATCCT	472	1449	424	1690	1430	2155	549	716	339
BTBD17	BTBD17_388419_5	GGTTGGGAGAGTTAAACTT	919	1638	1182	2561	3092	3066	897	888	1174
BTBD17	BTBD17_388419_6	GTGGCTGGGTGTCACCACTC	887	365	955	1731	1198	2251	176	480	435
BTBD18	BTBD18_643376_1	GGCAGGAGGTATTTGCCCAT	417	457	262	634	640	748	31	222	151
BTBD18	BTBD18_643376_2	GGGGCAGGGTGCCTCTCCGG	689	293	1220	2013	2032	2012	320	542	325
BTBD18	BTBD18_643376_3	GCAGCTGCAGGAGCGCTGCG	385	532	274	1469	1738	1700	482	645	853
BTBD18	BTBD18_643376_4	GCACCTTCACCACAAACTGC	858	269	242	975	854	1309	537	388	395
BTBD18	BTBD18_643376_5	GACAGGCCAACAAGCACCGAT	425	592	121	1074	1176	945	270	355	181
BTBD18	BTBD18_643376_6	GACTGCCAGGAAGGCCTCAGT	146	1	31	381	113	364	1	38	6
BTBD19	BTBD19_149478_1	GCCATGTTCAACGGCGGCA	6	3	26	397	210	521	121	69	83
BTBD19	BTBD19_149478_2	GGATGCAATAAGTGCAGAA	258	42	226	506	762	606	241	247	389
BTBD19	BTBD19_149478_3	GGGACAGCTAACACATTCA	16	146	31	263	159	176	124	76	94
BTBD19	BTBD19_149478_4	GTCCCATCACAACTAAAGC	255	74	53	76	47	139	4	40	49
BTBD19	BTBD19_149478_5	GTTCCCACTGATGACAATTG	814	472	582	3108	1593	2892	283	437	950
BTBD19	BTBD19_149478_6	GTCCCACTGTAACCCCAG	225	75	490	1248	1353	1875	451	687	590
BTBD2	BTBD2_55643_1	GACGCCAGAGAACAGGCGGA	1966	1436	1543	5178	4524	5631	1200	1472	1086
BTBD2	BTBD2_55643_2	GCAGACGCCATCACCGCGGA	1954	1553	2785	5749	6172	7014	1883	2206	2183
BTBD2	BTBD2_55643_3	GGAGGACGGCCAGATCCCCG	205	230	45	1382	1211	1354	146	362	371
BTBD2	BTBD2_55643_4	GGCCTCGGACCAGCGGACAA	2128	2584	2215	7487	7407	7775	1857	2815	1869
BTBD2	BTBD2_55643_5	GTCAACAAGCGCATCTTCG	570	775	481	1673	1731	1522	247	437	876
BTBD2	BTBD2_55643_6	GGTGTAGAAGATGACCTCG	626	1346	772	1505	1346	1553	411	557	165
BTBD3	BTBD3_22903_1	GATAGCACCAATGGCACTG	778	1198	585	2029	1609	1781	261	849	562
BTBD3	BTBD3_22903_2	GGCATGACAGAAGTTCAGTG	79	611	868	1354	2073	1203	438	384	577
BTBD3	BTBD3_22903_3	GACCTGACCCAGCGTTGCT	2656	1574	2342	8927	9067	8968	2316	2866	2392
BTBD3	BTBD3_22903_4	GTGCCTATCGAAGCAACCAA	708	592	974	2786	3231	3022	499	665	821
BTBD3	BTBD3_22903_5	GGCACTGGGGTACAGGGA	139	407	297	235	353	360	17	15	2
BTBD3	BTBD3_22903_6	GATTGCCATCCAGTATCACAC	121	21	107	523	519	560	323	302	72
BTBD6	BTBD6_90135_1	GGAATTCGGACCAGATAGA	719	751	834	1719	1702	2396	243	434	1075
BTBD6	BTBD6_90135_2	GAAACAAGAGGCATGTTCTG	550	768	305	1188	1476	1927	470	696	467
BTBD6	BTBD6_90135_3	GGGATGACGGAAGTGCAGTG	1550	1836	812	3845	3310	2655	918	816	948
BTBD6	BTBD6_90135_4	GCCGTTGGCAAACTCCTCTA	1154	1520	1137	3319	3041	2826	441	830	458
BTBD6	BTBD6_90135_5	GGAGGCCCTCAACACCAAAG	303	456	540	2300	1367	1848	310	823	644
BTBD6	BTBD6_90135_6	GAATCGGTGGCACCTCTGCG	1407	772	1965	2769	2427	3072	956	839	1252
BTBD7	BTBD7_55727_1	GTAACAAAGCAGAAAACAT	245	669	555	444	458	164	10	276	97
BTBD7	BTBD7_55727_2	GGGAAGCCAAACATGACCA	169	13	196	1013	872	1101	169	338	267
BTBD7	BTBD7_55727_3	GGGCCTATGCCCTGAACTG	1058	2071	1034	2647	3195	3102	265	391	638
BTBD7	BTBD7_55727_4	GAGGAAATGTAAAGCTTGT	522	1520	518	1647	1901	1466	560	814	532
BTBD7	BTBD7_55727_5	GGACTGGGCAGACAGACGG	144	625	337	1287	1061	1443	207	382	332
BTBD7	BTBD7_55727_6	GGCTACAGTGCAAAACAGAG	615	685	615	724	2265	611	242	424	272
BTBD8	BTBD8_284697_1	GAAGAGTAACGTACTCTT	9	5	29	465	405	111	90	94	189
BTBD8	BTBD8_284697_2	GAGTACGTTACTCTTCAA	276	118	581	801	1401	1019	27	95	73
BTBD8	BTBD8_284697_3	GATAGTATGAAAATAGAAGTC	103	336	189	337	254	513	153	87	178
BTBD8	BTBD8_284697_4	GCAACTGAATGAGCAATAATC	175	182	92	541	774	297	111	114	165
BTBD8	BTBD8_284697_5	GGACCCCAGAAGTACCATGG	82	5	82	239	473	416	9	213	130
BTBD8	BTBD8_284697_6	GTTCCAGACAAAACTAATGTT	621	385	363	617	988	866	338	605	153
BTBD9	BTBD9_114781_1	GAATCATGCTGAAATCATGC	0	0	1	99	51	118	153	29	50
BTBD9	BTBD9_114781_2	GCTCTGTGAGGCTCATGAG	518	1188	500	2145	2863	2779	518	525	206
BTBD9	BTBD9_114781_3	GGCTGCTAAAATTACCCTG	305	129	341	725	770	836	315	278	161
BTBD9	BTBD9_114781_4	GGCTGCTAAAATTACCCTGT	770	203	845	1508	1221	1961	550	617	269
BTBD9	BTBD9_114781_5	GTGTGATTGAAGGAGTCAGT	199	489	319	638	400	1056	240	438	82
BTBD9	BTBD9_114781_6	GTATGTGATTGATAATGGA	362	247	719	905	757	990	301	561	212
BTRC	BTRC_8945_1	GCAACTGACATTACCCTCCGG	324	131	156	459	416	610	37	32	68
BTRC	BTRC_8945_2	GTGCAGAACTGCTTCACAA	595	409	412	880	922	1246	294	292	479
BTRC	BTRC_8945_3	GGTCAGGACAGATTCTCTG	733	2516	426	2747	2191	1764	144	461	255
BTRC	BTRC_8945_4	GAGTGTGGGATGTAAATAC	45	21	1	431	392	482	34	95	66
BTRC	BTRC_8945_5	GAGGCCTGGCAGAACGAAG	804	531	410	1482	2188	2445	466	539	415
BTRC	BTRC_8945_6	GATTATGGGACATAGAATG	655	1415	943	1538	1174	2048	285	845	424
CACUL1	CACUL1_143384_1	GACCAGTCCCGGAAGAGAGC	201	385	209	829	841	1059	530	333	282
CACUL1	CACUL1_143384_2	GATATGGGGATATAGTCACC	172	19	277	281	159	831	30	125	86
CACUL1	CACUL1_143384_3	GATTATAAGAGCACATAC	36	28	125	385	330	90	12	135	246
CACUL1	CACUL1_143384_4	GCCAGAACCACAACAACTGGG	90	29	379	472	696	560	213	107	147
CACUL1	CACUL1_143384_5	GTTTCAATATAGAGATCTGGA	182	565	508	1248	905	1180	329	385	220
CACUL1	CACUL1_143384_6	GATAGCTCTTGGACAATATAT	342	827	361	1262	802	906	139	300	347
CACYBP	CACYBP_27101_1	GGTGAAAATCAGTAATTA	234	261	481	1616	1899	1501	548	752	497
CACYBP	CACYBP_27101_2	GAAAGTGGAAAACACAAGGT	282	433	398	752	971	1333	197	237	508
CACYBP	CACYBP_27101_3	GGTGGGATTACCTGACCC	7	73	3	101	19	301	25	0	16
CACYBP	CACYBP_27101_4	GAAAGTGGAAAACACAAGG	184	60	312	164	333	477	128	113	173
CACYBP	CACYBP_27101_5	GTTCCCACTGAGAATGTGC	53	43	2	169	118	109	143	5	52
CACYBP	CACYBP_27101_6	GAAAGAAAGTGGAAAACACA	110	53	100	297	479	451	43	4	37
CALR	CALR_811_1	GTGTTTGGATTCGATCCAGC	189	15	246	271	787	884	234	240	164
CALR	CALR_811_2	GACGGGTGGACTTCCCGC	485	720	462	1674	1698	1566	487	622	452
CALR	CALR_811_3	GCGGCCAGACAACACCTATG	1096	1314	1062	2618	2076	3410	471	1268	938
CALR	CALR_811_4	GGTGAAGATTGACAACAGCC	67	1	127	330	163	327	15	166	171
CALR	CALR_811_5	GCCGCACAATCAGTGTGTAC	244	9	375	833	380	737	16	213	388
CALR	CALR_811_6	GAGCAGAACATCGACTGTG	1478	1556	1370	2934	2492	3876	526	930	759
CAND1	CAND1_55832_1	GAACTTCCTCCAGCTTCCAG	2232	2392	1332	4299	3919	6045	1567	1162	2055
CAND1	CAND1_55832_2	GTCTAGGGCTGGTCAACTG	1352	113	570	3090	3550	3270	1370	1320	1498
CAND1	CAND1_55832_3	GCAGCAATACATTGTATGT	304	420	513	999	736	714	139	354	393
CAND1	CAND1_55832_4	GTAAGGGCAGCTACACATT	159	171	464	907	820	832	325	427	309
CAND1	CAND1_55832_5	GAGCGTGAAGAGAATGTAA	924	485	580	1354	2032	2054	436	649	627
CAND1	CAND1_55832_6	GTCCAAGTGCAGTACTGCAG	324	70	944	1635	963	1259	676	584	447
CAND2	CAND2_23066_1	GAAGGCCTCAAAAGCCTGG	237	13	101	634	588	895	290	402	195
CAND2	CAND2_23066_2	GGTGCACAGGGTGTCCACAA	422	582	382	927	1200	1797	515	486	322
CAND2	CAND2_23066_3	GAGGCTGGAGATGTGGAAGG	0	0	0	0	12	0	0	2	0
CAND2	CAND2_23066_4	GAGTTCCTGAACCATGTGG	362	287	308	1414	1274	1526	574	323	86
CAND2	CAND2_23066_5	GGTGGGGAAAAGCCCCATCA	29	266	524	797	556	569	137	133	176
CAND2	CAND2_23066_6	GACAGGTGCAGGACACAGGG	140	264	286	1218	664	544	225	197	17
CAPN3	CAPN3_825_1	GTGCAGATGAGCTCAAGA	243	186	201	1433	793	1143	443	617	286
CAPN3	CAPN3_825_2	GGTTCCTACGAAGCTCTGAA	313	224	191	1180	986	1167	246	239	810
CAPN3	CAPN3_825_3	GAAAGGTGGGAACACCACAG	0	38	323	41	74	316	1	49	1
CAPN3	CAPN3_825_4	GGACAGTGTCTGTGAACGA	187	282	147	495	634	573	293	146	117
CAPN3	CAPN3_825_5	GTTCTGGCGCTATGGAGAGT	225	811	389	1530	1368	1509	564	206	519
CAPN3	CAPN3_825_6	GTGACCTCTGACCAGCCCGC	576	873	227	1148	1199	1403	238	239	315
CBL	CBL_867_1	GCCTGGATCTAATTCAGAA	141	30	170	1005	732	589	362	404	611
CBL	CBL_867_2	GAGGGAAGGCAAATTCTCGG	1004	1802	1697	4369	4182	4865	1602	1663	1617
CBL	CBL_867_3	GCAAGCTGCCGCAGATCGC	625	1785	900	3228	3489	3469	636	1033	822
CBL	CBL_867_4	GACCATATAAAAGTTACAC	518	701	455	2181	2175	2892	874	953	847
CBL	CBL_867_5	GTTGCACTCGATTGGGACAG	681	229	1139	1442	1809	1461	392	316	450
CBL	CBL_867_6	GTCCCAAACACATCCCGA	160	105	666	1044	772	989	104	299	317
CBLB	CBLB_868_1	GCTGCAGGTGAGGTCAATGG	493	186	288	905	435	763	480	284	129
CBLB	CBLB_868_2	GGGACTCAAACTCAGCCCA	211	496	333	1202	1516	1785	547	613	632
CBLB	CBLB_868_3	GCCCCAGGCGAGTACAGCT	251	833	281	396	375	966	172	298	123
CBLB	CBLB_868_4	GATCTTGCAGAGCTCAAATG	114	1	1	103	30	201	207	54	3
CBLB	CBLB_868_5	GCGAGATCAAGGGCTGGG	569	697	1068	1748	1058	1768	422	344	616
CBLB	CBLB_868_6	GGGTGGCAGGTGCCCAGGA	647	102	528	1458	1089	1516	212	331	180
CBLC	CBLC_23624_1	GAATTGAGCAGTGTACACG	639	963	643	1862	2357	2008	221	580	367
CBLC	CBLC_23624_2	GAACGGTATGACTGTAAAG	228	497	299	882	1093	1320	341	406	857
CBLC	CBLC_23624_3	GCTTGGCTATATACCAAGTG	948	289	737	1211	1381	2100	585	661	646
CBLC	CBLC_23624_4	GAATATCAGGGTCAACCAG	422	254	1117	1938	2781	2670	768	640	1108
CBLC	CBLC_23624_5	GTGGAGGCATAATATGATGA	237	453	528	1244	1722	2152	343	552	682
CBLC	CBLC_23624_6	GAACGGTATGACTGTAAAGG	30	3	39	86	492	259	114	78	129
CBLL1	CBLL1_79872_1	GAATTGAGGCGCATAAACG	249	91	109	1488	1697	1266	882	1278	793
CBLL1	CBLL1_79872_2	GAGTGTCAAAGTCAACCAG	72	43	33	597	520	235	297	424	452
CBLL1	CBLL1_79872_3	GTTATCCTGTGCTGAGAATTG	15	165	129	269	53	157	194	46	26
CBLL1	CBLL1_79872_4	GAATGATGTGATCGACCATGT	408	610	414	1666	1660	1844	351	578	642
CBLL1	CBLL1_79872_5	GCGCCTCAATTCTCAGCAC	203	113	707	1437	1687	1695	470	163	271
CBLL1	CBLL1_79872_6	GACCATGTAGGGTTGAAGG	93	32	47	566	525	253	315	407	421
CBLL2	CBLL2_158506_1	GGAGATGCTGGTAGGTATC	1681	2082	941	5245	5019	5166	1318	1683	984
CBLL2	CBLL2_158506_2	GATGTAAAGATTGAGCCCTG	1125	827	950	3183	3748	2467	679	1440	1198
CBLL2	CBLL2_158506_3	GATATCTGAGAGAGTTCGG	1895	922	1590	5458	4648	4759	1373	1671	2505
CBLL2	CBLL2_158506_4	GATAGTACGGAGATGCTGGT	285	1031	579	1054	1464	1978	511	567	752
CBLL2	CBLL2_158506_5	GTGCACATGAGGTGTCCACA	460	861	150	1212	1678	1599	400	437	526
CBLL2	CBLL2_158506_6	GTATGACGAAGTGAAAGCT	1020	1494	1239	3639	3416	4025	1548	1356	1202
CBX4	CBX4_8535_1	GATGGGATATCGGAAGAGA	738	633	673	2862	2793	3005	754	808	1337
CBX4	CBX4_8535_2	GAACGGCAGGAGCAGCTGAT	926	1735	1086	3284	3160	4839	869	1010	998
CBX4	CBX4_8535_3	GGAAGGCGATCAGCAGCCTG	948	1405	1200	3875	3531	4059	826	1042	1357
CBX4	CBX4_8535_4	GTACCAGGGCGGCCACAAGG	92	407	85	83	4	120	339	29	11
CBX4	CBX4_8535_5	GATACATGGAGAACGGCATGC	179	9	348	279	330	498	41	12	258
CBX4	CBX4_8535_6	GGGGGCCAAAGGCTACCTGG	45	616	159	935	698	957	167	292	364
CBX8	CBX8_57332_1	GGAACCGGAGGAAAACATCC	21	4	9	32	264	108	6	4	31
CBX8	CBX8_57332_2	GGGCCAGCTGGATCACACTG	964	1419	1253	3531	3992	4212	826	1373	1656
CBX8	CBX8_57332_3	GACCATCCCTTCCATTTCACG	3508	2039	1862	6442	5787	7980	1754	1982	2328
CBX8	CBX8_57332_4	GTCAACATGGAGCTTTCAG	527	236	977	2376	2408	2842	309	697	338
CBX8	CBX8_57332_5	GTCCCTTTAGGTACAGCACAT	523	74	308	660	987	827	240	331	326
CBX8	CBX8_57332_6	GGCCTCGGAGAGTACCTCAA	556	1236	1124	2427	1556	2419	584	596	411
CCIN	CCIN_881_1	GATCTCCGAGCAAAATGTGG	880	855	1084	3429	2746	3062	997	876	579
CCIN	CCIN_881_2	GGCGGCCAAAGATAACAGG	656	166	297	1696	1480	1965	449	373	982
CCIN	CCIN_881_3	GGTGATGAAAAGCTCATCAG	103	27	902	375	386	334	42	158	23
CCIN	CCIN_881_4	GCATGGGACACATCCAAG	54	10	524	246	300	431	53	72	333
CCIN	CCIN_881_5	GGGCGGGAGCATTGCCCCA	634	95	302	944	1009	1107	286	371	457
CCIN	CCIN_881_6	GCCCTGAAATCTGCTCAG	600	683	800	1395	1134	885	614	971	347
CCL28	CCL28_56477_1	GCTGGAGGCAATGGGAAGTA	246	961	112	854	1146	687	241	272	254
CCL28	CCL28_56477_2	GACAGACAGCCAAGGCCACGA	740	316	576	2033	1973	2473	555	698	784
CCL28	CCL28_56477_3	GGCAGGAATGCAGCAGAG	31	274	242	373	305	1242	188	26	398
CCL28	CCL28_56477_4	GCCACAGGAAGAAACACCA	175	237	646	487	424	428	173	335	87
CCL28	CCL28_56477_5	GTCGCATCCAGAGAGCTGAT	131	459	708	899	2024	609	307	196	242
CCL28	CCL28_56477_6	GACAGTAACAGGGCACATCAG	1307	853	1108	3104	2480	2993	971	1177	839
CCNB1IP1	CCNB1IP1_57820_1	GGTAACCTCCCCTTTCATAG	251	181	134	652	1471	590	273	376	300
CCNB1IP1	CCNB1IP1_57820_2	GTCCAGAAGGCCAGCGCTC	134	866	182	563	1022	584	280	443	482
CCNB1IP1	CCNB1IP1_57820_3	GAAAGGGTACTGTTGCAGGC	259	341	42	640	294	333	190	279	96
CCNB1IP1	CCNB1IP1_57820_4	GTGTCGCATCAAACTCTC	382	355	453	498	217	788	104	199	328
CCNB1IP1	CCNB1IP1_57820_5	GCAGGCAGGACAGATAGC	23	59	535	222	295	341	14	9	54
CCNB1IP1	CCNB1IP1_57820_6	GATCACAGAAGATGTGAGAGC	15	0	22	200	7	241	61	168	9
CCNF	CCNF_899_1	GAAGAGCCAGATGAAAGGTG	165	1	77	631	596	744	39	103	112
CCNF	CCNF_899_2	GTGAAAGAGCACATCTTCG	891	48	5	911	996	1204	4	235	418
CCNF	CCNF_899_3	GGGACTCAATGACACAATG	248	395	579	949	2140	1404	207	274	192
CCNF	CCNF_899_4	GTGTTGTCCGTGAGCCATA	218	9	81	351	638	874	210	205	134
CCNF	CCNF_899_5	GGTGAGGTCCCACAGCTGAG	5	0	0	196	61	186	0	14	7
CCNF	CCNF_899_6	GTGTGTGGACCGGTACCTG	23	1278	139	1375	401	994	79	237	332
CDC16	CDC16_8881_1	GTTCTATCTGTCTTCTACG	0	16	0	131	77	0	0	1	0
CDC16	CDC16_8881_2	GAATCAACACCAGTGCCTGA	0	0	0	0	18	28	0	0	0
CDC16	CDC16_8881_3	GAGTGAGCACGACCAAGCGA	1	2	1	11	2	2	2	3	33
CDC16	CDC16_8881_4	GAGTAGGTGGATGCGTTCTG	38	0	1	169	2	119	26	3	0
CDC16	CDC16_8881_5	GAACCCCAGGACATCTAT	0	0	0	3	1	0	0	0	0
CDC16	CDC16_8881_6	GCCAACCAATAGATGTCCTG	0	0	0	0	0	0	0	0	0
CDC20	CDC20_991_1	GCCTGGGCTTTGAACCTGAA	0	0	0	1	1	0	0	2	0
CDC20	CDC20_991_2	GTAATGGGGAGACCAGAGGA	0	0	0	0	0	0	0	0	0
CDC20	CDC20_991_3	GCCACAGCCAGGAAGTGTGT	0	0	0	0	0	1	0	0	0
CDC20	CDC20_991_4	GGTACTTCCAAATAACTAGC	0	0	0	0	0	0	0	0	0
CDC20	CDC20_991_5	GCTACCCGAACATCATGG	0	0	0	0	0	0	0	0	1
CDC20	CDC20_991_6	GGGTAGCAGAACACCATG	0	0	0	0	0	0	0	0	0
CDC23	CDC23_8697_1	GCTTCCACAAACACATCAA	0	0	0	0	0	0	1	0	0
CDC23	CDC23_8697_2	GGATATGGATGCCTATACCC	0	0	0	0	0	0	0	0	0
CDC23	CDC23_8697_3	GATATTTATCAATCTCACAG	0	0	1	0	1	0	0	0	0
CDC23	CDC23_8697_4	GATATATTTGATGTAACACT	0	0	0	5	2	30	0	0	0
CDC23	CDC23_8697_5	GAAGGTAAGGCCTTACTC	0	0	1	0	0	0	0	0	0
CDC23	CDC23_8697_6	GAACCAGGCTCCCCAATGCAA	0	0	80	5	7	195	18	92	1
CDC26	CDC26_246184_1	GTAGGAGGCAGTGATGGAGA	0	0	0	0	11	0	0	0	0
CDC26	CDC26_246184_2	GTGATGGAGAAGGAGCCATT	0	0	2	23	27	261	23	48	130
CDC26	CDC26_246184_3	GGGAACAAATGATCAATGAT	0	0	23	4	39	7	0	1	2
CDC26	CDC26_246184_4	GCAGTGATCCCAAGAGCC	2	318	0	133	146	12	1	80	1
CDC26	CDC26_246184_5	GCAAATGATCAATGATCGGAT	36	2	0	197	6	158	0	75	3
CDC26	CDC26_246184_6	GTTAGCAGTGATCCCAAGAGC	0	8	1	2	26	43	5	0	1
CDC27	CDC27_996_1	GCATAAAGGCGTTCTGCG	0	0	0	0	0	0	0	0	0
CDC27	CDC27_996_2	GATCTACTCTACAACACTT	0	0	0	0	0	2	0	0	0
CDC27	CDC27_996_3	GAGGAAAGGATTTAAACTA	1	4	0	0	21	54	0	0	0
CDC27	CDC27_996_4	GGAGAGCAGCATGACAGATG	124	342	387	549	579	588	207	187	102
CDC27	CDC27_996_5	GTACCCAACCAGTATTGTAG	0	0	0	0	0	0	0	0	0
CDC27	CDC27_996_6	GCGAGGAAAACCGCATCT	0	0	0	0	0	0	0	0	0
CDC34	CDC34_997_1	GGGCACTAGCGGCCGAGCCA	885	1620	944	5324	4207	5408	1848	1691	1410
CDC34	CDC34_997_2	GTGGCACCCTAACATCTACG	1219	212	681	1448	1652	2477	511	357	501
CDC34	CDC34_997_3	GATGTTAGGGTGCCACATCT	53	57	321	223	328	186	173	243	499
CDC34	CDC34_997_4	GGTGTTGGGCTCGTTCAGGA	1223	1650	1822	3927	3260	4410	1088	1246	1517
CDC34	CDC34_997_5	GAAAGGCTGGTGGAGAGTAT	162	98	442	1664	921	1781	519	671	830
CDC34	CDC34_997_6	GGTCAGGAACCGAAAGGC	331	181	242	462	766	606	87	129	21
CDCA3	CDCA3_83461_1	GCCAGATGCTTGTTGTGCGG	474	238	15	740	426	1306	197	164	308
CDCA3	CDCA3_83461_2	GACAGATAACTGGGTACCCAG	357	97	221	902	1057	888	139	545	276
CDCA3	CDCA3_83461_3	GCCAGCACTAGGTGAACGG	70	1	341	393	537	1167	74	83	159
CDCA3	CDCA3_83461_4	GCCAGCAGGGGAGCAACTGGA	423	368	955	1085	1023	975	546	444	734
CDCA3	CDCA3_83461_5	GAATGTTAGTGAACTAAAGGA	666	187	120	492	692	233	160	231	241
CDCA3	CDCA3_83461_6	GCATCCTGCGCACTCCCATCC	247	391	226	409	489	396	70	62	128
CDK2	CDK2_1017_1	GGTGGAGGACCCGATGAGAA	1008	474	348	1045	1391	1037	189	514	281
CDK2	CDK2_1017_2	GACTCTGGGGACCCCAGATG	0	0	0	11	294	0	8	3	0
CDK2	CDK2_1017_3	GGCCACACCACCTCATCTG	734	475	499	1033	1186	1857	333	564	369
CDK2	CDK2_1017_4	GAGCTCCTGAAATCCTCCT	171	134	139	1231	1184	851	79	254	206
CDK2	CDK2_1017_5	GAAAGCCAGAAACAAGTTGAC	105	1	322	486	326	474	43	67	49
CDK2	CDK2_1017_6	GCAAAGCCAGAAACAAGTTGA	262	211	388	840	1194	837	371	314	253
CDRT1	CDRT1_374286_1	GGACACTTACCAGCATCG	47	45	40	499	961	416	81	159	92
CDRT1	CDRT1_374286_2	GATGAAAGAGATCTTGTAT	195	66	294	1327	1364	1464	161	175	29
CDRT1	CDRT1_374286_3	GCTTCAATGGGAACTGTATGA	240	596	776	1478	1146	1439	497	557	685
CDRT1	CDRT1_374286_4	GAACGCAGCAGGTCCTGATGG	548	215	204	1073	936	992	155	245	154
CDRT1	CDRT1_374286_5	GTTTGCTAAAAGAATTAACGT	111	101	234	486	323	686	143	47	75
CDRT1	CDRT1_374286_6	GCATGTGAGACTCCACATCGC	193	5	2	210	323	789	74	66	64
CGRRF1	CGRRF1_10668_1	GACACACATGCCTGTGTGA	5	379	308	474	247	553	16	88	71
CGRRF1	CGRRF1_10668_2	GACCACCGCGATGTAGAAAAG	623	255	856	3024	3154	3609	682	573	790
CGRRF1	CGRRF1_10668_3	GACTTCACACAGCCATCACAC	169	63	383	607	686	985	93	145	149
CGRRF1	CGRRF1_10668_4	GACCCCCAGTAGCATGTAAGG	464	425	120	2325	1711	1984	620	457	481
CGRRF1	CGRRF1_10668_5	GCCGGTGGTCACGATGAAGC	444	315	73	509	488	602	12	171	335
CGRRF1	CGRRF1_10668_6	GAACAAACTGCCTGCACAT	485	275	698	1074	1079	2047	579	785	711
CHD6	CHD6_84181_1	GATGGGGCAAAGAAGGCA	1597	2818	1282	4907	4291	4201	878	1696	813
CHD6	CHD6_84181_2	GAAGTTGATCGCATCTTGG	729	1065	864	2575	2304	2198	406	599	758
CHD6	CHD6_84181_3	GGAACTGCAAACTTCTGGA	438	526	612	1163	1515	1687	608	443	734
CHD6	CHD6_84181_4	GGCTTACAGAACCGGTCGA	622	795	865	2860	3054	3433	379	613	1287
CHD6	CHD6_84181_5	GTACGGGGAAACCTGCGCC	276	367	687	767	709	1058	514	336	145
CHD6	CHD6_84181_6	GCACAGAAGAAAGACAAAG	512	281	502	829	1003	1479	316	310	115
CHFR	CHFR_55743_1	GATCCGCTCCACGGGACAG	656	1070	890	2069	2167	3838	361	964	650
CHFR	CHFR_55743_2	GGGAAGCCAGACAAGATGG	42	815	247	964	1222	1930	359	440	616
CHFR	CHFR_55743_3	GGAAGCGGGAGTGGACCATC	271	244	438	1019	1022	1304	34	513	526
CHFR	CHFR_55743_4	GGATGAGGTATGCTTCCACG	319	107	349	892	762	860	589	373	123
CHFR	CHFR_55743_5	GACAGCGGCAGGTAGGACAC	210	1	29	292	170	117	47	12	137
CHFR	CHFR_55743_6	GGGCCGTAACTGCCGCACTC	228	54	114	516	481	1147	158	254	245
CHMP3	CHMP3_51652_1	GCCCTTACCAGTTCTTTGGG	262	255	235	407	496	633	337	304	186
CHMP3	CHMP3_51652_2	GTAGCCCTTACCAGTTCTTT	650	365	70	374	423	670	298	213	185
CHMP3	CHMP3_51652_3	GTAGCCCTTACCAGTTCTT	241	105	72	231	43	242	149	70	105
CHMP3	CHMP3_51652_4	GTTCGTCATGGGGCTGTT	770	316	291	1088	1077	1741	436	505	379
CHMP3	CHMP3_51652_5	GGAGAAGCCGCCCAAAGAAC	17	6	44	361	574	255	101	349	103
CHMP3	CHMP3_51652_6	GGGGCTGTTTGGAAAGACCC	0	9	3	19	8	2	1	27	1
CIAO1	CIAO1_9391_1	GCGCTGGTGGCCTTCAGAA	211	79	133	329	121	507	191	88	25
CIAO1	CIAO1_9391_2	GGGCCATGAATCCACTGTG	257	50	6	434	587	491	277	231	92
CIAO1	CIAO1_9391_3	GGCCAGGTAATTACCGCAG	232	0	35	46	18	62	0	36	6
CIAO1	CIAO1_9391_4	GGCCGCTGATACTTCCAGA	206	64	27	720	306	575	245	134	90
CIAO1	CIAO1_9391_5	GGATTCATGGCCCTCAAGGG	184	5	113	175	82	105	14	52	31
CIAO1	CIAO1_9391_6	GAAAATGAGGTCAAGTCAG	51	0	22	129	31	364	73	79	87
CISH	CISH_1154_1	GTCCACGTCGGCCACCAGA	1170	428	1264	2188	3717	2506	356	807	577
CISH	CISH_1154_2	GTGGCAGGCAGTCCACGT	108	402	339	1176	608	1004	284	273	649
CISH	CISH_1154_3	GATTCCCGAAGGTAGGAGA	509	1006	748	2121	1667	2130	215	827	564
CISH	CISH_1154_4	GACAGCGTGAACAGGTAGC	291	442	46	367	275	677	133	193	135
CISH	CISH_1154_5	GCCAGACGGTTGATGACAAGG	971	2333	1132	2971	2822	3248	637	1095	539
CISH	CISH_1154_6	GACAGCGTGAACAGGTAGCTG	1368	1289	733	3867	3393	2802	963	901	928
CLTC	CLTC_1213_1	GCCCTTTCCAAAGAAGGCAG	24	308	253	1112	427	797	48	192	230
CLTC	CLTC_1213_2	GTACTCCAGACACTATCCGT	1	33	121	328	373	673	74	210	135
CLTC	CLTC_1213_3	GCCCAGGGAAATTACTCGG	54	263	129	683	396	293	118	114	43
CLTC	CLTC_1213_4	GCCTGAACAACTTCCATGT	71	97	56	144	280	432	166	2	9
CLTC	CLTC_1213_5	GGACTTGAGCGAGCTCACAT	154	234	281	216	403	227	41	9	17
CLTC	CLTC_1213_6	GAACGTTGCAATGAACCTG	785	1535	237	1123	901	1172	127	233	180
CNOT4	CNOT4_4850_1	GAGAGTGGTTTATAAACTGC	6	411	48	261	68	157	23	181	17
CNOT4	CNOT4_4850_2	GGAAAGGAGGAAGCCCACTT	83	476	158	793	861	880	72	208	240
CNOT4	CNOT4_4850_3	GAAATTGAGGGAACCTCTG	554	737	663	934	1523	1112	337	601	517
CNOT4	CNOT4_4850_4	GTGCTTATGTAACCTATATC	40	25	35	247	683	392	85	180	143
CNOT4	CNOT4_4850_5	GATATAGGTTACATAAGCAC	45	17	27	207	668	388	95	143	114
CNOT4	CNOT4_4850_6	GTAGATGGCAGAACACTTA	24	1	130	1462	738	953	332	590	259
COMMD3-BMI1	COMMD3-BMI1_100532731_1	GCCCGGAGGAGAAGCGTGA	1399	582	1228	4741	3542	3892	819	1338	1696
COMMD3-BMI1	COMMD3-BMI1_100532731_2	GAACTTGGACATCACAAAT	490	187	995	1390	1152	1536	296	422	270
COMMD3-BMI1	COMMD3-BMI1_100532731_3	GGAATGTAGACATTCTATTA	10	52	3	93	4	147	9	18	13
COMMD3-BMI1	COMMD3-BMI1_100532731_4	GATGTGTGTGCTTTGTGGA	3105	4357	3200	8034	6961	7291	2003	2458	1453
COMMD3-BMI1	COMMD3-BMI1_100532731_5	GCTGCAACTTACATACTAG	537	458	53	1381	1002	1395	168	201	113
COMMD3-BMI1	COMMD3-BMI1_100532731_6	GACAAAGAGAAATCTAAGG	1033	1356	618	3029	2428	2693	913	855	365
COP1	COP1_64326_1	GCCCAACTACAGATTCTTA	534	511	688	1893	2778	2882	622	497	402
COP1	COP1_64326_2	GAAGCATACATGACAAAATG	869	765	1029	1963	1914	1687	424	393	576
COP1	COP1_64326_3	GGGATGGATTCACAGGACAG	166	554	609	1340	1102	2237	256	366	77
COP1	COP1_64326_4	GTTAGCAGCAATCAGCACAT	219	33	243	491	607	708	69	156	67
COP1	COP1_64326_5	GTTAGTGCTGTGTGCTGGA	604	1214	667	1212	1045	820	188	457	517
COP1	COP1_64326_6	GGAGGGCACTACCAGATG	228	39	318	559	490	308	180	285	182
COPS2	COPS2_9318_1	GTGACTGCACTCCGAATAT	51	12	1	490	438	230	72	79	24
COPS2	COPS2_9318_2	GCTAAGAATGATAGACTG	75	1	116	216	432	233	4	39	50
COPS2	COPS2_9318_3	GAACTGGATCATCAGAAGAG	90	23	78	440	275	356	64	277	150
COPS2	COPS2_9318_4	GTGGTTTAAGACAAACACAA	0	1	1	70	102	42	9	79	155
COPS2	COPS2_9318_5	GATTATGGGAGTTATCAG	0	0	0	0	105	11	27	16	1
COPS2	COPS2_9318_6	GTTATTCTTCACAGAATGTGG	0	0	0	28	43	14	0	36	0
COPS3	COPS3_8533_1	GGATGCCAATTCCTCGCAG	0	0	0	0	121	95	1	18	0
COPS3	COPS3_8533_2	GCAGAGATCAGCATGTATTG	145	63	353	134	275	181	34	75	266
COPS3	COPS3_8533_3	GATGTACAAGAACACTCCTT	270	240	312	468	611	572	121	323	106
COPS3	COPS3_8533_4	GAAATATACATCTCAAATTGT	27	440	282	356	207	417	74	39	130
COPS3	COPS3_8533_5	GTCACTCGCGATAACAACATG	78	13	0	70	533	114	30	119	136
COPS3	COPS3_8533_6	GTTTATAAGAAGAATATTCAG	214	3	14	221	156	242	297	48	42
COPS4	COPS4_51138_1	GATTGCTAGGCTATATCTGG	3	1	52	248	193	203	3	43	192
COPS4	COPS4_51138_2	GAGAAATGCAGCCCAAGTGT	324	7	3	362	711	288	74	24	3
COPS4	COPS4_51138_3	GAGAAGCCCTGCCAACGT	167	12	250	568	1081	480	56	227	31
COPS4	COPS4_51138_4	GGAGGATGATGATCCAGTCC	0	11	0	110	0	245	0	1	73
COPS4	COPS4_51138_5	GTATCTAGATAGGATCATCAG	21	2	162	164	566	247	99	19	23
COPS4	COPS4_51138_6	GAATTCATTGAAGCTGCACAA	75	1	7	6	27	104	176	7	30
COPS5	COPS5_10987_1	GATGGGTCTGATGCTAGGAA	0	0	0	46	1	24	185	0	4
COPS5	COPS5_10987_2	GCCGCCTTGAAAATGCAATC	2	0	4	41	2	8	5	6	6
COPS5	COPS5_10987_3	GCCTTGAAAATGCAATCGGG	359	5	7	12	57	6	46	8	23
COPS5	COPS5_10987_4	GCAGCCTGAGCATTTACTC	0	0	1	40	195	56	0	0	0
COPS5	COPS5_10987_5	GATGCTAGGAAAGGTGGA	7	0	0	66	0	22	5	32	1
COPS5	COPS5_10987_6	GAAGTGATGGGTCTGATGCT	2	2	1	1	0	2	2	1	2
COPS6	COPS6_10980_1	GCTCTGATTGGCAAGCAGGA	3	1	25	68	308	354	11	75	60
COPS6	COPS6_10980_2	GGTGTGGGACAGCAGCTCAA	71	0	0	123	7	0	0	0	0
COPS6	COPS6_10980_3	GAGATGTTGAGAATGACAAG	0	1	0	34	0	47	2	0	0
COPS6	COPS6_10980_4	GAGACAGTGACACAGAGCAT	105	11	15	269	145	133	64	88	0
COPS6	COPS6_10980_5	GCAGGAGGGCCGAAATATCG	0	0	0	116	72	87	3	0	22
COPS6	COPS6_10980_6	GCTGAGCTGACCTACACTC	1	0	0	0	72	4	0	1	39
COPS7A	COPS7A_50813_1	GCCAGGGTGACAACTGAG	670	371	1316	1895	1468	1273	349	492	399
COPS7A	COPS7A_50813_2	GAAACACTGTGAGCAGCCGGA	2136	1076	596	2525	3811	2904	1084	894	537
COPS7A	COPS7A_50813_3	GCCTCCAGCAACACTGCATAT	344	605	355	402	486	1407	85	185	401
COPS7A	COPS7A_50813_4	GTTAGTGGAGGAAGATTCC	228	252	474	483	928	317	41	98	6
COPS7A	COPS7A_50813_5	GTGTATGCTGACGTGCTTCG	181	187	403	1297	1882	1966	342	450	455
COPS7A	COPS7A_50813_6	GAGCCGTGCCAACCAACACA	987	1520	988	2485	2940	2001	525	1014	741
COPS7B	COPS7B_64708_1	GTCTTGATGCCAAGCTCACGA	1141	158	1348	2089	1246	989	562	417	428
COPS7B	COPS7B_64708_2	GTCTGGAGCTGGCCAACGTGC	149	1	28	273	335	101	9	71	0
COPS7B	COPS7B_64708_3	GTTCTTACCTCCTGCACGT	282	631	515	865	726	1011	213	340	391
COPS7B	COPS7B_64708_4	GAACAGAAGTTAACTCTCTGC	295	0	98	242	425	29	15	36	120
COPS7B	COPS7B_64708_5	GTTAGCCTCACCATTCATGCA	591	988	1176	2590	2335	3446	812	759	901
COPS7B	COPS7B_64708_6	GAGCTTGGCATCAAGAATGA	395	545	612	2849	2741	2637	554	645	616
COPS8	COPS8_10920_1	GGCCTTCTAGGCCCCTGG	335	203	35	215	169	279	85	69	16
COPS8	COPS8_10920_2	GCTAGAAGCTGACCATACAC	2	55	20	256	130	47	25	58	22
COPS8	COPS8_10920_3	GACAGCAGTTAGCCAGACTGA	677	490	436	1593	810	2035	709	851	300
COPS8	COPS8_10920_4	GTCTGGCAGAGAGATTTCCCT	10	0	119	108	174	230	0	122	0
COPS8	COPS8_10920_5	GCAACCATCAACGCTCACCAG	325	35	168	1858	1757	2335	660	586	750
COPS8	COPS8_10920_6	GTCTGGGCAGAACCATTCTTG	393	371	551	931	1315	1975	460	387	718
COPS9	COPS9_150678_1	GGCAGCACCGGGCTCTTGA	1759	2637	1270	5118	5132	5751	1411	1862	1403
COPS9	COPS9_150678_2	GTGGCTGGGAAGTTATCTAG	214	552	518	1688	1741	1235	702	574	303
COPS9	COPS9_150678_3	GAGGGCGCCGGGCCCTACG	211	434	517	2063	1161	1629	381	599	792
COPS9	COPS9_150678_4	GGTGGACGAGATGTTCCCCG	568	288	279	561	324	888	185	241	146
COPS9	COPS9_150678_5	GCCAAGTCCATCAAGAGCC	124	207	186	917	926	532	286	273	336
COPS9	COPS9_150678_6	GGCCCCGAGATGAAGCCGG	471	1489	1475	3401	3394	2973	1225	869	754
CPSF1	CPSF1_29894_1	GTTCAGTGAGATGGCCACAA	12	4	23	151	9	66	120	0	0
CPSF1	CPSF1_29894_2	GTACATGGAGAACTCCAGAC	0	0	0	0	0	0	0	0	0
CPSF1	CPSF1_29894_3	GGTGCAGTCAAAGGGCAGGC	0	0	0	118	0	0	0	0	0
CPSF1	CPSF1_29894_4	GAACCCAGGAACAGGTACCC	4	0	29	33	42	2	0	9	2
CPSF1	CPSF1_29894_5	GCAGGACACGTGCTCCATTG	150	0	83	30	10	15	0	0	0
CPSF1	CPSF1_29894_6	GGCGTGGTGTGGCAGCATGG	83	1	102	381	215	126	22	26	197
CRBN	CRBN_51185_1	GAAAGCAATTGGAAGACAA	706	86	907	1623	1971	2487	446	568	306
CRBN	CRBN_51185_2	GCACCATACTGACTTCTTGA	288	347	271	1566	1240	1009	322	329	690
CRBN	CRBN_51185_3	GGATTCACATAAGCTGCCAT	415	881	504	1286	1193	1485	355	670	726
CRBN	CRBN_51185_4	GCACGATGACGACAGCTGTC	79	128	111	779	622	662	20	167	223
CRBN	CRBN_51185_5	GTTGAAGGCAACACACATTC	165	983	173	347	683	756	155	142	213
CRBN	CRBN_51185_6	GCTTGCACAGATCTTACACT	296	278	571	733	1984	1775	270	540	340
CUEDC2	CUEDC2_79004_1	GTCCAGACACACCTCCCGG	113	376	227	755	601	844	562	111	526
CUEDC2	CUEDC2_79004_2	GGGGTGGATGTACTCCTGG	166	139	521	1527	1911	1425	119	276	388
CUEDC2	CUEDC2_79004_3	GGGAGGTGTGTCTGGACAA	326	108	204	682	429	716	57	233	204
CUEDC2	CUEDC2_79004_4	GCCAGGTAGTGAGCACCAAAG	321	465	371	834	639	927	347	148	357
CUEDC2	CUEDC2_79004_5	GTATCGGATCAGCTTCTTGG	466	843	299	742	731	957	118	413	143
CUEDC2	CUEDC2_79004_6	GGTGTTCCCTACCTGTTCGG	1027	187	301	1806	1210	1175	352	330	578
CUL1	CUL1_8454_1	GCATCCAGCAGGTGTACACA	16	1	2	133	399	65	3	52	70
CUL1	CUL1_8454_2	GTATCGAGCCAGCAACTCAG	10	7	3	183	272	357	147	59	9
CUL1	CUL1_8454_3	GTATCGAGCCAGCAACTCA	12	3	2	171	270	410	138	49	2
CUL1	CUL1_8454_4	GTTGAATGCAGACATTACCA	0	1	1	110	51	13	3	60	11
CUL1	CUL1_8454_5	GGTCAGCTGCTGCACAGTGT	1	0	56	7	44	0	0	2	0
CUL1	CUL1_8454_6	GGTGTACACACGGCAGAGCA	22	4	49	67	204	12	21	17	30
CUL2	CUL2_8453_1	GTACTGGGAAGAATACAGCA	44	2	1	9	1	1	15	46	303
CUL2	CUL2_8453_2	GGCAAGAAGAACTGCCATT	0	0	0	13	12	3	10	0	0
CUL2	CUL2_8453_3	GGGATGACAGAGAATGAAG	2	62	46	293	316	110	26	58	243
CUL2	CUL2_8453_4	GGATATGTGGAGGAAATTGA	184	1	0	62	154	18	0	79	0
CUL2	CUL2_8453_5	GATATCTATGCTTTATGTG	82	0	0	19	0	294	5	80	12
CUL2	CUL2_8453_6	GGTTACATTATCTGTGTAC	0	0	0	0	2	1	0	6	0
CUL3	CUL3_8452_1	GCACTGCCTTGACAAATCAA	103	33	49	807	1221	577	408	460	432
CUL3	CUL3_8452_2	GGGTGCTCACGACAGGATAT	21	13	2	213	260	214	226	33	110
CUL3	CUL3_8452_3	GAGCATCTCAAACACAACGA	103	360	377	1373	1373	894	635	1400	718
CUL3	CUL3_8452_4	GGTGTATTAGGGATCATCTA	239	282	128	818	662	1062	673	743	450
CUL3	CUL3_8452_5	GATAGAAGCTGCTATAGTG	3	159	65	1012	1219	1471	475	561	1228
CUL3	CUL3_8452_6	GTAACTGGCTCTAATACA	324	242	3	544	760	571	233	568	179
CUL4A	CUL4A_8451_1	GCGGTTCGTCAACCTGATGA	702	497	518	3010	2511	3379	1092	966	876
CUL4A	CUL4A_8451_2	GTGTGGAGAAACAGCTATT	205	245	382	960	673	754	510	234	333
CUL4A	CUL4A_8451_3	GTTCTGCAGCACATAGGTG	603	119	336	2559	1806	2692	508	692	463
CUL4A	CUL4A_8451_4	GTGGAGTTCTGCAGCACAT	361	147	61	1078	1403	1146	269	87	263
CUL4A	CUL4A_8451_5	GACAGAGTAATCACTTACT	377	408	153	748	756	1068	180	194	323
CUL4A	CUL4A_8451_6	GAAGGCCAAAGGTTAATGC	120	31	251	697	665	792	106	251	220
CUL4B	CUL4B_8450_1	GGCATCCTTACCAAATGGA	655	1204	609	2110	2514	2180	404	721	796
CUL4B	CUL4B_8450_2	GCAGTGGATCGAATATATCA	583	910	947	1389	2235	1345	706	727	939
CUL4B	CUL4B_8450_3	GTAGATTCAAAACTTCGTGC	15	1	92	110	467	120	35	1	69
CUL4B	CUL4B_8450_4	GGCCTTCAGCTGCATAGAGC	41	3	50	517	550	402	243	117	18
CUL4B	CUL4B_8450_5	GGTGGTAAATGAACTTCCAT	254	105	91	1538	937	1290	123	265	337
CUL4B	CUL4B_8450_6	GTTTAGAAGAGATCAAGC	109	59	2	368	228	226	46	40	10
CUL5	CUL5_8065_1	GACTACGAATACTAAGAACCC	27	172	293	369	411	116	6	97	266
CUL5	CUL5_8065_2	GTAATTGGCAAGCAGCTCA	293	516	1584	1726	3380	1500	562	603	564
CUL5	CUL5_8065_3	GAACTGGAGGACTTGATAC	267	2	208	356	50	596	214	20	326
CUL5	CUL5_8065_4	GGAATGCTGTGTAAATGCCC	261	1	134	307	374	476	2	65	11
CUL5	CUL5_8065_5	GATAAAAGAGCAAATAGAG	805	1090	594	1380	2098	1683	539	746	1526
CUL5	CUL5_8065_6	GAAGAAAACATGGTAGAG	662	973	253	1902	2042	2320	586	720	654
CUL7	CUL7_9820_1	GGAGGGCTGAGCCTGGGCAG	0	0	0	16	0	0	0	0	0
CUL7	CUL7_9820_2	GGAACACTGGCCAGAACGT	401	408	459	1270	1742	1275	347	332	524
CUL7	CUL7_9820_3	GTGGTGGCTATCTCCAAGC	140	110	366	118	156	230	122	4	32
CUL7	CUL7_9820_4	GGTCCAGCAGCCAACCCAG	1268	516	809	2008	1916	2462	703	534	741
CUL7	CUL7_9820_5	GAAAATCAGGACAGCTTGC	323	1616	116	417	219	468	22	82	205
CUL7	CUL7_9820_6	GGATACAGAGAAGAAAATAC	15	0	4	33	2	0	0	13	0
CUL9	CUL9_23113_1	GGAGGCGGTTGGGAAAACAG	0	0	2	0	0	0	0	0	0
CUL9	CUL9_23113_2	GGATGGTACAGGTAGCAGAG	91	3	2	177	51	135	2	24	1
CUL9	CUL9_23113_3	GAGGAACATAACCCAGTGC	116	28	133	468	344	239	73	82	52
CUL9	CUL9_23113_4	GAAACTGGAGAAACGGTCAA	609	171	1031	1777	1353	1440	391	287	508
CUL9	CUL9_23113_5	GTCGACAGGCCGCACTTACT	347	1128	708	1656	2074	2232	276	704	454
CUL9	CUL9_23113_6	GGAACAGTGGCCAGAATGT	301	49	478	1255	999	496	26	329	515
CYHR1	CYHR1_50626_1	GGGGAAGGCCGATGACGG	357	780	30	887	914	1212	369	574	372
CYHR1	CYHR1_50626_2	GCAGGAAGGAGCACTCCAG	412	228	137	548	864	801	68	32	151
CYHR1	CYHR1_50626_3	GGCAGAAGCCACACTCTGA	118	406	327	1109	735	1046	83	360	216
CYHR1	CYHR1_50626_4	GATCTCACAACGACAATTG	1047	989	1786	1573	2246	2447	533	471	693
CYHR1	CYHR1_50626_5	GGTTCAGCACTGTGAACCT	3	52	45	345	79	391	12	116	58
CYHR1	CYHR1_50626_6	GCCAAGAACATCAACCTG	749	1023	711	2099	3443	3026	569	1036	1263
CYLD	CYLD_1540_1	GGAGTTTATTTCCAAAGG	581	463	470	799	1272	723	200	422	208
CYLD	CYLD_1540_2	GGTCCTGGGGACACAATGC	14	906	27	274	246	470	74	173	3
CYLD	CYLD_1540_3	GACAGTGCCGGATATGTGG	1027	134	205	940	1245	723	81	231	191
CYLD	CYLD_1540_4	GGGAAGAAGAAAGGCATCCA	390	458	407	598	534	499	67	139	76
CYLD	CYLD_1540_5	GTCTTTGGGAAGTGACACT	477	101	244	613	215	402	170	40	63
CYLD	CYLD_1540_6	GGTCAAGGTTTCACTGACG	28	73	74	408	143	412	1	80	15
DCAF1	DCAF1_9730_1	GCCCTCGCCACTACATCCCG	0	0	0	0	0	86	0	0	0
DCAF1	DCAF1_9730_2	GTGTCTATGAATTCCAAGA	0	0	13	90	52	0	1	4	0
DCAF1	DCAF1_9730_3	GAGGCAATCTGACAATGTGT	1	0	0	0	243	1	0	1	0
DCAF1	DCAF1_9730_4	GAGCAGGTAGCAAACAGC	0	0	0	0	0	9	0	36	0
DCAF1	DCAF1_9730_5	GTCCACTAAGGCACCCTG	0	0	0	0	0	0	0	0	0
DCAF1	DCAF1_9730_6	GAAATCATTCGTCCATCG	0	0	9	0	0	1	0	0	0
DCAF10	DCAF10_79269_1	GAGTTGGAGATCAGATACC	1340	381	871	2760	3082	3852	581	1697	1284
DCAF10	DCAF10_79269_2	GCTCCTTGATGACCTACCG	375	516	23	1193	954	482	237	246	160
DCAF10	DCAF10_79269_3	GAGGGTGTGCAGCACTCCG	529	913	1263	1629	2036	2380	620	329	572
DCAF10	DCAF10_79269_4	GTTCTCGGTCAAAGACATAC	52	273	19	614	762	362	219	105	125
DCAF10	DCAF10_79269_5	GTGGGATCGACGCACCATGC	259	1960	273	2079	2476	2830	539	660	472
DCAF10	DCAF10_79269_6	GGACGAGAAGTACTAGGA	347	225	944	1107	739	1304	277	475	334
DCAF11	DCAF11_80344_1	GACGGATGTGGGCATATACG	0	200	130	638	805	454	99	260	150
DCAF11	DCAF11_80344_2	GACAGTGGCTGAACTCCAGGC	25	50	317	580	772	793	131	234	86
DCAF11	DCAF11_80344_3	GCGACGGCACTGTGGCGCTG	289	169	181	981	778	2401	236	501	363
DCAF11	DCAF11_80344_4	GCCCACAGTGATGATGTGG	11	0	84	63	127	174	0	44	0
DCAF11	DCAF11_80344_5	GGCTCCCGCGACGGCACTG	17	3	166	239	99	198	6	87	4
DCAF11	DCAF11_80344_6	GGCACAGGGGATCCAGGGA	303	313	91	977	1264	463	215	401	305
DCAF12	DCAF12_25853_1	GTGGGTGTAGAGCGCATTG	358	1778	303	1410	2218	1523	259	825	284
DCAF12	DCAF12_25853_2	GACAGTGGCTGAACGCCAGGC	498	201	808	1438	1412	1869	523	384	555
DCAF12	DCAF12_25853_3	GGTCAGGCACACATTCTCT	298	340	838	1337	869	814	272	218	238
DCAF12	DCAF12_25853_4	GGCTGGTGCACTATCTGAA	174	958	929	1169	1603	1560	287	414	262
DCAF12	DCAF12_25853_5	GAAGAGCAGGGAACCATGGC	663	18	274	742	764	1268	284	676	365
DCAF12	DCAF12_25853_6	GGAAGCTCAAGCTTGCCTG	17	98	80	271	56	279	167	16	118
DCAF12L1	DCAF12L1_139170_1	GAAAGACCGGGAGCCTGG	188	662	248	1873	1717	1460	326	494	175
DCAF12L1	DCAF12L1_139170_2	GCAACTTCCCAGTCTCCTGA	82	420	264	1280	651	707	213	261	146
DCAF12L1	DCAF12L1_139170_3	GTGGGTGTAAACAGCATTG	647	1039	787	2602	2435	3436	839	959	980
DCAF12L1	DCAF12L1_139170_4	GTGGTTGAATCATAGGCAAG	180	15	103	243	332	668	107	134	153
DCAF12L1	DCAF12L1_139170_5	GATAGATGGCAAGACTGTTG	843	841	870	2135	2951	2809	753	1161	961
DCAF12L1	DCAF12L1_139170_6	GGAGAGAGAGTTTCACCT	377	3	409	911	610	1112	116	280	620
DCAF12L2	DCAF12L2_340578_1	GTACAATACAAGCACATGA	471	627	149	2224	1379	1325	244	584	910
DCAF12L2	DCAF12L2_340578_2	GAATTTGGAATCTAACTCAG	162	327	386	441	362	572	151	273	13
DCAF12L2	DCAF12L2_340578_3	GAGAAGAAGAAACACGTAG	606	831	495	1024	1346	1777	201	302	605
DCAF12L2	DCAF12L2_340578_4	GAGAACAAATACAATCTGT	484	537	683	1392	2030	1596	418	633	514
DCAF12L2	DCAF12L2_340578_5	GGGAAGTTGTGCATCTGAC	490	275	450	1265	1202	1318	260	523	474
DCAF12L2	DCAF12L2_340578_6	GAAGCATTAGCTTTCCAC	301	627	614	1730	1656	1883	285	303	363
DCAF13	DCAF13_25879_1	GGTGTAGGAGAGGACGTAG	0	0	0	0	0	0	0	0	0
DCAF13	DCAF13_25879_2	GTCAACAGGATGACCAATG	36	1	40	1125	584	410	36	246	78
DCAF13	DCAF13_25879_3	GGACAGCGAGCGATATACG	18	94	192	215	295	113	96	100	31
DCAF13	DCAF13_25879_4	GGGCCACTCGCATACGGTC	0	0	0	2	0	0	0	10	0
DCAF13	DCAF13_25879_5	GCAGCATGAAGCCATGCCGT	0	0	0	46	87	0	0	0	0
DCAF13	DCAF13_25879_6	GTCGCTGGGCCACTCGCATA	0	0	0	0	0	0	0	0	0
DCAF15	DCAF15_90379_1	GCATGATACAACCAGGAATT	340	30	194	786	755	815	279	165	90
DCAF15	DCAF15_90379_2	GACTCCACAAGAGGCCAGAGG	690	887	720	1243	1845	2467	574	930	408
DCAF15	DCAF15_90379_3	GCCAGGCAAGACTCTCAAG	234	156	260	1687	1160	1507	413	617	204
DCAF15	DCAF15_90379_4	GACTCCACAAGAGGCCAGAG	112	199	297	579	902	1002	171	72	90
DCAF15	DCAF15_90379_5	GTTACCTAAATGAGAGTTCTG	504	63	459	1055	1328	1630	245	383	223
DCAF15	DCAF15_90379_6	GATCTCTCGAAGTATATGGAC	1239	435	1703	2326	3973	3716	963	540	1092
DCAF16	DCAF16_54876_1	GGTGTGACGATGTAGTGCCA	268	267	517	1676	1545	1721	349	416	331
DCAF16	DCAF16_54876_2	GTGGTGCAGAGGACCAACCT	816	422	585	1675	1349	1722	414	574	418
DCAF16	DCAF16_54876_3	GACGATGTAGTGCCAAGGA	951	517	379	1547	1488	2073	403	667	811
DCAF16	DCAF16_54876_4	GTGATGTACAGCTCAGGAC	809	400	489	1641	1391	1765	409	604	359
DCAF16	DCAF16_54876_5	GCAACAGAAACTTGACTTA	815	755	461	1839	981	1248	199	574	525
DCAF16	DCAF16_54876_6	GTTAAGTCAGCTCAGAACAG	154	15	124	257	167	924	1	81	62
DCAF17	DCAF17_80067_1	GAAACTGAAGAGTATCGTAA	1409	131	305	933	1227	1373	318	275	475
DCAF17	DCAF17_80067_2	GAACATGGACACAGTATGC	58	5	254	730	606	717	153	268	448
DCAF17	DCAF17_80067_3	GCGGTCAAAGAGCTCCAAGA	697	1934	490	1624	1968	2188	179	1006	857
DCAF17	DCAF17_80067_4	GGAAGGTTCAAGATGTGTGA	76	76	52	234	545	707	20	59	156
DCAF17	DCAF17_80067_5	GTGCAGAGCGGACATCCCAG	303	1147	554	1742	1472	1141	425	608	119
DCAF17	DCAF17_80067_6	GGAGTAAAGAGGGAGAAAGG	1561	193	255	1729	1729	1513	522	478	466
DCAF4	DCAF4_26094_1	GAGCAGGTGGGCATCATGG	394	262	203	514	480	391	98	115	108
DCAF4	DCAF4_26094_2	GGGATGGTTCTGAGCAGGT	261	75	200	271	267	210	140	3	18
DCAF4	DCAF4_26094_3	GAGTCATGGAACAGGCGAG	284	231	488	784	1031	1068	737	183	260
DCAF4	DCAF4_26094_4	GCGTGGTCCCTCAACACCC	1120	903	560	2113	1684	2186	490	613	1347
DCAF4	DCAF4_26094_5	GCAGCTCACACGCAGCTCGT	40	171	517	718	942	1019	95	82	149
DCAF4	DCAF4_26094_6	GTTCTTGGAGGATTTGCACAG	713	358	492	2054	1847	1883	546	653	743
DCAF4L1	DCAF4L1_285429_1	GGAGCCTCCAGCTTCGACT	18	7	0	267	308	69	271	65	195
DCAF4L1	DCAF4L1_285429_2	GAAATGTGTAACACAGTACGA	412	735	95	892	1073	1584	444	325	221
DCAF4L1	DCAF4L1_285429_3	GGGTATACCCGGAGCTCAG	146	155	70	247	996	274	166	124	56
DCAF4L1	DCAF4L1_285429_4	GGGGCTTCCGAGGAGCACCA	50	277	69	78	172	114	15	2	42
DCAF4L1	DCAF4L1_285429_5	GCACGAAGCACAGCAGAAGGT	542	348	493	1622	1094	2161	305	395	169
DCAF4L1	DCAF4L1_285429_6	GAATCTGGAGCCTCCGTCA	398	270	367	1431	2000	2723	520	508	606
DCAF4L2	DCAF4L2_138009_1	GGCAGATACCAACAGTGAC	316	246	1001	1099	1192	2137	77	398	590
DCAF4L2	DCAF4L2_138009_2	GAGGAAGAAGGAATCCTGG	837	682	447	972	694	1229	387	311	171
DCAF4L2	DCAF4L2_138009_3	GAATCACGGAGTCTGAACCA	279	235	83	645	828	802	141	253	85
DCAF4L2	DCAF4L2_138009_4	GAATCATGAAACAGGCGGG	343	107	438	806	490	914	199	374	445
DCAF4L2	DCAF4L2_138009_5	GGCAAAGATTTCCCCAGAG	513	401	291	1126	843	953	201	181	350
DCAF4L2	DCAF4L2_138009_6	GTTTAATGGCTGCCGCTCTG	209	112	293	1409	1404	1664	43	178	210
DCAF5	DCAF5_8816_1	GCCAACAACCTGGGCTCCACA	334	547	83	1739	2043	2629	959	956	338
DCAF5	DCAF5_8816_2	GGAACAAGCCATCCACTCCA	232	504	387	322	826	1186	79	149	162
DCAF5	DCAF5_8816_3	GGATGTCATAGAGCACAG	70	24	279	931	531	551	172	473	130
DCAF5	DCAF5_8816_4	GTCAAACTGAAACACAGGC	178	25	46	497	124	439	1	150	23
DCAF5	DCAF5_8816_5	GGCTGTGGCCAACAACCT	77	48	131	831	760	585	208	319	5
DCAF5	DCAF5_8816_6	GGCTGATGTACTCTTCAT	404	61	77	796	513	679	435	273	526
DCAF6	DCAF6_55827_1	GAGAGTGAACGAGAACGAGA	253	291	152	1546	1398	966	199	432	599
DCAF6	DCAF6_55827_2	GTGGTGAAGATGGAACTGTT	691	474	205	1567	1656	1596	223	874	437
DCAF6	DCAF6_55827_3	GGGCAAATAGCAACAGACG	163	309	86	646	649	584	258	193	275
DCAF6	DCAF6_55827_4	GGTCGAGGGACTACTGGAA	646	250	190	368	699	555	149	150	87
DCAF6	DCAF6_55827_5	GCTCAGTACGAATATATGAT	288	89	170	608	481	496	208	388	491
DCAF6	DCAF6_55827_6	GTGAGGAAAAGGTCCCTC	58	33	3	28	537	61	3	1	261
DCAF7	DCAF7_10238_1	GTGGATCCCTGACACAAA	241	166	645	833	1252	699	83	182	60
DCAF7	DCAF7_10238_2	GTCCCAGATGAGAGCCTGG	62	45	583	307	298	661	133	38	198
DCAF7	DCAF7_10238_3	GATGTGGCAGGATGAATGTG	1018	272	380	616	475	640	73	257	139
DCAF7	DCAF7_10238_4	GGTGAAACAGAGACCAGGC	58	368	117	331	505	429	1	136	250
DCAF7	DCAF7_10238_5	GTGGAGGAGTACAACAACA	528	1138	603	1109	1116	1345	358	283	129
DCAF7	DCAF7_10238_6	GGCGCTGGGCAGCTTCGTGG	280	270	162	977	783	723	111	151	385
DCAF8	DCAF8_50717_1	GGCTCCAGAGCCAACTCGT	1335	1029	418	2695	2230	2881	690	637	1161
DCAF8	DCAF8_50717_2	GAATATGTTAAGAGATATAAG	34	9	35	272	280	45	11	34	27
DCAF8	DCAF8_50717_3	GGCCACTGGTCGCCAACAC	415	733	343	1287	1820	1132	161	485	539
DCAF8	DCAF8_50717_4	GATTCCACTCTGGCCATGTG	775	1125	375	965	1343	977	516	505	285
DCAF8	DCAF8_50717_5	GCACGAAGAACCGAAGCATG	504	788	377	873	896	1629	382	353	536
DCAF8	DCAF8_50717_6	GCATCGTGGACACATCCG	307	14	65	388	321	273	32	146	210
DCAF8L1	DCAF8L1_139425_1	GGCTCCAGAGCCAACTTGT	812	151	936	2157	2446	1689	403	675	771
DCAF8L1	DCAF8L1_139425_2	GGTGATTAAGAAGAACAAGT	355	340	218	1307	1658	1779	417	548	397
DCAF8L1	DCAF8L1_139425_3	GTATCGTCTTGCAGACCATGT	375	56	183	1047	1193	863	169	307	208
DCAF8L1	DCAF8L1_139425_4	GGTCTGCAAGACGATATTGC	2508	2606	2498	7197	5806	6713	2147	1784	1898
DCAF8L1	DCAF8L1_139425_5	GGAACTGGATGATTTGGC	587	390	1113	2425	1555	2612	580	986	1239
DCAF8L1	DCAF8L1_139425_6	GGCCACTGCACGCCAACAC	435	62	465	1239	754	1388	228	682	79
DCAF8L2	DCAF8L2_347442_1	GAGTCCATGACCGCTCAG	327	297	141	677	1018	1221	55	292	238
DCAF8L2	DCAF8L2_347442_2	GTCGTGGCTGTACACAAGAC	339	363	331	645	923	648	140	362	292
DCAF8L2	DCAF8L2_347442_3	GTGGCAGCGATGACCTGA	263	110	24	504	478	307	303	91	34
DCAF8L2	DCAF8L2_347442_4	GACCATGATGTGAAGATCT	39	270	8	376	614	534	214	283	178
DCAF8L2	DCAF8L2_347442_5	GGTGAGCGGTAGTGACTGT	410	444	273	880	725	928	234	236	142
DCAF8L2	DCAF8L2_347442_6	GAAAGAGAAAGAGAAGAAAGT	78	222	800	663	564	976	169	343	96
DCST1	DCST1_149095_1	GAGGATACCATGGACTCAG	617	1750	202	1350	1543	1116	288	329	449
DCST1	DCST1_149095_2	GGCCTCAGAAATGAGCAATG	260	155	512	679	831	761	103	261	837
DCST1	DCST1_149095_3	GCTGGCACAGCGGATGTGAG	630	476	470	1602	1096	1448	583	365	551
DCST1	DCST1_149095_4	GGACCAGCAGGAAAGTGC	175	669	51	142	298	573	2	55	82
DCST1	DCST1_149095_5	GCATCGCTGGGCTGCACCG	351	288	184	1472	1658	1584	600	479	979
DCST1	DCST1_149095_6	GCGGAAGGAGTACTGCAGGA	1002	241	297	1267	1854	1715	137	347	222
DCUN1D1	DCUN1D1_54165_1	GAGAGTGTAAAAGGATCAT	166	28	102	704	766	945	112	31	148
DCUN1D1	DCUN1D1_54165_2	GAAATGGCCATTGCCTAC	2	41	2	24	4	16	2	109	0
DCUN1D1	DCUN1D1_54165_3	GATTAAGCACTAAGTTCCAGT	472	365	262	797	1066	846	393	249	121
DCUN1D1	DCUN1D1_54165_4	GATCAATACCAAAAGACACT	248	582	547	1145	584	493	42	199	219
DCUN1D1	DCUN1D1_54165_5	GAAAGGCCCAGATACCCAAGA	1706	280	815	1704	1838	1222	687	555	771
DCUN1D1	DCUN1D1_54165_6	GAATAATCAACACACTAATGC	47	38	8	196	334	320	3	16	5
DCUN1D2	DCUN1D2_55208_1	GGACTTTGGAAACATGATTG	345	221	367	994	1838	1245	208	408	321
DCUN1D2	DCUN1D2_55208_2	GATGGCATGACAGAACTT	997	985	924	2066	2275	1459	531	430	750
DCUN1D2	DCUN1D2_55208_3	GAAAGTCCAGCAGGAGGTTCC	18	32	144	394	476	469	163	61	235
DCUN1D2	DCUN1D2_55208_4	GAAGCTGGAGCGGCTGTA	742	350	294	2309	3088	2768	290	662	763
DCUN1D2	DCUN1D2_55208_5	GGTCATAGCGTGGAAGTTCA	1310	501	1134	2440	3407	2975	413	950	721
DCUN1D2	DCUN1D2_55208_6	GAAATGGCTGTTGCGTAT	287	255	518	1283	1267	1533	302	274	246
DCUN1D3	DCUN1D3_123879_1	GCAGCACTCGAAATTCTGTG	1276	1597	1193	2719	1334	2613	410	1345	1758
DCUN1D3	DCUN1D3_123879_2	GGGTGGTACCTGCTCCTCA	264	285	106	1273	974	2037	503	2227	503
DCUN1D3	DCUN1D3_123879_3	GGTAAAGACTAGTTTCCACA	235	5	59	692	625	850	131	412	259
DCUN1D3	DCUN1D3_123879_4	GGGAAATAGCCATTGCCCTG	664	1607	715	1759	1629	1628	248	615	1078
DCUN1D3	DCUN1D3_123879_5	GCATTGACGGAATCTGTGCA	956	803	1028	1647	1766	1227	1192	1186	581
DCUN1D3	DCUN1D3_123879_6	GGGGATCAAGGGCATCTCCC	0	1	2	115	68	50	3	43	18
DCUN1D4	DCUN1D4_23142_1	GAATGGTTCTATGAATATGC	8	22	8	276	230	397	19	24	161
DCUN1D4	DCUN1D4_23142_2	GCGAGCGAGCGGGGCACAA	335	580	1473	1825	1633	1468	674	424	281
DCUN1D4	DCUN1D4_23142_3	GAAACACTGCCAAGTGCATGT	339	358	66	446	659	834	137	50	280
DCUN1D4	DCUN1D4_23142_4	GAAATTGGATGCACAAAACAT	545	819	186	1652	1786	1870	800	342	762
DCUN1D4	DCUN1D4_23142_5	GTAACAGTCCCAACATGCACT	363	84	418	1200	504	718	285	413	612
DCUN1D4	DCUN1D4_23142_6	GATATGCGTTTGACTTTGCAC	216	10	155	277	158	464	56	217	106
DCUN1D5	DCUN1D5_84259_1	GATGAAGTTGTAGGGCCAGA	695	1123	626	2270	1934	2113	682	723	226
DCUN1D5	DCUN1D5_84259_2	GAAGAAGAGAAAATCCCCTG	451	107	168	960	739	1064	153	242	344
DCUN1D5	DCUN1D5_84259_3	GGTAAAATACTGAAAACAG	164	106	64	440	604	844	77	174	132
DCUN1D5	DCUN1D5_84259_4	GTGTTATGAACAAAGATCAA	181	487	71	1230	1278	1395	355	667	365
DCUN1D5	DCUN1D5_84259_5	GAAATTGGAGGCTGAAAGCAT	265	106	177	1211	879	1283	108	97	340
DCUN1D5	DCUN1D5_84259_6	GAAGAAGAGAAAATCCCCT	488	120	136	1020	767	1116	147	240	356
DDA1	DDA1_79016_1	GCGGGTAGGCAGGTAGACTG	233	307	180	783	575	1115	519	380	266
DDA1	DDA1_79016_2	GGGTAGGCAGGTAGACTGA	18	0	3	28	14	72	3	83	27
DDA1	DDA1_79016_3	GTCAGACGGGTACTCGCGGGT	344	557	193	826	702	1626	221	267	226
DDA1	DDA1_79016_4	GTTCAGACGGGTACTCGC	79	111	88	190	178	645	68	62	26
DDA1	DDA1_79016_5	GGGTACTCGCGGGTAGGC	68	116	104	272	27	64	91	50	0
DDA1	DDA1_79016_6	GATTGCTGATGCAGGTAGCGC	239	697	712	721	964	955	208	220	290
DDB1	DDB1_1642_1	GGCCTTCAACATCCGCCTGG	180	190	85	314	343	588	71	14	38
DDB1	DDB1_1642_2	GGTAGACAAAGCAAATAGT	8	0	0	87	121	9	2	1	28
DDB1	DDB1_1642_3	GATGCCTGGTAAGTCAATGC	0	0	0	92	17	1	41	5	167
DDB1	DDB1_1642_4	GACGGGCCGAAGCCCCTCGG	930	386	820	2496	2226	2584	945	938	1304
DDB1	DDB1_1642_5	GAGAAGGAGGAACAGATGGA	0	0	16	2	2	0	0	0	0
DDB1	DDB1_1642_6	GAACAAGCAAAGACGTTGG	100	349	47	971	349	308	18	33	127
DDB2	DDB2_1643_1	GGTGCTGGAAGTGACGGTGA	213	283	217	992	625	1117	247	317	634
DDB2	DDB2_1643_2	GGTATCGGCCCACAACAATG	1126	1640	672	2144	3489	2235	305	664	586
DDB2	DDB2_1643_3	GGCCAGCCAGCCCCACCCAG	154	1	0	102	36	51	0	16	28
DDB2	DDB2_1643_4	GTGGTCACAGGAGACAACGT	53	108	212	272	266	468	37	169	62
DDB2	DDB2_1643_5	GACAACAATGAGGTTGTAGCG	543	123	1372	1460	1522	1854	521	620	661
DDB2	DDB2_1643_6	GCCAGGAACCAATCACAGCAT	57	107	364	727	501	726	328	79	67
DEF8	DEF8_54849_1	GGTGCGACTCATCCACCTC	371	470	240	723	876	696	220	157	424
DEF8	DEF8_54849_2	GAGGTGGATGAGTCGCACCA	249	39	71	1357	1053	1188	609	293	417
DEF8	DEF8_54849_3	GTGTGCGCCGACTGCTCCG	305	535	258	1275	962	1656	93	404	580
DEF8	DEF8_54849_4	GTCGGCGCACACAGACGTG	983	795	917	2328	2259	4196	928	684	1042
DEF8	DEF8_54849_5	GCCAGGCAGTGCGACTACAC	164	198	15	121	515	190	83	117	2
DEF8	DEF8_54849_6	GACCTCCTGGACGTGCATGC	119	314	154	780	641	672	360	361	62
DET1	DET1_55070_1	GTCCAATGGCAATGACCAG	286	148	117	781	729	1012	183	248	195
DET1	DET1_55070_2	GAGAGACAAATCCAGATAG	318	391	8	931	727	1204	136	269	124
DET1	DET1_55070_3	GGTGAAAGGTGAAGGCAACA	98	469	1134	849	675	661	252	95	405
DET1	DET1_55070_4	GTGAAGGTCAATGATATGG	195	39	244	411	817	720	104	129	93
DET1	DET1_55070_5	GGCGCCGGGCAGAACAGGA	349	339	372	1392	1046	1303	428	285	217
DET1	DET1_55070_6	GTACAATATGGTGACGACAG	44	0	27	2048	587	498	61	122	53
DNAJB2	DNAJB2_3300_1	GACTGAAGGAGAAAGATGAGG	0	0	0	24	0	3	0	0	0
DNAJB2	DNAJB2_3300_2	GTCCGCTGATGACATCAAGA	216	152	70	638	873	1359	136	427	118
DNAJB2	DNAJB2_3300_3	GTCATCAGCGGACGCACTTCG	755	589	1224	3615	2379	3182	1012	963	1087
DNAJB2	DNAJB2_3300_4	GCACGTCTAGGATCTCGTAGT	351	261	222	1341	1111	1692	441	448	512
DNAJB2	DNAJB2_3300_5	GATCGGCGCAAGGCTCTCCAG	1008	950	350	1474	1935	2312	369	1084	569
DNAJB2	DNAJB2_3300_6	GATGCGGCGTCCTTGGACAA	851	1236	702	3164	2845	2671	519	1440	965
DPF1	DPF1_8193_1	GCACACAGTAGAGCCTCG	355	79	850	1270	511	2379	392	449	546
DPF1	DPF1_8193_2	GTTCTCGGAGGTTCCGCAC	364	297	452	919	858	1287	273	258	151
DPF1	DPF1_8193_3	GCCGTGCGGACCTACCGC	619	1488	550	2636	1532	2089	853	865	1073
DPF1	DPF1_8193_4	GAACATGACGGCAGCCGTG	2640	2215	2040	8073	6393	9604	1634	2534	2524
DPF1	DPF1_8193_5	GACCGTGAATTGTAAACACGA	122	85	184	721	668	636	55	425	219
DPF1	DPF1_8193_6	GACAGGCGCGCGTTGTAACTG	2501	3117	1193	6842	6053	7401	1534	2045	2155
DPF2	DPF2_5977_1	GCACTGCCGCCATCATCACGG	513	1113	505	2183	1973	1436	738	950	778
DPF2	DPF2_5977_2	GCACGCTGCGCTCAGCACAG	1089	1203	682	1311	2502	2410	462	855	805
DPF2	DPF2_5977_3	GGGGTGAGACAGTACATG	656	421	798	1594	1264	2332	477	590	1013
DPF2	DPF2_5977_4	GGATGGAAAAGCGACACC	174	38	40	395	255	301	27	179	100
DPF2	DPF2_5977_5	GGGTAGGAGTACAGCTGTC	180	953	29	341	584	510	203	164	269
DPF2	DPF2_5977_6	GTGGGCATAGTGGTAACTG	27	566	471	425	403	633	9	74	38
DTL	DTL_51514_1	GGAAGAGATGGCAACATTA	0	0	0	1	0	0	0	0	0
DTL	DTL_51514_2	GAAGCTGCCTACATATGGA	0	0	0	0	0	4	158	0	0
DTL	DTL_51514_3	GAAGCAGGTGGAGTGATGGG	0	1	7	0	11	0	0	2	0
DTL	DTL_51514_4	GAAAAGGCAACTGACTTG	0	0	0	0	0	0	0	0	0
DTL	DTL_51514_5	GAGGTCACGTCTGTGTGC	0	0	0	0	1	1	0	0	0
DTL	DTL_51514_6	GAAGAGAAGGTACATCCAAA	0	0	0	0	0	2	0	0	0
DTX1	DTX1_1840_1	GATGATGTAGGGCACAAGCT	431	334	600	1603	1711	2338	327	726	384
DTX1	DTX1_1840_2	GGGAGTGGGAGAACGACGG	265	34	287	345	295	326	63	74	394
DTX1	DTX1_1840_3	GATGCAGATGTCCATATCGT	664	148	1006	1535	1717	1505	851	416	862
DTX1	DTX1_1840_4	GGCCGTGTAGGGCCGCCAG	245	535	953	1554	1014	1665	231	332	330
DTX1	DTX1_1840_5	GGGGCCCGCGTCAGGCACAC	342	97	238	215	238	480	29	183	115
DTX1	DTX1_1840_6	GAATGAGCACAGCCGCTGG	502	1158	359	2457	2126	2999	700	721	1044
DTX2	DTX2_113878_1	GCTTTGAAAATAGGCACCATG	1252	848	855	5187	4712	5023	1497	1477	1248
DTX2	DTX2_113878_2	GTTGCAGTACATGGCCAGG	549	128	604	1952	1297	1798	204	490	1149
DTX2	DTX2_113878_3	GAGGCGGCTCATCTTCACAG	302	413	620	912	716	527	188	236	255
DTX2	DTX2_113878_4	GGGGAGGTCAATAATGTAAG	885	1092	289	2164	2374	2528	254	582	417
DTX2	DTX2_113878_5	GAGTCCAGCAGGCGCTCGC	783	1252	831	1991	1810	2368	517	682	566
DTX2	DTX2_113878_6	GGGGAATGCTGTAAACTATG	923	343	1570	2646	2478	3281	739	1168	1026
DTX3	DTX3_196403_1	GCCCCGGGCACCTTCCGGG	860	285	604	1775	1272	1608	468	705	508
DTX3	DTX3_196403_2	GGAGTGCACGGTCAGCACCC	49	245	116	315	307	332	158	93	37
DTX3	DTX3_196403_3	GTCTGATACTAGGGCACAGTG	523	342	470	1315	1276	1525	399	697	248
DTX3	DTX3_196403_4	GCTTGGATTCAAACAGAATGC	152	268	68	708	529	615	242	120	250
DTX3	DTX3_196403_5	GTTTCTAAAAGTTTATAGT	157	57	11	19	58	141	3	67	34
DTX3	DTX3_196403_6	GATGGAATTGAGAAGGTGTG	9	58	1	276	105	330	107	87	78
DTX3L	DTX3L_151636_1	GCTCTTCTGCCTCCTCCCGA	329	1076	347	1607	1204	3040	528	553	279
DTX3L	DTX3L_151636_2	GCCCTCGCAGAATGAATGC	120	314	136	446	1158	1005	239	61	367
DTX3L	DTX3L_151636_3	GGGAGGTAGGCCACCCGTG	473	1444	292	1329	709	1388	509	460	530
DTX3L	DTX3L_151636_4	GAGCAAAGAGACCCCAGCC	57	405	8	223	97	61	43	235	39
DTX3L	DTX3L_151636_5	GCTCAGGAAGTCCCACAC	436	865	385	1639	1498	1096	533	307	390
DTX3L	DTX3L_151636_6	GCGAGGGCTGCATCACCC	1861	1931	1554	4056	4235	4668	1122	1382	1527
DTX4	DTX4_23220_1	GGTGGCCTGGTGAGACACAC	55	39	76	116	140	619	3	69	64
DTX4	DTX4_23220_2	GCGGTGAGCCACCACATCG	296	734	708	1620	1044	1591	367	534	263
DTX4	DTX4_23220_3	GGTGAGCCACCACATCGAGG	55	2	5	61	185	181	26	152	374
DTX4	DTX4_23220_4	GTGAGGCGTTCCATACAGA	301	444	352	1167	2090	1367	181	176	185
DTX4	DTX4_23220_5	GGAAGTGAGGTCGATCCA	394	531	766	1514	807	1605	134	526	328
DTX4	DTX4_23220_6	GATGATGTAGGGCGCGAGA	1549	1202	1746	2622	1761	1747	662	460	410
DVL2	DVL2_1856_1	GGCCCGCAAGTATGCCAGC	15	15	46	540	668	217	333	226	157
DVL2	DVL2_1856_2	GAGGAAGAGACTCCCTACC	448	196	166	90	487	331	67	147	196
DVL2	DVL2_1856_3	GGGTATTGGTAGGAGAAAGT	195	464	143	529	798	730	120	310	317
DVL2	DVL2_1856_4	GTGGCGCTTAAGGAGGCGGG	291	343	299	1799	1380	1708	521	426	266
DVL2	DVL2_1856_5	GGCCACAGTCAGCACAATG	758	1800	1368	3306	2228	3754	1098	697	582
DVL2	DVL2_1856_6	GGCTGGAGCGCCACCTGGC	78	191	185	448	1169	387	163	223	178
DZIP3	DZIP3_9666_1	GCAATTAATACTCTACCAAA	564	510	338	1312	902	1114	457	396	281
DZIP3	DZIP3_9666_2	GACAGTTGGAATGCCATTG	337	291	473	1727	1318	1690	542	586	433
DZIP3	DZIP3_9666_3	GTCCCCTGTTGCATCAACCA	1536	322	696	2362	2285	3152	507	949	1082
DZIP3	DZIP3_9666_4	GCACAGCTAGAAGCAGCACTT	327	79	314	821	814	706	43	262	212
DZIP3	DZIP3_9666_5	GATTGGGAGAGAATTACAGAC	916	132	165	563	1015	812	86	169	233
DZIP3	DZIP3_9666_6	GATTTGAGGAACAGTAAGTAT	1653	533	855	2813	2938	2477	637	1259	502
E4F1	E4F1_1877_1	GGCACAGCGCACACACATAG	602	4	1	118	153	167	11	113	161
E4F1	E4F1_1877_2	GCTGCTGTGAGTGACCATGT	35	6	1	74	58	22	36	41	0
E4F1	E4F1_1877_3	GGCACGTGCGACACCACAC	0	0	0	172	0	16	89	25	1
E4F1	E4F1_1877_4	GGTGTCTGAGGACAGCCCCG	0	3	73	61	32	102	7	84	1
E4F1	E4F1_1877_5	GTGCCACAAGACCTTCAAGA	29	0	1	86	11	2	45	53	1
E4F1	E4F1_1877_6	GGATGAGTGAGCCCTTGGTG	0	2	0	1	182	42	8	33	1
ECT2L	ECT2L_345930_1	GACGTTGCTTGTTAGTCCAG	1295	410	530	1930	2177	2087	706	779	427
ECT2L	ECT2L_345930_2	GACTGGCTGACACCTAGGG	941	973	508	1229	1403	2492	284	369	381
ECT2L	ECT2L_345930_3	GGAGAAATTAGGAAGCTATG	1253	881	615	1245	2037	1405	459	570	558
ECT2L	ECT2L_345930_4	GATATACAGAGAATCATCTG	779	159	950	1259	1859	2362	382	259	15
ECT2L	ECT2L_345930_5	GAGACAGACTGCAGGAATG	542	413	478	2046	1969	2391	558	681	808
ECT2L	ECT2L_345930_6	GGGACACACAAGCAATGTAA	495	739	902	1997	1815	2078	581	322	341
EDEM1	EDEM1_9695_1	GAGCCACAATACTCCATGG	810	986	387	1310	1054	1452	409	312	100
EDEM1	EDEM1_9695_2	GTGTTGATCACTAACTTGA	733	267	770	1982	1055	1815	298	616	56
EDEM1	EDEM1_9695_3	GGGTAGAAGAGAACGTCAG	210	177	262	1004	835	745	147	298	710
EDEM1	EDEM1_9695_4	GGCATAGTAGAAGGCATGA	221	219	261	1367	1472	1988	221	381	241
EDEM1	EDEM1_9695_5	GGCCTGCAGAGAGTCAATCC	125	177	159	448	693	811	41	214	224
EDEM1	EDEM1_9695_6	GTGGGTAGAAGAGAACGTCA	113	2	179	505	592	746	143	472	122
EED	EED_8726_1	GATTATGGAATATCCAGA	192	289	6	190	274	350	231	134	25
EED	EED_8726_2	GTCATTCACAAGGAGAAATC	161	138	75	185	151	196	102	131	2
EED	EED_8726_3	GCCAGGTTTCCAGCACACAA	652	274	1054	2534	2945	2819	804	635	588
EED	EED_8726_4	GAATATCCAGACGGACACTC	90	123	17	812	757	341	299	159	95
EED	EED_8726_5	GTGAATGACATTCATACA	130	1	1	262	201	36	170	96	4
EED	EED_8726_6	GATCCCAGCGCCAAATAC	494	226	223	901	1639	1112	358	695	351
EGR1	EGR1_1958_1	GATGATGCTGCTGAGCAACG	1182	662	2381	3997	3568	4364	458	1178	1251
EGR1	EGR1_1958_2	GATGTGGCGGGTGAGCTCGT	1062	2097	1311	4683	6089	4780	1043	1597	1015
EGR1	EGR1_1958_3	GATGGCACTGCGCAGCTCAG	2346	2642	3206	5868	6213	7749	1793	1906	2111
EGR1	EGR1_1958_4	GGGGAAGCCACTGTGCACAG	996	1214	938	2011	1369	2519	377	554	569
EGR1	EGR1_1958_5	GTGAGGAAAGGATCCGAAC	0	0	10	102	59	69	0	0	1
EGR1	EGR1_1958_6	GGCCTTAATAGTAGACAG	230	60	427	1084	1263	1188	495	247	435
EGR2	EGR2_1959_1	GACATGGTGCACACACCCAG	115	413	11	493	276	543	159	23	90
EGR2	EGR2_1959_2	GGGGCCAGTGGAGGCAGCGA	243	87	150	760	743	227	22	175	116
EGR2	EGR2_1959_3	GCAGAAGGCTGCGACCGG	1260	2141	2779	3744	4135	3782	762	1091	828
EGR2	EGR2_1959_4	GGTGTGGGTGCGGATATGGG	81	1	4	1	87	47	3	1	2
EGR2	EGR2_1959_5	GAAAGATGGTCACCGACGTGG	642	936	1214	2104	3219	2822	631	986	592
EGR2	EGR2_1959_6	GGAAGGGCTTATGCCCAGTG	218	271	895	2026	1383	1036	192	244	292
EIF3F	EIF3F_8665_1	GTGCAATCTGTGACTGTGTG	45	27	37	667	1012	1025	63	240	41
EIF3F	EIF3F_8665_2	GTCGACAAACACTCAGTGG	0	0	0	36	51	35	0	1	62
EIF3F	EIF3F_8665_3	GGGGCATCAGCTCGCATCC	80	5	1	65	0	0	0	1	0
EIF3F	EIF3F_8665_4	GTGACTTGCAGCAAGTAGG	0	0	15	0	0	0	0	0	0
EIF3F	EIF3F_8665_5	GTGTCAGCTGACAATACTGT	56	9	8	189	42	109	0	5	1
EIF3F	EIF3F_8665_6	GGAGACTTGTGTCCACAGTG	1	1	66	52	113	43	0	0	0
EIF3H	EIF3H_8667_1	GTGAAGCAAGTGCAGATAGA	155	196	330	806	673	582	40	86	95
EIF3H	EIF3H_8667_2	GGTAACTAAACTGAGAGTCC	2	4	0	31	120	85	29	3	62
EIF3H	EIF3H_8667_3	GAGAACGACAGATTCTTCAA	88	13	249	758	496	760	113	151	88
EIF3H	EIF3H_8667_4	GAGAGTCCAGGAGTGCCC	19	0	12	448	125	657	8	62	4
EIF3H	EIF3H_8667_5	GAACATTGATCATCTTCACGT	232	6	240	507	202	513	10	72	297
EIF3H	EIF3H_8667_6	GAATATCAGATGGAAATGATG	415	198	46	650	464	925	175	96	341
ELOA	ELOA_6924_1	GGAGTGTGGCTGCTTCCCGC	766	1381	1651	2070	3008	1817	203	618	516
ELOA	ELOA_6924_2	GAGAGACAGACGAATTACGG	625	739	1051	1890	1409	1573	360	545	434
ELOA	ELOA_6924_3	GACAGGAAAACAAAACTTGGA	835	1858	891	2206	1307	1709	151	204	208
ELOA	ELOA_6924_4	GAATCTCCCTGGGCACACAAG	514	687	719	1654	777	1220	112	227	291
ELOA	ELOA_6924_5	GCCACAGGAAAACAAAACT	713	686	1414	2178	2049	1860	511	646	448
ELOA	ELOA_6924_6	GCGTTGGAGAGGCCCGATAG	723	405	915	1066	1898	1357	218	306	35
ELOA2	ELOA2_51224_1	GCTGGCGCGCAGAGTGCTTC	927	481	746	2074	1839	2891	1032	725	366
ELOA2	ELOA2_51224_2	GCGCGCCAGCGCTCCAGG	1275	2508	1143	3255	3259	3736	602	1450	929
ELOA2	ELOA2_51224_3	GGCGCGCAGAGTGCTTCT	971	543	252	1904	1459	2092	246	541	955
ELOA2	ELOA2_51224_4	GACTCTGCGCGCCAGCGCTCC	2735	2687	3447	6091	5851	7170	2475	1964	1767
ELOA2	ELOA2_51224_5	GGGTTCAAGAACCGAGTAG	822	334	350	2303	2566	1738	602	763	675
ELOA2	ELOA2_51224_6	GTTCTTGAACCCGTTCTGGA	1449	1033	1073	3281	3702	3877	1157	999	1636
ELOA3	ELOA3_162699_1	GGGTTCAAGAGCCGAGTAG	235	111	589	1623	1940	2127	719	778	289
ELOA3	ELOA3_162699_2	GGGTTCAAGAGCCGAGTA	1728	2634	2179	5948	5237	6375	1237	2185	2229
ELOA3	ELOA3_162699_3	GGCCCGGCGGAATCAGCGA	2758	4586	4479	8053	10168	8737	1993	2664	2713
ELOA3	ELOA3_162699_4	GGCCGTCGCTGATTCCGCC	857	1866	500	4051	4287	3602	680	1544	915
ELOA3B	ELOA3B_728929_1	GCTCTTGAACCCGTTCTGGA	838	866	1002	4007	2527	3793	728	780	973
ELOA3B	ELOA3B_728929_2	GCGGCCGTCGCTGATTCCGC	2478	748	1189	6067	5876	7090	1272	1873	1645
ELOA3B	ELOA3B_728929_3	GCTGGCGCGGAGAGTGCTTC	997	690	1088	2700	2295	2607	347	879	449
ELOA3B	ELOA3B_728929_4	GCTCCGCGCCAGCGCTCCAGG	2757	2227	2824	5557	4639	6100	1529	1697	1265
ELOA3B	ELOA3B_728929_5	GTTCCTCCTGGAGCGCTGGCG	277	266	757	1211	567	1154	483	112	446
ELOA3B	ELOA3B_728929_6	GACTCTCCGCGCCAGCGCTCC	413	1110	466	1831	1175	1971	460	673	473
ELOA3D	ELOA3D_100506888_1	GTGGCGTAAAGAAAGAGA	923	1087	1353	2805	2395	3568	734	956	902
ELOA3D	ELOA3D_100506888_2	GACCCGAAGAGTATGAGTCG	971	1124	1368	2820	2408	3717	751	909	899
ELOA3D	ELOA3D_100506888_3	GATCAGCTGTATCGCATAG	4588	3798	3741	12205	12211	12439	2466	3484	3884
ELOA3D	ELOA3D_100506888_4	GCGAAAACACGAGCATGT	1232	212	908	2159	1261	2411	475	551	971
ELOA3D	ELOA3D_100506888_5	GCTTTGCCAGGGACCTAG	1053	1392	1332	3201	3168	3470	685	860	961
ELOA3D	ELOA3D_100506888_6	GGATTCAAAAGACATGGT	970	1891	1357	3193	2675	3632	782	1226	1316
ELOB	ELOB_6923_1	GAACTGAAGCGCATCGTCGA	9	49	83	484	138	464	984	1074	1220
ELOB	ELOB_6923_2	GGATGATGGCAAGACACT	0	0	0	235	248	200	30	57	1
ELOB	ELOB_6923_3	GGACGCCAAGGAGTCCAGCA	2	44	12	356	225	263	976	643	598
ELOB	ELOB_6923_4	GCTGTCAAACCAGGACAC	56	51	0	223	97	214	63	21	5
ELOB	ELOB_6923_5	GCTTCAGTTCGAACACCGTGC	1	3	472	57	1	0	31	49	1
ELOB	ELOB_6923_6	GGAAAACGGCTCGATGCACA	242	11	20	593	1707	1260	492	1431	896
ELOC	ELOC_6921_1	GATGGAGAGGAGAAAACCTA	6	0	0	114	0	0	0	0	0
ELOC	ELOC_6921_2	GGAGAGGAGAAAACCTATGG	0	0	0	0	0	0	0	0	12
ELOC	ELOC_6921_3	GGGAATTCAGGAATCTCGG	1	0	5	0	2	26	1	0	7
ELOC	ELOC_6921_4	GACTTTCGATAGCACATGTGA	0	0	0	1	15	192	0	2	0
ELOC	ELOC_6921_5	GAATTGGGAATTCAGGAATCT	89	5	10	571	313	238	158	131	136
ELOC	ELOC_6921_6	GCTTACCTGGGCCACTCAACA	395	731	64	757	886	756	493	759	593
ENC1	ENC1_8507_1	GGAAGGTCCTATTTCCGGCA	422	2487	349	1257	1220	1780	485	502	366
ENC1	ENC1_8507_2	GCAGCTCCAAGACTTCTGGG	1110	625	734	1986	2466	2549	396	670	362
ENC1	ENC1_8507_3	GACTATGCGTACTCCTCCC	241	41	293	282	758	564	239	159	54
ENC1	ENC1_8507_4	GCTGCTGCTGTGTAACGCCA	1015	1205	1104	1384	1756	2843	447	685	715
ENC1	ENC1_8507_5	GAGACTTACCAGTGGACCA	1384	551	1239	2466	3006	3002	668	853	921
ENC1	ENC1_8507_6	GCAGCCAGCACTGCCCGG	1124	899	993	3804	4471	4260	1158	1498	1303
EPM2A	EPM2A_7957_1	GGGGTGGGCCGCTCCACCG	510	423	245	1007	1174	1448	245	285	233
EPM2A	EPM2A_7957_2	GTACGTGCACTGCAACGCTG	197	136	342	559	752	1376	219	357	316
EPM2A	EPM2A_7957_3	GAGCCAGCCGCAGACAGCCG	698	159	304	1692	1373	2587	1196	840	1205
EPM2A	EPM2A_7957_4	GGTGTTGGCATCCAGATGT	418	282	286	668	1306	929	398	466	462
EPM2A	EPM2A_7957_5	GATGGGCTGGAATCTGAGGA	958	781	1252	3443	3155	2319	569	1002	478
EPM2A	EPM2A_7957_6	GTTACATGTTCCACCTGACGA	374	553	926	1055	752	864	258	199	415
EPN1	EPN1_29924_1	GGCGGAGATCAAGGTTCGAG	409	743	511	2308	1250	1362	344	254	625
EPN1	EPN1_29924_2	GAGAAGGCGACAACGTTGT	427	420	98	1330	2645	1367	511	272	240
EPN1	EPN1_29924_3	GGGAGCTGGATGGGCCCCAG	115	0	3	20	44	20	7	8	1
EPN1	EPN1_29924_4	GACGCCGGAGTCATTCCTG	1264	709	1534	3952	3471	5103	1105	701	892
EPN1	EPN1_29924_5	GACGTCAGCAAGGTCCATGA	271	829	365	2315	2880	2307	580	497	669
EPN1	EPN1_29924_6	GCCAAGGGGAGAGATGTACGT	495	16	517	1314	812	1069	71	267	258
EPN2	EPN2_22905_1	GCCGACCTGACCTACAACG	529	676	287	2000	2066	2172	304	350	477
EPN2	EPN2_22905_2	GACCTGACCTACAACGTGG	262	24	261	820	553	902	219	274	152
EPN2	EPN2_22905_3	GAGAAGTCAAAGCAACTGG	808	1710	483	1360	1365	1139	77	132	319
EPN2	EPN2_22905_4	GAGGCAGAAATCAAAGTCC	237	554	117	147	247	170	69	154	98
EPN2	EPN2_22905_5	GGGCTGCGCGGTCACAAGTG	587	454	329	1766	3137	2234	403	711	355
EPN2	EPN2_22905_6	GAGAAGGCCACCACGTTGT	527	623	437	1827	1623	1987	285	809	908
ERCC8	ERCC8_1161_1	GATGTTCACAGATACAGTG	996	1174	1357	1661	1668	2326	817	765	445
ERCC8	ERCC8_1161_2	GTGTTGACTCTGCTCTCCGA	744	236	480	1372	1047	1321	358	305	656
ERCC8	ERCC8_1161_3	GTGAACATGCCAGTGTCATG	55	80	136	995	761	1229	107	158	520
ERCC8	ERCC8_1161_4	GATTATCTGTACCAACAGTG	340	417	336	982	2112	1115	448	369	435
ERCC8	ERCC8_1161_5	GGTACAGATAATCGAATG	198	779	380	2282	1228	2455	316	241	558
ERCC8	ERCC8_1161_6	GCAGAGACTGCAACATTC	269	42	65	314	452	371	3	89	3
EYA1	EYA1_2138_1	GGCTGGTGATGCCAGATGG	497	391	270	1244	1167	1266	229	324	239
EYA1	EYA1_2138_2	GGTTCTTGAAGCTGGTAAG	1312	828	1087	1774	3889	2938	733	886	310
EYA1	EYA1_2138_3	GGACCCAGTAAGCAAGGAG	1533	1423	1115	1753	2613	2664	666	816	342
EYA1	EYA1_2138_4	GGAAGGGTAAATCTGTGG	358	954	450	929	1081	1212	178	320	404
EYA1	EYA1_2138_5	GGGCAGGCATCAAGACTGA	944	1629	1013	2675	1909	2759	570	874	992
EYA1	EYA1_2138_6	GTCCAAGGGAAACTGAAGT	65	192	319	817	621	844	128	327	54
FADS1	FADS1_3992_1	GGTACAGCAGGAAGAAGACA	252	621	644	1017	2395	1619	287	234	225
FADS1	FADS1_3992_2	GGAAAGCAACTGGTTTGTGT	438	336	55	578	410	403	67	71	2
FADS1	FADS1_3992_3	GCACCAGGGGAGCCACTTTG	832	3164	829	1412	2761	2045	198	465	195
FADS1	FADS1_3992_4	GGACGTCCCAAAGACCCAAA	451	162	115	914	1804	1425	227	408	567
FADS1	FADS1_3992_5	GACTTGTGGACATTGCATG	1517	999	1057	3165	3071	4907	851	802	659
FADS1	FADS1_3992_6	GGCACACAAGGACTGCACCA	51	379	51	111	189	466	66	9	72
FAF1	FAF1_11124_1	GATGCTACAGAATTTGGGG	565	407	513	1755	2271	2021	656	499	605
FAF1	FAF1_11124_2	GAAGTGTTGAATGTGATACA	528	898	751	1757	1986	1812	259	813	1341
FAF1	FAF1_11124_3	GAGCCTGTGAGCAAACTG	1292	2799	1399	2065	3481	2745	681	754	859
FAF1	FAF1_11124_4	GATTGTAGAAAGGCAACCT	111	61	93	1275	1214	849	92	230	223
FAF1	FAF1_11124_5	GCATTTGTGAGCAGAACACGT	289	617	1070	1169	1359	984	319	326	314
FAF1	FAF1_11124_6	GACTATGTGCAATAGACACTT	306	93	218	1289	1111	930	237	397	267
FAM110A	FAM110A_83541_1	GGACCCGGAGGAGGCGAGA	595	851	198	1333	1300	1495	842	559	431
FAM110A	FAM110A_83541_2	GCCCGGAAACCGAGCGCTG	690	1826	717	1789	2204	2884	458	675	306
FAM110A	FAM110A_83541_3	GCCAGGGACCCTGGTCCGC	379	24	184	416	970	666	233	224	192
FAM110A	FAM110A_83541_4	GCGTGATCAAGTGGTTGTAT	362	113	1061	430	469	901	434	270	106
FAM110A	FAM110A_83541_5	GGGGCCAGGCAGGGCTCGG	183	132	117	613	298	586	88	195	134
FAM110A	FAM110A_83541_6	GGGCTGCACAGGCTCCTGGC	341	209	25	435	997	880	41	418	419
FANCL	FANCL_55120_1	GGCAACACTATCCTAAGG	143	259	240	794	885	559	390	306	485
FANCL	FANCL_55120_2	GAGCAGGAACATACATTTG	368	48	270	993	884	1123	435	301	296
FANCL	FANCL_55120_3	GCTCCAAGAAAGAAGCACTC	24	53	296	404	520	739	513	230	576
FANCL	FANCL_55120_4	GAGATGAATCCCTCATACA	380	233	164	869	358	657	353	154	341
FANCL	FANCL_55120_5	GTGTATGAGGGATTCATCT	1	0	43	21	357	66	55	168	2
FANCL	FANCL_55120_6	GGGAAGAGACTTCCACCTT	82	350	106	251	286	521	109	429	55
FAU	FAU_2197_1	GGCTCATGTAGCCTCACTGG	102	1041	616	66	4	44	9	2	11
FAU	FAU_2197_2	GTAGCAGGCCGCATGCTTGG	1	2	0	25	282	0	0	30	0
FAU	FAU_2197_3	GACAGGTCGGGCTAAGCGG	0	0	25	2	99	31	0	0	0
FAU	FAU_2197_4	GCACAACGTTGACAAAGCGC	8	8	104	147	238	44	8	57	0
FAU	FAU_2197_5	GAGTGGCCTCATCCTCCAG	535	3	8	23	8	35	0	0	43
FAU	FAU_2197_6	GGGGCAATGCCCTCCAGTG	11	1	2	75	24	61	0	2	0
FBH1	FBH1_84893_1	GCAGCCGTGCACCAATGACA	1699	2562	1555	5555	6278	5667	1902	1904	1831
FBH1	FBH1_84893_2	GTGACTCCGAGCCAAATGC	546	230	278	1478	476	1524	266	245	180
FBH1	FBH1_84893_3	GGTGTGGAAATAGCTTATGT	448	511	153	1102	2028	1196	364	316	689
FBH1	FBH1_84893_4	GGAGGCAGAAGAGCAGTCGC	418	193	406	757	461	1054	51	361	260
FBH1	FBH1_84893_5	GCTGGGGCAGGTTATGCC	115	271	125	1410	1179	1531	155	174	119
FBH1	FBH1_84893_6	GCACGGCTATGCAGTACA	170	150	583	1104	1415	1622	157	352	317
FBXL12	FBXL12_54850_1	GGTAGCCACCCATCCGCA	750	346	589	2803	2572	2860	884	765	499
FBXL12	FBXL12_54850_2	GAGGCTGGTGGACGACCGG	145	2796	300	1113	1011	1067	290	423	501
FBXL12	FBXL12_54850_3	GGATCTTGCGCACATCTCGG	1030	1695	707	1686	2185	2039	621	388	1060
FBXL12	FBXL12_54850_4	GACGATGACCATACAGTG	503	559	787	2137	3774	2379	648	1127	1795
FBXL12	FBXL12_54850_5	GGATCCGGTCCCGTACCGGG	265	251	171	1476	793	1018	911	468	724
FBXL12	FBXL12_54850_6	GTCACCGCTGGAAGAGGCTGG	397	17	362	676	626	716	219	288	477
FBXL13	FBXL13_222235_1	GTGTCTACTTTGCAAAGG	344	227	596	1191	1005	1569	199	498	395
FBXL13	FBXL13_222235_2	GAAAGTACAATCGGAGATATG	192	453	263	1300	1030	1826	451	519	245
FBXL13	FBXL13_222235_3	GACACTAATGACCCTCCACGT	67	800	388	1208	1095	2016	282	462	414
FBXL13	FBXL13_222235_4	GATAGGCTGCAAACAACTC	682	510	849	1021	1192	774	339	225	537
FBXL13	FBXL13_222235_5	GGAACAGACATCTCTAATG	267	568	457	880	1003	3117	175	419	526
FBXL13	FBXL13_222235_6	GAGATATCCAAAATGTGC	34	102	492	824	201	1158	230	158	167
FBXL14	FBXL14_144699_1	GAACCTCACCGACAACGGGCT	867	758	964	1778	1849	2440	300	672	850
FBXL14	FBXL14_144699_2	GAGCACCTGAGCCAACTCAC	200	168	183	586	624	1002	182	245	23
FBXL14	FBXL14_144699_3	GCAGCCGTACAGGTCTATGC	21	14	29	313	295	113	7	31	13
FBXL14	FBXL14_144699_4	GTCTGGCTTACATAGCCCAG	20	156	57	188	366	231	22	13	373
FBXL14	FBXL14_144699_5	GTAGGCGGCGTCCCGCCAGG	467	82	416	854	620	1002	89	492	258
FBXL14	FBXL14_144699_6	GGACGCCGCCTACCACAAGT	254	287	44	808	524	717	163	160	382
FBXL15	FBXL15_79176_1	GGTGCGGCACTGCCACCATG	595	825	752	1688	1629	1560	340	633	484
FBXL15	FBXL15_79176_2	GGCTGGACTCCGCCACATGG	472	649	308	1377	533	972	167	374	273
FBXL15	FBXL15_79176_3	GGGCCGGGCAGCGATCAGCG	500	779	478	1222	1011	1041	190	362	220
FBXL15	FBXL15_79176_4	GCCTCTGCGCCAGGTACACGA	692	377	1698	2946	2346	3188	1105	1063	994
FBXL15	FBXL15_79176_5	GCTGCACCAGCGACCGGA	1032	1389	759	2381	3666	3790	259	976	855
FBXL15	FBXL15_79176_6	GGACCCGGTTCAGGACGTGT	68	109	206	358	519	1033	70	172	31
FBXL16	FBXL16_146330_1	GGAGCTGACCAACTGCCCCG	365	71	529	997	1020	1543	299	174	365
FBXL16	FBXL16_146330_2	GAGCACGAGCTCCTCTAGG	651	860	417	1302	2656	2176	355	775	572
FBXL16	FBXL16_146330_3	GTGGTTGGTGATCTCCCAGC	57	388	159	435	241	585	66	50	405
FBXL16	FBXL16_146330_4	GAAGCCCTCGAAGCCTCTGG	1143	1294	1077	1950	1408	1795	347	576	472
FBXL16	FBXL16_146330_5	GGCCAGCACACACTTCTCGC	372	332	228	493	535	1039	44	128	151
FBXL16	FBXL16_146330_6	GTGAGGCCTGCCCAGAACTT	522	459	379	1630	1676	1009	550	673	255
FBXL17	FBXL17_64839_1	GGATCTTAGTAGTCGTCAGC	0	0	2	33	7	102	11	21	59
FBXL17	FBXL17_64839_2	GATATGACGTAGGTCCAAGC	405	39	143	463	178	169	97	185	428
FBXL17	FBXL17_64839_3	GAACTGGATCATAAATGAC	375	278	27	578	626	781	35	345	305
FBXL17	FBXL17_64839_4	GTCCTGAGCTTCAATATGT	447	727	554	730	1041	1611	562	351	737
FBXL17	FBXL17_64839_5	GTACTTGCAAACCAATGATG	139	1164	569	1443	2196	2593	353	867	275
FBXL17	FBXL17_64839_6	GGAGAGAGCCTATCAGAT	132	332	217	1089	832	975	402	335	508
FBXL18	FBXL18_80028_1	GTTCACTCCCTCCTACGGCG	355	392	335	609	870	1438	36	318	325
FBXL18	FBXL18_80028_2	GGGCTGCAAGCTTCCGAC	37	162	69	351	196	556	27	58	98
FBXL18	FBXL18_80028_3	GCAGAGACCAGAACACGG	501	77	172	712	808	480	72	272	154
FBXL18	FBXL18_80028_4	GGTGGCACATGACAACCTGC	426	6	4	347	374	301	109	159	151
FBXL18	FBXL18_80028_5	GGGGACGTCCCGGATGACGT	567	586	254	1069	579	662	67	254	288
FBXL18	FBXL18_80028_6	GCATGTGCCACCTGTTCACCG	593	434	643	1175	1051	1074	459	389	177
FBXL19	FBXL19_54620_1	GCGATGTGCCCGAAGAGT	632	576	1270	1576	1496	1378	489	462	506
FBXL19	FBXL19_54620_2	GAGGCACACAGCTGTGTGT	22	0	0	117	584	175	0	15	39
FBXL19	FBXL19_54620_3	GAACCACACCACTGAGCAT	1309	1507	435	2065	1168	2353	737	356	431
FBXL19	FBXL19_54620_4	GCAAGATTGAGGTGCACCA	409	879	92	898	1367	1223	208	331	392
FBXL19	FBXL19_54620_5	GTGAGGAGGTGAACACTG	23	581	139	132	843	196	42	162	84
FBXL19	FBXL19_54620_6	GGAGTGCCCTCGCTGCACCC	18	3	67	265	228	540	25	140	261
FBXL2	FBXL2_25827_1	GACCTATTTGATTTCCAGA	115	791	468	1007	847	865	383	270	262
FBXL2	FBXL2_25827_2	GGTGTGACCAAGTAACCA	606	63	311	670	470	1041	353	144	432
FBXL2	FBXL2_25827_3	GACTGCCAGCAAATCACAC	116	181	67	725	1259	1507	179	314	555
FBXL2	FBXL2_25827_4	GACCTGAGCACAGCGGCACA	358	671	324	1032	1713	1429	321	386	172
FBXL2	FBXL2_25827_5	GTTCAAAGTCACCAGTTCA	103	832	483	1024	1000	1041	411	320	300
FBXL2	FBXL2_25827_6	GAGCTGTCATAGCCTTGAG	699	907	234	878	1666	1039	239	56	470
FBXL20	FBXL20_84961_1	GAGGGAACGGAAGTGCAGCA	1446	716	950	2426	2806	2419	731	951	494
FBXL20	FBXL20_84961_2	GCTGCAGATGCTTCTCTGGA	216	243	250	989	847	632	312	160	56
FBXL20	FBXL20_84961_3	GTTTGAGGACCCCGCACTC	537	314	201	479	682	518	67	80	109
FBXL20	FBXL20_84961_4	GGTGTGCAGCATTGAGGAC	2650	2694	1884	5118	4469	6779	1287	2040	1445
FBXL20	FBXL20_84961_5	GCAGCAGGGACCAGAGTGC	802	649	623	1678	2533	1569	249	794	651
FBXL20	FBXL20_84961_6	GGAGGAGGAAATCATTGACC	878	466	762	1495	828	2474	499	586	714
FBXL22	FBXL22_283807_1	GGTGTGGTGCAGATATGCAG	452	1238	965	1931	2752	2191	314	1099	699
FBXL22	FBXL22_283807_2	GAAGTGGACAGCGACTGTGC	477	301	235	811	736	818	202	456	335
FBXL22	FBXL22_283807_3	GTTTGTAATAGACACACAGG	0	125	67	138	71	281	203	76	251
FBXL22	FBXL22_283807_4	GATCACGAAGGATGGCATCG	199	911	347	601	255	635	26	190	87
FBXL22	FBXL22_283807_5	GGTGTGGTGCAGATATGCA	10	62	55	261	250	221	68	21	113
FBXL22	FBXL22_283807_6	GTAAGAGAGGCATCTGTG	175	1	23	15	152	290	1	7	44
FBXL3	FBXL3_26224_1	GCCACTAGTACTTTGAGAGA	700	556	1033	1762	1775	1621	477	916	621
FBXL3	FBXL3_26224_2	GATCTCCCAAAGTACAGAT	355	111	146	522	504	1062	61	203	170
FBXL3	FBXL3_26224_3	GACACTGATCAGCCACACAA	577	593	1193	2449	3684	3250	458	926	1125
FBXL3	FBXL3_26224_4	GAGTTTGTGAAGATGTGTGG	711	556	492	2466	1952	1996	367	494	527
FBXL3	FBXL3_26224_5	GTTTGCCGCAACTGGAACC	107	175	75	889	690	495	88	280	225
FBXL3	FBXL3_26224_6	GTCAGGCATGTGAAATACC	174	3	147	209	232	303	2	49	84
FBXL4	FBXL4_26235_1	GTCTGTGCTAATCTACAC	59	3	58	296	88	106	112	82	1
FBXL4	FBXL4_26235_2	GAGGTGGATGTATTGCAG	199	725	628	1646	1939	1673	586	336	624
FBXL4	FBXL4_26235_3	GACACAACTGCCTAAACTG	1214	1016	1103	3930	3788	3568	1548	1074	788
FBXL4	FBXL4_26235_4	GGTCAGAACTGTTAACAT	85	268	333	472	1125	614	209	407	213
FBXL4	FBXL4_26235_5	GATAGTATGTCCTATACTATG	4	369	175	869	342	693	193	154	394
FBXL4	FBXL4_26235_6	GCTACTGGAGGAGCTTGACCT	200	233	188	1405	1212	922	204	198	208
FBXL5	FBXL5_26234_1	GAATGTACATTATAAATGGTC	73	6	49	150	173	511	50	151	0
FBXL5	FBXL5_26234_2	GCTTCATCCGCCAGTGTG	1058	383	1029	1563	1645	1646	817	800	638
FBXL5	FBXL5_26234_3	GAATCTGAAATGTCAGTCT	255	45	27	467	237	305	197	479	248
FBXL5	FBXL5_26234_4	GAAGTGTCAGAACACTCCAC	252	37	1	29	9	316	1	84	119
FBXL5	FBXL5_26234_5	GCTCTGGAAATCTTCTCTA	269	37	172	1701	1872	1475	1574	979	531
FBXL5	FBXL5_26234_6	GGATGCCAGAATTTGCAGTG	427	852	654	1906	672	906	903	652	857
FBXL6	FBXL6_26233_1	GCAGTCACACCGTGGCAGC	242	746	293	489	543	381	152	156	83
FBXL6	FBXL6_26233_2	GGGGCCTGGAGGAAGTCCAG	0	0	0	0	0	0	0	0	0
FBXL6	FBXL6_26233_3	GGGAAGCGGCCTCCTGCCAG	151	297	220	1652	1158	1032	338	656	481
FBXL6	FBXL6_26233_4	GAGCGTCAGCAGTCACACCG	508	455	194	1547	1562	2524	138	305	262
FBXL6	FBXL6_26233_5	GCTTGAGGAAAGTGAGCCG	398	159	288	1900	1233	2065	177	724	408
FBXL6	FBXL6_26233_6	GTCACGGTGTGCCAGAGCGC	127	5	505	437	304	709	93	17	109
FBXL7	FBXL7_23194_1	GCAACGTGGACCGCGCCCTCA	1049	542	739	2616	2347	2543	474	1052	1068
FBXL7	FBXL7_23194_2	GGCCAGGTTGTACCAGCGG	493	413	559	1327	1308	1281	529	812	284
FBXL7	FBXL7_23194_3	GAAGGCCTGCACACCATCG	888	1332	979	2676	3516	2890	888	938	464
FBXL7	FBXL7_23194_4	GCAGCGGCGCAGGTAGAGGT	538	1032	558	2311	1642	2079	184	545	783
FBXL7	FBXL7_23194_5	GACGTGGGCATCCGCTACG	1239	2102	1211	4031	3731	3549	542	1307	950
FBXL7	FBXL7_23194_6	GGCGAGGTACTCCACACCG	359	384	144	841	731	914	264	101	55
FBXL8	FBXL8_55336_1	GTGGCACGACACAAAAATC	570	258	350	841	730	586	154	207	267
FBXL8	FBXL8_55336_2	GGCGGCAGCACGGTCTCTCA	982	633	879	2582	2333	2762	629	612	1016
FBXL8	FBXL8_55336_3	GCAGCTCGATGGCCGCCCGG	772	1253	1094	2547	1925	2382	524	606	624
FBXL8	FBXL8_55336_4	GGTGCAGGCCGAGAGCGCGC	106	263	627	393	140	275	123	176	60
FBXL8	FBXL8_55336_5	GAGGCGCAGCGCAGCCACG	574	178	627	1013	1591	1245	442	326	323
FBXL8	FBXL8_55336_6	GAGGAAGCCGAGCCGCCGGG	678	1282	1137	3667	3828	3460	543	1287	1987
FBXO10	FBXO10_26267_1	GCTGGTTGGGCCAATTGGGA	1872	1988	2145	4434	4232	5524	1314	1747	1994
FBXO10	FBXO10_26267_2	GGAACCTGACTTACGCAGTG	397	923	501	1839	1800	1759	349	537	391
FBXO10	FBXO10_26267_3	GGGGACAGAGGCATTACTG	608	228	604	1512	1758	1682	423	529	229
FBXO10	FBXO10_26267_4	GAACGGGGATCCCTCCACGG	135	52	403	1180	1096	1386	222	214	86
FBXO10	FBXO10_26267_5	GAGCAGTGCTGATCAATGC	179	132	617	174	553	393	114	179	115
FBXO10	FBXO10_26267_6	GACGAGGTTGCACAGGCGTG	320	254	212	886	1113	1553	647	244	376
FBXO11	FBXO11_80204_1	GGAGAAACTGCCAGATGAAG	337	282	795	1410	658	1979	197	540	267
FBXO11	FBXO11_80204_2	GAAGAAACCGGATACACAG	387	233	1312	510	877	719	145	164	271
FBXO11	FBXO11_80204_3	GCCTATGCTAACCCTACAG	154	296	420	780	813	810	98	164	447
FBXO11	FBXO11_80204_4	GTATTCAGGGGTTCAGATA	446	641	164	1106	1086	1197	141	279	399
FBXO11	FBXO11_80204_5	GATGGACGAGGCCTTATTGA	787	1569	927	2506	3627	2855	485	795	884
FBXO11	FBXO11_80204_6	GAAATATTTGACAATGCAA	442	160	144	497	749	1279	149	387	157
FBXO15	FBXO15_201456_1	GATTGCGAAATGTACCACAT	262	772	393	1166	1343	1386	149	534	181
FBXO15	FBXO15_201456_2	GTGTACTGGATGTGTGAGC	0	0	0	6	0	33	8	123	0
FBXO15	FBXO15_201456_3	GGGGAACTGAAACACCAAAA	281	443	524	1047	972	889	306	514	564
FBXO15	FBXO15_201456_4	GGCGATCTCAGGCACACCG	686	251	360	2261	2378	1543	536	928	389
FBXO15	FBXO15_201456_5	GGCTCACAGCATCCAAGT	284	60	170	1112	866	707	187	438	507
FBXO15	FBXO15_201456_6	GCTCCATGTTGATCTGCACAG	572	461	399	1824	1979	2498	619	546	451
FBXO16	FBXO16_157574_1	GAAAGAAGAATAACTCAG	154	464	327	916	477	484	111	205	314
FBXO16	FBXO16_157574_2	GTATAAAGATAACACCCT	113	131	84	494	415	378	0	95	115
FBXO16	FBXO16_157574_3	GAAGAAAGAAGAGCCCTGCT	446	1239	505	427	872	1123	96	313	133
FBXO16	FBXO16_157574_4	GTTATCAGAAGATCGCCAGGG	158	376	546	1225	728	969	517	267	784
FBXO16	FBXO16_157574_5	GCACAACGACAAAGGCTCCGA	1144	466	823	1555	2048	1442	303	522	302
FBXO16	FBXO16_157574_6	GCTTTACAACCAAGCTTCCAA	764	351	436	1422	1142	1489	330	318	327
FBXO17	FBXO17_115290_1	GCCCGTCCACTATGTCGCGCC	551	104	877	1726	1793	2465	524	552	702
FBXO17	FBXO17_115290_2	GCGTGACCAAGGAGCGTGG	185	54	280	984	639	1137	508	248	295
FBXO17	FBXO17_115290_3	GGCTGGGAGGTGGAGCATGG	0	2	0	0	0	0	0	0	0
FBXO17	FBXO17_115290_4	GCTGCAGCAGCCACACAGT	1298	2283	846	4034	3950	3466	1036	1161	881
FBXO17	FBXO17_115290_5	GTGACCCACTCCAGTGTGA	465	601	836	1888	1860	2680	265	870	279
FBXO17	FBXO17_115290_6	GGCGCCATAGTGCCCCACCC	30	148	26	708	369	590	147	308	230
FBXO2	FBXO2_26232_1	GATGTAGTCAAAGATGTCCA	136	518	779	996	1129	1385	194	384	307
FBXO2	FBXO2_26232_2	GAAATCTCACACCCTGACGT	9	99	14	69	257	44	16	3	47
FBXO2	FBXO2_26232_3	GGTGGTGCCAAGGCGCAGAA	0	0	0	0	0	0	0	0	0
FBXO2	FBXO2_26232_4	GAAATAGCGTCCCACGTCA	793	155	1054	846	1115	943	241	246	100
FBXO2	FBXO2_26232_5	GCTTCATAATGAGCCCGA	61	222	338	714	639	576	211	136	166
FBXO2	FBXO2_26232_6	GTGACTGCAGCACTGTATG	1068	1403	431	2652	2441	1934	458	657	548
FBXO21	FBXO21_23014_1	GATCCAGGTTACGCTCCGAT	169	103	36	415	586	495	53	80	102
FBXO21	FBXO21_23014_2	GTCCTCGTTGAGGAGCACAG	283	704	585	1338	904	1376	555	342	441
FBXO21	FBXO21_23014_3	GAGGAGCACAGTGGCACTC	1279	578	1033	2559	2327	2564	452	663	263
FBXO21	FBXO21_23014_4	GACAGTCCAACCACACCCG	395	535	501	829	856	2077	261	375	319
FBXO21	FBXO21_23014_5	GATTAGTCTGGAAGAGTGTCG	837	177	278	1057	1156	1515	256	334	325
FBXO21	FBXO21_23014_6	GCTTCGTGTTGAGTAACCTGG	745	768	367	3033	2429	2449	915	642	635
FBXO22	FBXO22_26263_1	GAACCCTGATCTTGGAGGCG	261	454	423	1091	829	1181	439	729	700
FBXO22	FBXO22_26263_2	GTAGCGGCAGGTCTGGCCGA	579	572	425	1236	823	1118	74	319	381
FBXO22	FBXO22_26263_3	GATGTATAGGCACTCCCTGG	220	251	142	125	368	521	27	47	173
FBXO22	FBXO22_26263_4	GAATGGCAGCTCTCTTCCA	444	297	313	225	962	244	25	32	104
FBXO22	FBXO22_26263_5	GAGATCGCGATACACCCCTG	80	461	340	571	640	545	129	130	435
FBXO22	FBXO22_26263_6	GGACCGAGGGGAACCCACAC	351	1041	664	722	1495	572	345	126	473
FBXO24	FBXO24_26261_1	GAAGATCTTTGATTAAGCG	1187	1629	1371	2880	3490	2728	887	1453	917
FBXO24	FBXO24_26261_2	GTCCATAAAGAAAGCACAA	824	1210	504	1863	1312	2508	444	655	452
FBXO24	FBXO24_26261_3	GGACTCAGGACACCCCTGCA	351	287	230	1836	1662	1617	172	347	439
FBXO24	FBXO24_26261_4	GTGCAGAGGAAGGTCACTG	550	252	287	915	1563	1340	538	350	481
FBXO24	FBXO24_26261_5	GTGCAGAGGAAGGTCACTGA	881	896	673	3592	2590	4573	1071	1113	1185
FBXO24	FBXO24_26261_6	GACTAAGCATATACAACGTGG	2	3	121	280	194	90	53	59	160
FBXO25	FBXO25_26260_1	GGTGTTCGAAAGACACAAAG	1263	1224	846	2836	2029	3338	763	535	1002
FBXO25	FBXO25_26260_2	GGGGAGCCCGACACGACAG	35	148	614	1020	796	1216	137	373	413
FBXO25	FBXO25_26260_3	GAAAGTGGATGGTGCAACA	375	519	343	572	538	525	105	353	246
FBXO25	FBXO25_26260_4	GGACTCGCACGATCACAC	16	37	73	13	6	72	2	18	10
FBXO25	FBXO25_26260_5	GTGGATGGTGCAACACGG	209	453	382	931	764	1558	201	357	169
FBXO25	FBXO25_26260_6	GCTTGATGTTGGAGAACACGT	188	548	43	1060	482	1076	343	467	253
FBXO27	FBXO27_126433_1	GGTAGAGCCGGAGGCCAAAG	296	310	379	957	470	745	461	296	504
FBXO27	FBXO27_126433_2	GTGCTGGCGTGACTGTTCTC	614	568	862	1371	2130	1331	364	683	300
FBXO27	FBXO27_126433_3	GTATGACTTTCATGAAATATG	328	281	748	1953	2210	1621	772	804	157
FBXO27	FBXO27_126433_4	GCTAGAGCAGACCCAGATCAT	37	240	201	419	526	402	216	97	76
FBXO27	FBXO27_126433_5	GTTAAAGCACAACTCCCA	215	161	224	833	1255	835	14	237	331
FBXO27	FBXO27_126433_6	GGGATTTCTGAAAGTGGAG	248	150	295	526	966	452	91	98	297
FBXO28	FBXO28_23219_1	GGTGACCAACAGCAGCGTGT	75	444	197	876	1045	1331	317	87	186
FBXO28	FBXO28_23219_2	GCATGGTGGGGACGGCTGGA	233	513	329	1418	1338	903	154	219	263
FBXO28	FBXO28_23219_3	GCAGGCTGAGGGCTACTGGG	243	659	178	687	771	596	81	244	206
FBXO28	FBXO28_23219_4	GCACTTGAGCAGCCACAGCG	125	419	137	1048	775	1102	70	391	537
FBXO28	FBXO28_23219_5	GAGGCAACCAGCGTCGCTG	385	1318	718	1135	903	2062	144	213	316
FBXO28	FBXO28_23219_6	GGTGGACGGCGCCCCGCTG	581	298	819	1073	2120	875	150	351	450
FBXO3	FBXO3_26273_1	GTTCCGGTCTGCATAACTAAC	174	1	60	688	524	757	31	128	121
FBXO3	FBXO3_26273_2	GGCATGGTCATACTGCAGTG	1322	427	375	2453	1905	2987	231	717	502
FBXO3	FBXO3_26273_3	GGACAACCAATCAAATCAC	410	297	235	1138	1184	1614	480	258	546
FBXO3	FBXO3_26273_4	GTTAATGAGGGATGTGTG	164	494	581	497	1196	729	115	342	464
FBXO3	FBXO3_26273_5	GAAATAACTGTCCACACACAA	856	535	413	1228	2355	2102	517	616	294
FBXO3	FBXO3_26273_6	GAAAACTGCACCACAAACCAA	324	168	417	1124	1417	1386	121	191	453
FBXO30	FBXO30_84085_1	GAGTGCATGTACGGCCACAA	91	58	228	920	649	1006	150	172	143
FBXO30	FBXO30_84085_2	GCCGTACATGCACTCCACTG	567	664	1162	2894	2570	2435	487	871	867
FBXO30	FBXO30_84085_3	GACAGTGGAGATCGACCTG	203	119	143	764	603	588	150	302	300
FBXO30	FBXO30_84085_4	GGGCGGCAGGTAGATGCGG	785	1463	1192	3218	3621	2771	683	1005	691
FBXO30	FBXO30_84085_5	GGTCGTCGGGGCGGCTGGG	796	1021	622	2590	2558	2116	640	646	451
FBXO30	FBXO30_84085_6	GATTGTGGCAGCCAGATATC	1300	838	868	3704	3302	2951	881	1295	869
FBXO31	FBXO31_79791_1	GGTCGGGAACATTAACATGT	822	610	788	1582	1920	2106	869	612	949
FBXO31	FBXO31_79791_2	GGTCGGGAACATTAACATG	559	767	900	1536	2338	2783	343	824	648
FBXO31	FBXO31_79791_3	GTTCAGTTGTAGGCACAA	821	1523	1332	3744	3424	4394	1131	1148	785
FBXO31	FBXO31_79791_4	GCGCCATGGATATTGCACCC	377	413	39	390	464	560	10	87	143
FBXO31	FBXO31_79791_5	GCACAAAGGCAGGTCAGTGA	318	254	335	1374	948	1615	342	644	389
FBXO31	FBXO31_79791_6	GTACACTGGTCCAAAGAGT	431	536	738	1235	1384	1520	700	617	708
FBXO32	FBXO32_114907_1	GCAAAGCACCAGCTCCAAGT	462	743	536	1846	2220	1994	672	531	320
FBXO32	FBXO32_114907_2	GCCGCTCAGATAGTTCTCGG	230	227	338	809	1027	910	252	330	235
FBXO32	FBXO32_114907_3	GATGTGCACGATCAGCTCGC	197	580	162	1110	776	1271	466	298	180
FBXO32	FBXO32_114907_4	GCCGCCGAGAACTATCTGAG	5	0	5	66	361	420	154	64	30
FBXO32	FBXO32_114907_5	GTCCATGACTGCATGCCA	391	264	1086	2273	1407	2039	512	340	286
FBXO32	FBXO32_114907_6	GGGGCCGGATGGCTCTGTGC	258	115	78	717	1228	945	164	213	344
FBXO33	FBXO33_254170_1	GCACTATGTGAGTGACAGTG	104	63	154	670	376	954	183	331	190
FBXO33	FBXO33_254170_2	GTAAGAGAAGGAAAAAATCAG	759	411	662	1676	1743	2128	493	748	335
FBXO33	FBXO33_254170_3	GGGCCACTAAACTCTTGGT	262	304	168	874	659	609	250	314	236
FBXO33	FBXO33_254170_4	GGCAGCACATCCAATACCC	873	381	1401	1438	2105	2294	530	1051	346
FBXO33	FBXO33_254170_5	GATTCCCTGGCTGTAAGCTG	489	328	42	2043	1408	1494	146	623	698
FBXO33	FBXO33_254170_6	GGCCAGCAGATTCTCGCT	0	0	0	0	0	17	0	5	0
FBXO34	FBXO34_55030_1	GGTCAAACTGCCTTAATATT	423	283	68	648	1008	568	222	301	270
FBXO34	FBXO34_55030_2	GGGCCCTGGCGGAGGACAC	197	341	66	1194	340	1064	128	322	383
FBXO34	FBXO34_55030_3	GGATCTTGAAGATATTGCC	349	167	491	1309	902	545	499	337	169
FBXO34	FBXO34_55030_4	GTGCATGTCTGATAAACTGT	188	118	135	241	287	599	21	89	49
FBXO34	FBXO34_55030_5	GTGCATGTCTGATAAACTG	332	412	525	1259	900	1844	280	170	569
FBXO34	FBXO34_55030_6	GAGACCGGGTGACCAGTAAC	217	436	382	1661	1865	1623	423	418	441
FBXO36	FBXO36_130888_1	GATGTTGATGAGGAACAAGC	37	327	71	583	698	787	504	115	390
FBXO36	FBXO36_130888_2	GTATGGGTTGTGTAGATGA	0	0	0	32	5	253	5	29	0
FBXO36	FBXO36_130888_3	GGTGGGAATACATGCCAAG	26	164	415	372	587	901	94	66	39
FBXO36	FBXO36_130888_4	GCGAAGAGTAAGGGGCCATG	302	188	378	691	888	1678	239	473	141
FBXO36	FBXO36_130888_5	GATCGAGGATGACCATGTGC	35	158	311	369	161	738	14	190	45
FBXO36	FBXO36_130888_6	GATCTCTGTGCAGGGCGG	428	438	455	796	700	947	398	514	250
FBXO38	FBXO38_81545_1	GACACAAATCGGGCAGAA	57	244	523	911	284	1164	36	142	144
FBXO38	FBXO38_81545_2	GACACGGCACAGACACAAATC	528	476	738	1064	731	1333	168	183	320
FBXO38	FBXO38_81545_3	GCAAGTTCTCAAGCAGCTCGT	284	196	875	696	510	721	446	319	352
FBXO38	FBXO38_81545_4	GTCTTACTCAGACAAGACAGG	823	1760	900	3462	3277	2792	594	1360	1086
FBXO38	FBXO38_81545_5	GCCCCACGGACAGGTCATCTG	98	58	264	385	404	539	64	134	111
FBXO38	FBXO38_81545_6	GACAGAACCATCACCTTCAGC	251	1222	1490	2556	2448	3363	348	911	960
FBXO39	FBXO39_162517_1	GTTCATACCGAATTCACAA	1837	885	633	4075	4766	4981	750	977	1374
FBXO39	FBXO39_162517_2	GAATGTGTAGCAACAACTG	1430	695	834	2593	3599	2580	509	639	507
FBXO39	FBXO39_162517_3	GGTATGTGAAGAAATAGTG	749	688	655	1338	1542	1447	180	543	411
FBXO39	FBXO39_162517_4	GTATTCATATACCCGACCT	131	547	739	782	1262	1130	240	247	136
FBXO39	FBXO39_162517_5	GTTCTGGCAGAAACGATG	2030	2193	2340	6067	4987	7462	1129	1668	1201
FBXO39	FBXO39_162517_6	GATGCTGTGGAAGCGCAGAT	183	66	71	755	575	1082	35	297	175
FBXO4	FBXO4_26272_1	GTGGCGGGACATGGACAGA	753	762	569	2303	2198	2957	646	754	471
FBXO4	FBXO4_26272_2	GCTTTGGAAAGAGAACTCAA	379	437	1064	1843	1095	1634	782	767	672
FBXO4	FBXO4_26272_3	GGAAGGTGGCACCACAGAGC	343	110	664	1585	1396	1495	292	463	276
FBXO4	FBXO4_26272_4	GAACACCATCCTGCCAAG	415	944	378	1901	898	1948	370	312	705
FBXO4	FBXO4_26272_5	GGAACCCAACACCTCCTGCC	653	220	298	1377	1066	1901	378	602	223
FBXO4	FBXO4_26272_6	GTACTTCAAAATCTCCAG	292	460	528	1892	1818	1431	421	502	377
FBXO40	FBXO40_51725_1	GGCCTCACTCAAGCAGGACC	339	8	388	1175	931	1214	232	363	434
FBXO40	FBXO40_51725_2	GTGTCAGAGATCACCCAGG	608	735	991	1632	819	2029	462	408	167
FBXO40	FBXO40_51725_3	GGAGTGCCACAGACCCCGT	51	3	3	25	64	222	0	15	35
FBXO40	FBXO40_51725_4	GTGGTTCGGGAGCCAACGT	671	357	299	1702	1184	1166	305	201	839
FBXO40	FBXO40_51725_5	GAGGTGGAGCAGAAGATCGC	123	10	48	382	301	428	17	66	336
FBXO40	FBXO40_51725_6	GTTCTGCAGCGTCAGAGAGT	73	34	82	515	742	538	196	22	537
FBXO41	FBXO41_150726_1	GCAACTATCTTAATCCTCGG	384	1424	118	147	575	131	78	53	167
FBXO41	FBXO41_150726_2	GTATCAGGAACACAAAACTG	184	29	77	194	398	430	175	225	58
FBXO41	FBXO41_150726_3	GATACGGTGAGAGAAAGGAC	358	401	390	928	751	1031	191	481	321
FBXO41	FBXO41_150726_4	GTTTAGGTCAAGTCTCCAG	357	546	450	1915	861	1185	417	200	385
FBXO41	FBXO41_150726_5	GGATGGCACCACAGTTCTG	529	598	768	1035	841	1397	174	452	262
FBXO41	FBXO41_150726_6	GGCCCTTGTCTGCAAACAG	8	39	29	344	109	439	94	21	158
FBXO42	FBXO42_54455_1	GAAATGTATCTTGCCTAGAA	413	1014	349	1484	1735	1757	459	277	919
FBXO42	FBXO42_54455_2	GTCGAGGATGCTGCCACT	415	163	113	1065	1399	963	129	381	412
FBXO42	FBXO42_54455_3	GACCGCAGAGAGCCTATGC	94	72	88	489	1107	300	9	172	125
FBXO42	FBXO42_54455_4	GATAAAAATGCAAATCGG	488	843	765	1188	1463	2235	294	333	472
FBXO42	FBXO42_54455_5	GGTGTCAAAACTTCTCCCCA	360	130	176	722	858	1476	297	625	228
FBXO42	FBXO42_54455_6	GATTTAAAAGCTGGAGCCGAG	473	1731	1320	2037	2642	1981	628	1328	976
FBXO43	FBXO43_286151_1	GGATCTCTCTCGAGACCAG	584	467	810	1547	1231	1697	245	539	701
FBXO43	FBXO43_286151_2	GAAGTAGAAGATCTTCCAGT	800	817	478	1705	1798	1840	319	410	684
FBXO43	FBXO43_286151_3	GTCTGGCTGGAAGGTCCCCAG	68	84	295	212	515	376	454	80	170
FBXO43	FBXO43_286151_4	GCAAGGCCGAAGGGTATTGGG	385	424	287	1823	1095	1336	148	288	210
FBXO43	FBXO43_286151_5	GTACATCTGGTTTCAGCACGG	209	22	534	743	1599	992	210	569	164
FBXO43	FBXO43_286151_6	GAAGAGCGATGCCAAGTGG	932	1052	811	2120	2468	3723	628	555	921
FBXO44	FBXO44_93611_1	GCACCAACTCCAGCACCCGGC	396	9	25	909	945	980	778	351	302
FBXO44	FBXO44_93611_2	GTACCAGTGCTTGCACACCA	392	6	545	947	1042	941	131	247	94
FBXO44	FBXO44_93611_3	GCGATGAGAACAGCGAGGTG	616	561	820	1590	1264	1630	440	625	956
FBXO44	FBXO44_93611_4	GAGCTGGGGCTGGAATCTGG	1014	1536	701	3718	3140	2871	904	949	571
FBXO44	FBXO44_93611_5	GCTGGGTATAAGCAGACCTT	635	255	464	1873	1827	1508	222	418	287
FBXO44	FBXO44_93611_6	GGCAGTGATGACCAGAGCTG	1201	1882	1689	4859	3406	5191	527	1080	1149
FBXO45	FBXO45_200933_1	GCGCTTCAAAGTGGGCCA	60	22	226	992	1117	1354	263	515	450
FBXO45	FBXO45_200933_2	GTGGCAGGTGCACTTGAGGG	76	332	74	493	1053	1120	214	293	39
FBXO45	FBXO45_200933_3	GACGGCAGCACATCCAGT	487	516	349	2226	3152	3005	806	761	600
FBXO45	FBXO45_200933_4	GTGGTGGCAGGTGCACTTGA	263	15	317	14	8	229	0	18	150
FBXO45	FBXO45_200933_5	GAAGGTCAAGGGGCACTG	181	204	226	781	728	737	712	258	243
FBXO45	FBXO45_200933_6	GGGGGTGGGATCTGAACGG	602	521	64	406	989	680	175	200	140
FBXO46	FBXO46_23403_1	GAGAAAGAACTGTACTGCA	670	804	561	1568	1608	2455	326	526	685
FBXO46	FBXO46_23403_2	GATAAGAAATTATAAACGCGA	149	245	397	837	741	687	170	232	596
FBXO46	FBXO46_23403_3	GATTCTCTAGAAGCCACTCAC	514	752	612	2329	2226	1584	582	590	703
FBXO46	FBXO46_23403_4	GATTATCTGGAATATTTCCAA	1118	1383	613	2819	1479	1441	632	645	442
FBXO46	FBXO46_23403_5	GATATAATTAATAATGTGT	2185	2317	1567	3187	2811	4455	684	1220	1435
FBXO46	FBXO46_23403_6	GTTAATCCTAAACACTGCAT	227	553	433	958	1182	1486	97	634	633
FBXO47	FBXO47_494188_1	GAGTAAAGTGAAACACGAA	1042	442	709	1877	1034	2806	647	578	775
FBXO47	FBXO47_494188_2	GGACATTCGGAGTCTGTGCA	127	13	269	755	1100	694	140	193	151
FBXO47	FBXO47_494188_3	GAAAGTGGTTATTCCTGGA	10	127	76	478	460	764	91	286	133
FBXO47	FBXO47_494188_4	GAATGGATGCAGATACATGGG	455	266	157	895	700	1047	579	505	194
FBXO47	FBXO47_494188_5	GCAATGGATGCAGATACATGG	143	6	178	283	114	274	1	33	80
FBXO47	FBXO47_494188_6	GCTCTTACAGTCATGCAGTG	282	41	93	399	261	649	302	206	41
FBXO48	FBXO48_554251_1	GAAGGTCTTCCAGCCGCTG	209	620	67	392	687	373	160	200	83
FBXO48	FBXO48_554251_2	GAAGTGACAGCTCCATACAT	742	665	762	1995	1631	2042	480	396	460
FBXO48	FBXO48_554251_3	GGAGGCGGCCATCCTCAG	276	599	505	1199	1636	1337	201	640	300
FBXO48	FBXO48_554251_4	GCCTCAGAGGCAGATTGA	213	125	76	548	585	436	47	75	83
FBXO48	FBXO48_554251_5	GTAAGAGATCCAATTCTG	245	103	19	594	121	382	166	178	58
FBXO48	FBXO48_554251_6	GTCTGAGGCAAACCAGCTGTT	229	557	641	1984	1611	1946	526	750	558
FBXO5	FBXO5_26271_1	GAAGAAGGTAGCCTCCTGG	14	2	0	86	117	232	22	51	58
FBXO5	FBXO5_26271_2	GATCCTAGAAGATGATAAGG	8	162	29	283	224	260	209	134	88
FBXO5	FBXO5_26271_3	GATCCTAGAAGATGATAAG	4	162	24	268	235	273	214	137	83
FBXO5	FBXO5_26271_4	GATTTCTGAACAGAAGCCAG	1	24	16	199	7	238	237	1	110
FBXO5	FBXO5_26271_5	GAGGGTCGAGGGCGCCCGG	246	609	215	479	597	695	142	203	525
FBXO5	FBXO5_26271_6	GTTTCTGAACAGAAGCCAGTG	1	1	0	384	70	51	3	95	31
FBXO6	FBXO6_26270_1	GCGAGAGGGCTTCATCACCA	336	1242	556	1557	1393	1624	439	501	310
FBXO6	FBXO6_26270_2	GTAGCCGAGGGCTACTGGG	5	12	5	271	436	260	46	24	101
FBXO6	FBXO6_26270_3	GGATGTAGCGGACACCCCG	490	471	761	1187	773	1505	446	317	340
FBXO6	FBXO6_26270_4	GGCCAGCTGCACTTTGAGT	841	940	1067	1749	796	1256	820	324	276
FBXO6	FBXO6_26270_5	GGGCAGGGACACCCAGTACT	62	336	53	280	128	410	135	9	201
FBXO6	FBXO6_26270_6	GAACAATGCCACATGGACAG	1082	99	447	2005	1558	1887	331	396	547
FBXO7	FBXO7_25793_1	GATAATGCGCATATGGCAG	405	21	766	1020	1414	1165	210	184	399
FBXO7	FBXO7_25793_2	GGAGAAGTGGAAGTTGAGCG	715	630	70	923	1133	790	379	771	489
FBXO7	FBXO7_25793_3	GGTCATTTGAAGCAGTAAAG	386	822	622	1621	1381	1088	481	559	683
FBXO7	FBXO7_25793_4	GCGGAGCTGCCCTCGCAGAG	655	280	290	1635	1814	1499	488	682	664
FBXO7	FBXO7_25793_5	GGTTTCCCAAAGGCACAC	9	794	52	240	266	55	106	3	21
FBXO7	FBXO7_25793_6	GAGACCTTGGCTTCATAT	142	922	268	795	678	759	577	305	178
FBXO8	FBXO8_26269_1	GAGAAGTTCATCATTCGCA	1480	194	731	2376	1952	2639	401	636	899
FBXO8	FBXO8_26269_2	GCAAAGGTCAGTTGCATTC	566	751	38	252	487	500	42	80	258
FBXO8	FBXO8_26269_3	GGAAATCGAAAGAACAGGA	592	240	322	2140	1688	2328	340	546	367
FBXO8	FBXO8_26269_4	GGTCAGTTGCATTCAGGT	389	290	434	1476	965	1767	292	605	676
FBXO8	FBXO8_26269_5	GATGGTAAAGCTTAGCTC	297	384	152	915	1025	1007	356	149	201
FBXO8	FBXO8_26269_6	GTATGGAACAGTGACCCCAAG	641	148	217	1275	903	1329	204	739	433
FBXO9	FBXO9_26268_1	GTCACTAGACACCACCCAT	422	408	413	1160	1070	1529	389	243	719
FBXO9	FBXO9_26268_2	GATGTACATCTTCCGATGGG	1008	331	369	1091	1374	1154	317	437	379
FBXO9	FBXO9_26268_3	GGCCAGACGCCATATTTCA	707	761	693	1390	1415	1836	795	628	786
FBXO9	FBXO9_26268_4	GACCCTGAAATATGGCGTC	237	63	185	513	594	610	168	198	148
FBXO9	FBXO9_26268_5	GTTGTCGCTGGTGTGCAG	527	499	910	971	984	1985	49	371	736
FBXO9	FBXO9_26268_6	GCCTGATGTACATCTTCCGAT	239	531	164	1232	1083	1383	35	325	564
FBXW10	FBXW10_10517_1	GCACGAAGCAAGGGAAAACAG	331	399	126	883	699	756	91	279	74
FBXW10	FBXW10_10517_2	GTCAACCGATCAACTGCACGT	426	53	107	377	425	930	132	67	119
FBXW10	FBXW10_10517_3	GCCTCAACGGGAACTGTATGA	556	387	397	1509	1590	1894	578	552	409
FBXW10	FBXW10_10517_4	GAAGTGGAAGCTGAGAACGA	82	196	38	530	526	558	204	160	363
FBXW10	FBXW10_10517_5	GGGTCCCCTGACCAGTATGC	0	11	0	34	0	3	2	30	36
FBXW10	FBXW10_10517_6	GCAGGGCGCTAACAGTCAGG	304	425	454	1466	900	1229	124	333	592
FBXW11	FBXW11_23291_1	GACTATAGAATCTAACTGG	182	622	37	472	765	673	111	209	381
FBXW11	FBXW11_23291_2	GAGTGTGGGATGTGAACAC	20	1	0	11	26	42	0	0	2
FBXW11	FBXW11_23291_3	GTGCAATACAGCCTCATTG	25	111	176	273	293	847	219	112	262
FBXW11	FBXW11_23291_4	GGCTCTGGGATATTGAATG	391	269	569	1007	1680	1746	200	228	533
FBXW11	FBXW11_23291_5	GATCTCAGAAGGAATGCTT	566	551	390	1165	753	1623	417	410	527
FBXW11	FBXW11_23291_6	GAGAGTACGAACAAATTCAC	64	93	219	215	272	138	43	117	55
FBXW12	FBXW12_285231_1	GCCATCAACAACTTCTGGG	384	81	591	805	652	737	385	288	219
FBXW12	FBXW12_285231_2	GTGGGAGAAAGGTAGACAG	161	4	94	436	201	416	26	18	166
FBXW12	FBXW12_285231_3	GATGTGGTGAGCACATAGCA	445	501	542	1884	1905	1376	271	417	242
FBXW12	FBXW12_285231_4	GAGATCGCAAGTTTCCAGG	1116	792	914	2690	2127	2107	687	530	1313
FBXW12	FBXW12_285231_5	GAACTTCACCAATCAACACCT	924	704	1201	1456	1024	1894	277	496	387
FBXW12	FBXW12_285231_6	GAAATGGGTATTTGCATGT	240	157	524	1130	1267	1647	362	271	219
FBXW2	FBXW2_26190_1	GAGGTTTCAAAGGCTTCA	1449	1442	1574	3997	3717	4427	956	848	1640
FBXW2	FBXW2_26190_2	GGCTCCTTTGACAACACTG	625	626	618	1891	1612	1673	466	589	98
FBXW2	FBXW2_26190_3	GTCTGCCACACCTCTGTAC	0	23	152	185	283	142	29	98	124
FBXW2	FBXW2_26190_4	GTAGTAAAGTGCATACACTC	57	0	95	168	301	104	1	26	3
FBXW2	FBXW2_26190_5	GACTTCACTGTGAAAGTAT	537	479	500	984	822	365	110	411	175
FBXW2	FBXW2_26190_6	GAGTGGGGCAGTCCAGCTC	114	98	223	335	225	440	65	219	42
FBXW4	FBXW4_6468_1	GAGGTCCCAGTAGCGAACAT	398	309	185	852	1160	795	32	351	170
FBXW4	FBXW4_6468_2	GGGCAGCTGATGACACACTT	729	580	389	1029	730	1308	357	319	238
FBXW4	FBXW4_6468_3	GCCCAGCAAAGACTCCCAG	791	1067	913	1465	1507	1292	187	581	328
FBXW4	FBXW4_6468_4	GAACAGGAGGTGAACTGTG	209	49	240	879	777	716	58	147	314
FBXW4	FBXW4_6468_5	GGCAGCATAGAGATGCTTGG	110	34	19	367	454	176	0	135	111
FBXW4	FBXW4_6468_6	GCGAGTTGGCCAGCACAAAG	640	703	205	2090	1829	2002	206	404	314
FBXW5	FBXW5_54461_1	GACCTGGGCAGCGACAACG	1433	933	1252	3123	3526	5646	736	1306	884
FBXW5	FBXW5_54461_2	GTTGAGCCACAGCACCGAGC	0	0	0	155	59	29	2	8	0
FBXW5	FBXW5_54461_3	GTCGCGGGACGAGTTCCTG	727	430	776	1815	1919	1633	733	894	559
FBXW5	FBXW5_54461_4	GCTGATGACAGCAATCTCGC	250	181	6	347	671	327	205	169	166
FBXW5	FBXW5_54461_5	GCTGGTGTGCCGCCAATGGC	124	29	355	727	821	1190	215	389	235
FBXW5	FBXW5_54461_6	GCGACACGGCCTGCCATTGG	1377	476	1444	2793	2922	3020	526	1353	506
FBXW7	FBXW7_55294_1	GCCTGTCTACACACGTTGCAG	206	286	120	948	951	612	187	186	305
FBXW7	FBXW7_55294_2	GAACATGGTACAAGCCCAG	601	123	159	1076	736	920	33	70	296
FBXW7	FBXW7_55294_3	GTGGAAGTATGCCCATATA	78	435	206	238	553	429	75	160	310
FBXW7	FBXW7_55294_4	GAACATTAGTGGGACATAC	132	1	12	284	46	204	122	57	84
FBXW7	FBXW7_55294_5	GAAAAGAAAGTTGGACCA	419	1435	264	1537	1893	2462	180	567	456
FBXW7	FBXW7_55294_6	GATCGGACACTCAAAGTG	277	197	936	1631	1579	1613	605	418	325
FBXW8	FBXW8_26259_1	GAAACCAGAAGGTACCCTG	1016	497	667	2071	2629	2636	525	712	508
FBXW8	FBXW8_26259_2	GAACTAGGAAGATGTGCAC	66	62	307	400	389	1231	60	281	38
FBXW8	FBXW8_26259_3	GGTCTGGGATGGGTGTACGA	91	214	464	858	686	1279	228	142	195
FBXW8	FBXW8_26259_4	GAGCTGTTTATCCTCACAA	695	281	1212	2702	1410	1721	484	563	514
FBXW8	FBXW8_26259_5	GAGACCCTGAGCTGATGGG	527	806	488	2549	1410	1840	695	747	546
FBXW8	FBXW8_26259_6	GTGTGGGACACCCGCACCT	129	30	89	164	29	109	180	125	33
FBXW9	FBXW9_84261_1	GCTGGGCAGAGGATGGGCGC	0	0	0	19	0	0	45	16	0
FBXW9	FBXW9_84261_2	GTCTGACCATGTCACCTGG	195	302	354	1199	1259	1052	214	604	236
FBXW9	FBXW9_84261_3	GGCAGCGAGGACCACACCC	418	103	481	800	488	615	77	24	537
FBXW9	FBXW9_84261_4	GGTGACATGGTCAGACACG	1366	612	1045	2825	2716	2936	760	935	990
FBXW9	FBXW9_84261_5	GATCGCAACGTCAACTTGT	478	530	1121	2224	2932	2831	639	577	617
FBXW9	FBXW9_84261_6	GGACGTGGAGCACGAGGC	209	530	312	979	774	1312	219	415	524
FEM1A	FEM1A_55527_1	GTTCAGTGGTTCCTCTGGGG	266	80	117	873	267	844	22	155	340
FEM1A	FEM1A_55527_2	GGGAGGGGAATCTGCCCAC	31	5	0	265	295	151	71	61	43
FEM1A	FEM1A_55527_3	GGTAGCGGGCGATCTCACGG	980	493	272	864	815	1152	276	206	579
FEM1A	FEM1A_55527_4	GGACTCGGCGCAGTCATGCA	3366	2539	2102	8873	8680	8693	1666	2146	2591
FEM1A	FEM1A_55527_5	GAGGTGGTGCGCTACCTGGT	667	1369	564	774	872	960	72	343	520
FEM1A	FEM1A_55527_6	GATGAGGTACTCCACGATGT	322	18	649	590	615	874	259	211	247
FEM1B	FEM1B_10116_1	GATGTACCTACCCGTCGAAG	145	79	147	937	641	1476	706	174	385
FEM1B	FEM1B_10116_2	GACCGGTTGAGAAGCAAGG	313	301	403	1629	1309	1194	205	494	256
FEM1B	FEM1B_10116_3	GTGAGCTCCGGCTTCAACT	89	27	318	696	610	329	217	123	185
FEM1B	FEM1B_10116_4	GACATAGCCAAGCAGATAG	611	1005	218	900	1068	1042	259	743	238
FEM1B	FEM1B_10116_5	GATGCACACTAAATACAGAA	377	592	217	1443	1110	964	199	249	586
FEM1B	FEM1B_10116_6	GTTAGAGAGGTTCCAAGA	46	61	185	807	271	1066	239	415	178
FEM1C	FEM1C_56929_1	GGCACTGCATTGCTCTAGG	920	318	979	2410	1632	2829	542	1008	1111
FEM1C	FEM1C_56929_2	GCAGCAAGACACTGCAATG	550	327	349	1305	722	1512	179	567	577
FEM1C	FEM1C_56929_3	GGAAGTGTCAAACCGACAT	107	186	107	720	574	838	87	181	227
FEM1C	FEM1C_56929_4	GGAGGAATTCCACCATGTCA	751	1210	952	1837	1269	2227	616	807	428
FEM1C	FEM1C_56929_5	GAATACTACATGTGTAGGG	262	6	218	1006	1147	889	67	303	132
FEM1C	FEM1C_56929_6	GCTCGGGATGGCAAACTC	670	127	452	1053	761	1232	300	429	141
FGD1	FGD1_2245_1	GAGCCTGTGATTGTCGCCT	1047	191	376	2553	1907	2302	468	484	584
FGD1	FGD1_2245_2	GAGCTAGAGAAGCGCATGG	344	712	792	2521	1946	2052	457	595	730
FGD1	FGD1_2245_3	GAAGATGCCGTGGACAACGT	909	14	661	1772	1431	1705	478	315	620
FGD1	FGD1_2245_4	GAGATGGAGCCTGGAAACGT	1028	1595	836	3333	3161	2910	293	1006	719
FGD1	FGD1_2245_5	GAGGAGGAGAAGAAAGACT	0	0	5	0	0	2	34	0	0
FGD1	FGD1_2245_6	GTGTGCACTGATTGCTATG	368	261	434	1432	860	1924	265	455	223
FGD2	FGD2_221472_1	GCATAGACATAGAGCACGA	551	127	370	604	979	734	293	128	195
FGD2	FGD2_221472_2	GAAAAGGTAGCGCTCCATG	1039	1281	2500	2793	2139	2238	490	918	1076
FGD2	FGD2_221472_3	GGTGAGGACCCGCATCGATG	393	664	346	1985	3256	2274	615	773	698
FGD2	FGD2_221472_4	GAATGGAACTGATAGATGG	593	424	337	1397	1303	962	247	846	459
FGD2	FGD2_221472_5	GGACCCACTGCGGTGCCCGG	225	283	459	1354	1256	2178	634	307	417
FGD2	FGD2_221472_6	GCAGTGGGTCCGGGACAAGA	242	515	232	1072	1652	1739	321	371	293
FGD3	FGD3_89846_1	GCTGAAGACGCGGATCACGG	267	898	504	945	581	1015	280	331	365
FGD3	FGD3_89846_2	GAACTTTGACCGAGCCGTA	2006	1953	1725	4385	4065	4771	734	1201	706
FGD3	FGD3_89846_3	GCAGCTTGGGCACACAGTAA	232	2	71	682	585	478	354	106	38
FGD3	FGD3_89846_4	GACGACGTCTTTAAACAGTG	1150	354	683	2134	1915	3478	208	859	466
FGD3	FGD3_89846_5	GGGAGAAGATGGACATCTC	39	52	27	107	59	573	15	1	88
FGD3	FGD3_89846_6	GGCTGTGGAGATGAGCTCCA	71	174	306	450	419	395	174	248	190
FGD4	FGD4_121512_1	GTCTGGGAAAGAGAGAACAC	0	0	0	0	0	0	0	0	0
FGD4	FGD4_121512_2	GACAAAGAAGAATGGATCA	829	758	151	1772	1386	2738	473	593	309
FGD4	FGD4_121512_3	GAAGTATCTGGAAACAGTG	486	396	1018	1358	1659	2147	372	721	446
FGD4	FGD4_121512_4	GTTGGAAGAAGCAAACCG	231	3	36	885	990	731	185	84	69
FGD4	FGD4_121512_5	GGGAAAAGAGCCCCAAGA	217	347	12	717	670	988	78	206	74
FGD4	FGD4_121512_6	GGGTCAGTTTGAAACTGTG	725	258	104	802	863	1076	241	302	171
FGD5	FGD5_152273_1	GAAGAGGAGCGTGAAGAGGG	0	0	0	0	0	1	0	0	0
FGD5	FGD5_152273_2	GTACCGGCTGAAGAACACAT	99	102	257	927	1153	741	327	375	518
FGD5	FGD5_152273_3	GACGTGTGTGACAGGCACCA	87	3	243	122	159	170	42	72	4
FGD5	FGD5_152273_4	GCAGGCCAGGTCGAAAGG	831	597	479	2155	2112	2352	612	400	681
FGD5	FGD5_152273_5	GCCGAGTACGACAACACAC	173	18	8	169	208	173	62	28	3
FGD5	FGD5_152273_6	GCCGAGTACGACAACACACA	2287	1402	1168	3851	2868	3396	654	845	617
FGD6	FGD6_55785_1	GGCTCTGGAAAATGGGAAA	431	490	1028	1908	1855	1668	226	386	558
FGD6	FGD6_55785_2	GGGCCAGATTAGCACAGCGA	225	261	418	432	660	657	122	144	488
FGD6	FGD6_55785_3	GGCTAGAAGCGATTTCCA	372	313	254	955	1436	1355	179	488	535
FGD6	FGD6_55785_4	GTCAGCAACAGCCTGTACTG	476	5	171	1083	1641	2186	171	465	257
FGD6	FGD6_55785_5	GGATAGAAGCATTTCAGGA	141	14	259	841	727	534	237	190	222
FGD6	FGD6_55785_6	GGTATCAGGAATCCAGAT	296	207	326	929	429	191	48	176	179
FRK	FRK_2444_1	GTTCTGGACACTTTGCATGA	1226	1143	741	2269	2276	1617	414	869	599
FRK	FRK_2444_2	GTAGTTCCGAGACTCCAGAT	286	262	289	780	665	867	364	210	119
FRK	FRK_2444_3	GATTCCAAATGACCATACAT	591	1168	298	1167	1179	858	122	962	320
FRK	FRK_2444_4	GCTGCCAGAAATGTCCTCGT	538	1135	1202	1769	1700	1083	346	465	337
FRK	FRK_2444_5	GATATTATGTTCACCAACG	859	319	196	1464	1027	2666	512	542	372
FRK	FRK_2444_6	GGATCCAAATGACTTCCTGA	632	241	318	975	1019	1351	442	213	553
FSCB	FSCB_84075_1	GAAGTATTACCAATACGA	128	2	71	222	41	135	96	20	11
FSCB	FSCB_84075_2	GACCAGCCGTACAGGATAC	144	70	20	278	272	818	32	149	161
FSCB	FSCB_84075_3	GGAGGCTGAAGCTCAAGAG	766	350	266	974	1068	1200	188	350	229
FSCB	FSCB_84075_4	GAATAGAGAAAAAGAAACACA	511	500	263	1308	1405	764	211	244	296
FSCB	FSCB_84075_5	GTGGCCTCTTCAACTAATGG	273	581	748	1125	1707	1857	325	342	493
FSCB	FSCB_84075_6	GATAGTGGAGACCGAGCTT	312	51	795	1155	1301	1025	348	391	274
FUNDC1	FUNDC1_139341_1	GCTACCCAGATTGTAATGGG	364	55	38	695	489	681	98	230	410
FUNDC1	FUNDC1_139341_2	GTAATGGGTGGCGTTACTGGC	209	353	184	641	427	813	38	225	313
FUNDC1	FUNDC1_139341_3	GATATCCAGTGGATTTGTGGG	648	953	916	2868	2721	3740	595	1348	798
FUNDC1	FUNDC1_139341_4	GAACGCCACCCATTACAATCT	497	304	654	1831	1602	1683	332	702	197
FUNDC1	FUNDC1_139341_5	GCTTGCAGCAACTGCAGTAGG	491	1040	434	1265	594	1525	171	300	293
FUNDC1	FUNDC1_139341_6	GTAGCTACCCAGATTGTAAT	230	712	94	1172	1396	1407	91	366	230
FUS	FUS_2521_1	GCCAGTCGAGCCATATCCCTG	798	1201	1546	3480	3401	3902	893	1635	1770
FUS	FUS_2521_2	GTCTGTGTACAAATTAATCAT	61	1	40	579	566	166	65	125	188
FUS	FUS_2521_3	GTGGAGGCAGAGGTGGCATG	0	0	0	241	2	6	0	1	0
FUS	FUS_2521_4	GGGAAACTGGCAAGCTGAA	1269	396	186	1983	1724	1743	249	551	1547
FUS	FUS_2521_5	GATTAATTTGTACACAGACA	299	918	234	1302	1110	1691	435	494	579
FUS	FUS_2521_6	GTAGCAAATGAGACCTTGAT	499	642	342	1064	881	1469	286	671	994
FYCO1	FYCO1_79443_1	GTGATGGGGATCAGGCTGT	0	0	0	59	69	208	83	63	2
FYCO1	FYCO1_79443_2	GTGCTGAGGAGAGATGGCT	328	555	394	1512	1729	2420	571	757	570
FYCO1	FYCO1_79443_3	GGAAGCAGGGGAACCCATCA	107	326	106	528	602	639	162	387	112
FYCO1	FYCO1_79443_4	GAGATGGCTCGGAGACACAG	361	331	528	1602	1570	1658	248	562	807
FYCO1	FYCO1_79443_5	GTAAGGTGTCTGCCAACCTC	250	305	179	491	747	455	121	96	158
FYCO1	FYCO1_79443_6	GCTGAGCTCGGACATTGT	1086	335	430	2326	2249	2392	521	697	509
FZR1	FZR1_51343_1	GGACGCCACCTCAGACAA	339	301	627	1814	1594	1945	569	526	492
FZR1	FZR1_51343_2	GGCTGGTACAGGCACTCCAC	130	130	21	342	388	319	3	52	117
FZR1	FZR1_51343_3	GCAGTACACGGAGCACCTGG	70	174	15	673	356	470	75	190	84
FZR1	FZR1_51343_4	GTGGAAGTTCACGCTCCAGT	493	833	306	964	1101	1285	149	155	391
FZR1	FZR1_51343_5	GGGAAGAAGCTGTCCATGT	145	769	107	1028	1623	1679	371	270	470
FZR1	FZR1_51343_6	GAGCCCGCACACCTCCTGC	604	743	257	1020	981	1472	180	288	69
G2E3	G2E3_55632_1	GATAACTTCGTTTACATCG	51	1114	111	677	389	103	19	70	19
G2E3	G2E3_55632_2	GAGACATCCAATTAACTCA	396	228	319	700	815	734	121	270	245
G2E3	G2E3_55632_3	GTTAGTAAAAGACATACT	55	140	62	182	291	155	18	30	108
G2E3	G2E3_55632_4	GATTCTCTCTGAAGTCCACAT	280	4	227	306	682	583	104	322	172
G2E3	G2E3_55632_5	GTAATTATTTGAACAGGTCGA	378	444	654	1948	1881	1413	478	459	511
G2E3	G2E3_55632_6	GTCTAATAGAAGATATCAGGA	230	384	60	561	325	772	71	150	230
GABARAP	GABARAP_11337_1	GGGTGCCTGATCTGGACAAG	57	312	158	197	193	371	47	150	162
GABARAP	GABARAP_11337_2	GAAGAATAAGGCGTCCTC	1113	932	411	2095	1988	2347	385	730	225
GABARAP	GABARAP_11337_3	GAAAGATCCGGAAGAAATATC	408	375	613	1883	1925	1353	356	499	434
GABARAP	GABARAP_11337_4	GAAAAGGAAGGAGAAAAGATC	69	32	73	319	148	210	5	6	0
GABARAP	GABARAP_11337_5	GAACCATTACCTCATACAGT	185	568	121	672	958	792	525	50	133
GABARAP	GABARAP_11337_6	GACAGTGATGAGAGTGTCTAT	282	181	67	776	582	729	216	417	137
GABARAPL1	GABARAPL1_23710_1	GGTTCCATCTGATATCACTG	880	636	1482	2483	2556	2210	298	766	1150
GABARAPL1	GABARAPL1_23710_2	GAGCCACAGTGATATCAGA	113	191	86	703	881	1107	359	139	303
GABARAPL1	GABARAPL1_23710_3	GATTGTTGACATTGACAAA	57	621	267	475	421	365	15	114	27
GABARAPL1	GABARAPL1_23710_4	GAAGATGGATTCTTATATG	130	586	217	845	342	854	56	85	150
GABARAPL1	GABARAPL1_23710_5	GTCCCACAGAACACAGATGCG	1088	309	756	1813	1820	1496	248	580	868
GABARAPL1	GABARAPL1_23710_6	GCATGAAGTGGATGTTCAAGG	248	34	262	343	174	312	215	117	288
GABARAPL2	GABARAPL2_11345_1	GAAGATCCGAAAGAAATACC	969	267	318	1513	1630	1350	585	473	420
GABARAPL2	GABARAPL2_11345_2	GGTACAGCTGACCCATTG	1042	537	1065	1190	1834	2340	291	1022	638
GABARAPL2	GABARAPL2_11345_3	GATTGTTGACAAAGAAAAACA	336	113	561	1162	1564	1122	292	290	402
GABARAPL2	GABARAPL2_11345_4	GAAATACCCGGACCGGGTGC	291	519	365	2268	2831	2763	567	875	946
GABARAPL2	GABARAPL2_11345_5	GGCTCCCAAAGCTCGGAT	2196	986	946	3331	3209	4487	490	658	863
GABARAPL2	GABARAPL2_11345_6	GAAAGAAATACCCGGACC	207	579	427	871	650	535	197	197	293
GAN	GAN_8139_1	GGCAAGGTAATGAACGTGA	275	124	367	1340	1626	1300	509	374	293
GAN	GAN_8139_2	GCATGCCGAGAATTAACCA	975	553	471	1602	1244	1067	275	565	345
GAN	GAN_8139_3	GGATGTTATGTCAGCTCTG	570	197	475	1921	1705	2600	548	794	534
GAN	GAN_8139_4	GTAATGTAGTGCAAAGTCA	512	331	534	1184	1767	1732	481	766	355
GAN	GAN_8139_5	GAGTCTCCAGGTATTCTG	787	822	611	2314	2690	3081	468	623	1159
GAN	GAN_8139_6	GTATGTCCACTAAAAGAGAGG	105	43	256	757	846	1125	329	502	196
GCLC	GCLC_2729_1	GTTCTCAAGTGGGGCGATG	1080	507	917	2482	2273	2637	743	1081	2057
GCLC	GCLC_2729_2	GTAGAATTTCGACCCATGG	506	134	551	476	454	479	122	18	114
GCLC	GCLC_2729_3	GATAAACTCCCTCATCCATC	363	528	212	922	1651	1174	279	306	652
GCLC	GCLC_2729_4	GATGGTGTCTATGCTCATGA	773	436	796	1285	1867	2133	673	703	1341
GCLC	GCLC_2729_5	GTAGTTCAGAATACTACATC	251	19	4	254	394	128	8	14	16
GCLC	GCLC_2729_6	GTACCACAAACACCACAT	296	177	284	707	333	863	123	492	114
GGA1	GGA1_26088_1	GGACCTGGGTGATTGCTGAG	1295	377	1037	1868	1841	1974	416	770	618
GGA1	GGA1_26088_2	GAGGATGCGGAAGCCGTGC	15	16	23	492	441	439	206	63	176
GGA1	GGA1_26088_3	GTTGGCAAGCAGCAGGACCT	0	2	3	40	66	38	0	2	1
GGA1	GGA1_26088_4	GGCCAATGACAACCTCACCC	10	159	57	446	309	257	127	71	6
GGA1	GGA1_26088_5	GAGCTTATTGGCTGCGCGG	542	302	470	1376	1327	2253	442	422	499
GGA1	GGA1_26088_6	GGACGATGGGGTTAAAAGC	43	351	1	323	277	379	20	76	199
GLMN	GLMN_11146_1	GAGATAGCTGATTCCAAA	946	170	489	1046	731	1376	770	916	1234
GLMN	GLMN_11146_2	GTCAAGAAGGGAAATCAACTG	490	290	149	1113	705	712	428	512	433
GLMN	GLMN_11146_3	GAATACAAGTAATCACTC	96	55	71	55	284	280	202	91	194
GLMN	GLMN_11146_4	GTGAAAAGAGCTGAATGC	158	145	93	253	409	177	145	100	17
GLMN	GLMN_11146_5	GAATATGGGCTGGAATCTCGT	716	567	781	2340	2071	2736	741	815	988
GLMN	GLMN_11146_6	GTACATACCAGTGTCTCAATG	638	733	227	906	1124	1569	557	562	129
GMCL1	GMCL1_64395_1	GATTGGTGTAAGTTACAAGT	59	34	19	563	438	1341	26	132	311
GMCL1	GMCL1_64395_2	GACGGTTTAATACAGCAGTG	954	709	377	1708	601	1299	384	380	308
GMCL1	GMCL1_64395_3	GCGGGCAGAACAGGACAGTG	836	606	1014	2300	1274	2114	368	458	406
GMCL1	GMCL1_64395_4	GAACTAGAGGGAAACAGCATG	1817	2162	2596	4707	4385	5107	1108	1436	1095
GMCL1	GMCL1_64395_5	GAAACTGACAGATCCGCTACA	923	897	1535	3095	3641	2749	675	1497	574
GMCL1	GMCL1_64395_6	GCAGTGTGGTGAGACAATGA	443	286	330	723	838	858	360	226	329
GNB2	GNB2_2783_1	GATGATGAGCTTCCCATCCT	275	2	143	244	193	819	127	140	25
GNB2	GNB2_2783_2	GGCGCCTGACACAAACGTG	1354	784	1974	3631	3786	4847	1473	1127	1686
GNB2	GNB2_2783_3	GACCCGCGAGGGCAACGTCA	727	986	988	1995	2782	2205	424	805	448
GNB2	GNB2_2783_4	GAGACAGGCCAGCAGACAGT	17	4	55	169	282	259	116	98	22
GNB2	GNB2_2783_5	GGCACAGGTCATTACCCAGG	94	11	343	684	783	1049	64	218	90
GNB2	GNB2_2783_6	GTAGGCACAGGTCATTACCC	0	68	1	66	6	171	138	81	2
GNL3	GNL3_26354_1	GGAGCTGAAAACCTCATGA	17	0	1	128	63	279	66	28	121
GNL3	GNL3_26354_2	GTGGGTGCGCACTTCACCA	51	4	210	431	417	312	189	109	144
GNL3	GNL3_26354_3	GTCCCAGGGCCCAACTCAG	37	5	215	446	19	118	88	16	4
GNL3	GNL3_26354_4	GGGTGCGCACTTCACCAAGG	17	33	42	64	7	259	116	0	40
GNL3	GNL3_26354_5	GCCGTCAGAAAGTGCTCAG	13	219	353	91	237	83	27	17	315
GNL3	GNL3_26354_6	GGTTGGCAACTCATTCCGA	19	17	1	133	80	50	2	17	16
GNL3L	GNL3L_54552_1	GGCCTTTGGAAACTTCTTGG	0	6	0	9	162	74	0	119	6
GNL3L	GNL3L_54552_2	GTAATGTTGGTGTATCCATG	32	3	0	28	193	18	12	19	44
GNL3L	GNL3L_54552_3	GAGGACATCTGCAACCAAG	8	126	55	96	32	0	48	1	47
GNL3L	GNL3L_54552_4	GCACCTCTAGGACAACATCGG	83	32	98	306	111	358	18	21	179
GNL3L	GNL3L_54552_5	GCCACTCAGACCACAGCAGTT	30	214	294	198	89	289	20	17	148
GNL3L	GNL3L_54552_6	GGATAAAGGGAAGATAACCA	12	9	5	190	119	490	15	0	3
GPS1	GPS1_2873_1	GGCCTCTGAGAGCTTGCGG	0	0	5	121	128	11	0	157	60
GPS1	GPS1_2873_2	GGCCCGGGAATAGCACTTGA	0	0	0	145	13	1	1	0	22
GPS1	GPS1_2873_3	GGCAGCCTTCAATACCACGG	82	9	0	135	106	122	2	109	15
GPS1	GPS1_2873_4	GTGCAGAGAACCTTTAACG	4	4	1	20	50	0	0	0	2
GPS1	GPS1_2873_5	GTTAAAGGTTCTCTGCACGA	0	2	0	24	0	61	47	7	2442
GPS1	GPS1_2873_6	GCTGCGCTGATCCACGTCCC	0	0	0	12	22	0	0	56	0
GRWD1	GRWD1_83743_1	GGTGGAGGTGTTTGCGCTG	337	77	316	920	870	1407	358	252	50
GRWD1	GRWD1_83743_2	GGCCGGGCAGGTAGACCT	12	145	86	350	336	335	25	66	209
GRWD1	GRWD1_83743_3	GAGCAGGAAGGGCTCCCGG	0	336	1	80	38	1091	0	1	26
GRWD1	GRWD1_83743_4	GCTCGGTGGTAGAGCACAT	6	48	4	127	3	168	0	37	0
GRWD1	GRWD1_83743_5	GGTTGATGCCACCATAGTG	428	639	355	674	1487	1403	420	191	334
GRWD1	GRWD1_83743_6	GTGGACCAGCGGCCATTCGT	1031	208	925	491	1095	1003	101	257	288
GSK3A	GSK3A_2931_1	GGAACTAGTCGCCATCAAGA	508	229	420	1364	1464	1228	554	489	432
GSK3A	GSK3A_2931_2	GTGGATGTAGGCCAAGCTG	107	328	354	1565	1654	1285	512	623	351
GSK3A	GSK3A_2931_3	GATGGATGAGGTGTAATCAG	254	42	82	1475	1093	1782	151	386	307
GSK3A	GSK3A_2931_4	GGCTCCAAAGATGAGCTCTG	409	215	134	837	1211	649	195	317	306
GSK3A	GSK3A_2931_5	GGTGCTGGGAACACCAACCC	2	0	1	1	122	16	1	15	0
GSK3A	GSK3A_2931_6	GGTGGCCCGCCACTTCACCA	928	416	881	1132	1578	2055	254	650	834
GSK3B	GSK3B_2932_1	GATGGCAGATTCCAAAGGAA	940	546	424	2757	1704	3013	518	760	677
GSK3B	GSK3B_2932_2	GTGGCTCCAAAGATCAACTC	147	18	212	221	88	368	131	161	160
GSK3B	GSK3B_2932_3	GGTCCTGGGAACTCCAACA	599	246	414	791	1316	1374	210	534	412
GSK3B	GSK3B_2932_4	GTGCAAAGCAGCTGGTCCG	0	0	2	33	116	65	0	0	2
GSK3B	GSK3B_2932_5	GAATGTGCACAAGCTTCCAG	483	445	171	1445	925	965	518	254	234
GSK3B	GSK3B_2932_6	GCATGAGGAGGAATAAGGA	631	764	855	1245	963	1523	466	302	151
GTF2H2	GTF2H2_2966_1	GTTAACAGTATTTGAGCACCA	506	262	674	1980	1730	1417	247	454	260
GTF2H2	GTF2H2_2966_2	GAAAATTAGAGTATCTGTTAC	107	34	296	492	424	496	155	185	130
GTF2H2	GTF2H2_2966_3	GTCTGCATAGCTATGCTTA	0	0	1	209	248	119	3	29	11
GTF2H2	GTF2H2_2966_4	GAGTCTGCATAGCTATGCTT	1114	1031	501	1247	1030	1168	307	553	554
GTF2H2	GTF2H2_2966_5	GAACGTCTTTGAAGAAAGCTG	643	181	696	2434	2522	2252	569	517	448
GTF2H2	GTF2H2_2966_6	GGATGGCAATACTGAGCCA	89	0	1	143	143	2	32	67	0
GZF1	GZF1_64412_1	GAGTTCCAAGACAGCGCTG	1990	1728	708	4500	4679	3350	973	1051	1502
GZF1	GZF1_64412_2	GCTGACTGTCACGTCACAC	145	80	100	414	125	367	180	171	4
GZF1	GZF1_64412_3	GACAAGTCCACTCTTCGG	633	992	928	2148	1576	2107	285	757	773
GZF1	GZF1_64412_4	GTCACACAGGTGACCCAGG	180	152	390	1839	1286	1817	424	280	463
GZF1	GZF1_64412_5	GGAATCCGTGAGACCACTG	1079	818	826	2357	2103	2617	509	559	812
GZF1	GZF1_64412_6	GCAGCGGTACACCACCTCGG	579	409	1018	1928	2006	2107	582	729	1414
HACE1	HACE1_57531_1	GTTTGGCACTCGTTAGATGAA	382	648	727	2229	1506	2210	340	534	1174
HACE1	HACE1_57531_2	GGTTATGGCTGATCAACAC	13	202	68	387	221	472	85	116	423
HACE1	HACE1_57531_3	GGCAGCTATGGTTACACAA	466	295	373	932	703	829	183	654	549
HACE1	HACE1_57531_4	GTTCCAGGGTCCCACATGG	342	240	466	859	805	1127	126	263	145
HACE1	HACE1_57531_5	GAGTGCCAAAGCAATTCCAG	411	1528	574	1784	794	1647	398	705	914
HACE1	HACE1_57531_6	GACAAATTCAATGAAACG	805	724	606	2143	1177	2444	616	806	852
HDAC4	HDAC4_9759_1	GCCTCTGGAACTCAGCGATG	1628	1730	1608	4982	4082	5608	1638	1891	1787
HDAC4	HDAC4_9759_2	GGGAGCCGGACGAACACGG	745	1349	1240	3169	2631	3447	706	654	874
HDAC4	HDAC4_9759_3	GCAGCGCACAACCTCCACAG	745	527	590	3200	2086	2994	769	993	1151
HDAC4	HDAC4_9759_4	GACACCAGCACCACATCCG	2533	2861	1603	5924	8717	7426	1758	2350	1572
HDAC4	HDAC4_9759_5	GTGCCATACAGGAGGGTGT	382	428	271	1022	1491	1555	270	569	296
HDAC4	HDAC4_9759_6	GAGGTCGACACTCCGCTCTG	3233	2419	3435	9641	9245	10762	2488	2805	3041
HECTD1	HECTD1_25831_1	GAGCTGGGTCAACACCACGA	764	130	177	1235	729	1010	781	657	389
HECTD1	HECTD1_25831_2	GTCACAGGAGAACTACACAA	218	710	119	619	515	359	154	352	53
HECTD1	HECTD1_25831_3	GTTCTGGGGAGCGCTCACAT	110	101	18	101	580	653	43	235	140
HECTD1	HECTD1_25831_4	GAAAGGGGCCATAGTGAAG	400	945	299	955	972	1007	847	653	474
HECTD1	HECTD1_25831_5	GAGACTGGTCAATCATTAG	574	756	214	1085	788	1705	282	380	532
HECTD1	HECTD1_25831_6	GCTCCACAGTGGCTTCACGT	480	153	499	197	623	417	71	175	186
HECTD2	HECTD2_143279_1	GCATCATCATCCGAAATGA	460	129	363	472	468	599	138	184	239
HECTD2	HECTD2_143279_2	GGGAGGGAAACGAATATCCA	348	862	182	984	589	426	388	285	590
HECTD2	HECTD2_143279_3	GCTACAGAAATAACGAAT	136	241	321	549	847	743	164	164	135
HECTD2	HECTD2_143279_4	GATGGTCAGCTTCCACTA	751	514	1368	2064	2027	2113	661	510	1263
HECTD2	HECTD2_143279_5	GTTGATTGAAGCAGGTAT	880	729	699	1149	1486	1421	140	247	252
HECTD2	HECTD2_143279_6	GAGAAGTACTCAGTATGA	341	335	123	885	1114	1268	116	175	66
HECTD3	HECTD3_79654_1	GTACTGAGTGACCAACAGG	121	17	24	784	305	1085	163	192	18
HECTD3	HECTD3_79654_2	GAGCTGTGCCCTAGCTCAG	602	637	230	1209	1472	1480	208	720	369
HECTD3	HECTD3_79654_3	GAGGAGAAGCTCCGCTATG	1044	601	708	2553	1001	2154	838	535	936
HECTD3	HECTD3_79654_4	GGTGTTCCATGGCAAGACGG	184	237	351	1252	1261	1731	476	608	403
HECTD3	HECTD3_79654_5	GGTCCCAGGCAGGTACCAGG	553	486	359	651	1156	1305	83	235	275
HECTD3	HECTD3_79654_6	GTTGGAGAAGAAAGTGTGT	325	162	29	759	689	585	143	87	155
HECTD4	HECTD4_283450_1	GAGGCACGAGGACATCAGAG	470	107	818	1118	1358	1342	287	350	211
HECTD4	HECTD4_283450_2	GCACACAGAGACACAACAG	459	80	451	1680	1269	803	435	351	183
HECTD4	HECTD4_283450_3	GAATTGAAGAACTCACATG	674	837	964	2008	1247	1615	351	469	382
HECTD4	HECTD4_283450_4	GTATGCACATCGCACCAACG	668	1053	214	907	496	1258	436	816	234
HECTD4	HECTD4_283450_5	GGCACCAGCATCACCAAGT	691	1288	384	1026	1506	973	341	296	327
HECTD4	HECTD4_283450_6	GGAGAACAAGGACATCTACG	317	46	400	964	869	1710	230	369	341
HECW1	HECW1_23072_1	GCTGACCATGAGCGTGGAG	295	424	473	2361	1953	2880	530	276	565
HECW1	HECW1_23072_2	GATACGGTGGAAGATCCAGT	395	1014	542	1639	979	1287	154	507	267
HECW1	HECW1_23072_3	GTCTGGAGGAGCCAACACAC	101	0	6	171	253	58	28	24	33
HECW1	HECW1_23072_4	GCCGTCGGACGCTGCCAGG	475	675	687	1942	2031	1755	646	697	764
HECW1	HECW1_23072_5	GGGCTGCGAAGCCTTCGTA	684	1563	976	1720	2177	2418	296	371	432
HECW1	HECW1_23072_6	GGAATAACACTGAGTACCG	306	98	458	1150	565	761	381	280	788
HECW2	HECW2_57520_1	GAAACAACACAGAATATAG	306	1167	373	1218	845	1132	245	419	392
HECW2	HECW2_57520_2	GGTAGGGAGGCAGATCCAGA	0	0	15	168	140	76	41	50	155
HECW2	HECW2_57520_3	GTGAAGCAAATCCTTCATA	367	21	62	630	246	169	29	66	518
HECW2	HECW2_57520_4	GAGGCACGCATTGACAGCCA	1048	647	894	3201	2676	3652	1517	675	959
HECW2	HECW2_57520_5	GCATGTACGAGTACACGCTG	344	129	25	394	184	384	61	189	174
HECW2	HECW2_57520_6	GGGATTTCGAAGCCAAACTG	749	1517	1330	2602	3160	3189	693	885	710
HERC1	HERC1_8925_1	GAACCAACCAGAACATCGGA	420	258	517	926	1251	1515	945	474	485
HERC1	HERC1_8925_2	GCAATACGTTTAGCAGACCAG	341	268	173	933	878	1594	304	186	365
HERC1	HERC1_8925_3	GACACAGGGAGTAACAGCA	585	241	675	2168	1717	2430	457	1122	415
HERC1	HERC1_8925_4	GGCTTCCATGTCTAACACAC	127	1	2	191	766	264	12	63	8
HERC1	HERC1_8925_5	GTTGTTGATGGCATAGCGC	44	3	16	364	570	413	64	126	13
HERC1	HERC1_8925_6	GGCTCTATAGGGCCTACAG	81	6	4	453	383	680	92	129	84
HERC2	HERC2_8924_1	GGAACAGAATCAACCCAGAA	369	186	501	898	419	1041	255	228	66
HERC2	HERC2_8924_2	GATGTCGGAGAGCTACACAG	86	49	150	221	640	557	159	280	95
HERC2	HERC2_8924_3	GGCGATGTCAACCACACGG	457	436	224	585	437	606	361	320	106
HERC2	HERC2_8924_4	GGATGGGGACATAATCACAG	9	539	6	309	143	181	85	150	62
HERC2	HERC2_8924_5	GACCCGTGCAGTTAATCGG	311	668	413	1348	1234	1050	266	400	285
HERC2	HERC2_8924_6	GGTGGTGGAGAGAGCGACC	32	50	28	313	344	162	7	59	40
HERC3	HERC3_8916_1	GAGTCCAGAAGAAGGCACGA	684	289	582	1031	1975	1474	303	402	295
HERC3	HERC3_8916_2	GCATAGATGAGTCCAGAAGA	499	932	162	1674	2486	1268	323	440	390
[truncated: 5,803 more rows]

## Sheet: Supplementary_Data5
Supplementary Data 5 | Primers used for RT-qPCR in this study
Lab internal ID	Name	Sequence	Description
DS1596	KAT2A_RT_F	CCCGCTACGAAACCACTCAT	KAT2A RT-qPCR Fw
DS1597	KAT2A_RT_R	GCATGGACAGGAATTTGGGGA	KAT2A RT-qPCR Rv
DS12	GAPDH_RT_F	TCGGAGTCAACGGATTTGGT	GAPDH RT-qPCR Fw
DS13	GAPDH_RT_R	TTGCCATGGGTGGAATCATA	GAPDH RT-qPCR Rv
DS2995	KAT2B_RT_F	GGTGAAGAGCCATCAAAGCG	KAT2B RT-qPCR Fw
DS2996	KAT2B_RT_R	GACTCGCTGTAAGTCTGCCA	KAT2B RT-qPCR Rv

## Sheet: Supplementary Data 6
Supplementary Data 6 | Number of cells analysed by microscopy in this study
Figure	Cell line internal ID	Cell type	Genotype	Condition	Internal ID sgRNA	#Cells rep 1	#Cells rep 2	#Cells rep 3	#Cells rep 4	#Cells rep 5	#Cells rep 6	Total per condition
Fig. 1e, Extended Data Fig. 3i	220	HAP1	Wild type	sgAAVS1	590	8480	9641	9070	14367	13751	14060	69369
Fig. 1e, Extended Data Fig. 3i	220	HAP1	Wild type	sgNEG	37	9031	9779	9379	10899	9614	11330	60032
Fig. 1e, Extended Data Fig. 3i	220	HAP1	Wild type	sgAAVS1 + GSK-699	590	9173	8921	8053	17269	12142	13202	68760
Fig. 1e, Extended Data Fig. 3i	220	HAP1	Wild type	sgTRRAP	455	9865	8757	7096	13013	13010	13023	64764
Fig. 1e, Extended Data Fig. 3i	220	HAP1	Wild type	sgUSP22	1025	5923	6657	7313	10806	11621	11362	53682
Fig. 1e, Extended Data Fig. 3i	220	HAP1	Wild type	sgKAT2A	1022	4783	8308	8115	10465	10004	9374	51049
Fig. 1e, Extended Data Fig. 3i	220	HAP1	Wild type	sgTADA2B	464	6038	10736	10278	10801	13988	13772	65613
Fig. 1e, Extended Data Fig. 3i	220	HAP1	Wild type	sgTADA3	879	10423	10251	10145	11550	13026	13306	68701
Fig. 1e, Extended Data Fig. 3i	220	HAP1	Wild type	sgTADA1	450	10095	11657	11125	15900	15143	14740	78660
Fig. 1e, Extended Data Fig. 3i	220	HAP1	Wild type	sgTAF5L	884	11115	10175	9592	12340	12975	13268	69465
Fig. 1e, Extended Data Fig. 3i	220	HAP1	Wild type	sgTAF6L	852	9186	7370	8236	11805	11285	10339	58221
Extended Data Fig. 3i	220	HAP1	Wild type	sgSGF29	432	7519	7019	7362	7848	9697	10047	49492
Extended Data Fig. 3i	220	HAP1	Wild type	sgSUPT7L	440	6715	6031	5806	8482	8106	8715	43855
Extended Data Fig. 3i	220	HAP1	Wild type	sgTAF10	885	10617	11526	10593	13692	13415	14429	74272
Extended Data Fig. 3i	220	HAP1	Wild type	sgSUPT20H	891	12886	12224	11371	14949	15979	14929	82338
Extended Data Fig. 3i	220	HAP1	Wild type	sgSUPT3H	892	11694	10279	10380	11163	12258	13206	68980
Extended Data Fig. 3i	220	HAP1	Wild type	sgTAF9B	906	9157	9002	8378	15372	16587	12857	71353
Extended Data Fig. 3i	220	HAP1	Wild type	sgTAF12	981	6400	7811	6386	11401	11292	10821	54111
This table indicates the number of analysed cells plotted in Fig. 1e, Extended Data Fig. 3i. Cells with a mean nuclear GFP fluorescence > 2.5 x the mean of non-transduced cells were analysed
Figure	Cell line internal ID	Genotype	#Cells rep1	#Cells rep2	#Cells rep3	#Cells rep4	#Cells rep5	#Cells rep6
2b	9	Wild type	662	608	695	523	727	849
2b	39	KAT2A KO	624	670	689	342	448	783
2b	126	TAF5L KO empty vector	1179	2253	810
2b	128	TAF5L KO + cDNA FL	762	1375	721
2b	309	TAF6L KO empty vector	957	1011	709	615	683	760
2b	205	TAF6L KO + cDNA Fl	971	677	702	684	709	575
2b	336	TADA1 KO empty vector	483	988	852	454
2b	333	TADA1 KO + cDNA FL	674	857	786	732
This table indicates the number of analysed cells plotted in Fig. 2b.
Figure	Cell line internal ID	Genotype	Gene	Internal ID sgRNA	# Cells Rep1	# Cells Rep2	# Cells Rep3	Total cells
2d	220	Wild type	KAT2A	1022	223	199	146	568
2d	220	Wild type	TADA1	450	603	552	540	1695
2d	220	Wild type	AAVS1	590	890	568	649	2107
2d	220	Wild type	TAF6L	852	585	368	330	1283
2d	220	Wild type	TAF5L	884	947	1066	1473	3486
This table indicates the number of analysed cells plotted in Fig. 2d. Cells with a mean nuclear GFP fluorescence > 2.5 x the mean of non-transduced cells were analysed
Figure	Cell line internal ID	Genotype	# Cells Rep1	# Cells Rep2	# Cells Rep3	Total cells
2j	9	Wild type	1719	1608	2783	6110
2j	9	Wild type +GSK699	1069	1372	1012	3453
2j	39	KAT2A KO	910	971	1062	2943
2j	42	TAF5L KO	985	952	977	2914
This table indicates the number of analysed cells plotted in Fig. 2j.
Figure	Cell line internal ID	Genotype	#Cells rep1	#Cells rep2	#Cells rep3	Total cells
Extended Data Fig. 5b	9	WT	1474	1321	807	3602
Extended Data Fig. 5b	34	TAF6L KO	1348	1353	1153	3854
Extended Data Fig. 5b	39	KAT2A KO	1225	1904	1045	4174
Extended Data Fig. 5b	41	TAF5L KO	834	961	1434	3229
Extended Data Fig. 5b	42	TAF5L KO	881	1323	927	3131
Extended Data Fig. 5b	329	TADA1 KO	902	1217	1322	3441
Extended Data Fig. 5b	330	TADA1 KO	805	855	952	2612
Figure	Cell line ID	Genotype	#Cells rep1	#Cells rep2	#Cells rep3	Total cells
Extended Data Fig. 5e	9	WT	673	1005	730	2408
Extended Data Fig. 5e	39	KAT2A KO	673	591	806	2070
Extended Data Fig. 5e	126	TAF5L KO empty vector	831	1141	910	2882
Extended Data Fig. 5e	128	TAF5L KO + cDNA FLvector	739	733	837	2309
Extended Data Fig. 5e	163	TAF5L KO + cDNA NTD delta	629	741	720	2090
Extended Data Fig. 5e	164	TAF6L KO + cDNA WD40(1-6) delta	689	915	686	2290
Figure	Cell line ID	Genotype	#Cells rep1	#Cells rep2	#Cells rep3	#Cells rep4	Total cells
Extended Data Fig. 5h	9	WT	849	1407	1505	727	4488
Extended Data Fig. 5h	39	KAT2A KO	783	622	2108	448	3961
Extended Data Fig. 5h	309	TAF6L KO empty vector	683	760	615		2058
Extended Data Fig. 5h	205	TAF6L KO + cDNA FLvector	709	575	1970		3254
Extended Data Fig. 5h	203	TAF6L KO + cDNA IDR delta	737	725	1703	789	3954
Extended Data Fig. 5h	204	TAF6L KO + cDNA HEAT delta	740	606	1778	679	3803
These tables indicate the number of analysed cells plotted in Extended Data Fig. 5b, e, h
Figure	Cell line internal ID	Genotype	#Cells rep1	#Cells rep2	#Cells rep3	Total cells
Extended Data Fig. 6b	220	WT	698	839		1537
Extended Data Fig. 6b	608	KAT2A KO	633	847	802	2282
Extended Data Fig. 6b	613	KAT2A KO	578	748	707	2033
Figure	Cell line internal ID	Genotype	#Cells rep1	#Cells rep2	#Cells rep3	Total cells
Extended Data Fig. 6f	220	WT	706	786	497	1989
Extended Data Fig. 6f	220	WT +GSK-699	712	539	601	1852
Extended Data Fig. 6f	608	KAT2A KO	1085	1001	741	2827
Extended Data Fig. 6f	613	KAT2A KO	824	795	893	2512
These tables indicate the number of analysed cells plotted in Extended Data Fig. 6c, f
Figure	Cell line internal ID	Genotype	Chemical treatment	# Cells rep1	# Cells rep2	# Cells rep3	Total cells
4b, d	333	TADA1 KO +cDNA FL	DMSO	1585	1896	770	4251
4b, d	333	TADA1 KO +cDNA FL	dTAG 1 h	847	1051	915	2813
4b, d	333	TADA1 KO +cDNA FL	dTAG 3 h	902	1207	1092	3201
4b, d	333	TADA1 KO +cDNA FL	dTAG 6 h	980	1080	1223	3283
4b, d	333	TADA1 KO +cDNA FL	dTAG 24 h	1176	1283	708	3167
4b, d	336	TADA1 KO +empty vector	DMSO	1205	958	1238	3401
4b, d	39	KAT2A KO	DMSO	1066	833	981	2880
This table indicates the number of analysed cells plotted in Fig. 4b, d
Figure	Cell line internal ID	Genotype	Chemical treatment	# Cells rep1	# Cells rep2	# Cells rep3	Total cells
5b, Extended Data Fig. 9a	9	Wild type	DMSO	790	850	1217	2857
5b, Extended Data Fig. 9a	9	Wild type	GSK-699	640	597	1263	2500
Extended Data Fig. 9a	34	TAF6L KO	DMSO	881	1014		1895
Extended Data Fig. 9a	34	TAF6L KO	MLN-4924	1199	1085		2284
Extended Data Fig. 9a	34	TAF6L KO	TAK-243	609	635		1244
Extended Data Fig. 9a	34	TAF6L KO	MG-132	889	699		1588
5b	42	TAF5L KO	DMSO	996	817	1560	3373
5b	42	TAF5L KO	MLN-4924	1208	893	1996	4097
5b	42	TAF5L KO	TAK-243	644	612	1363	2619
5b	42	TAF5L KO	MG-132	1341	860	1887	4088
Extended Data Fig. 9a	330	TADA1 KO	DMSO	1230	948		2178
Extended Data Fig. 9a	330	TADA1 KO	MLN-4924	1370	948		2318
Extended Data Fig. 9a	330	TADA1 KO	TAK-243	699	386		1085
Extended Data Fig. 9a	330	TADA1 KO	MG-132	1017	683		1700
This table indicates the number of analysed cells plotted in Fig. 5b, Extended Data Fig. 9a
Figure	Cell line internal ID	Genotype	Gene	Guide1 internal ID	Guide 2 internal ID	Chemical treatment	# Cells guide 1 R1	# Cells guide 2 R1	# Cells guide 1 R2	# Cells guide 2 R2	# Cells guide 1 R3	# Cells guide 2 R3	Total cells
Extended Data Fig. 9g	220	Wild type	AAVS1	590		DMSO	440		780		1214		2434
Extended Data Fig. 9g	220	Wild type	AAVS1	590		DMSO	440		780		921		2141
Extended Data Fig. 9g	220	Wild type	AAVS1	590		GSK-699	404		738		862		2004
Extended Data Fig. 9g	220	Wild type	AAVS1	590		MG-132	427		734		660		1821
Extended Data Fig. 9g	220	Wild type	TRAIP	1195	1196	DMSO	181	226	347	376			1130
Extended Data Fig. 9g	220	Wild type	UBA3	1197	1198	DMSO	389	283	723	549			1944
Extended Data Fig. 9g	220	Wild type	UBE2M	1199	1200	DMSO	385	441	758	698			2282
Extended Data Fig. 9g	220	Wild type	UHRF1	1201	1202	DMSO	256	398	521	683			1858
Extended Data Fig. 9g	220	Wild type	OTUD5	1207	1208	DMSO	390	380	808	557	540	511	3186
Extended Data Fig. 9g	220	Wild type	UBR5	1209	1210	DMSO	274	498	555	858	579	1139	3903
5g	225	TAF5L KO	AAVS1	590		DMSO	385		814		1043		2242
5g	225	TAF5L KO	AAVS1	590		GSK-699	375		739		477		1591
5g	225	TAF5L KO	AAVS1	590		MG-132	1732		747		1033		3512
5g	225	TAF5L KO	ARIH1	1185	1186	DMSO	538	798	925	1370	478	713	4822
5g	225	TAF5L KO	FBXL5	1189	1190	DMSO	468	449	679	845	666	850	3957
5g	225	TAF5L KO	TRAIP	1195	1196	DMSO	103	447	346	285	188	204	1573
5g	225	TAF5L KO	UBA3	1197	1198	DMSO	447	485	947	689	655	411	3634
5g	225	TAF5L KO	UBE2M	1199	1200	DMSO	466	340	822	598	545	390	3161
5g	225	TAF5L KO	UHRF1	1201	1202	DMSO	358	429	712	852	654	612	3617
5g	225	TAF5L KO	OTUD5	1207	1208	DMSO	468	345	849	754	455	325	3196
5g	225	TAF5L KO	UBR5	1209	1210	DMSO	347	537	770	947	396	766	3763
Extended Data Fig. 9i	330	TADA1 KO	AAVS1	590		DMSO	348		844		1388		2580
Extended Data Fig. 9i	330	TADA1 KO	AAVS1	590		GSK-699	524		690		1267		2481
Extended Data Fig. 9i	330	TADA1 KO	AAVS1	590		MG-132	983		786		768		2537
Extended Data Fig. 9i	330	TADA1 KO	OTUD5	1207	1208	DMSO	423	375	976	699	592	604	3669
Extended Data Fig. 9i	330	TADA1 KO	UBR5	1209	1210	DMSO	311	387	659	1131	781	726	3995
This table indicates the number of analysed cells plotted in Fig. 5g, Extended Data Fig. 9g, i. Cells with a mean nuclear GFP fluorescence > 4 x the mean of non-transduced cells were analysed
Figure	Cell line internal ID	Genotype	Gene	Internal ID sgRNA	# Cells Rep1	# Cells Rep2	# Cells Rep3	Total cells
6b	220	Wild type	AAVS1	590	706	786	497	1989
6b	220	Wild type +GSK-699	AAVS1	590	712	539	601	1852
6b	608	KAT2A KO	AAVS1	590	1273	712	615	2600
6b	608	KAT2A KO	TADA1	450	1492	1221	1179	3892
6b	608	KAT2A KO	TAF5L	884	1243	933	835	3011
6b	608	KAT2A KO	TAF6L	852	393	607	622	1622
This table indicates the number of analysed cells plotted in Fig. 6b. Cells with a mean nuclear GFP fluorescence > 2.5 x the mean of non-transduced cells were analysed
