# Supplementary material for: Disruption of the SAGA CORE triggers collateral degradation of KAT2A
Source: Nat Commun. 2026 Apr 20;17:3410. doi: 10.1038/s41467-026-71613-7 (PMC13096341; doi:10.1038/s41467-026-71613-7)
Supplement: Supplementary file 6 — Source Data 1 [file 41467_2026_71613_MOESM6_ESM.xlsx]

## Sheet: fig. 1c
	Figure 1c
		Normalized KAT2A-BFP abundance. Columns correspond to each condition, rows correspond to biological replicates.
		sgNEG	sgATXN7	sgUSP22	sgENY2	sgATXN7L3	sgTRRAP	sgTADA2B	sgTADA3	sgSGF29	sgTADA1	sgTAF5L	sgTAF6L	sgTAF12	sgSUPT3H	sgTAF10	sgSUPT7L	sgTAF9B	sgSUPT20H
	rep1	0.909982	0.887791	0.876674	0.957719	0.925006	0.743154	0.710869	0.700139	0.823948	0.621633	0.842562	0.846436	0.843061	0.988663	0.989629	0.910786	0.928837	0.930615
	rep2	0.974153	0.935157	0.836427	0.908115	0.940562	0.740899	0.794259	0.762514	0.836348	0.662811	0.81303	0.79203	0.870438	1.05297	1.00411	0.991226	0.955172	0.967523
	rep3	1.11497	0.747399	0.990543	0.907106	0.876544	0.748953	0.698426	0.708375	0.911622	0.735245	0.779895	0.854764	0.800789	0.933234	0.898827	0.937268	0.972209	0.961838
	rep4	0.982742	0.926351	0.900379	1.03778	1.06476	0.675706	0.743825	0.83928	0.888226	0.620529	0.830558	0.860811	0.91256	1.00008	0.847952	0.894778	0.93219	1.0718
	rep5	1.03452	0.935351	0.952946	0.930105	1.11028	0.607333	0.857424	0.8276	0.890679	0.777745	0.863907	0.892018	0.977074	0.995563	0.969269	1.02267	0.970137	1.0127
	rep6	0.983701	1.02617	0.99466	0.985989	0.961794	0.577274	0.714769	0.78832	0.989605	0.752219	0.881035	0.86369	0.989351	0.961043	0.938513	0.947977	0.941779	1.08142
	pvalue		0.1296	0.3135	0.8822	0.9992	4.67404e-14	4.70641e-09	5.78511e-08	0.0327	8.53984e-13	0.0002	0.0011	0.0628	0.9996	0.626	0.8202	0.8066	0.9999

## Sheet: fig. 1e
	Figure 1e
	Mean nuclear KAT2A fluorescence. Columns correspond to each condition, rows correspond to biological replicates
		sgNEG	sgAAVS1 +GSK-699	sgUSP22	sgKAT2A	sgTRRAP	sgTADA2B	sgTADA3	sgSGF29	sgTADA1	sgTAF5L	sgTAF6L
	rep1	1.09572	0.061705	0.888685	0.298534	0.921073	0.261196	0.390336	0.867252	0.640433	0.762584	0.893302
	rep2	0.931896	-0.000170277	1.01124	0.342098	0.925361	0.519009	0.609196	0.816058	0.579726	0.688079	0.675104
	rep3	0.972002	0.00420443	1.12306	0.29471	0.88763	0.455702	0.499468	0.978894	0.668337	0.754713	0.755814
	rep4	0.957496	0.0402295	0.848665	0.175065	1.1153	0.259549	0.526414	0.661333	0.433616	0.743546	0.755486
	rep5	1.0741	0.0351575	0.826096	0.227208	1.0692	0.469627	0.366369	0.9393	0.616362	0.717139	0.825146
	rep6	0.968983	0.000258144	1.0408	0.253971	0.989996	0.350342	0.504433	0.782286	0.555486	0.74955	0.681862
	pvalue		< E-16	0.9889	< E-16	0.9996	< E-16	< E-16	0.0188	5.06706e-13	6.06871e-06	8.91619e-05
