# Supplementary material for: Disruption of the SAGA CORE triggers collateral degradation of KAT2A
Source: Nat Commun. 2026 Apr 20;17:3410. doi: 10.1038/s41467-026-71613-7 (PMC13096341; doi:10.1038/s41467-026-71613-7)
Supplement: Supplementary file 7 — Source Data 2 [file 41467_2026_71613_MOESM7_ESM.xlsx]

## Sheet: fig. 2b
	Nuclear KAT2A fluorescence
	TAF5L_KO_empty_vector_R1	TAF5L_KO_+Taf5l_cDNA_R1	TAF6L_KO_+Taf6l_cDNA_R1	TAF6L_KO_empty_vector_R1	TADA1_KO_+Tada1_cDNA_R1	TADA1_KO_empty_vector_R1	KAT2A_KO_R1	WT_HAP1_R1	TAF5L_KO_empty_vector_R2	TAF5L_KO_+Taf5l_cDNA_R2	TAF6L_KO_+Taf6l_cDNA_R2	TAF6L_KO_empty_vector_R2	TADA1_KO_+Tada1_cDNA_R2	TADA1_KO_empty_vector_R2	KAT2A_KO_R2	WT_HAP1_R2	TAF5L_KO_empty_vector_R3	TAF5L_KO_+Taf5l_cDNA_R3	TAF6L_KO_+Taf6l_cDNA_R3	TAF6L_KO_empty_vector_R3	TADA1_KO_+Tada1_cDNA_R3	TADA1_KO_empty_vector_R3	KAT2A_KO_R3	WT_HAP1_R3	TADA1_KO_+Tada_cDNA_R4	TADA1_KO_empty_vector_R4	KAT2A_KO_R4	WT_HAP1_R4	TAF6L_KO_+Taf6l_cDNA_R4	TAF6L_KO_empty_vector_R4	KAT2A_KO_R5	WT_HAP1_R5	TAF6L_KO_+Taf6l_cDNA_R5	TAF6L_KO_empty_vector_R5	KAT2A_KO_R6	WT_HAP1_R6	TAF6L_KO_+Taf6l_cDNA_R6	TAF6L_KO_empty_vector_R6	KAT2A_KO_R7	WT_HAP1_R7
	0.727359	0.984315	0.372105	0.754393	0.902322	0.891847	0.822997	1.32023	0.735488	1.08667	1.00631	0.746738	0.927739	0.270397	0.491304	0.908872	0.613064	1.1196	0.548308	0.61015	0.742035	0.544606	0.393353	0.930606	0.749148	0.550493	0.321138	1.20566	1.04655	0.726978	0.276793	1.1307	1.12411	0.423624	0.598324	1.02691	1.1462	1.16501	0.333157	1.21337
	1.18744	1.22819	0.622595	0.750563	0.863979	0.911135	0.288591	1.37779	0.663449	0.946156	0.996362	0.0777038	1.10524	0.406859	0.538514	0.854294	1.0779	1.33732	0.394296	0.441082	0.777721	0.565302	0.506238	1.39323	1.2078	0.666337	0.146714	1.5593	0.928632	0.8865	0.438542	1.10066	0.750892	0.694454	0.576887	0.398152	0.299526	0.67436	0.443807	1.1774
	0.734351	1.40677	1.19062	0.524789	0.948991	0.736733	0.758954	1.16151	0.881881	0.952536	1.13307	0.709558	1.15997	0.389758	0.479473	1.2671	1.1765	1.3949	0.325212	0.544618	0.628221	0.499415	0.480361	0.766893	1.23145	0.765556	0.312006	1.11993	0.827044	0.769079	0.298218	0.81426	0.491006	0.618316	0.419961	0.760858	1.16007	0.939554	0.502483	0.984375
	0.661426	1.305	1.21889	0.531389	1.11456	0.783545	0.6812	1.36039	0.856743	1.14464	0.747207	0.649848	0.472462	0.584709	0.210388	1.14075	0.666055	1.3972	0.475685	0.316277	0.716404	0.562051	0.53082	1.22135	1.05837	-0.0364695	0.290022	1.04348	0.663565	0.982075	0.53504	0.902238	1.26783	0.312139	0.405473	0.727937	0.733	0.835024	0.749012	1.06663
	0.731819	0.678067	0.592701	0.946214	0.777389	0.893651	0.323451	1.17959	0.485443	1.18873	0.60541	0.690015	1.21207	0.710365	0.503531	0.692428	0.984495	1.00848	0.684773	0.323993	0.818146	0.499508	0.384174	0.847577	0.155141	0.27258	0.391824	0.936662	0.635501	0.634142	0.372473	1.06631	0.658504	0.507676	0.322493	1.10889	1.50992	0.587043	0.473283	0.723234
	0.620676	1.03067	0.802434	0.280139	1.03313	0.757996	0.910017	1.20204	0.538684	0.842549	0.825081	0.649811	1.14359	0.534286	0.227582	1.02329	0.811115	0.931644	0.664096	0.641033	0.537842	0.594235	0.313245	1.04591	1.15608	0.718556	0.414659	0.491029	0.599703	0.920209	0.313024	1.02224	1.0757	0.650143	0.349148	0.899078	1.06543	0.702559	0.49349	1.12001
	0.752241	1.04426	1.00893	1.09298	0.47263	0.835247	0.315084	1.14791	0.500813	1.03866	0.907406	0.698339	1.06478	0.67629	0.118385	0.962219	0.905142	0.942132	0.335383	0.644716	0.784729	0.539451	0.456853	1.16929	0.419754	0.738631	0.287688	1.3656	0.778788	0.735389	0.567286	1.07819	1.1905	0.619638	0.493955	0.953592	1.1692	0.858803	0.433409	1.09304
	0.933625	1.12936	0.976011	0.816972	0.960443	0.889768	0.473255	1.15288	0.740578	0.866129	0.459922	0.781537	0.901954	0.481221	0.209983	0.942229	1.06722	0.98881	0.73954	0.853583	1.04523	0.647459	0.347557	0.744635	1.47806	0.626003	0.376895	1.02695	0.707596	0.806559	0.399467	1.33197	0.716782	0.346601	0.407572	1.18756	1.30046	0.59341	0.530925	0.888695
	0.843702	1.00592	0.66758	0.797933	0.805556	0.352449	0.462471	0.965238	0.320937	0.906211	0.867223	0.916061	1.03268	0.3499	0.361271	1.18111	0.817536	0.901499	0.786039	0.513752	0.993587	0.319837	0.537444	1.08656	0.162423	0.426031	0.437269	0.685523	0.98074	1.02728	0.316442	1.16312	0.522935	0.504724	0.359362	0.567282	0.896291	0.129657	0.260851	0.615064
	1.05764	1.2404	1.04703	0.860095	0.739265	0.778194	0.677007	0.80624	0.289819	0.996512	0.554313	0.670231	0.926949	0.413984	0.186821	0.921193	1.14525	1.17399	0.691666	0.324534	0.699945	0.384368	0.372399	0.582658	0.780087	0.902811	0.294499	1.07932	0.769133	0.695869	0.470007	0.918989	0.589094	0.372491	0.361269	0.725149	1.29218	0.217517	0.529562	0.85142
	1.08878	1.19446	0.916181	0.732918	1.0819	0.589447	0.698099	1.09853	0.808074	0.793547	0.41914	0.457476	1.34688	0.271294	0.174464	1.21108	0.589596	0.838571	0.673625	0.5713	0.794189	0.426848	0.492323	1.17868	0.950677	0.837055	0.281434	1.21046	0.523513	0.872631	0.536009	1.55988	1.45593	0.95183	0.676291	0.771016	1.05491	0.626319	0.440411	1.34567
	0.96389	0.850291	1.04048	0.834753	0.876503	0.941261	0.416308	1.04012	0.780476	1.38808	0.590735	0.575019	1.02633	0.137811	0.190554	1.25675	0.809541	0.778161	0.499577	0.652399	1.11828	0.636081	0.413165	0.966606	0.539235	0.536478	0.342789	0.834877	0.622931	0.719461	0.604492	1.07347	0.893961	0.861933	0.0303759	1.00573	1.02079	0.639944	0.29106	0.573491
	0.525806	1.00778	0.666027	0.709173	1.20892	1.00097	0.425363	0.947221	0.595261	1.00052	0.804438	0.837194	0.923197	0.366673	0.226523	1.02612	0.722631	1.19635	0.871509	0.813047	0.724486	0.620912	0.359289	1.01654	1.01039	0.805241	0.476509	1.1373	0.78403	0.677018	0.425592	1.0742	0.69534	0.432755	0.645113	0.904423	0.800167	0.634945	0.478813	1.20702
	0.775145	0.582183	1.13609	0.722927	1.3165	0.822298	0.381242	0.807675	0.711778	1.13912	0.590684	0.764306	0.998742	0.342781	0.471219	0.883893	0.779513	0.609162	0.560179	0.375624	0.562905	0.586938	0.490517	1.08874	1.55125	0.560801	0.185761	0.519203	0.7679	0.781202	0.467976	1.19731	1.04523	0.531645	0.574595	0.887912	1.37016	1.23009	0.313082	1.27389
	1.14821	0.926717	0.801551	0.802849	0.83385	0.828897	0.242965	0.73439	0.671386	1.17123	0.673981	0.715058	1.0221	0.529317	0.0608902	1.17953	0.820185	0.945921	0.747953	0.571509	0.961368	0.225707	0.489291	0.249985	0.358808	0.546356	0.372804	1.45584	0.425871	1.09281	0.412406	0.739947	1.23371	0.45637	0.390175	1.04257	1.28501	0.669418	0.441483	1.50881
	0.564325	1.33376	0.345426	0.887954	1.09136	1.0216	0.471891	0.974539	0.610863	0.859545	0.594857	0.891844	0.773541	0.448669	0.0992635	1.00596	0.774625	0.898882	0.903496	0.752599	0.589462	0.43412	0.632162	0.706955	0.0678123	0.844215	0.315568	0.957376	0.61822	0.873933	0.429811	1.53593	0.905195	0.813507	0.274998	0.75601	0.70814	1.19526	0.178572	0.684542
	0.799061	0.762395	1.24869	0.767757	0.526751	1.21686	0.501873	0.604178	1.04684	0.656617	0.625164	0.53142	0.593466	0.501523	0.256891	0.552933	0.785076	0.937786	0.614994	0.510783	0.845158	0.357839	0.437698	1.2851	1.00164	0.818264	0.307277	1.11507	0.894549	1.02519	0.396755	0.873165	0.761586	0.334405	0.487996	1.21011	0.749498	0.770333	0.529543	1.2862
	0.433177	0.637932	0.943771	0.6929	0.694566	0.7699	0.535186	0.625749	0.264765	1.11974	0.075754	0.590273	0.990306	0.442909	0.291303	0.963008	1.15872	0.725516	0.354265	0.649113	0.795091	0.428355	0.729067	1.07952	0.753824	0.592858	0.164558	1.12369	0.874804	0.341091	0.455215	1.00446	0.830455	0.687924	0.59969	0.961894	1.11373	0.720644	0.504479	1.14393
	0.744213	1.46715	0.896186	0.96498	0.989733	0.732224	0.431057	0.795032	0.7668	1.17832	0.725826	0.75232	1.22813	0.761819	0.550287	0.972914	0.903725	1.33962	0.739164	0.712395	0.845226	0.277199	0.515107	1.09837	0.699022	0.392831	0.149609	0.847284	0.97793	0.608731	0.437053	1.25083	1.13085	0.282989	0.411865	0.997469	1.16968	0.946002	0.696555	0.79901
	1.23107	0.734258	1.04693	0.740565	0.73731	0.749631	0.366341	0.378731	0.645135	0.972712	0.620592	0.828984	1.06048	0.202524	0.408537	0.918418	0.460312	1.32191	0.266016	0.458703	0.830628	0.456987	0.441188	1.04793	1.09734	0.443825	0.264154	1.04936	0.997483	1.10048	0.727619	0.69543	0.255468	0.970219	0.394683	0.883952	1.06161	0.28278	0.437459	1.21698
	0.929995	0.924154	0.995984	0.413328	0.95664	0.282601	0.270357	0.75548	0.96112	0.829942	0.689849	0.190766	0.899776	0.440456	0.263043	1.27496	0.829572	0.678409	0.760883	0.668546	0.945391	0.783667	0.435851	1.53768	1.22601	0.666837	0.266115	0.700307	0.737789	0.529367	0.22673	0.778914	1.13319	0.221966	0.36955	1.3766	1.14349	0.758442	0.409596	1.28794
	0.920943	1.02187	0.71024	0.753553	1.00986	0.772383	0.382414	0.640304	0.742044	0.766332	0.808128	0.608758	1.12625	0.319219	0.427709	1.5354	0.981533	0.777884	0.332512	0.381036	0.779479	0.529508	0.505072	0.413427	0.956128	0.286182	0.239928	1.33738	1.06309	0.92842	0.589779	0.811762	1.12915	0.602051	0.311609	0.723105	1.30117	0.632572	0.342397	0.889762
	1.01749	1.03022	0.882823	0.756678	0.980367	0.803784	0.540999	0.752891	0.633896	0.821328	0.308466	0.35836	1.29408	0.355094	0.568049	1.25836	0.979012	1.03031	0.915069	0.662799	0.821783	0.0737539	0.422866	0.767377	0.679807	0.495967	0.250772	0.376573	0.935384	0.616026	0.345267	1.36787	0.319072	0.307112	0.58302	0.660519	1.56035	0.530357	0.312373	1.01909
	0.706383	0.930499	1.10523	0.508568	1.07147	0.672877	0.755715	0.720945	0.631676	0.802046	1.04762	0.359846	0.995484	0.458476	0.475656	1.00807	1.06472	0.89583	0.882439	0.434009	0.768531	0.485973	0.551027	0.848504	1.24765	0.546992	0.43082	0.984343	0.81959	0.542738	0.509035	1.04023	0.538854	0.405567	0.319372	0.845736	1.28992	0.589352	0.509426	0.559683
	0.844637	1.10418	0.916066	0.773706	0.99732	0.913808	0.309316	0.903726	0.722083	0.574445	0.321889	0.639661	1.23767	0.61538	0.361627	1.026	1.36258	1.12029	0.767232	0.777837	0.885535	0.630623	0.45606	0.629273	0.986122	0.355936	0.253103	0.496682	0.397581	0.820359	0.402225	0.578032	1.01957	0.469396	0.685003	1.24499	0.772132	1.00305	0.308383	1.0927
	0.826234	1.34593	1.1111	0.740065	0.738289	0.740317	0.389948	1.32728	0.112384	0.957718	0.647383	0.572042	1.01883	0.420505	0.248079	0.681223	0.911662	0.425231	0.785689	0.51734	0.786419	0.320773	0.555082	0.872121	1.04133	1.07798	0.33775	1.08418	0.176548	0.706521	0.365458	0.637977	0.853819	1.0982	0.569019	1.65793	1.38446	0.750944	0.555535	0.865768
	0.400884	1.0839	1.1897	0.559828	0.720394	0.935063	0.579607	1.09615	0.52009	0.781357	1.13772	0.761748	0.641004	0.530626	0.34408	0.889238	1.14846	1.20299	0.5696	0.765748	1.03879	0.616409	0.218464	1.41423	0.00137621	0.678257	0.673419	1.01542	1.00065	0.709186	0.562978	0.872749	1.27383	0.486056	0.733217	0.781629	1.14401	0.699992	0.559011	1.10046
	0.788234	0.95941	0.874193	0.879608	0.969511	0.698052	0.449697	1.02503	0.504557	1.07898	0.0326613	0.613471	1.1478	0.192678	0.593113	0.991669	1.10104	0.78437	0.68667	0.821758	0.90932	0.112426	0.341611	0.935415	0.778222	0.0800762	0.374441	0.977864	0.486506	0.939979	0.116506	0.734769	1.21952	0.47935	0.445539	0.461462	1.21968	0.748611	0.461163	0.81143
	0.247687	0.896755	1.17322	0.530957	1.13605	0.826213	0.529317	0.851881	0.58005	1.00085	1.03222	0.752912	1.03587	0.203015	0.30047	0.848835	0.868844	0.303204	0.693877	0.722235	0.983209	0.551901	0.395319	1.15315	0.921056	0.895388	0.568233	0.52417	0.777366	0.271088	0.491646	0.679716	1.03597	0.68335	0.741318	0.598377	1.67923	1.09737	0.270555	1.1663
	1.18956	0.905179	0.90609	0.33061	0.950567	0.871013	0.382522	1.05982	0.555655	0.961499	0.385056	0.577222	0.984556	0.2606	0.251552	0.911617	1.24163	0.401017	0.488062	0.630335	0.425973	0.47115	0.346467	0.771041	0.331591	0.601328	0.454239	0.571902	0.973788	0.618069	0.529244	1.1204	1.21334	0.315382	0.623913	1.15074	1.44656	0.678003	0.272576	0.66739
	0.721981	1.07665	1.23994	0.365384	1.07679	0.591497	0.447889	0.884578	0.516521	0.349343	0.684115	-0.127472	1.08867	-0.0750953	0.559621	0.606938	0.804337	1.46086	0.404775	0.618427	0.882805	0.665399	0.416334	1.07233	0.98681	0.816152	0.721265	1.343	0.362658	0.81406	0.184415	1.15573	1.09972	1.00811	0.405414	1.09564	0.164428	0.54071	0.664457	0.720865
	0.87098	0.998852	0.861007	0.736008	0.981266	0.75638	0.569109	1.08268	0.560475	0.960902	1.31154	1.19906	1.14818	0.430691	0.52523	0.758431	0.991096	1.29072	0.343301	0.32588	0.857712	0.45262	0.346291	0.325749	1.04034	0.86578	0.489269	0.825513	0.900968	0.995437	0.453526	1.05769	1.1276	0.778625	0.655873	1.20778	0.901285	0.635394	0.162325	0.132629
	0.919245	1.74434	1.08589	1.04632	1.15764	0.599229	0.499921	1.15349	0.462815	0.796227	0.94388	0.857109	1.55892	0.6257	0.472505	0.91599	1.08208	0.903983	0.528488	0.609162	0.883028	0.530988	0.18828	0.790278	0.358619	0.615528	0.280064	1.34966	0.758989	0.0946169	0.137928	1.20612	0.638643	0.710357	0.326953	1.16455	1.33093	0.298988	0.559752	0.429796
	1.02221	1.16232	0.935579	0.999116	1.2305	0.791146	0.367394	1.06425	0.718892	0.76717	0.835451	0.642251	1.08877	0.281888	0.24491	0.860821	1.01367	1.4022	0.530499	0.555696	0.960927	0.439268	0.277826	0.848821	0.973422	0.975459	0.369135	0.464101	0.751536	0.99234	0.364745	1.1971	0.736876	0.516911	0.466748	0.990633	0.767016	0.24111	0.500105	0.77756
	1.01937	0.805357	1.13053	0.577193	0.915297	0.632165	0.421266	1.121	0.910356	0.889373	0.73263	0.729892	1.24456	-0.135558	0.401108	0.816957	1.01569	0.585875	0.525774	0.764107	1.06276	0.242938	0.246911	1.06351	0.444547	0.628079	0.388873	0.705465	0.619379	0.08047	0.211571	1.17883	1.1255	0.340469	0.534049	0.931969	0.453919	1.23254	0.261639	1.21317
	0.695739	1.12279	1.07389	0.738998	0.857401	0.706758	0.731423	1.29203	0.531528	0.36065	0.920134	0.541273	1.1739	0.645442	0.142694	1.02451	0.846421	1.28764	0.719098	0.898005	0.797562	0.717389	0.441161	0.870307	1.2971	0.756047	0.273559	0.700741	0.896825	0.976573	0.419784	1.03436	1.06783	0.518894	0.308733	1.09373	1.53164	0.964471	0.145776	1.08135
	0.706229	0.808564	0.673895	0.684942	0.996682	0.745357	0.40054	1.0017	0.62634	1.51956	0.539504	0.712196	1.10646	0.391735	0.527429	0.691246	0.952476	1.34971	0.831845	0.584123	0.808673	0.425592	0.286062	1.17373	0.997326	0.589691	0.321207	0.610896	0.55351	0.668739	0.430037	0.885921	0.178591	0.699208	0.387185	0.788764	1.10643	0.628678	0.453019	0.904751
	0.351047	1.16213	0.621162	0.79595	0.854121	0.802996	0.479678	1.43249	0.878921	0.876984	1.01233	0.614088	1.20803	0.346111	0.57485	0.738671	0.808193	1.19361	0.607608	0.501877	0.928002	0.635789	0.550675	0.499495	1.11223	0.634118	4.87842e-05	0.899522	0.602827	0.674802	0.482417	1.03032	1.26911	0.511437	0.36122	0.986773	1.33696	0.966547	0.236567	1.08381
	1.10724	1.26624	1.09044	0.592534	1.01189	0.603811	0.464563	0.926413	1.06308	1.14915	1.08247	0.6476	1.30873	0.360528	0.543409	1.17729	0.984823	1.1096	0.653662	0.615529	0.964404	0.5527	0.395024	0.84583	0.714867	0.71895	0.22203	0.97144	0.563825	0.692731	0.690495	1.04755	0.779221	0.388881	0.329787	0.963359	1.00782	0.819197	0.461531	1.01518
	1.17012	1.2096	1.13624	0.894015	1.01006	0.899628	0.422802	1.34599	0.694228	1.10708	0.845718	0.735932	1.13689	0.601059	0.315428	1.20065	0.507051	1.29195	0.648022	0.812217	0.991359	0.549926	0.362581	1.00964	0.996151	0.385238	0.404401	0.887636	1.02031	0.64158	0.484831	0.751788	1.32701	0.619336	0.787313	1.07974	1.0459	0.977591	0.284534	1.01223
	1.02557	1.48151	0.76618	0.585336	0.56706	0.872047	0.354997	0.79268	0.687145	0.679929	1.02495	0.548214	1.19531	0.436564	0.504169	1.02394	1.05869	0.703695	0.511449	0.618786	0.790981	0.486636	0.495413	1.04944	0.651565	0.656437	0.430709	1.32192	0.807813	0.374419	0.68105	1.17345	0.868962	0.275691	0.62653	0.318287	0.672431	0.529688	0.34551	0.639477
	0.656887	1.66608	1.05566	0.620815	0.764977	0.73197	0.326826	1.02644	0.706375	0.589761	0.807909	0.698629	1.1046	0.445433	0.27792	0.852915	0.875202	0.869887	0.296027	0.37709	0.969803	0.568557	0.242503	0.750468	0.811276	0.715256	0.431276	0.8265	0.728318	0.399891	0.531102	0.90053	0.609846	0.700019	0.386811	1.27475	1.6511	0.761968	0.40569	1.01317
	0.158122	1.28645	1.10329	0.769007	1.00461	0.590982	0.441868	0.774119	0.62547	1.4871	1.42638	0.677882	0.975291	0.739731	0.325111	1.01022	0.789119	0.387374	0.354187	0.714715	0.633357	0.619715	0.327953	1.29814	0.933178	0.715837	0.292639	0.561986	0.128318	1.21152	0.502917	1.10279	0.679733	0.729635	0.362041	1.42434	1.34173	0.489081	0.46141	0.959745
	0.981411	0.877387	1.08393	0.763802	0.964218	0.752952	0.464246	1.18438	0.463313	1.02479	0.996488	0.987841	1.25886	0.223509	0.257032	1.23178	0.693024	1.17649	0.687057	0.786088	0.73508	0.630489	0.48387	1.10395	1.50706	0.890584	0.340775	0.302216	0.425938	0.583815	0.337635	0.985934	0.656166	0.166728	0.36083	1.11924	1.15094	0.643671	0.473089	1.07981
	0.537199	1.21728	0.80035	0.717572	0.85197	0.689906	0.0916857	1.18168	0.417441	1.14698	0.924659	0.424937	1.07609	0.531434	0.351993	0.747282	0.865544	0.940337	0.519122	0.736329	0.939905	0.552248	0.531116	1.3924	1.2741	0.64023	0.39653	0.380687	0.846445	0.872401	0.273136	1.28277	0.905675	0.315992	0.498063	1.03427	1.29827	1.03749	0.461115	0.630338
	0.758241	0.952479	1.1171	0.970663	1.23906	0.809876	0.342671	0.723732	0.823388	0.73349	0.925282	0.385088	1.44318	0.0955046	0.246435	1.20417	0.755352	1.22075	0.0843827	0.600093	0.870426	0.450034	0.461764	1.26255	1.20328	0.5181	0.168137	0.617911	1.17734	0.930612	0.491367	1.14451	0.902496	0.635012	0.325302	1.02798	1.12566	0.567373	0.46538	0.67344
	0.510361	1.04926	1.14905	0.932816	0.820267	1.05549	0.475526	0.685149	0.786219	0.971388	0.317577	0.383481	1.14285	0.240981	0.378671	0.925241	1.06066	1.28002	1.0371	0.720452	0.795428	0.58445	0.643319	0.983859	0.0380708	0.648021	0.397224	0.249886	0.746303	1.0626	0.421852	1.3991	1.0239	1.45274	0.234726	1.14284	0.976875	0.458064	0.476992	0.868435
	0.311142	1.05167	1.34892	0.733643	0.865303	0.646504	0.759105	1.05342	0.462622	1.84748	1.03568	0.445445	1.3235	0.367117	0.265301	1.00446	1.20724	1.67842	0.612005	0.682719	0.745989	0.366149	0.512288	0.818649	1.39709	0.467778	0.401428	1.32884	0.544425	0.815463	0.560394	1.02806	1.16535	0.980248	0.508513	0.965273	1.00088	0.49329	0.49739	0.640463
	0.796387	0.714403	0.82097	0.663226	0.804195	0.672636	0.446622	0.800989	0.485751	1.95982	0.98044	0.0160382	1.46289	0.230958	0.207732	0.980941	1.17207	0.292071	0.823	0.506349	0.780671	0.492175	0.434876	1.13094	0.970338	0.679774	0.0197366	0.562753	0.405571	0.267408	0.376123	1.13886	0.778815	0.310905	0.476607	0.468921	1.19197	0.708155	0.485643	0.65868
	0.854305	1.25021	0.435724	0.667439	0.963665	0.812714	0.405942	0.708222	0.500932	1.27371	0.864312	0.516794	1.40243	0.43142	0.275887	0.922607	0.964682	1.37289	0.637169	0.477786	0.839102	0.540898	0.500181	1.06705	0.981354	0.593419	0.362955	0.638254	0.517271	0.764556	0.48606	1.32152	1.12281	0.844625	0.396704	0.916317	0.736618	0.821019	0.537763	1.8905
	0.650299	0.3739	1.14313	0.576175	0.825953	0.681133	0.364206	0.899974	0.553153	0.733573	1.00262	0.476988	0.973427	0.714705	0.335333	0.901003	0.657287	0.798201	0.677556	0.690053	0.748765	0.266982	0.454052	1.23554	0.0647414	0.674943	0.322472	0.956158	0.934613	0.765136	0.404513	0.969214	0.667136	0.786539	0.511169	1.10759	0.92184	0.560193	0.515187	1.25786
	1.16437	0.83932	1.31542	0.65498	0.858401	0.625497	0.538693	1.04209	0.927395	0.795073	0.912998	0.840931	1.19004	0.418697	0.391574	1.30452	0.503315	1.40309	0.609457	0.463084	0.634587	0.534552	0.576715	1.27779	0.799034	0.129663	0.511281	0.92877	0.549047	0.75929	0.31536	0.952305	1.07533	0.807806	0.497245	1.39577	1.75254	0.696784	0.467903	0.523372
	0.743702	1.12109	1.02114	0.887729	0.887595	0.889702	0.479604	1.06625	0.749244	1.3508	0.611635	0.550046	1.3949	0.387538	0.237994	1.12982	0.740125	1.47957	1.16279	0.281198	0.776123	0.404902	0.438678	0.776235	1.1364	0.692579	0.110134	0.799192	0.63239	0.60833	0.487083	0.787965	0.547954	0.825465	0.291042	0.782594	0.688272	0.370169	0.765368	1.24661
	0.923791	1.26885	0.782461	0.364338	1.27524	0.795333	0.567333	1.14311	0.85719	0.377858	1.22528	0.497129	0.722811	0.0284985	0.0442038	1.40399	1.31819	1.03612	0.492385	0.839341	0.674764	0.478268	0.520176	0.931785	0.620464	0.592258	0.178336	1.25635	0.615367	0.664371	0.46274	0.860586	0.868001	1.06243	0.45749	1.2321	0.995081	0.911267	1.02084	1.18561
	0.640898	0.629978	1.126	0.775902	0.993496	0.79858	0.313136	1.28477	0.826581	1.59802	0.595589	0.808159	1.22485	0.553745	0.176654	0.773631	0.769794	1.2145	0.962664	0.868443	0.831363	0.640806	0.415711	0.681267	0.778946	0.798469	0.222976	1.1571	0.713212	0.956638	0.37024	0.887581	0.947743	0.847293	0.689183	0.943685	1.09395	0.267319	0.100245	0.903903
	0.481507	1.01908	0.378219	0.522341	1.11336	0.766688	0.404963	0.909479	0.621506	1.03381	1.11519	0.612547	1.23488	0.540161	0.269392	0.59314	1.16037	0.88656	0.996763	0.598939	0.769768	0.529241	0.499155	0.623804	0.85725	0.709862	0.422107	0.693327	0.773902	0.681944	0.399254	1.33373	0.610211	0.607312	0.317253	0.773544	0.860062	0.565433	0.638458	1.56623
	0.15243	0.937753	0.793689	0.784661	1.06992	0.755803	0.385099	0.941873	0.653849	1.13603	0.767873	0.719816	1.0716	0.798575	0.24205	0.983888	0.679393	1.70036	0.534006	0.695815	0.644086	0.554553	0.446003	0.932929	0.626571	0.709241	0.296287	0.733426	0.820453	0.943473	0.401907	0.807085	1.13766	0.972271	0.213502	0.983216	1.18586	0.499365	0.610748	0.899853
	0.608158	1.22816	0.837193	0.706247	0.807906	0.962258	0.352587	1.10571	0.841461	0.637356	1.07625	0.285542	0.939757	0.408523	0.261356	0.806436	0.640114	1.37336	0.969135	0.635633	0.999516	0.273576	0.634279	1.08395	1.29243	0.676663	0.352564	1.33982	0.887494	0.96889	0.361271	1.13145	0.595676	0.812117	0.281405	1.20673	1.08548	0.870466	0.511017	0.940011
	0.739377	0.571415	0.763416	0.807922	1.16382	0.700905	0.42693	0.559026	0.768439	0.607036	0.527148	0.589605	1.43224	0.36995	0.194628	0.98895	0.848556	0.48942	0.672072	0.427195	0.591108	0.604689	0.436767	0.908776	1.03694	0.25546	0.488528	0.939037	0.253837	0.747854	0.58276	1.32693	0.893552	0.6098	0.170763	0.975889	0.832074	0.651179	0.285508	0.459175
	0.841441	1.1423	0.886431	1.02227	0.968016	0.857514	0.41802	1.29758	0.674019	0.886575	1.18605	0.38118	1.16417	0.344593	0.396456	1.37111	1.10535	0.751567	0.468714	0.938718	0.850632	0.496473	0.482829	1.07336	0.859173	0.822418	0.284449	1.2455	0.765378	0.93973	0.342127	1.35543	0.721179	0.588745	0.316967	0.752839	1.30811	0.66452	0.19612	0.914227
	0.723012	0.784351	1.53612	1.07692	1.05363	0.723782	0.513339	1.10688	1.01756	0.778746	0.791728	0.39076	0.838202	0.471989	0.235193	0.710469	0.945515	0.663565	0.75745	0.661936	1.01144	0.397045	0.640402	1.0623	0.86732	0.82429	0.163751	0.920986	0.806267	0.61971	0.498212	1.04341	0.942818	0.884271	0.345598	0.858328	0.626625	0.697681	0.426635	0.983711
	0.935596	0.813368	0.373574	0.977	1.28665	0.70567	0.327905	1.33731	0.78708	0.389803	1.09383	0.729147	1.37466	0.425161	0.383402	0.328304	1.09421	0.891316	0.673589	0.607454	1.07342	0.371551	0.425247	1.24186	0.851422	0.98662	0.400648	0.817376	1.27773	0.636371	0.403285	0.733291	0.578669	0.472564	0.465289	1.37505	1.11711	0.744499	0.258509	1.16198
	0.528371	0.228307	1.04728	1.01785	0.996138	0.676839	0.706395	1.20872	0.655002	1.15869	0.889633	0.675243	1.10932	0.514011	0.256202	1.2692	0.732479	1.16745	0.705884	0.598338	0.525943	0.457751	0.361969	0.900846	0.815251	0.587542	0.195903	1.35318	0.992596	0.603169	0.434306	1.40423	0.357242	0.711858	0.451088	1.43368	1.25417	0.832351	0.185363	1.05951
	0.53318	1.22748	0.711719	0.798247	0.0834084	0.938115	0.543817	1.19289	0.753098	1.41543	0.672468	0.623262	1.24246	0.359869	0.57276	0.864152	0.343688	0.909648	1.10759	0.661338	0.655694	0.39637	0.432745	0.0569199	0.980799	0.759388	0.255573	0.670583	0.971822	0.651721	0.245017	1.09315	0.476173	0.841051	0.447446	0.756883	0.852906	0.27651	0.371503	0.994376
	0.825839	0.91628	0.742583	0.850421	0.909428	0.753219	0.465699	1.19983	0.529228	0.676173	1.03056	0.636647	1.32898	-0.103321	0.390541	1.01399	0.389926	0.835667	0.817869	0.77533	0.823155	0.295511	0.54446	1.34087	1.16547	0.665608	0.161589	1.15059	0.922956	0.458885	0.409886	0.541534	0.952728	0.912306	0.665911	1.25295	1.26439	0.322709	0.315373	0.986489
	0.326695	0.665884	1.16283	0.897001	1.13926	0.763602	0.799302	1.17984	0.695548	1.16786	0.726238	0.456454	1.26732	0.654806	0.283621	1.40747	1.05814	0.5975	0.532938	0.722498	0.903335	0.505599	0.599983	1.48095	0.992721	0.853662	0.388122	1.05111	0.821792	0.598648	0.383106	1.598	1.16458	0.269571	0.348753	0.799741	0.814106	0.826808	0.320814	1.11903
	0.629641	1.31135	0.8091	1.25146	0.764948	0.848563	0.525978	0.801655	0.774333	0.947737	0.223769	0.596446	0.993093	0.0280764	0.436009	1.06889	1.02821	0.954825	0.484695	0.900062	0.95556	0.558379	0.389427	1.23769	1.16559	0.577232	0.32395	1.15176	0.95715	0.265764	0.379181	1.22286	0.772279	0.519993	0.470382	0.910156	0.60177	0.4721	0.405724	0.766057
	0.897338	0.992341	1.22322	0.823153	1.08875	0.797519	0.59072	1.20309	0.473347	0.538168	1.01279	0.191714	1.1946	0.483326	0.477212	0.435518	0.632219	0.763309	0.198807	0.545402	0.677586	0.638639	0.50628	1.24647	0.753805	0.302955	0.292438	0.996928	1.09555	0.841921	0.477843	1.30749	0.386377	0.470451	0.320904	1.24103	1.18032	0.997617	0.447869	1.16715
	0.380403	1.28869	1.45607	0.966565	0.515565	0.759147	0.331894	1.78525	0.843978	0.953016	0.926049	0.115586	1.16513	0.457529	0.31961	1.08561	0.999986	0.327946	1.03158	0.56928	0.935645	0.672862	0.504403	1.08954	0.860071	0.71048	0.0253979	1.18575	0.868281	0.561076	0.267508	0.836123	0.329644	0.71205	0.476338	1.1307	1.08609	0.694833	0.438396	1.17404
	0.513569	1.05679	0.908599	1.02799	1.28755	0.759007	0.531112	1.46171	0.402335	1.20149	0.907661	0.353863	1.05325	0.563066	0.417106	0.49452	1.20261	1.1395	0.862497	0.31237	0.698247	0.40756	0.109214	1.10911	0.882053	0.598954	0.216453	0.699511	0.697403	0.708769	0.338677	1.26421	1.10251	0.806111	0.670218	0.870263	0.794279	0.810969	0.441578	1.17667
	0.215976	1.09556	1.21288	0.885902	1.08468	1.01329	0.516772	1.02889	0.250695	1.17827	0.646684	0.793379	1.16211	0.430291	0.439397	0.841059	1.11161	1.34757	0.79008	0.649648	0.583479	0.29713	0.605434	1.19157	0.917848	0.64584	0.0878925	0.847196	0.770195	0.946177	0.439908	1.0038	1.10125	0.721174	0.557018	0.47933	1.17712	1.09239	0.319031	0.779588
	0.907857	0.81118	1.37885	0.768375	0.872146	0.8993	0.438263	0.382392	0.355153	1.0665	0.800279	0.464897	1.02916	0.648431	0.17988	0.910945	0.662572	0.99935	0.96136	0.657456	0.814176	0.468946	0.523094	1.18904	1.23909	0.816028	0.770266	1.06693	0.827301	0.501884	0.420308	1.02319	0.902214	0.896663	0.445083	1.09368	0.29733	0.649903	0.280457	0.972511
	0.485794	1.00915	1.00782	1.05711	0.953436	0.801577	0.34868	1.06685	0.422571	0.858879	0.895631	0.628914	0.740294	-0.122531	0.300635	0.348067	0.94705	0.917629	0.505683	0.408186	0.863496	0.421385	0.489537	1.32307	1.68105	0.99387	0.210684	0.765178	0.607968	0.618749	0.669285	1.33936	1.07453	0.680508	0.31439	0.810213	0.556407	0.760637	0.368153	0.758939
	0.635884	1.09874	1.28114	0.764708	0.867269	0.636008	0.31513	1.32647	0.552257	0.930005	0.526266	0.71541	0.580777	0.603037	0.367322	0.609669	0.831411	1.15359	0.726442	0.742239	0.842832	0.332441	0.204777	1.0269	0.946867	1.04173	0.449812	1.06598	0.759939	0.582963	0.660593	1.23139	0.868751	0.563389	0.434816	0.938161	0.739029	0.735254	0.393114	0.532761
	0.286124	1.07895	0.935478	1.19766	0.333116	0.594928	0.492053	1.10147	0.946812	1.01926	1.0005	0.613092	0.969717	0.482648	0.198714	0.754641	0.909467	1.3139	0.764	0.553877	0.772375	0.556719	0.376582	1.01012	1.06919	0.391722	0.644293	0.923485	0.92482	0.853284	0.576824	1.09637	0.792887	0.638365	0.443806	1.43285	1.11351	0.784023	0.419093	0.792281
	1.21953	0.94271	0.793277	0.799031	1.05933	0.765416	0.471446	0.866198	0.541791	1.09805	0.706153	0.384677	0.983041	0.580248	0.229267	0.871843	0.925067	1.54069	0.768418	0.647386	0.799235	0.560128	0.527195	0.413839	0.512008	0.694066	0.194024	0.955734	0.774472	0.92686	0.352041	1.04897	0.709756	0.867492	0.10459	1.12279	1.23945	0.907228	0.933866	0.783441
	0.918565	0.711415	1.23669	0.752519	0.784754	0.531243	0.475801	0.927236	0.211771	1.03552	0.732029	0.214503	0.476575	0.462537	0.457863	1.15102	0.973974	0.838013	0.250583	0.52443	0.970376	0.485992	0.271398	1.00885	0.775941	-0.00594772	0.0763555	1.1828	0.768541	0.874704	0.427578	1.02229	1.08936	0.66243	0.289917	0.621663	0.12244	1.10897	0.380007	0.545883
	0.708452	1.38958	0.440315	0.8065	0.934165	0.755407	0.437688	1.14095	0.256446	0.793522	0.643774	0.306584	1.22055	1.0516	0.293991	0.778251	0.929748	0.475426	0.410951	0.333301	0.687241	0.174055	0.588207	0.864103	0.723071	0.752188	0.560556	0.770679	0.424564	0.529065	0.543062	0.914991	0.586147	0.808999	0.668911	0.708476	0.863707	0.263948	0.739998	1.2162
	0.40156	0.847827	1.01442	0.99113	0.846616	0.181773	0.539341	0.911422	0.455306	0.978332	0.63795	0.642565	0.915148	0.559931	0.227728	0.248683	0.856865	1.59391	0.438428	0.297037	0.338391	0.497265	0.203729	1.15002	0.111412	0.403755	0.301115	0.953465	0.74218	0.789519	0.63633	0.766265	1.01829	0.704336	0.490109	1.30106	0.889321	0.710581	0.220172	0.41685
	0.723441	1.23	1.0443	1.074	1.08415	0.751276	0.38068	0.884391	0.445071	1.30802	0.0693315	0.721262	1.11234	0.0448561	0.254403	0.838324	0.887705	1.51864	0.433504	0.630258	0.504776	0.37839	0.53571	0.716044	0.744289	0.320177	0.164442	1.04275	0.738041	0.048199	0.4716	1.37087	0.816073	0.520761	0.541695	0.724397	0.962739	0.498249	0.311845	0.77564
	0.580891	0.939914	0.509431	0.992118	0.526294	0.746478	0.250362	0.976973	0.616171	0.780456	0.657044	0.767973	0.805851	0.442352	0.418385	0.592711	0.739322	1.33108	0.835942	0.630211	0.713129	0.119603	0.53849	1.25542	0.825048	0.316322	0.282687	0.822773	0.846526	0.94029	0.412866	1.15114	0.704302	0.656754	0.491545	0.951063	1.00395	0.9216	0.446448	0.82427
	0.537885	0.827702	0.887581	0.915481	0.863259	0.711775	0.575457	0.998939	0.277697	1.24218	0.756681	0.817287	0.514916	0.59034	0.233964	1.03862	0.599475	1.41986	0.976771	0.569693	0.664909	0.554712	0.605091	1.16594	0.745774	0.641846	0.0983065	0.682622	0.738729	0.440769	0.567807	0.927975	0.689861	0.500451	0.349709	0.432028	1.2207	1.11221	0.460554	1.20494
	0.791167	1.15806	0.880287	0.766329	1.02542	0.74767	0.545525	0.561416	1.03358	0.923671	0.697664	0.821	0.380173	0.764225	0.41888	0.173237	0.665454	0.840609	0.77725	0.663225	0.679066	0.582978	0.472931	1.02579	1.42855	0.511129	0.172109	1.10599	0.824303	0.751804	0.328376	1.16878	1.28067	0.682609	0.706895	1.10164	1.25407	1.03813	0.128964	0.944674
	0.637969	1.03176	0.86693	0.973871	1.31072	0.664432	0.730714	0.845204	0.744134	1.65392	0.86948	0.611277	1.17566	0.375673	0.480602	0.991274	0.797916	1.05479	1.014	0.657569	0.851028	0.509513	0.495437	0.998943	0.729582	0.820418	0.144266	1.08626	0.636207	0.408775	0.430466	1.24796	0.757657	0.645338	0.381923	0.357433	0.775557	0.587896	0.115694	0.708967
	0.871557	1.40838	0.635616	0.968561	1.12715	0.261977	0.456241	0.228412	0.644733	0.901884	0.891581	0.678227	0.962314	0.941443	0.286946	0.831578	1.01853	0.648325	0.477235	0.501351	0.706996	0.576789	0.541499	1.1373	0.684597	0.624946	0.0410428	0.427763	1.11248	0.883528	0.388258	1.01951	0.707688	0.615276	0.363838	1.3333	0.907947	0.7142	0.252465	1.053
	0.552496	1.48189	1.13053	0.847178	0.301578	0.767854	0.272057	0.875366	0.5702	0.820854	0.902035	0.378622	1.18299	0.561681	0.195464	0.924382	1.02908	1.07015	0.771356	0.297346	0.94989	0.735855	0.302477	0.954507	0.141617	0.228705	0.00709708	0.727519	0.430321	0.993077	0.476097	0.976886	0.800153	0.388572	0.427356	0.763888	0.961566	0.595432	0.567643	1.14371
	1.02513	1.23631	1.03577	0.533916	1.03743	0.366829	0.400329	1.03524	0.468726	1.1863	0.906641	0.702511	1.13762	0.641584	0.285041	0.483489	1.09571	0.776804	0.471688	0.594323	0.634302	0.635288	0.429225	0.94412	1.09107	0.730204	0.303831	0.545063	0.800159	0.867704	0.601644	1.03766	0.96713	0.675044	0.391517	0.496709	0.95699	0.76968	0.306603	1.05214
	0.896918	0.822321	0.952389	0.81914	1.00563	0.763452	0.378955	1.31026	0.771607	0.847163	0.91531	0.629494	0.782444	0.363163	0.645429	0.578313	0.902471	0.822378	0.524607	0.613441	0.887575	0.488567	0.431805	0.838821	1.24574	0.622452	0.0599721	0.763902	0.443277	0.461089	0.406015	1.04995	1.15292	0.737913	0.36423	1.30234	0.860197	0.532622	0.628437	0.683663
	0.678754	1.00296	0.350986	0.27422	0.752159	0.519342	0.354857	1.26932	0.889816	1.05131	0.205394	0.508414	1.32616	0.284493	0.323195	0.701077	1.14777	0.791307	0.881943	0.624437	0.698902	0.615966	0.489199	1.28312	1.16656	0.400118	0.260994	0.553334	0.751829	0.912332	0.433736	0.9037	0.528483	0.494248	0.387512	1.32602	0.999699	0.750081	0.875638	1.35875
	0.629193	0.878387	1.00144	0.874946	0.957467	0.128493	0.0937261	1.26409	0.512678	0.893471	0.784687	0.59037	0.778559	0.67688	0.297752	0.844492	0.643905	0.87151	1.10351	0.480473	0.674339	0.492438	0.350537	1.20084	0.873933	0.769274	0.321301	0.762326	0.167413	0.796917	0.50915	1.31497	0.938897	0.714284	0.544673	1.45676	0.932364	0.00111919	0.270913	0.744166
	0.667513	0.818402	0.816294	0.715487	0.977151	0.712006	0.200581	0.951351	0.434742	1.16598	0.794424	0.254961	0.562622	0.444692	0.215644	0.982362	1.05437	1.02531	0.270848	0.669739	0.900202	0.764623	0.39638	1.23991	0.599957	0.60864	0.212842	1.05989	0.850407	0.933426	0.577187	0.925684	0.91275	0.704769	0.120902	1.00471	1.01226	1.03033	0.619037	1.23845
	0.587274	1.32099	1.06214	0.605543	0.102127	0.954973	0.297585	1.12339	0.655589	0.867217	0.9395	0.159339	1.0023	0.316575	0.21716	0.907507	1.24545	1.36381	0.578486	0.468128	0.755005	0.693118	0.469937	1.17034	0.856642	0.672766	0.245854	1.08012	0.829787	0.145308	0.649145	1.31848	1.042	0.736332	0.365464	1.21232	1.32775	0.622835	0.271319	1.19066
	0.697167	0.931216	0.975924	0.778649	0.891258	0.814043	0.504869	1.23365	0.752371	0.855755	0.964553	0.84314	0.955678	0.292258	0.372421	1.15615	0.723317	1.0036	0.762908	0.864782	0.767033	0.500696	0.549178	0.561693	1.2407	0.715535	0.179365	0.991079	1.10143	0.859502	0.324503	0.720746	0.865766	0.881301	0.484197	0.749205	1.51229	0.974233	0.401949	1.22257
	0.726173	0.901699	1.08456	0.883437	0.9027	0.737657	0.465614	1.00915	0.827427	1.21074	1.03165	0.687374	0.924479	0.86913	0.313633	1.07837	0.824916	0.315187	0.620548	0.58319	0.752819	0.486955	0.420321	0.8142	1.14423	0.574962	0.112122	0.942575	0.412124	0.91321	0.332666	1.11562	0.529735	0.435787	0.473924	0.800101	1.25226	0.342764	0.217048	0.797965
	0.686925	1.29047	1.02939	0.702196	1.05689	0.668679	0.394389	1.23766	0.808218	0.961275	0.616517	0.711399	1.02599	0.502903	0.202935	1.00063	1.13584	1.04406	0.629513	0.594587	0.717917	0.252442	0.441446	0.970462	1.05279	0.693171	0.304076	0.949933	0.0451148	0.273621	0.36543	1.27027	0.783788	1.03556	0.293241	1.14195	0.554413	0.859014	0.303539	1.33795
	0.602855	1.17475	1.2474	0.751926	0.857983	0.59641	0.456687	1.16125	0.642213	1.16426	0.857536	0.467612	0.839761	0.488813	0.293782	1.01598	0.946158	0.914193	0.843423	0.543304	0.582	0.436372	0.459494	1.28382	0.520505	0.661217	0.197621	0.827694	0.756297	0.323932	0.526945	1.06241	0.695775	0.810392	0.0909789	0.954555	0.532182	0.135864	0.466463	1.25451
	0.894191	1.04039	1.07003	0.782569	1.33667	0.696249	0.431337	1.00357	0.620438	1.01062	0.676363	0.753947	0.245156	0.0809894	0.217911	0.806648	1.03306	1.32938	0.52613	0.779924	0.540935	0.307592	0.529007	0.994817	0.606956	0.500547	0.395289	1.24316	0.439603	0.629506	0.9622	1.11754	1.08069	0.737394	0.0862022	0.6553	1.12791	0.701485	0.456381	0.690329
	0.621227	0.889281	1.24585	0.519958	0.0679409	0.916945	0.283045	0.812204	0.704734	1.394	0.886258	0.14366	1.0676	0.588503	0.32746	0.931131	0.786206	1.52321	0.457542	0.60713	0.60977	0.566098	0.537903	0.893915	0.615678	0.531795	0.294591	1.13006	0.325822	0.975755	0.39385	0.893201	1.05189	1.04696	0.387812	1.18824	1.28231	1.14141	0.648054	1.33421
	0.799695	0.403818	1.20634	0.902171	1.25014	0.838637	0.599671	1.0703	0.655872	0.952474	0.596562	0.726675	0.634495	0.479787	0.373825	0.929034	0.556645	0.750344	0.762396	0.651478	0.636723	0.182488	0.373792	0.7011	0.82867	0.258471	0.208889	1.14885	0.511386	0.723831	0.638195	0.95454	0.936838	0.717874	0.358989	0.862114	1.42045	1.10089	0.468831	1.31277
	0.91989	1.51181	0.141295	0.349226	0.14834	0.605816	0.261705	1.46358	0.806725	1.0402	0.519705	0.494043	1.4693	0.463725	0.300249	1.00321	1.00341	1.08679	0.463629	0.690153	0.829042	0.520859	0.514548	0.635163	0.853307	0.382807	0.307253	1.41025	0.0414798	0.608911	0.460845	0.961826	0.642224	0.664443	0.255206	1.15245	1.09891	0.61289	0.545587	0.992891
	1.1111	0.855986	0.880149	0.626374	1.08643	0.803076	0.500484	1.03006	0.650821	1.22726	1.26183	0.459723	1.02569	-0.0468022	0.314935	0.992319	0.667196	1.03714	0.71741	0.596163	0.707369	0.479826	0.342406	1.21507	0.456894	0.44011	0.120773	0.884814	0.692825	0.544417	0.171017	0.887091	0.897336	0.626888	0.338889	0.980241	1.06598	0.562552	0.503434	1.7191
	0.868051	1.00968	0.608033	0.568904	1.14342	0.673669	0.244484	0.76106	0.56765	1.08886	0.615975	0.634308	0.951589	0.219983	0.310238	0.419213	0.753852	1.00483	0.894951	0.709898	0.772417	0.545941	0.44752	0.598685	1.51496	0.591085	0.402951	0.408369	0.607153	0.660795	0.631183	0.872038	1.0108	-0.00246589	0.511458	0.817858	0.365922	0.816697	0.204904	1.10284
	0.615912	1.05313	0.828421	0.764076	0.834407	0.43904	0.288106	1.25885	0.994683	0.853428	0.835068	0.737794	0.878797	0.404774	0.382709	0.985585	0.962113	1.28949	0.719547	0.449033	0.459927	0.731619	0.54853	0.732856	0.72571	0.728966	0.372309	1.33149	1.17531	0.780316	0.495019	0.935556	0.88331	0.650185	0.247947	1.25911	0.848847	0.802863	0.440331	0.817715
	0.683029	0.988019	1.1393	0.668673	0.27367	0.658716	0.240175	0.692574	1.06254	0.944758	0.53526	0.645392	0.874752	0.565244	0.352494	1.01328	0.88363	0.703271	0.563232	0.659988	0.827784	0.469048	0.622517	1.01888	1.17813	0.855272	0.15185	1.17693	0.0959332	0.998399	0.742287	0.829869	0.881054	0.709846	0.315846	1.09205	0.465212	0.538631	0.326911	1.08769
	0.359877	1.08773	0.952486	0.606744	0.880551	0.664948	0.353388	0.411381	0.49946	0.827034	0.98895	0.538334	0.94778	0.592924	0.358092	1.17084	1.05832	0.884365	0.901492	0.397798	0.319655	0.359992	0.405659	0.530715	1.11277	0.644685	0.363514	1.18595	0.692519	0.900671	0.309712	0.916829	0.792086	0.714335	0.623662	1.24756	1.27907	0.869777	0.461713	1.80671
	0.859258	1.23703	1.03962	0.218568	1.01094	0.896269	0.468558	1.20099	0.420815	1.17146	0.783342	0.738865	0.340946	0.381968	0.322285	0.706741	0.250203	0.737933	0.810976	0.374883	0.756369	0.27998	0.3134	1.03391	0.700357	0.84621	0.450322	1.40859	0.259627	0.833242	0.643659	1.23674	0.836363	0.304177	0.46443	0.68799	0.840322	1.10316	0.696705	0.630092
	0.864743	1.07644	0.844195	0.41247	0.895457	0.473123	0.466705	1.43336	0.726893	1.09003	0.1464	0.765275	0.997102	0.534358	0.367993	0.755171	0.891679	0.82593	0.867711	0.51385	0.428265	0.513877	0.666439	1.26273	0.688592	0.798042	0.388251	0.569565	1.15298	0.375148	0.450708	0.782786	0.980325	0.73698	0.278216	0.290553	0.567422	1.2298	0.586438	1.42596
	0.742882	0.923149	0.766556	0.766804	0.881965	0.0800186	0.533267	1.32204	0.640547	1.21968	0.857197	0.751624	1.24988	0.0959154	0.32188	0.957308	0.982273	1.30447	1.04663	0.550037	0.921695	0.577836	0.483382	1.46716	0.571397	0.52942	0.355491	0.680554	0.490845	0.71765	0.425568	1.12432	0.88774	0.638055	0.543098	0.880557	0.946851	0.837675	0.241891	1.13256
	0.287848	0.799084	1.14407	0.875194	0.889176	0.798318	0.272365	0.911913	1.07031	1.45522	0.749339	0.756923	0.72843	0.640107	0.442769	1.34545	0.840197	1.28629	1.32954	0.717547	0.851861	0.566554	0.430853	1.15894	1.04347	0.505042	0.187458	1.19248	0.601792	0.034356	0.467251	1.47138	0.951353	0.924471	0.389124	0.80808	1.32497	0.938275	0.376603	1.02818
	0.810301	1.02472	1.21755	0.811142	0.616378	0.653833	0.267028	1.38379	0.546473	1.00374	0.800802	0.772153	0.781772	0.276687	0.664685	0.858719	0.780914	1.16032	0.744413	0.504937	0.869754	0.54689	0.511492	1.21244	0.819537	0.813492	0.652298	1.04054	1.22371	0.759704	0.665774	1.16287	0.766329	0.906376	0.346256	0.809853	0.425034	0.913005	0.398596	0.902844
	1.00455	1.09426	0.8884	0.661403	0.835799	0.785716	0.428153	1.20675	0.546748	0.77032	0.846059	0.706693	1.27254	0.538317	0.558079	1.10234	1.06264	1.46456	0.739772	0.424602	0.711063	0.516288	0.197065	1.03067	0.853799	1.0495	0.232911	1.38942	0.822571	0.770379	0.326856	1.32817	0.97514	0.909712	0.431304	0.515438	0.453612	0.742421	0.546745	0.912909
	0.799217	0.741321	0.605746	0.850678	0.983176	0.893407	0.187742	0.724004	0.828122	1.62959	1.13713	0.648695	1.14849	0.0209371	0.482919	0.527254	0.918316	0.508485	0.780108	0.600392	0.961326	0.429619	0.4327	1.10157	1.38762	0.574559	0.385932	1.05831	0.811037	0.432664	0.548597	1.27047	0.597724	0.650439	0.271938	1.41287	1.29728	0.785299	0.335208	1.07652
	0.738413	1.13211	1.08273	0.555308	0.601697	0.835777	0.503711	1.07759	0.431759	0.889389	0.49786	0.55401	1.20504	0.483674	0.372429	0.596716	1.08613	1.10192	0.948206	0.803199	0.872457	0.531633	0.447558	1.25419	1.22334	0.72791	0.425402	1.61076	0.72019	0.584659	0.529355	1.05638	0.902765	0.774723	0.305132	0.934432	1.34847	0.671653	0.25447	0.908094
	0.48576	0.747406	1.08306	0.715789	0.806554	0.755319	0.406808	1.01285	0.586131	1.53181	0.153774	0.702122	1.13692	0.673681	0.816204	1.17469	0.987532	0.787424	0.815723	0.657108	0.974158	0.241883	0.406465	0.773556	1.25179	0.939239	0.247769	1.18723	1.1737	0.424206	0.321217	0.619869	0.839058	0.697937	0.1368	1.12828	1.25915	0.559564	0.443847	0.374205
	1.01543	0.583031	0.838565	0.896172	0.974426	0.714546	0.527862	0.948489	0.534516	1.47653	0.88596	0.0803776	1.05933	0.301907	0.437255	0.732879	0.813742	1.73802	0.652707	0.68103	0.775333	0.514396	0.42276	1.21458	0.848129	0.545921	0.154513	1.24537	0.831637	1.07088	0.382157	1.21967	0.62045	0.710526	0.483321	0.954828	0.121412	0.618872	0.357432	1.46396
	1.06924	0.821756	0.504891	0.797949	1.08891	0.816617	0.408867	1.04449	0.706504	1.26821	0.888408	0.580757	1.0348	0.169227	0.424366	1.1479	0.833847	0.854379	0.669581	0.659897	1.13815	0.387768	0.585672	1.23794	1.10004	0.740356	0.226965	0.931321	0.549045	0.872928	0.44794	0.930586	0.889287	0.910347	0.284362	1.01998	1.56508	1.00472	0.515663	1.25565
	0.93706	1.25024	0.83079	0.877967	0.790877	0.747195	0.486422	0.749715	0.480691	1.05177	0.611823	0.888784	1.0695	0.590356	0.426323	1.13937	0.645903	1.1264	0.739951	0.341908	0.947044	0.465428	0.505502	1.09908	1.01637	0.145293	0.245055	1.30809	0.546191	0.895453	0.664932	1.28045	0.734891	0.814326	0.483116	1.37069	0.952502	0.432796	0.455372	1.06201
	0.178392	1.66046	0.920906	0.669054	1.09473	0.978683	0.330242	1.04653	0.521766	1.0223	0.736524	0.569802	0.991118	0.284239	0.322156	0.770399	1.08053	1.45679	0.591844	0.556816	0.898874	0.602451	0.481791	0.976175	0.611458	0.842511	0.358743	1.22427	0.88938	0.955287	0.594627	0.770229	0.564393	0.210596	0.402962	1.11635	1.0315	0.707296	0.442073	0.69856
	0.530269	1.11401	1.14504	0.281205	1.39974	0.723749	0.316671	0.820028	0.701481	1.06151	0.829582	0.371055	1.06952	0.524947	0.391749	0.00526567	1.10829	1.25288	0.714213	0.589827	0.500062	0.19025	0.508971	1.29996	0.772099	0.457373	0.286582	0.973993	0.881152	0.813862	0.447382	0.574053	0.920978	0.708765	0.202329	0.915216	1.04283	0.0906305	0.453235	1.32043
	0.523541	1.05833	1.18684	0.491561	1.02403	0.771434	0.375162	1.11266	0.672651	1.3073	0.803798	0.499518	0.813072	0.634809	0.353417	1.07194	0.96201	1.28322	0.826813	0.558131	0.825188	0.664145	0.627338	0.89464	0.829765	0.623675	0.363072	0.837535	0.543782	0.809413	0.339811	1.2272	0.827071	-0.0149824	0.402224	1.34032	0.443277	0.582575	0.357624	1.04143
	0.64268	1.15922	1.25457	0.681694	1.06813	0.858833	0.481859	1.14382	0.863711	1.21735	0.534608	0.700029	0.991654	0.720249	0.450986	1.10629	0.907695	1.32573	0.817381	0.736552	0.957987	0.544073	0.514493	1.21438	0.583461	0.366304	0.364328	1.36868	0.922557	0.617779	0.587669	1.11842	0.721456	0.547263	0.344247	1.62419	0.882987	0.350488	0.218562	0.773187
	0.774053	0.994647	0.986873	0.570962	0.702806	0.718363	0.370351	1.45157	0.951685	1.41008	0.714192	0.542759	1.16671	0.467028	0.373174	1.0601	0.69369	0.79288	0.736303	0.62459	0.936135	0.608922	0.0997587	1.31523	1.26297	0.660081	0.170077	0.882864	0.967535	0.725705	0.82039	1.45222	0.474782	1.0484	0.261923	1.07935	1.17306	0.925545	0.570513	0.724021
	0.824475	1.42693	0.912724	1.06624	0.939011	0.923693	0.492191	0.927138	0.62951	0.920474	0.621279	0.649983	0.983778	0.677228	0.479115	1.23566	1.06761	1.33211	0.643416	0.761193	0.898137	0.508777	0.390802	1.24446	1.25634	0.710759	0.284086	0.952205	0.245987	0.824316	0.421798	0.937835	0.905831	0.868284	0.487439	1.11498	1.31719	0.564357	0.478522	0.876971
	0.431572	1.02666	1.09247	0.168181	0.528456	1.00308	0.335677	1.5552	0.51497	1.14645	0.632259	0.577782	1.03794	-0.124883	0.457078	0.892316	0.784446	0.843817	0.648026	0.631345	0.851981	0.60183	0.465638	1.01118	1.21702	0.84051	0.382398	1.1927	0.457798	0.530403	0.262592	1.33501	0.704203	0.364468	0.343834	1.15562	1.13236	0.734319	0.529928	0.938474
	0.735464	0.948086	0.928154	0.27624	1.01862	0.844126	0.386271	1.45424	0.199406	1.00963	0.712397	0.219713	1.33379	0.454563	0.176171	1.20632	0.782312	1.05471	0.545077	0.736385	0.626273	0.559331	0.257503	0.934696	0.741842	0.432324	0.385246	0.530202	0.884195	0.443441	0.245561	0.927827	1.17749	0.922022	0.743971	0.925514	1.79003	0.732503	0.482715	0.956108
	1.15347	1.50002	1.00815	0.830563	0.547344	1.22197	0.505214	1.21861	0.446905	1.74728	0.968982	0.559587	0.89421	0.549318	0.409492	0.254743	0.986027	0.589982	0.67774	0.655528	0.739954	0.658689	0.419038	1.02762	1.17231	0.232574	0.517323	1.02677	1.12068	0.603938	0.31912	0.809349	1.07668	0.0917508	0.615948	0.741753	1.17574	0.812142	1.08203	0.660819
	0.410687	0.686616	0.981311	0.544	0.784068	0.70755	0.458039	1.07967	0.55692	1.68566	0.706712	0.544316	1.03906	0.600058	0.21449	0.86881	0.729322	0.911685	0.538898	0.654984	0.658771	0.481077	0.506495	0.979802	1.5425	0.576618	0.520194	1.31254	0.412482	0.730946	0.73537	1.08825	0.985693	0.12058	0.564604	0.950782	1.32155	0.459194	0.535849	0.865341
	0.76472	0.898901	0.828669	0.507589	1.27729	1.18274	0.396915	0.936566	0.840839	1.4416	0.617772	0.654187	0.945357	0.668174	0.37771	1.01347	0.908873	0.963437	0.248571	0.664738	0.946752	0.352665	0.400318	1.26342	1.09234	0.0846248	0.386508	1.07991	0.782861	0.740181	0.798076	0.680094	0.579123	0.730159	0.650419	0.89947	0.584353	0.701275	0.530907	0.916013
	0.957519	0.434036	0.973424	0.838952	0.863405	0.806393	0.491784	1.17649	0.557933	0.998972	0.898477	0.0728974	1.09184	0.616232	0.322296	0.693342	1.33677	0.706978	0.83051	0.359989	0.911167	0.60742	0.197732	1.14299	1.23856	0.127291	0.522674	0.914029	1.00885	0.702484	0.457485	0.903217	1.14681	0.562846	0.483417	1.41222	0.56648	0.94227	0.580409	1.48828
	0.40208	1.34025	0.89825	0.641917	1.20721	0.916508	0.390775	0.999864	0.682027	0.99632	0.758628	0.612809	0.917242	0.599004	0.349322	0.910648	0.757508	0.596551	0.422594	0.546913	0.810896	0.7031	0.380546	0.896732	1.09785	0.434989	0.518287	0.48105	0.898576	0.594335	0.372054	1.06739	0.697996	0.657504	0.564698	0.998583	0.725629	0.188338	0.343404	0.565956
	0.495133	0.651348	0.947049	1.03142	0.610988	0.735648	0.648394	0.776324	0.646604	1.16059	1.00917	0.561204	1.21002	0.498467	0.380071	1.14164	0.935236	1.18402	0.686183	0.759049	0.753526	0.565248	0.403018	0.897213	1.16063	0.518236	0.579841	1.30939	0.679357	0.873799	0.409598	0.347261	1.11201	0.360119	0.508257	0.609301	0.67202	1.1605	0.447455	0.755262
	0.504312	0.909887	0.907311	0.729637	0.955526	0.72927	0.572228	1.02926	0.802814	1.48714	0.772585	0.588079	1.22259	0.0956292	0.670628	1.34149	1.10784	1.01367	0.702228	0.49059	0.774086	0.200938	0.469929	1.02349	1.20211	0.79081	0.909508	1.12074	0.992655	0.821966	0.596052	0.289069	0.903198	0.678425	0.768261	1.24659	1.03296	0.823212	0.363405	1.40668
	0.984391	0.78267	0.7603	0.503182	0.859135	0.589394	0.461783	1.08303	0.784302	1.03749	0.783193	0.60814	1.00751	0.784233	0.475107	0.721632	1.03704	0.478316	0.912868	0.512523	0.724381	0.615134	0.28926	0.952951	1.30323	0.596907	0.293941	0.972232	0.820008	0.699956	0.147664	0.964171	0.723312	0.604105	0.397553	1.14343	1.23348	0.794333	0.494847	0.538186
	0.58261	1.04653	1.48872	0.33312	0.758772	0.765276	0.454688	0.850063	0.103365	1.3366	1.13835	0.516245	1.02971	0.860599	0.727589	0.972203	0.861467	1.4186	0.481119	0.730548	0.720937	0.562736	0.383886	1.31318	0.666622	0.525287	0.254232	0.710141	0.839683	0.471502	0.418785	0.769586	0.322835	0.527161	0.370864	0.812017	1.20627	0.686317	0.192301	0.691277
	0.481368	1.06816	0.994226	0.670291	0.830706	0.593389	0.434608	1.29821	0.648657	1.05463	0.693739	0.693806	1.28049	0.427639	0.672625	0.903142	0.974636	0.833293	0.498188	0.617442	0.554866	0.405316	0.479051	0.631128	0.358994	0.535172	0.242529	1.12481	0.377	0.882783	0.402858	0.683536	1.09827	0.182659	0.2107	1.17266	1.03088	1.10331	0.609524	1.06382
	0.817353	1.29568	1.13749	0.350863	0.844499	0.942084	0.571002	1.23591	0.211992	0.81272	0.498787	0.608196	1.73142	0.592668	0.662208	1.46886	0.795304	0.671341	0.372101	0.887157	0.891471	0.479783	0.431088	1.23702	0.71849	0.967309	0.340457	0.924018	0.812135	0.599397	0.601396	1.2619	0.889867	0.819553	0.418467	0.852613	1.43967	0.512956	0.391046	1.2091
	0.913496	0.924029	1.16902	0.828508	0.766577	0.559714	0.563674	0.857268	0.897516	0.818337	0.939006	0.862559	1.14955	0.516591	0.406731	1.18613	0.331386	0.920001	0.527684	0.407365	0.55599	0.176462	0.512425	1.09235	1.40698	1.02816	0.363161	0.836776	0.857417	0.196738	0.406123	0.930358	1.01523	0.63996	0.39525	0.755801	1.62292	0.605026	0.53491	0.409069
	0.654924	0.0956829	1.01953	0.620729	1.0296	0.330905	0.279351	1.05433	0.631339	1.20037	0.811634	0.638286	1.32414	0.615214	0.498258	1.42345	0.715991	0.725954	0.465304	0.612668	0.544096	0.68021	0.489052	0.69544	1.06621	0.605858	0.261403	1.09311	0.833821	0.129725	0.537649	1.20311	0.658584	0.711572	0.483454	0.997424	1.25	0.803315	0.188847	0.513677
	0.496349	1.66985	1.29139	0.801411	0.893994	0.726183	0.462811	1.15272	0.84152	1.27369	0.950224	0.501262	1.44714	0.522663	0.353454	0.971094	0.509453	1.26617	0.71281	0.775306	0.728958	0.476318	0.681262	1.19862	1.37921	0.551651	0.420526	1.19229	0.478208	0.695089	0.19761	0.862362	0.705122	0.661684	0.495965	0.986784	1.34957	0.00223987	0.369117	0.996032
	0.888951	0.568721	1.08057	0.758173	1.06671	0.655354	0.450332	0.807307	0.463011	0.734306	1.06657	0.747408	0.99143	0.403161	0.468802	1.19399	0.833919	1.33179	0.190511	0.732417	0.601697	0.315388	0.472564	0.963802	0.711157	0.787973	0.306478	1.07956	0.569039	0.555938	0.467522	0.315919	0.785791	0.505341	0.371637	1.18361	1.66028	0.998609	0.425301	0.927963
	0.79233	1.33688	0.569884	1.07713	1.16163	0.453658	0.0465127	0.718571	0.655996	0.750218	0.869602	0.465024	1.52958	0.479734	0.333789	0.904995	0.925949	1.10312	1.00438	0.668465	0.744167	0.470358	0.508383	0.98178	1.22001	1.03283	0.284178	0.977162	0.524139	0.739694	0.45295	0.660218	0.923675	0.359558	0.45177	0.883855	1.65438	0.618889	0.703257	1.05578
	0.813819	0.901242	1.03849	0.761656	0.746436	0.619843	0.501744	1.17397	0.90687	1.31984	0.84274	0.619377	1.15584	0.429631	0.257111	0.944196	0.885071	1.76758	0.672941	0.782347	0.742905	0.775396	0.508702	1.31124	1.25164	0.547453	0.309854	0.640806	0.257543	0.705806	0.25429	0.72552	0.912127	0.54725	0.278774	0.642927	1.44618	1.05294	0.72578	1.44465
	0.780903	0.362669	0.85966	0.823635	1.01948	0.95605	0.263885	0.978851	-0.0103162	0.682029	0.867726	0.584897	1.26524	0.817016	0.503389	1.21424	0.654664	1.1263	0.781526	0.70695	0.657392	0.338261	0.506268	0.893705	0.906201	0.734669	0.394008	1.18806	0.962649	1.03537	0.353011	1.4452	1.14534	0.835834	0.455308	0.764126	1.09237	0.540685	0.53423	0.891282
	0.493077	1.40636	1.07638	0.68753	0.744702	0.507986	0.485964	0.188172	0.737291	1.26876	0.694288	0.564878	1.26261	0.459909	0.332908	0.839466	0.582961	0.824168	0.505005	0.7324	0.744622	0.336397	0.400841	0.817285	0.717175	0.68131	0.189183	1.10823	0.865173	0.50205	0.437703	0.842773	0.546507	0.645055	0.362905	1.30437	1.25009	0.335794	0.694342	0.37492
	0.779818	1.63	0.65602	1.01005	0.91574	0.394948	0.242299	1.06788	0.893974	1.04187	0.68926	0.454325	1.02111	0.689742	0.260838	1.24118	0.801332	0.866334	0.718769	0.712517	0.208892	0.682308	0.405725	1.00649	1.39999	0.279958	0.320873	0.845789	0.538301	1.21657	0.530586	1.23804	0.770757	0.954696	0.406193	0.87805	0.735833	0.407552	0.342557	0.923388
	0.618536	1.39486	0.750497	0.786157	0.783212	0.395489	0.290995	0.38892	0.567058	0.890529	1.03927	0.775141	1.2108	0.540016	0.198672	1.6169	0.782462	0.884386	0.643629	0.750387	0.624688	0.513533	0.39445	1.05867	1.45542	0.76174	0.185085	0.763039	0.691767	0.834268	0.552507	0.554967	1.2175	0.539283	0.806455	1.13141	1.13634	0.768466	0.328536	1.56982
	0.811162	0.972629	0.844817	0.914379	1.07074	0.839296	0.506531	0.83549	0.198482	1.03946	0.832653	0.572907	1.02689	0.670582	0.164641	1.4268	0.938556	0.970242	0.182136	0.530753	0.535732	0.474757	0.271514	1.47206	0.0880806	0.740928	0.0767313	1.15427	0.2834	0.765597	0.252707	0.521501	0.857134	0.439676	0.621565	0.738872	1.7008	0.89982	0.326137	0.844114
	0.795468	1.09042	0.99941	0.794498	1.0604	0.811083	0.373782	1.09909	1.07336	0.882567	0.741713	0.839998	1.3266	0.807675	0.19647	1.28564	1.00053	0.918472	0.798531	0.65556	0.553735	0.410094	0.36768	1.10477	1.12298	0.808889	0.39558	1.2104	0.945634	1.1413	0.382164	0.865685	1.22342	0.531303	0.23892	0.979962	1.30394	0.315042	0.583118	0.67582
	0.789509	1.38483	1.11262	0.598645	1.16269	0.647617	0.274371	0.821215	0.548163	0.232452	0.684968	1.08885	0.896256	0.733376	0.214284	1.16964	0.723597	1.29618	0.694983	0.52256	0.348513	0.538344	0.296272	0.545479	0.704463	0.414646	0.39219	0.731205	0.764477	0.706066	0.639512	0.830591	1.02542	0.63987	0.402816	1.02031	1.19372	0.398089	0.389347	1.08825
	0.781987	1.14215	0.952909	0.742274	1.10485	0.614355	0.379024	0.716115	0.759751	0.428951	0.757814	0.278579	1.15219	0.482002	0.391714	1.28987	0.641395	0.719169	0.74365	0.201146	0.618777	0.826619	0.327288	1.05229	1.00864	0.866365	0.223844	1.07823	0.790196	0.753187	0.562085	1.40482	1.01588	0.610579	0.555129	1.20442	1.0172	1.02843	0.37919	0.285252
	0.849388	1.34048	0.827941	0.877013	0.840865	0.817152	0.547903	1.00398	0.556332	0.351542	0.929195	0.820657	0.558273	0.570802	0.470972	1.15531	0.828159	0.629088	0.680917	0.544618	0.64408	0.522384	0.440789	1.04252	0.998575	0.684129	0.26665	0.930872	0.509726	0.944064	0.266625	1.31771	0.776098	0.460243	0.47153	1.03647	0.872872	0.538626	0.466971	0.889787
	0.56735	1.52205	0.711979	0.677636	1.08249	0.823929	0.466339	1.11818	0.732669	1.11522	0.962062	0.681586	1.38349	0.561295	0.507117	0.747452	1.00997	1.04247	0.578152	0.880829	0.79851	0.552645	0.329879	1.10428	1.10004	0.765062	0.459773	0.90729	0.621046	0.587448	0.428828	1.10729	1.12475	0.894736	0.419485	0.981407	1.37816	0.418549	0.255364	0.811847
	0.488454	1.12354	0.953059	0.93049	0.914506	0.714941	0.444551	1.01763	0.919033	1.68726	0.614666	0.355392	1.37069	0.774452	0.210823	1.3164	0.580642	0.780151	0.375467	0.342018	0.39012	0.533611	0.350521	1.13152	1.33824	0.979285	0.264671	0.670803	0.511061	0.591237	0.348264	0.59518	1.02281	0.619077	0.730956	1.20667	1.47772	1.11097	0.200127	0.217737
	0.519194	0.822561	0.669708	0.712259	0.883297	0.148644	0.523579	0.71039	0.255899	0.819246	0.923711	0.167524	0.817233	-0.0836878	0.331337	1.55892	0.606579	1.06963	0.662105	0.603023	0.257546	0.469702	0.391948	0.973992	1.10042	0.425057	0.401626	1.15819	0.699949	0.692987	0.277117	1.4842	1.24921	0.747764	0.656664	0.738098	1.25983	1.12408	0.294044	0.977511
	0.641031	1.04842	1.08671	0.69276	1.04447	0.323012	0.442325	1.28648	0.703142	1.26527	0.984041	0.792533	1.04155	0.221824	0.146068	1.40419	0.879843	0.940309	0.525448	0.719723	0.689022	0.228588	0.326598	0.913379	1.06465	0.501458	0.462044	1.13963	0.504359	1.03609	0.783974	1.3604	0.890259	0.628157	0.318419	0.759753	0.702335	1.14272	0.612999	0.366803
	0.801512	1.36551	1.30611	0.60795	0.81916	0.799443	0.54105	1.05914	0.45329	1.11724	0.962595	0.511685	1.10698	-0.0105843	0.40173	0.694548	0.763017	0.828146	0.641233	0.753698	0.81456	0.374967	0.506869	0.527628	0.844089	0.798363	0.280021	0.619019	0.880935	0.976659	0.716408	1.27213	0.832251	0.900986	0.436222	1.3699	1.52174	1.11999	0.370709	0.947494
	0.684221	1.0134	1.00131	0.681173	0.770536	0.803625	0.343681	0.781404	0.568851	1.28023	0.486198	0.762192	1.00463	0.476823	0.49538	0.811214	1.04104	0.734676	0.492904	0.631578	0.559244	0.667872	0.30439	0.640432	0.979012	0.819967	0.207875	0.978503	0.961831	0.627722	0.491097	0.664471	0.904014	0.413294	0.391873	0.840421	1.05726	0.889724	1.07012	0.733842
	0.582675	0.787288	1.46839	0.675671	0.350522	0.833593	0.421165	0.963478	0.89966	0.107642	0.702992	0.799223	1.22222	0.764455	0.231811	1.6139	0.93109	0.756723	0.63174	0.0730578	0.213701	0.341632	0.313713	0.750217	0.937485	0.340751	0.38515	0.930446	0.71502	1.02123	0.248901	0.830111	0.74549	0.790797	0.551207	1.14998	1.07971	0.746024	0.742252	0.810504
	0.862499	0.987302	0.911588	0.609157	0.919069	0.825611	0.546746	1.10892	0.85063	1.01142	0.916688	0.763315	1.06078	0.637222	0.29158	1.13512	1.47725	0.971604	0.630996	0.868443	0.451478	0.545134	0.379925	1.07385	0.997315	0.820815	0.303019	0.883581	0.884275	0.630064	0.376921	1.70446	0.584622	0.977249	0.57489	1.37094	1.34121	0.664073	0.434944	0.686152
	0.798476	1.37481	1.00635	0.941832	0.961477	0.692799	0.599601	1.18581	0.835473	0.692779	1.17509	-0.0277273	1.23796	0.200937	0.165762	0.91824	1.22466	0.996269	0.745037	0.705585	0.657618	0.551379	0.461643	0.79779	1.05918	0.642654	0.515975	1.01673	1.00115	0.540448	0.335134	1.79938	0.641218	0.57848	0.485678	0.963603	1.2477	0.619052	0.410606	0.921906
	0.984381	0.928936	1.14471	0.69012	0.85532	0.928385	0.775197	1.2892	0.795014	0.902397	0.602749	0.685141	1.02948	0.434855	0.515303	0.820437	0.82006	1.01594	0.577187	0.867248	0.592926	0.621538	0.224932	1.35273	1.15011	0.534589	0.449492	0.968419	0.0774368	0.775697	0.351997	0.898382	0.820528	0.461291	0.197437	0.892396	1.12364	0.852375	0.351843	1.18928
	0.706933	0.264806	1.14605	0.623954	1.02278	0.72124	0.24853	1.44812	0.48808	0.985062	1.1252	0.460454	0.914649	0.405118	0.152716	1.11448	0.986545	1.11474	0.784441	0.297609	0.727033	0.230273	0.450277	1.1718	0.940573	0.464421	0.593841	1.21993	0.642879	0.597686	0.334847	0.963143	0.85811	0.605633	0.597571	1.15785	1.08137	0.79473	0.20945	0.760021
	0.660903	0.533697	1.08375	0.82351	0.730073	0.837212	0.374619	0.891042	1.00005	1.6598	1.03998	0.512047	1.1261	0.535221	0.268535	1.1821	0.958073	0.160607	0.61254	0.809773	0.393676	0.339427	0.494287	0.586927	1.10469	0.912008	0.258874	1.1904	0.616075	0.799446	0.368045	1.38462	0.857577	0.803216	0.593554	1.47914	1.21807	0.68996	0.461314	0.929075
	0.70137	1.58127	1.31024	0.804505	0.978853	0.709903	0.44869	1.07446	0.828004	1.23666	0.874374	0.578477	1.40744	0.704251	0.416509	1.24944	0.806939	0.943567	0.56868	0.892985	0.516859	0.186225	0.39778	0.990503	0.903787	0.43869	0.360985	1.14436	0.582945	0.389762	0.54381	0.79125	0.417356	0.621131	0.304438	0.82184	1.08294	0.514657	0.227585	1.16006
	0.894756	1.43899	1.08529	0.911742	0.964779	0.796513	0.428024	1.20532	0.876864	0.675316	0.955497	0.701495	1.24011	0.592469	0.392891	0.937288	0.733155	0.602391	0.567763	0.668986	0.622383	0.514606	0.576809	1.03517	0.123152	0.678036	0.117641	1.2837	1.005	0.567965	0.435191	1.22874	0.718597	0.769437	0.325533	0.977965	1.11568	0.549369	0.379875	0.88055
	0.648846	1.12373	1.14021	0.383158	1.05895	0.706646	0.486519	1.23441	0.483444	0.921093	0.622763	0.867771	1.16284	0.736615	0.540063	1.42224	0.51657	0.461865	0.717779	0.597718	0.944815	0.260045	0.471512	0.326719	1.12728	0.804481	0.677799	0.743304	0.795642	0.757912	0.256128	1.00214	0.866506	1.04349	0.33668	0.82813	1.11449	0.961381	0.240991	1.17723
	0.89801	0.648965	1.31279	1.05939	0.830657	1.02905	0.358058	1.12065	0.411368	0.714318	1.11579	0.107616	1.21976	0.318629	0.261567	1.07976	0.797399	0.796669	0.664972	0.700069	0.820006	0.669141	0.338602	0.974892	1.05897	0.402128	0.606485	1.24063	1.03091	0.627801	0.835762	1.14746	1.27279	0.909969	0.413621	1.09372	1.09682	0.717226	0.364046	0.384852
	1.07303	0.981325	1.00424	1.07681	0.96369	1.04579	0.395746	1.22643	0.709645	1.44492	0.590668	0.566621	0.948878	0.282005	0.407478	1.1464	1.06256	1.03388	0.557987	0.51335	0.675365	0.545689	0.372323	0.809463	1.54316	0.7999	0.375972	0.849668	1.04094	0.310639	0.438087	1.64486	0.924146	0.597526	0.543542	1.28436	0.361266	0.650859	0.297267	0.917182
	1.04984	0.843013	0.866854	0.867798	1.11316	1.06262	0.368254	0.984783	1.17817	1.17936	0.934902	0.643793	1.29952	0.606873	0.35906	0.163017	1.07106	1.49513	0.424168	0.65933	0.553956	0.680022	0.464816	0.807506	0.742057	0.503779	0.223339	1.16114	0.567474	0.597521	0.581647	1.14723	0.689122	0.967157	0.452189	1.1024	0.611107	0.987936	0.376983	1.18708
	0.858224	0.689306	0.496183	0.962468	0.78109	1.22204	0.320416	1.08384	0.76312	0.403154	0.502353	0.697856	1.34885	0.80665	0.257919	1.21733	0.641291	1.42003	0.494382	0.533328	0.853647	0.325634	0.390703	1.18033	1.18886	0.719319	0.445303	1.41083	0.500904	0.523359	0.346217	1.0207	1.35236	1.14337	0.508856	1.09684	0.926446	0.829321	0.41986	1.0829
	0.629462	0.82004	0.857297	0.910692	0.97634	0.56586	0.403896	0.986526	0.792795	0.549636	0.582107	0.447427	1.05168	0.530811	0.468238	1.07134	0.741692	1.36794	0.88858	0.453572	0.817066	0.451039	0.31624	1.14014	1.25196	0.664317	0.309858	0.892766	1.02598	0.58842	0.327785	1.32458	0.90847	1.00089	0.565501	0.952502	0.54186	0.615494	0.775186	0.676107
	0.774971	1.22512	0.758579	0.8313	0.197447	0.670225	0.384736	1.17513	0.749248	0.92643	0.514731	0.705568	1.17933	0.433919	0.288829	1.0633	0.859257	1.2074	0.770426	0.484375	0.75431	0.53537	0.484854	1.0075	0.0560655	0.746007	0.309216	1.08742	0.68837	0.531131	0.0726038	0.819536	0.728484	0.464336	0.297883	1.28138	1.18723	1.00928	0.418288	0.853685
	0.840135	1.31421	0.967165	0.601811	0.856501	0.763679	0.611507	1.02826	0.105292	1.21534	0.722956	0.551518	0.25761	0.104256	0.324152	0.870661	0.850936	1.00815	0.709038	0.704671	0.813447	0.55956	0.385838	0.924581	1.27487	0.767487	0.35925	0.718928	0.782958	0.898286	0.444753	1.12193	0.541721	1.01867	0.384658	0.750326	0.471094	0.606111	0.58311	0.312935
	0.865556	1.32165	0.560217	0.56017	0.900171	0.795358	0.418581	0.871142	0.362379	0.988475	0.462705	0.629429	1.2993	0.10336	0.291779	0.827836	0.922742	1.38288	0.317505	0.71536	0.775467	0.728717	0.521602	1.00657	0.361151	0.718548	0.484162	0.886998	1.12538	0.542917	0.433861	0.856733	0.893438	0.680458	0.200332	1.05152	0.939261	0.92219	0.29923	0.531238
	1.00923	1.07993	1.22397	0.890545	1.09284	0.213035	0.452745	0.439947	0.545421	0.97292	0.831464	0.524051	0.112972	0.351312	0.38947	0.884013	0.836202	0.82597	0.772416	0.547572	0.76475	0.504147	0.328397	0.765815	0.218712	0.771012	0.351619	0.699384	0.477099	0.473924	0.384018	0.983328	0.723008	0.526448	0.498187	1.15563	1.56351	0.847318	0.6087	1.22435
	0.9571	0.940633	1.08327	0.656032	1.05431	1.07681	0.325825	1.28015	0.72449	1.47872	0.246475	0.463752	1.40337	0.869078	0.302562	1.19681	0.523192	1.40814	0.703884	0.752379	0.368992	0.525104	0.414667	1.04433	1.15933	0.645513	0.543639	1.18395	0.904868	0.794175	0.438438	0.775984	0.821605	0.422891	0.117713	0.621988	0.81364	0.468651	0.338583	1.21056
	0.277471	0.691547	1.10546	0.792661	1.13669	0.707093	0.378192	1.27499	0.122368	0.520496	0.576223	0.833347	1.19071	0.779981	0.249074	1.07619	0.723869	0.846745	0.849592	0.364447	0.9033	0.51233	0.492527	0.630578	0.769977	0.624022	0.287581	1.29488	0.648487	0.691014	0.33232	0.365079	1.07539	0.755638	0.39293	1.40967	1.56836	0.329529	0.498208	0.550149
	0.903314	0.798901	0.56964	0.962109	1.01213	0.503646	0.483327	0.740772	0.808472	1.1503	-0.0275635	0.596377	1.16649	0.422699	0.23708	0.963033	0.681657	1.47453	0.911179	0.7008	0.834757	0.609262	0.448257	0.764952	1.12398	0.667183	0.533761	1.10711	0.724727	0.753924	0.165628	1.3604	0.739814	0.89263	0.288433	1.25239	0.909578	0.535507	0.169537	0.641739
	0.917693	0.538428	1.22539	0.78017	1.04347	0.509316	0.260087	0.4378	0.66981	0.439371	0.467818	0.66689	0.993087	0.753753	0.362026	0.82645	0.865304	1.2214	0.641454	0.547978	0.642366	0.658599	0.291024	0.84932	1.32738	0.603032	0.476365	1.38591	0.719917	0.842819	0.384182	1.12361	0.881571	0.246503	0.195957	1.84562	1.57658	0.738012	0.373894	1.07005
	0.977646	0.75411	0.8863	0.746278	0.604215	0.828513	0.340327	0.722624	0.450354	0.94234	0.0739565	0.599337	1.30249	0.683147	0.636689	0.653782	0.891812	1.45947	0.777725	0.550495	0.852712	0.476874	0.373	1.27263	1.08626	0.671663	0.549217	0.826916	0.707039	0.733661	0.60888	1.00807	0.595632	0.713196	0.425127	0.930651	0.555839	0.564477	0.24677	0.256898
	0.751825	0.791766	0.817575	0.749152	1.01631	0.93606	0.433732	0.598841	0.588863	1.00062	0.520379	0.585195	1.16007	0.746203	0.455921	1.17697	0.889739	1.07901	0.64283	0.565776	0.99178	0.509967	0.389504	0.968026	0.742319	0.712046	0.176021	0.856136	0.70467	0.705688	0.380102	1.02705	0.996789	0.479592	0.369346	0.835104	0.769195	0.748132	0.491488	0.654572
	0.434384	0.530824	0.836028	0.732062	0.801138	0.430258	0.46816	1.0067	0.941876	0.969031	0.774723	0.754071	1.30295	0.0388798	0.364519	0.533611	1.16239	0.88306	0.593897	0.649598	1.02047	0.636206	0.327105	1.21069	0.927214	0.500478	0.586497	0.971865	1.0864	0.814703	0.40608	0.860217	1.01291	0.715737	0.467435	1.1637	0.51847	0.451514	0.742087	0.786643
	0.707229	0.689958	1.14269	0.771037	1.02412	0.758098	0.466503	0.714035	0.542755	1.1276	0.828667	0.725566	0.445513	0.854143	0.321004	1.10697	0.80395	1.21782	0.991326	0.601125	0.939508	0.537776	0.266934	0.911136	1.35467	0.661081	0.249608	0.793957	0.614321	0.46293	0.330283	0.921769	0.865379	0.732739	0.352565	1.16534	1.21034	1.5896	0.604163	1.21924
	0.556728	0.609074	1.18452	0.998365	1.07286	0.837801	0.650859	0.620912	0.4856	0.887046	0.922193	0.545675	1.26403	0.394961	0.28135	1.26708	0.986358	0.590607	0.673842	0.463262	0.653235	0.657323	0.64028	0.707583	1.31037	0.233885	0.147549	0.854186	0.733434	0.727186	0.468541	1.12742	0.697681	0.470936	0.297382	0.960018	1.05237	1.02306	0.572503	0.645819
	1.0711	0.69206	0.785648	0.785646	0.990491	0.642495	0.349536	0.864633	0.692025	1.36074	0.994109	0.731906	0.888659	0.910524	0.404373	0.933514	0.895745	1.01728	0.606942	0.576632	0.850439	0.422246	0.54566	0.84013	1.04725	0.438204	0.605162	0.623967	0.908245	0.505659	0.433919	0.969288	0.532315	0.861496	0.474783	1.15709	0.866996	1.06487	0.619548	0.822553
	0.891174	0.885289	0.724827	0.561387	0.752575	0.899238	0.63845	1.13868	0.769244	1.20731	0.779425	0.794702	1.10526	0.585084	0.414431	1.32951	0.339026	1.36362	0.701946	0.42736	0.784157	0.624594	0.484454	1.17107	0.983459	0.811993	0.267791	0.744364	0.776508	0.472743	0.415726	0.776782	0.698045	0.336451	0.605903	1.17951	0.997724	1.24756	0.443483	0.580088
	0.841449	0.477448	0.91332	0.858948	1.123	0.775905	0.652575	0.701548	-0.0991032	1.17519	0.754445	0.651259	1.2101	0.433014	0.347254	0.905149	1.02924	0.980033	0.733463	0.414169	0.845966	0.699264	0.328816	1.16894	0.856079	0.674945	0.661793	1.058	0.665004	0.387733	0.337069	1.02558	0.466297	0.920969	0.578137	1.49909	0.544795	0.524675	0.500603	0.452066
	0.236511	0.302859	1.07496	0.914367	1.13894	0.741143	0.569329	1.00832	0.452103	1.33294	1.00119	0.399279	1.15667	-0.0238042	0.0506378	1.3551	1.01737	1.00011	0.575616	0.506468	0.753957	0.584805	0.287531	1.10832	1.0242	0.740772	0.358119	0.987076	0.512257	0.822123	0.418299	0.977489	0.632281	0.557129	0.312244	0.294548	1.12944	0.976946	0.533683	1.09972
	0.38288	0.880692	1.00707	0.584969	1.08384	0.565607	0.47373	0.633309	0.867882	1.29915	0.352741	0.833114	1.44047	0.494993	0.193646	0.97427	0.761969	1.5112	0.710066	0.721666	0.791296	0.661347	0.371503	0.538597	0.890596	0.61504	0.381911	1.1702	0.543161	0.682618	0.438414	0.872054	0.887071	1.01562	0.286022	1.01252	0.660654	0.686614	0.233694	0.925022
	0.768061	1.19027	0.82438	0.742725	1.04037	0.93301	0.546108	0.900838	0.746684	0.983749	0.591556	0.484404	1.21854	0.573664	0.379513	1.13645	0.873387	0.91777	0.916536	0.631017	0.583342	0.499171	0.32322	1.31635	0.869229	0.747526	0.350255	1.09587	0.759014	0.945364	0.419923	0.739334	0.983403	0.851699	0.378095	1.13426	0.305933	1.42775	0.600616	0.906476
	1.20424	0.604978	0.701187	0.985397	0.945234	0.819921	0.624984	0.819996	0.436186	0.820522	0.651312	0.173187	1.15202	0.614708	0.419732	0.878915	1.01258	1.0748	0.691494	0.542223	0.709677	0.139394	0.399627	0.855904	0.968165	0.317225	0.83589	0.887379	0.828423	0.86089	0.279442	1.03861	0.49653	0.324061	0.236149	0.884455	0.824813	1.08305	0.201643	0.862798
	0.843016	0.720749	0.963346	0.641094	1.07595	0.936224	0.480353	1.01367	0.602339	0.89309	1.07772	0.879069	0.595799	0.759779	0.106925	1.00142	0.724494	1.42441	0.806266	0.21731	0.667836	0.358566	0.360023	1.36424	0.932691	0.461803	0.168854	0.65251	0.97721	0.856178	0.423268	0.899647	0.325357	0.364711	0.540195	1.18578	0.674588	0.97624	0.382523	1.10947
	0.969285	0.932237	1.04362	0.490798	0.994186	0.680165	0.499193	1.09665	0.532316	0.719143	0.976728	0.802857	1.09543	0.321706	0.0662248	1.02972	0.805842	1.5492	0.888432	0.521235	0.777269	0.829449	0.386731	0.915744	0.578013	0.928545	0.122818	0.53142	0.433265	0.754616	0.721153	1.11454	0.478436	0.189569	0.473345	1.16797	1.08811	1.12274	0.641983	0.540671
	0.961174	0.658133	0.915002	1.03952	1.2235	0.866388	0.261956	1.07931	0.83486	1.33802	1.00311	0.538503	0.823254	0.460912	0.416865	0.780589	0.782288	0.959036	1.22005	0.604963	0.807926	0.168869	0.332649	1.31369	0.936431	0.400753	0.179935	1.01695	0.747224	0.86862	0.295492	1.59199	0.293929	0.642903	0.463605	0.983741	1.10468	0.745279	0.450597	0.896342
	0.800133	0.763288	0.46279	1.04567	1.17944	0.695831	0.584552	0.92252	0.49278	0.980614	1.05144	0.646121	0.581873	0.33987	0.45041	1.29181	0.717012	0.589815	0.768993	0.669109	0.59674	0.345727	0.332622	1.34702	1.10657	0.885297	0.171528	0.486709	0.812497	1.07538	0.581816	1.11588	0.992321	0.78159	0.263467	0.98423	0.884526	0.8474	0.213988	1.10942
	0.705477	0.771011	0.941019	1.04835	1.39209	0.84944	0.70422	1.22369	0.721389	0.824191	0.615075	0.169156	1.19667	0.611489	0.394775	1.05745	0.994479	0.928887	0.61892	0.690705	0.731023	0.316113	0.497084	1.34956	1.11239	0.438025	0.062639	1.07288	1.04026	0.772928	0.394244	0.599686	0.761484	0.703354	0.412861	0.293367	0.950546	0.473618	0.300334	0.779291
	0.551017	0.975948	0.7641	0.805166	0.696495	0.535258	0.533761	0.755076	0.877134	1.00604	0.806951	0.526291	1.42466	0.48971	0.283346	0.328803	1.05376	0.978096	0.658302	0.556341	0.824725	0.436455	0.515399	1.39204	1.00056	0.830201	0.340875	0.899539	0.898928	0.810129	0.25002	0.990929	0.438717	0.119686	0.371185	1.28363	1.40643	0.693574	0.280217	0.801285
	0.77701	0.577419	0.939746	0.457002	0.167093	0.665278	0.455894	0.939001	0.846615	1.22892	0.746989	0.835312	1.02828	-0.0198126	0.089203	1.4317	0.982648	0.844209	0.795838	0.771659	0.336981	0.645159	0.200617	1.20722	0.594744	0.321998	0.227191	0.738665	0.474485	0.770843	0.536008	0.825023	1.06566	0.532016	0.75518	0.726106	0.454463	1.18574	0.420878	1.1946
	1.22511	0.647383	1.01999	0.889367	1.13919	0.499382	0.452101	0.780512	0.983016	1.27848	0.721405	0.34839	1.13953	-0.141009	0.112384	1.23687	0.268699	1.27654	0.693595	0.615223	0.723373	0.541997	0.365175	0.398273	1.46771	0.490113	0.199878	0.81962	0.789693	0.232367	0.434462	0.909737	1.11509	0.723523	0.525016	1.18965	1.19582	0.922581	0.16916	0.766574
	0.741286	0.336739	1.00612	0.982798	0.680036	0.755987	0.507201	0.748569	0.9661	1.34009	1.05862	0.0182634	1.33995	0.258673	0.210567	0.943847	0.762906	0.902241	0.873124	0.641621	0.557148	0.746232	0.0507778	0.633669	1.14623	0.567214	0.28404	1.20742	0.994171	0.592016	0.54879	1.35048	0.852461	0.940572	0.30092	1.06816	1.13751	0.609887	0.312277	1.45819
	0.570598	0.615505	0.926148	0.687066	0.734077	0.715477	0.794283	1.23194	0.668418	1.0411	0.849089	0.465188	0.923355	0.173691	0.204886	0.774071	1.05455	0.779883	0.741412	0.552788	0.680121	0.663503	0.329971	1.16833	0.931743	0.255035	0.246303	1.08112	0.668357	0.672069	0.30366	1.19769	0.555928	0.483492	0.513927	0.634266	1.43102	0.434589	0.368073	1.78289
	0.64586	1.47979	1.22727	1.01019	1.03298	0.607354	0.468204	0.565717	1.19654	0.47405	0.61206	0.53425	0.51132	0.559242	0.172654	0.81801	1.0133	0.350881	0.639784	0.600819	0.913584	0.353606	0.33023	1.28428	0.887405	0.504459	0.206623	0.792747	0.834276	0.853688	0.594095	0.845529	0.902287	0.574343	0.326981	1.10417	0.652213	0.476018	0.254308	1.32461
	0.841852	1.14988	1.22838	0.764039	1.085	0.682981	0.619976	0.693837	0.650835	0.940879	0.0634779	0.259195	0.922258	0.212132	0.24175	1.03808	0.843885	0.688824	0.66302	0.535217	0.663947	0.697187	0.307198	1.02761	0.147431	0.563401	0.226713	1.11422	0.89675	0.844579	0.386467	1.29379	0.949369	0.886408	0.710115	1.00407	1.31953	0.980624	0.41984	0.942259
	1.0285	1.03368	0.643471	0.912055	1.20383	0.594242	0.67369	1.00698	0.791983	1.42418	0.561448	0.672372	0.899871	1.2788	0.252366	0.725332	0.939626	0.478975	0.577703	0.627898	0.468347	0.311157	0.388566	1.09386	1.01806	0.654159	0.213263	0.678838	0.954035	0.739149	0.41108	0.931883	1.23173	0.854142	0.380573	0.859836	1.39319	0.15774	0.266796	1.16769
	1.22803	1.00691	1.10534	0.699582	0.690532	0.718181	0.404812	0.679436	0.709339	0.49677	0.233975	0.205878	1.46786	0.38181	0.521976	1.4997	0.788578	0.934233	0.705579	0.591717	0.869195	0.54437	0.441406	0.462364	0.972467	0.83608	0.32543	0.945654	0.701909	0.806549	0.571013	0.734713	0.989838	0.667675	0.536028	0.646866	0.900244	0.793573	0.185417	0.846229
	1.00799	1.0816	0.962105	0.92628	0.759574	0.673362	0.321332	0.738032	0.988177	0.700859	0.642084	0.273658	1.06694	0.542669	0.250384	1.24525	0.803845	0.765953	0.901213	0.761091	1.16349	0.446935	0.297525	0.893786	1.12193	0.719655	0.310453	1.26095	1.20083	0.946174	0.157091	1.00715	0.662808	0.511287	0.643321	1.01453	1.03702	0.467562	0.352218	1.11633
	0.565567	1.30047	0.839944	0.950317	0.83352	0.865284	0.323051	0.437777	0.679144	1.24738	0.723572	0.473186	1.06652	0.62915	0.406516	1.18307	0.375754	0.926453	0.853956	0.461756	0.888077	0.8027	0.43569	1.22979	1.12567	0.703157	0.305038	0.678821	0.911833	0.821866	0.202065	1.00598	0.922258	0.647873	0.229859	1.18908	0.96985	0.257761	0.434593	1.01553
	0.665602	0.85772	0.940559	1.01682	0.880517	0.18393	0.270139	1.24385	1.24407	0.984003	1.02596	0.642258	0.454107	0.573499	0.268619	0.846258	0.806158	1.22671	0.538678	0.666883	0.843095	0.674776	0.334033	0.69993	0.712463	0.723643	0.234796	1.04729	1.06018	0.687507	0.44369	0.602377	1.03215	0.758898	0.644557	1.29883	0.526921	0.573844	0.385467	1.39868
	0.762951	0.767785	0.84734	0.838369	0.788632	0.838864	0.787504	0.660149	0.97994	0.977843	0.857859	0.55265	0.400002	0.20153	0.369644	1.11623	1.0056	0.800717	0.517325	0.46633	0.640114	0.531569	0.413306	1.17062	1.41538	0.603777	0.228587	0.929326	0.939427	1.01071	0.43641	1.12971	1.12209	0.644656	0.405752	1.38297	0.982663	0.762888	0.536395	1.40677
	0.614931	1.41172	0.839939	1.03837	1.07834	0.939924	0.265654	0.568129	0.401522	0.475191	0.903774	0.392871	1.0432	0.518659	0.257293	1.30107	0.944652	1.18111	0.333828	0.641172	0.945184	0.451142	0.340754	0.998794	0.0135328	0.965177	0.330345	1.15857	0.616541	0.848595	0.369443	0.555513	0.753239	0.651444	0.549354	1.03129	1.36415	0.330325	0.302313	0.705544
	0.663294	1.21443	0.527407	0.628135	0.785115	0.864418	0.273842	0.701736	1.01658	1.61858	0.87822	0.74206	1.3638	0.235026	0.196003	1.12191	0.995702	1.34665	0.760135	0.744109	1.00106	0.33434	0.39351	1.08867	1.0726	0.588186	0.32713	1.01	0.646542	0.752445	0.389509	0.993245	0.909308	0.636983	0.419199	1.18547	0.923542	0.539468	0.566133	0.923732
	0.718704	1.49859	0.982324	0.864635	0.99494	0.791109	0.301952	1.22235	0.733382	1.42774	0.964297	-0.045098	0.43586	0.358358	0.316063	1.29652	1.10503	1.08733	0.481108	0.429291	0.894177	0.315709	0.35467	0.969365	1.32841	0.64303	0.208011	1.21953	0.538233	0.903926	0.406821	1.12243	0.599802	0.715597	0.48098	1.12693	1.48988	0.776726	0.500143	0.733055
	0.771571	1.35633	0.986276	0.825782	1.07501	0.720809	0.475667	0.836926	0.567509	1.2975	-0.110486	0.604474	0.552434	0.5874	0.114166	1.12446	0.833689	1.21359	0.479506	0.568228	0.760585	0.502178	0.527777	1.00812	0.797239	0.645567	0.247493	1.25482	0.307334	0.740734	0.447492	0.80436	0.81888	0.177504	0.526887	0.919004	1.40366	0.659524	0.571546	0.835713
	0.835901	1.31079	0.749332	0.785818	1.06857	1.11235	0.379709	1.03492	0.35323	0.927505	1.17981	0.36251	0.950353	0.529597	0.23198	1.14487	0.857464	1.07907	0.732114	0.616264	0.858623	0.466601	0.34508	0.982328	1.3199	0.528675	0.408668	1.26552	1.20519	0.410005	0.363013	1.03274	1.38943	0.483279	0.409065	0.608082	0.932566	0.703198	0.493537	0.575307
	0.786237	0.760131	0.724754	0.636215	0.937454	0.494597	0.297288	1.15352	0.883327	1.11635	0.866271	0.563769	0.188282	0.581478	0.436912	1.22356	0.662418	1.48326	0.544666	0.651333	0.611098	0.704068	0.414749	1.13421	0.880819	1.06355	0.189282	1.06994	0.999252	0.0599355	0.594239	1.05871	1.42136	0.944048	0.403718	1.11236	1.34254	0.134082	0.349801	1.20076
	0.628553	1.34114	0.997653	0.987879	0.876314	0.740069	0.385474	0.294087	0.352832	1.1199	1.09803	0.110166	1.52898	0.249109	0.602002	1.10247	1.15613	1.07208	0.726865	0.481912	0.588315	0.28462	0.462203	0.751525	0.489484	0.513119	0.319835	0.835003	0.973071	0.617423	0.620971	1.67427	1.12647	1.1721	0.399186	1.49662	1.09988	0.767944	0.604637	0.776604
	0.779085	1.31029	1.1073	0.975116	1.06808	0.687414	0.326001	0.741001	0.302426	0.573379	0.347408	0.304617	0.861534	0.468729	0.383005	0.929418	0.887513	0.705664	0.666763	0.398615	0.449398	0.509932	0.35621	0.946469	1.22199	0.605047	0.309193	0.741794	0.787653	0.685823	0.126559	0.758189	0.99232	0.549816	0.412097	1.0723	1.18122	0.682965	0.523281	0.977635
	0.771891	1.70831	0.710844	0.814914	0.82168	0.750701	0.445141	0.854573	0.645165	0.796411	0.978984	0.454578	0.786313	0.299128	0.651492	0.81577	1.01678	1.31134	0.831118	0.753278	0.534985	0.430285	0.448001	0.889841	1.11003	0.566241	0.247638	1.03453	0.853937	0.883348	0.268011	0.683767	0.591491	0.67966	0.495205	1.02901	1.0882	0.61018	0.226586	0.852666
	0.833856	1.31861	0.899846	0.74071	1.25889	0.820878	0.452648	0.811779	0.826313	0.594607	1.0027	0.525786	0.611494	0.368191	0.568606	1.04734	0.872166	0.596386	0.574124	0.545633	0.914483	0.781463	0.453005	0.270018	0.960024	0.65911	0.27061	1.0972	0.430391	1.1688	0.201559	0.680822	1.07525	0.5902	0.236518	1.06084	1.09053	0.832843	0.401321	1.15912
	1.0095	0.663225	0.750878	0.702014	0.739759	0.784207	0.590097	0.23879	0.597956	1.18348	0.854391	0.670483	0.864862	0.299241	0.266132	1.06286	0.880965	1.90236	0.662287	0.34418	0.576049	0.526633	0.619231	0.385205	1.39899	1.0394	0.400041	0.751471	0.316293	0.534922	0.437204	0.840856	1.20149	0.886582	0.474672	1.38835	0.598652	0.656033	0.243298	0.96699
	0.778825	0.741683	0.970884	0.925209	0.960615	0.833917	0.378202	0.17845	0.58299	1.34334	0.496149	0.655552	0.6959	0.548947	0.413713	1.04289	0.920201	1.61013	0.629667	0.241821	0.554503	0.589752	0.306106	0.87981	0.966809	0.635119	0.357882	1.16366	0.70918	0.525882	0.234515	0.578067	0.737916	0.675301	0.803405	0.971712	0.804754	0.0556039	0.593742	0.331547
	0.813903	1.05379	0.547321	0.877105	1.06852	0.982774	0.626413	0.475592	0.622344	1.03571	1.17889	0.602777	0.835765	0.434112	0.550225	1.14758	0.815283	0.430409	0.576491	0.539876	0.681232	0.607391	0.531315	0.742102	0.91801	0.643597	0.267372	0.907028	1.09643	0.739353	0.239753	0.71351	1.27493	0.524542	0.399069	0.289303	0.335651	0.910018	0.312544	0.763903
	0.844695	1.12641	0.464067	0.705869	0.955018	0.664983	0.597507	0.520373	0.629732	1.3344	0.352058	0.25248	0.816883	0.563673	0.380833	1.0322	0.45012	1.0364	0.361473	0.463454	0.894841	0.546738	0.254837	1.12333	0.87749	0.823612	0.252251	0.539646	0.700539	0.775254	0.471433	1.08614	0.932357	0.886881	0.647454	1.02239	1.47793	0.721856	0.466105	1.24034
	0.627759	0.982345	0.910552	0.568783	0.982433	0.848397	0.350631	0.648468	0.545534	1.17035	0.410505	0.35792	1.02705	0.546673	0.172309	1.05767	0.896964	0.327503	0.842336	0.425106	0.732083	0.230108	0.302373	0.743254	0.824099	0.581644	0.04706	1.25586	0.884834	0.834798	0.264262	1.06753	1.10487	1.01514	0.344108	0.749945	1.12983	0.473886	0.680709	1.15437
	1.11678	0.723812	0.915008	0.561128	0.920414	0.817301	0.666991	0.337218	0.507983	0.959277	0.888183	0.370382	0.707126	0.677036	0.373684	0.64356	0.973282	1.05431	0.706393	0.505562	0.607396	0.544185	0.434161	0.451113	1.06876	0.635503	0.377153	1.20442	0.970071	0.792295	0.299678	1.00096	1.14048	1.04168	0.727797	1.08679	0.97715	0.493408	0.4103	0.876007
	0.789265	0.95547	0.604832	0.921848	0.742649	1.02267	0.400875	0.782395	0.369112	1.16164	0.300361	0.373149	0.860201	0.252748	0.186235	1.30992	0.963159	1.02572	0.809248	0.698715	0.504019	0.539746	0.36159	0.735405	1.1084	0.833862	0.292182	0.911781	0.607665	0.963789	0.576586	1.15866	0.933586	0.954118	0.473336	1.26281	1.53716	0.667841	0.397232	1.5661
	0.881389	0.87556	0.96361	0.796378	1.15713	0.891897	0.382362	0.615892	0.423129	1.00061	0.607503	0.484247	0.788788	0.40504	0.50717	1.08906	0.872815	0.894599	0.572937	0.447083	0.668263	0.470656	0.1269	0.48361	0.606667	0.675503	0.239451	0.811575	0.850297	0.773889	0.443075	0.834475	1.05358	1.12266	0.303984	1.24571	1.20672	0.828302	0.281602	0.881199
	0.983337	1.67041	0.999756	1.06918	1.24806	0.779975	0.385086	0.789803	0.990224	1.14633	0.358541	0.102622	0.98635	-0.0256179	0.479137	0.506819	0.650567	1.00997	0.613671	0.627172	0.850025	0.560035	0.246027	0.972247	0.973382	0.737306	0.355756	0.779774	0.77194	1.07721	0.444736	1.72769	1.074	1.29936	0.33003	0.889671	1.13325	0.172954	0.410044	1.28743
	0.792368	1.04097	0.853558	0.984597	0.726596	0.556333	0.486147	0.907919	0.559318	1.50361	0.61859	0.425372	0.785408	0.50378	0.533333	1.01945	1.01645	1.15862	0.915188	0.592955	0.820859	0.315582	0.373201	1.11724	0.989918	0.617344	0.28855	0.874718	0.375103	0.655283	0.289811	0.389828	0.865927	1.06747	0.422361	0.960168	0.986704	0.841428	0.337154	0.651821
	0.718957	1.24152	0.744187	0.778529	0.971974	0.728262	0.428741	0.984139	1.03802	1.25887	0.306163	0.581442	1.03585	0.168707	0.44993	0.874402	0.81199	0.910751	0.704785	0.702694	0.766909	0.458734	0.492767	1.10148	0.65747	0.744659	0.277209	0.575118	0.540807	1.04779	0.502013	0.896256	1.06567	0.925886	0.543179	1.22384	0.439589	0.813402	0.512272	1.52742
	1.06356	0.995325	0.487114	0.784092	1.18563	0.73892	0.422114	0.973021	0.990446	0.983874	0.713825	0.286181	1.30714	0.567587	0.514186	0.998291	0.726152	1.2069	0.277231	0.631131	0.725763	0.524517	0.387067	0.819042	0.759989	0.952772	0.444072	0.757087	0.818091	0.947155	0.377572	0.784487	0.983084	0.980768	0.540524	1.24747	1.18443	0.828915	0.373026	1.08583
	0.768295	0.415498	0.753768	0.837228	1.10516	0.415895	0.39349	1.28395	0.503666	0.533478	0.644035	0.643265	0.413977	0.290343	0.361089	0.980027	0.952948	1.3033	0.717543	0.473611	0.817481	0.603035	0.154615	1.19382	0.278304	0.971014	0.428831	0.825386	0.797764	0.961064	0.423019	0.858379	1.04061	1.29865	0.294933	1.16761	1.6934	0.898496	0.542349	0.800297
	0.96054	1.72623	0.532929	0.694389	0.898678	0.684806	0.58282	0.620553	0.837672	0.882061	0.128422	0.909986	1.1334	0.192746	0.0864654	1.38535	0.899938	0.588544	0.435701	0.668211	1.05294	0.43735	0.192116	1.12986	0.491794	0.691532	0.297006	1.4045	0.282374	0.63827	0.377915	1.16042	1.17229	0.998831	0.403065	1.36055	0.345207	0.825298	0.288305	0.933137
	0.912103	1.25547	1.03275	0.897063	1.12511	0.706293	0.358912	1.22729	0.83234	0.299849	0.88197	0.666716	0.909103	0.413961	0.521176	0.831897	0.886459	1.58477	0.839121	0.521184	0.75559	0.652665	0.525291	1.30208	0.618115	0.695462	0.378573	1.30831	0.719757	0.71066	0.360936	1.24842	0.838152	1.26057	0.424319	0.930229	0.85674	0.743645	0.298495	1.60777
	0.924621	0.9161	1.12918	0.963003	1.12436	0.588852	0.382317	0.892007	0.9176	0.799678	0.937558	0.886951	1.2944	0.815013	0.466687	0.661608	0.918153	0.816472	0.205878	0.705238	0.750171	0.568419	0.466586	1.01167	1.08966	0.751526	0.302082	1.50303	0.888638	1.02054	0.392088	0.707309	0.588505	1.08571	0.294715	0.197979	0.461302	1.06696	0.466666	1.12517
	0.910131	0.635426	1.16067	0.702873	0.274756	0.727603	0.169686	1.0632	0.427914	1.12429	0.630017	0.589669	1.333	0.592894	0.46503	1.05505	0.713749	1.43382	0.728841	0.697773	0.80004	0.585755	0.388292	1.10906	0.752063	0.773894	0.258192	0.900226	0.887121	0.86631	0.515099	0.878834	0.785274	0.697133	0.439853	0.924931	0.781967	1.30775	0.880182	1.02676
	1.05913	1.70172	0.830567	0.681861	0.865664	0.454004	0.627115	1.16042	0.421993	0.962953	0.977041	0.366702	0.982713	0.749922	0.429676	0.820033	0.577707	1.2201	0.656204	0.699541	0.762919	0.552173	0.160596	1.20225	1.23786	0.732347	0.325291	1.24082	1.02173	0.788906	0.696306	1.03869	0.342039	0.725686	0.693995	1.32665	0.882511	0.871837	0.428763	1.12782
	1.58592	0.234614	0.867845	0.735863	1.0803	0.640186	0.298572	1.34947	0.740828	0.818122	0.696002	0.405301	0.0607742	0.9622	0.291612	0.970054	0.662898	1.07993	0.716053	0.388946	0.656206	0.572901	2.31464e-05	0.554482	0.422027	0.801977	0.469378	0.6509	0.974604	0.330166	0.462079	0.659413	0.790681	0.292581	0.497774	0.900479	1.31407	0.99786	0.35892	0.783456
	0.55665	0.530424	1.19032	0.693786	1.02443	0.714035	0.499255	1.18359	0.780282	1.09829	0.154291	0.322124	1.34089	0.526614	0.388161	1.09088	0.64467	1.17293	0.670266	0.437663	0.556297	0.667437	0.118638	1.28882	1.12078	0.761437	0.26595	1.1687	1.07149	0.949859	0.500565	1.12515	0.935231	0.980929	0.0561817	0.809573	0.999037	0.948795	0.514292	1.14027
	0.901206	0.34713	0.923313	0.639049	1.22536	0.778689	0.504811	1.16764	0.681612	0.704483	0.829337	0.841191	1.02959	0.11556	0.231235	0.610114	0.694002	1.29136	0.536393	0.317567	0.950509	0.590272	0.308606	1.30137	1.20886	0.858568	0.278929	1.13919	1.06469	0.711519	0.358397	1.25083	0.953209	0.952206	0.106539	0.82346	1.11987	1.07629	0.481417	0.809311
	0.826339	1.01342	1.19635	0.672003	0.93223	0.72032	0.360437	1.04414	0.657685	1.23381	0.406608	0.647739	0.807633	0.00367493	0.28477	1.1383	0.77468	0.863302	0.537274	0.452652	0.43018	0.496879	0.430913	1.12533	0.916156	0.815954	0.431945	1.33657	0.517776	0.843942	0.403806	0.678145	0.755132	0.516147	0.567185	1.06024	1.02185	0.969635	0.426716	0.78611
	0.99796	1.0226	1.04338	0.926386	1.03198	0.839114	0.341394	1.00482	0.602743	0.371229	1.12739	1.10456	0.688547	0.502105	0.454138	0.839935	0.872534	1.70688	0.889015	0.394883	0.665603	0.601866	0.344115	0.785479	0.829148	0.728686	0.314372	0.650601	0.588856	0.517125	0.608099	0.899164	1.27873	0.689157	0.400077	1.22795	1.36763	0.736929	0.347917	0.990725
	1.04911	1.20779	1.05629	0.71646	1.01165	0.755928	0.597692	1.15968	0.910562	1.04972	0.976189	1.01545	1.01977	0.542717	0.505518	1.00001	0.752586	0.772085	0.884716	0.524238	0.797445	0.564424	0.30045	1.0624	1.06583	0.785141	0.482753	1.2025	0.818704	0.478558	0.449435	0.83225	0.743412	0.978363	0.506774	0.671724	1.66616	1.16272	0.197091	0.675494
	0.975554	0.835054	0.986541	0.942406	0.928311	0.649518	0.333639	1.10516	0.577013	0.855206	1.03447	0.432869	0.399103	0.981008	0.44999	0.829717	0.719475	1.35835	0.937434	0.693471	0.902291	0.432268	0.33766	1.09687	0.893489	0.810632	0.598797	0.916334	0.872562	0.90211	0.44815	0.832232	0.799469	0.504772	0.460973	1.08144	0.959573	0.920151	0.107324	0.774271
	0.794788	1.20026	0.748041	0.471117	0.758231	0.555813	0.652088	1.0333	0.948644	1.13799	0.775891	0.678216	0.767337	0.655263	0.434677	0.70635	0.875351	1.12097	0.295873	0.464816	0.696027	0.562889	0.337117	1.01705	0.938583	0.660608	0.342174	1.48757	0.667851	0.744548	0.359319	1.04508	0.75317	0.859597	0.355474	1.30545	1.26526	0.578651	0.283571	1.24424
	0.863817	0.896241	0.943184	0.515476	1.20351	0.687777	0.277799	1.03509	0.550744	0.800343	0.557685	0.805051	0.981777	0.528494	0.382267	0.867641	0.464516	1.20402	0.865315	0.636325	0.921882	0.421847	0.42461	0.847316	1.0026	0.532946	0.345096	1.01164	0.222046	0.828208	0.484722	0.711118	1.09819	0.973077	0.398658	0.77835	1.245	0.728065	0.352431	0.987911
	0.384995	0.650931	1.59903	0.926877	0.98418	0.744414	0.443498	1.31369	0.65919	1.18561	0.52917	0.518165	0.968162	0.316053	0.2942	0.704868	0.605896	1.21447	0.784269	0.52444	0.802367	0.415123	0.352706	1.31774	0.873762	0.787335	0.366321	1.49456	0.695039	0.692602	0.340974	0.194059	0.799419	1.17709	0.292734	1.07706	0.655626	0.942693	0.549507	1.49748
	0.755663	1.25022	1.225	0.545277	0.971413	0.698026	0.209364	1.44895	0.763293	0.882996	0.587621	0.639818	0.130917	0.676336	0.440975	0.983985	0.909649	1.13509	0.66546	0.606706	0.834327	0.430545	0.298994	0.806395	1.13801	0.90413	0.351523	0.785078	0.77318	0.904414	0.561093	1.03348	0.529758	0.629919	0.407483	0.669648	0.911901	0.782166	0.725631	0.891625
	0.452191	0.587262	1.36626	0.673965	0.726385	0.592587	0.366734	1.13097	0.794911	1.56827	0.829398	0.245281	1.17276	0.633731	0.429416	1.18583	0.599037	0.86353	0.742319	0.817865	0.92918	0.661024	0.41069	1.20502	1.0377	0.566204	0.412725	1.22981	0.734363	0.164003	0.0480043	0.766967	0.795504	0.871106	0.284716	1.46581	1.33253	0.745145	0.275156	1.2636
	0.413651	0.964983	1.24955	0.631973	0.977141	0.706288	0.201607	1.05419	0.623841	0.147011	1.19549	0.573659	1.04996	0.505593	0.360395	0.957754	0.95508	1.06203	1.0342	0.706268	0.870013	0.611071	0.290187	1.32317	0.57714	0.738068	0.224207	0.286793	0.725561	0.545007	0.143691	1.12776	1.2174	0.543671	0.206688	1.1544	0.630672	0.821334	0.455329	0.75229
	0.919771	1.06673	0.857064	0.272439	0.809481	0.549583	0.365805	0.596655	0.990563	0.936078	0.722714	0.308135	1.05913	0.472528	0.345195	0.871206	0.833963	1.33837	0.761919	0.602128	0.946813	0.496224	0.28846	0.795439	0.561552	0.544969	0.200297	1.53458	1.13561	0.576812	0.34272	1.20292	0.924938	1.15717	0.313913	0.72095	0.96938	0.757979	0.55696	1.3356
	0.811664	0.85859	1.0146	0.798339	0.889719	0.972098	0.313793	0.980212	0.777677	1.08574	0.683471	0.633685	0.927857	0.479263	0.39573	1.11692	0.972117	1.26941	0.80412	0.566687	0.658611	0.438751	0.379938	1.01682	1.00118	0.796974	0.280272	1.4403	0.736722	0.689049	0.53875	0.896788	0.944786	1.10244	0.385875	1.28991	1.24417	0.442005	0.699127	1.45613
	0.740926	0.532628	1.17687	0.578554	0.878297	0.770325	0.439727	1.15362	0.661221	0.871221	0.804925	0.541388	1.10473	0.634603	0.466255	0.86632	0.737018	1.07476	0.638444	0.617274	0.848912	0.477166	0.348496	0.675002	1.08914	0.446149	0.416817	0.970265	1.07255	0.520309	0.417869	0.635583	0.701833	0.494818	0.375696	1.23579	1.39244	0.918962	0.77383	0.949202
	0.880329	1.28445	1.17802	1.00404	0.79944	0.741767	0.442084	0.86587	0.603956	1.63205	0.398601	0.675602	0.740095	0.471382	0.433495	1.01076	0.906372	0.846255	0.87681	0.618715	0.791923	0.599594	0.481304	0.727546	0.826173	0.753725	0.34292	1.28583	1.1477	0.518371	0.479944	1.49945	0.976445	0.679126	0.222193	0.951526	1.29848	0.878804	0.241317	1.24227
	1.07956	1.46398	1.2579	1.18794	1.20677	0.862897	0.260141	1.01082	0.833327	1.01765	0.52257	0.535877	0.209404	0.715928	0.399149	0.620261	0.659074	0.989619	0.887467	0.649213	0.840901	0.456318	0.230142	0.956383	0.887654	0.685883	0.540986	1.26643	0.434294	0.660574	0.47057	0.962303	0.676284	0.444881	0.366938	0.944302	0.988036	0.770439	0.507326	1.14883
	0.774188	1.72301	1.18217	0.91352	0.680717	0.905663	0.230652	1.36692	1.17242	0.363961	0.61639	0.720509	1.4025	0.622723	0.618483	1.06491	0.953811	0.968614	0.765417	0.648413	0.661726	0.613357	0.430281	0.492364	1.20343	0.797796	0.219514	0.976702	0.73724	0.1643	0.433239	1.18944	0.91051	0.783528	0.474513	1.01134	0.253525	0.971386	0.316295	1.77511
	0.799952	1.22965	1.21318	0.877559	0.987364	0.859673	0.11149	0.860311	0.422967	1.00568	0.869729	0.822983	1.1684	0.479123	0.457157	0.652369	0.805941	0.941032	0.869699	0.357413	0.643708	0.724156	0.319794	0.827804	0.676114	0.770865	0.322906	1.33888	0.669679	0.624365	0.606961	0.554418	0.970795	0.639942	0.135808	1.20414	0.988897	1.34343	0.077916	1.14791
	0.66255	1.25718	0.835946	1.01968	1.09598	0.82738	0.387531	0.904189	0.736921	1.17985	0.76266	0.404135	1.11164	0.549501	0.251513	0.302439	0.830269	0.488276	0.917322	0.107415	0.766407	0.483633	0.279356	0.972877	0.673341	0.695889	0.308832	0.996429	0.942812	0.462182	0.385009	1.45714	0.383305	0.653652	0.347319	1.25184	1.27781	0.713208	0.16306	0.968111
	0.705223	1.23368	0.849534	0.789973	1.24065	0.777357	0.437979	0.909402	0.534818	1.10726	0.866616	0.573551	1.21017	0.400416	0.50254	0.788737	0.595155	1.34001	0.940655	0.767458	0.787267	0.50819	0.270331	1.02625	1.35945	0.71422	0.458629	1.12976	0.84784	0.571699	0.507455	1.28793	0.983818	0.657078	0.412082	0.938491	1.03986	1.07888	0.605335	1.41809
	0.799014	1.01494	1.1779	0.320311	1.11117	0.869816	0.246538	0.537385	0.654726	1.26077	0.811102	0.449405	1.19594	0.501947	0.202921	0.644842	0.800535	1.13956	0.809548	0.716956	0.639018	0.612744	0.299638	0.83667	1.04754	0.501971	0.204758	1.25359	1.01282	0.744458	0.507033	1.12485	0.882286	1.05809	0.516969	1.2209	1.02113	0.984302	0.275201	1.25072
	0.827546	0.573929	0.567043	0.783878	1.14918	0.860651	0.497867	1.05777	0.483184	1.15056	0.831984	0.553221	1.06358	0.147797	0.348097	0.258502	0.589127	1.55814	0.767841	0.269067	0.360565	0.696018	0.406873	1.19795	1.39897	0.555503	0.237005	1.40265	1.01063	0.749291	0.773651	0.951079	0.808398	0.783096	0.146489	1.05131	1.18343	0.152388	0.331288	1.4902
	0.553769	1.04491	1.32453	0.968493	1.12308	0.813861	0.176277	1.05388	0.587815	1.24372	0.705963	0.710624	0.343912	0.470118	0.436801	0.890181	0.895973	1.17	0.577336	0.457885	0.690125	0.463188	0.468708	0.989923	1.01586	0.454709	0.286644	1.09729	1.02956	0.767375	0.382541	1.00379	1.09943	0.564644	0.245348	0.958743	0.27344	0.802347	0.289042	0.780666
	0.857391	0.739998	1.14965	0.485356	1.21056	0.818348	0.141151	0.888476	-0.132601	1.62951	0.589997	0.405764	1.14344	0.480127	0.386024	0.872404	0.846458	0.786026	0.682932	0.488672	0.658626	0.0990526	0.357765	0.869283	0.462814	0.711998	0.271087	1.20244	0.974309	0.554011	0.419018	0.814618	0.985174	0.720028	0.991026	1.31584	0.858502	0.955783	0.455546	0.551125
	1.05253	1.14196	0.877341	1.22218	1.01017	0.819355	0.176897	1.34955	0.567233	1.25393	0.663063	0.511607	0.0868974	0.542933	0.327341	0.687831	0.93288	1.31962	0.737691	0.622344	0.696736	0.768351	0.420896	1.18964	1.00959	0.853289	0.171957	1.09237	0.577642	0.986631	0.429522	0.854893	1.21618	0.478774	0.310488	1.20833	1.20528	0.682515	0.399642	1.84593
	1.03726	0.83914	0.939779	0.665896	0.868829	0.845979	0.480536	0.75749	1.04094	1.24401	0.857544	0.737104	0.863638	0.403901	0.190061	1.02648	0.644756	0.819856	0.873056	0.138386	0.823672	0.539927	0.378262	0.872511	0.803367	0.921832	0.206488	1.14666	0.705545	0.621413	0.484143	1.07156	0.687019	0.987562	0.503728	0.999929	1.15655	0.851366	0.418992	0.585577
	0.868506	1.41916	1.04987	0.618261	0.660737	0.88219	0.162235	0.504425	0.593683	1.36656	0.726377	0.65774	0.862772	0.404097	0.215964	1.30739	0.923312	1.44654	0.714085	0.573478	0.711102	0.445948	0.290965	1.1749	0.675276	0.539726	0.173441	0.629402	0.497127	0.739835	0.258169	1.04476	0.946362	0.439395	0.352171	0.952423	1.31119	0.588226	0.309318	1.14017
	0.879025	1.09503	0.729457	0.787514	0.861663	0.703571	0.313504	0.802911	0.712944	1.32804	0.602934	0.678849	1.23495	0.469158	0.115203	1.14345	0.817419	1.21318	0.311277	0.364936	0.81986	0.399129	0.47335	1.02501	0.894051	0.516227	0.14558	1.09671	0.891492	0.335804	0.147249	0.985648	0.37268	0.810747	0.499015	0.863265	0.774655	1.0254	0.49551	0.906021
	0.85362	1.04526	0.950398	0.827565	0.744363	0.712094	0.174343	0.91606	0.660289	0.834289	0.857691	0.515004	1.03679	0.602972	0.536995	1.10901	0.899114	1.04131	0.544756	0.643631	0.783369	0.5945	0.326346	1.04124	0.761528	0.877784	0.379905	1.37499	0.944737	0.400488	0.350322	0.976196	0.517074	0.548083	0.446559	1.15602	1.34511	0.691862	0.444859	1.79042
	0.672135	1.1744	0.900781	0.744446	0.895613	0.991966	0.0495628	0.770855	0.608114	0.94543	0.554778	0.687472	1.30196	0.433576	0.2257	1.03888	0.539402	1.11824	0.348729	0.280818	0.85569	0.374719	0.32544	0.971077	1.46339	0.659039	0.179471	1.44885	1.07839	0.830685	0.46892	0.530826	1.02612	0.79592	0.639029	0.739685	0.644814	0.261255	0.722704	1.4728
	0.849299	0.664308	0.676358	0.725641	0.392078	0.903409	0.355067	0.999261	1.04363	1.44202	0.570277	0.629383	0.703394	0.654781	0.448386	0.718448	0.743244	0.862527	0.274179	0.573337	1.09569	0.637702	0.321525	0.733545	1.0036	0.581503	0.303099	1.09293	0.898093	0.798498	0.417174	1.19065	1.05701	0.478489	0.359268	1.05008	1.30808	0.488642	0.636398	0.930421
	1.2021	0.793475	1.18925	0.847827	0.835496	0.739826	0.136164	1.35675	0.526998	1.58127	0.854702	0.565136	0.889598	0.282256	0.261163	0.951699	0.885008	0.371559	0.520375	0.418961	0.847148	0.561471	0.439155	0.393205	0.97894	0.511126	0.158578	1.05076	0.823572	0.667256	0.355587	0.514837	0.363119	0.765318	0.476994	1.25451	1.17202	1.07642	0.656243	0.871974
	0.787178	1.04423	0.875826	0.881582	0.873349	0.710428	3.02634e-06	0.862578	0.65612	1.73063	0.820439	-0.147239	1.19645	0.591006	0.390264	1.05066	1.01573	0.64602	0.640882	0.563841	0.859159	0.585009	0.436028	1.26696	0.469551	0.58858	0.213505	0.888246	0.87873	0.575564	0.648447	0.912669	0.904607	0.497771	0.496895	0.824805	1.01327	1.00983	0.460624	0.949384
	0.974815	0.887259	1.10004	0.677784	0.842947	0.984444	0.302095	1.35813	0.893179	0.958541	0.770968	0.524937	0.294326	0.535934	0.486996	0.97083	0.788385	1.12998	0.586722	0.27975	0.734443	0.557389	0.332372	0.873946	0.165198	0.627956	0.163353	0.498173	0.727368	0.241821	0.492103	0.623549	1.05914	0.389158	0.604182	1.16602	0.264941	0.227224	0.807451	1.19908
	0.667996	1.30716	1.09668	0.76045	0.943538	0.766141	0.397633	1.11879	0.631941	0.781155	0.758999	0.704225	0.570545	0.647155	0.352581	0.970857	0.626825	1.09541	0.843459	0.4621	1.01124	0.669861	0.40993	1.12431	0.10037	0.88477	0.114214	1.03241	0.94203	0.604578	0.383205	1.01976	1.07011	1.05312	0.51999	1.07264	0.978392	0.687645	0.433189	0.395828
	0.911935	0.92615	1.68376	0.749846	0.730048	0.810701	0.427972	0.932656	0.879327	1.0029	0.499815	0.536637	1.05985	0.314632	0.043243	1.08807	0.896493	1.01276	0.651027	0.0952603	0.911319	0.569007	0.357073	0.730055	1.16218	0.738373	0.225452	1.24084	0.874195	0.825828	0.832354	0.848001	0.871329	0.913216	0.317897	0.767998	0.517759	0.95065	0.502949	1.51806
	0.944449	1.0106	1.095	0.721933	0.460179	0.57119	0.367711	1.0103	0.686088	1.59398	0.615438	0.552702	0.317667	0.57914	0.327749	1.3196	1.23427	1.22771	0.804636	0.475061	0.687404	0.735285	0.45157	0.80634	0.776817	0.721207	0.0987678	0.973272	0.688122	0.559136	0.258103	0.742821	0.982053	0.9449	0.442634	1.52171	0.897776	0.74991	0.353794	0.917378
	0.766291	0.941618	1.07599	0.299237	0.704227	0.537819	0.38906	0.875964	0.704268	1.06874	0.561084	0.643631	1.14189	0.438728	0.126073	1.07192	0.534608	0.650971	0.775939	0.369304	0.623703	0.516881	0.501281	0.887219	0.982609	0.659935	0.229215	1.2881	0.578552	0.514234	0.529256	1.33758	0.178222	0.734592	0.400626	1.21612	1.33105	1.10773	0.718886	1.14224
	0.62985	0.862692	0.912903	0.873679	0.489727	0.870643	0.452572	0.877845	0.684763	1.48465	0.657285	0.485492	1.08327	0.576671	0.298686	1.19163	0.496205	1.38185	0.370665	0.584686	0.741675	0.570489	1.18015	1.31347	0.833749	0.751197	0.21446	1.19255	1.34178	0.530708	0.669669	1.34709	0.640148	0.928898	0.539731	1.15549	0.656383	0.248787	0.604929	1.39366
	0.40398	0.543167	0.719601	0.702863	0.559411	0.68352	0.324308	1.15761	0.895264	1.32517	0.880777	0.677633	0.819886	0.223741	0.288468	1.21357	0.958949	1.1197	0.833627	0.16943	0.672396	0.491628	0.443655	0.96781	0.91307	0.477374	0.202481	1.38511	1.13989	0.705036	0.421552	0.893409	1.12569	0.9499	0.53141	1.11544	1.19423	0.748502	0.247237	1.27219
	0.552875	0.606104	1.15345	0.800986	0.751022	0.825038	0.307464	1.19438	0.913221	1.42907	0.680336	0.533426	1.14055	0.553728	0.397079	0.677603	0.857926	0.491402	0.789519	0.753031	0.836531	0.228713	0.467961	0.857317	1.19693	0.464555	0.512213	0.680044	0.585848	0.971345	0.470588	0.742036	0.531625	0.860044	0.405934	0.960223	0.396589	1.11695	0.707163	0.134561
	0.264722	0.880278	1.28252	0.700591	0.637941	0.973668	0.436868	1.13124	0.589282	1.76373	0.903379	0.629436	0.863834	0.580531	0.575511	0.970409	0.817004	1.10881	0.818811	0.509362	0.82174	0.507483	0.353064	1.09852	0.771312	0.912889	0.393795	1.29761	0.461964	0.753612	0.806209	1.11662	0.594451	1.26918	0.439614	1.11396	0.717515	1.1797	0.151279	1.22413
	1.00579	0.658946	0.724826	0.730481	1.22116	0.95981	0.724929	0.856987	0.886367	0.725987	0.61856	0.377016	1.01993	0.367413	0.466936	1.27563	0.866296	1.38169	0.775607	0.217483	0.87971	0.598091	1.01449	0.388757	0.567232	0.696044	0.134948	0.559544	0.542778	0.643867	0.569241	1.12325	0.944377	1.01125	0.350073	1.13102	1.38727	0.403921	0.279481	0.585028
	0.492003	1.22623	1.30459	0.837095	0.7283	0.586662	0.370626	1.29777	0.998585	1.38339	0.974662	0.418569	0.920938	0.701206	0.274856	0.813642	0.744605	1.17129	0.795161	0.478819	0.994474	0.302279	0.39974	1.32089	1.08657	0.700308	0.247822	1.04578	1.11314	0.70048	0.975082	1.02832	0.711	0.154753	0.472044	1.25211	1.43187	0.647553	0.68024	0.859386
	0.432283	0.800976	0.899429	0.983887	0.963593	0.877086	0.40045	0.977737	0.516174	0.303259	0.679241	0.405733	0.859505	0.659996	0.361663	0.924372	0.774949	1.41506	0.932421	0.602128	0.861338	0.514675	0.38547	0.904924	0.846671	0.774229	0.262871	0.608269	0.668625	0.652988	0.327385	1.15007	0.912606	1.13576	0.695241	1.43598	1.16186	0.66817	0.289103	0.823812
	0.643209	0.780528	1.00633	0.786167	1.22645	1.00576	0.420213	1.29513	0.708557	1.41628	0.772249	0.471292	0.96783	0.514234	0.277807	0.851413	0.656747	1.43931	0.766808	0.357634	0.739861	0.539679	0.278293	1.19497	0.912977	0.350244	0.202779	1.03856	0.455579	0.737061	0.422906	0.903039	0.632249	0.670189	0.664578	1.25615	1.3406	0.738507	0.297751	0.686682
	0.755179	1.08993	1.17761	1.13089	0.872818	0.67672	0.456253	0.924948	0.532195	0.985818	0.28784	0.563453	0.400924	0.492018	0.37781	1.0567	1.15915	1.32683	1.20841	0.934398	0.829363	0.560575	0.373029	1.02368	1.06468	0.204119	0.450853	1.0357	0.55224	0.816738	0.618739	0.969561	0.639967	0.98904	0.597124	1.31652	0.671373	0.835394	0.339882	0.766431
	0.940921	0.613785	1.04742	0.964454	1.10998	0.856691	0.228607	1.43929	0.490049	1.40621	0.927512	0.46386	0.836439	0.62871	0.281815	0.992824	0.535346	1.1066	0.736302	0.626777	0.565924	0.498347	0.319333	1.12684	1.33406	0.670868	0.414377	0.923449	0.676368	0.865803	0.440554	1.24914	0.57151	1.1161	0.24698	1.31018	1.3338	0.897864	0.66095	0.788616
	0.638994	0.493429	1.24663	1.05782	0.758846	0.666598	0.294186	0.876191	0.724104	1.48964	0.585348	-0.0831863	1.02283	0.472409	0.473289	1.09674	0.842806	1.02579	0.455401	0.867118	0.859773	0.600912	0.348798	0.869501	1.12723	0.607492	0.189135	1.29464	0.556587	0.651041	0.358803	1.3171	0.955211	0.782688	0.439429	1.37894	1.92531	0.70877	0.560558	1.31095
	0.375324	0.988319	1.11563	1.00022	1.0227	0.858983	0.535105	0.526475	0.604926	0.54052	0.543335	0.279695	0.649308	0.678453	0.330744	0.659259	0.716083	1.22361	0.817657	0.504399	0.620685	0.540557	0.533715	0.771057	0.699709	0.923033	0.338311	1.48698	0.386051	0.202723	0.657179	1.15525	0.350136	0.883246	0.420303	1.32695	0.287015	0.1457	0.408758	1.24284
	0.335843	0.907489	1.46424	0.887896	1.27881	0.908136	0.490643	1.38351	1.20103	1.38058	0.831891	0.425978	0.957667	0.531465	0.291831	1.15045	0.605556	1.2705	0.94012	0.603991	0.834632	0.729864	0.285745	0.55217	1.1701	0.634766	0.698868	0.737615	0.262739	0.736806	0.768351	1.02206	0.959961	0.780692	0.469252	0.917716	1.88232	1.06802	0.49196	1.25463
	0.174065	0.56295	1.00345	1.0013	1.08776	0.653771	0.555587	1.20811	0.941835	1.13198	0.751825	0.472966	1.04527	0.718072	0.663468	1.03303	0.709709	1.16582	0.56432	0.725041	0.507578	0.564566	0.464023	0.642983	1.13169	0.575307	0.368978	1.17531	0.624528	0.660014	0.605368	0.718489	0.94015	0.791362	0.416694	0.47607	1.37729	0.709697	0.665321	1.54391
	1.05238	0.69012	0.905974	0.618789	0.882744	0.751513	0.838923	1.32864	0.878206	1.21866	0.263176	0.631328	0.719863	0.383884	0.617253	0.867589	0.577171	1.31139	0.862897	0.323924	0.801023	0.646901	0.443349	1.1299	0.965379	0.50927	0.554036	0.688137	0.36213	0.902894	0.427751	1.33025	0.472239	0.492334	0.654886	1.3549	0.991557	1.04426	0.430815	0.789172
	0.419552	1.29727	1.30582	0.619008	1.11521	0.884124	0.294936	1.15043	0.516901	1.65289	0.97971	0.828039	1.07336	0.197055	0.207969	0.192121	0.842989	1.27308	1.25118	0.771051	0.636186	0.27329	0.449038	0.975669	1.4715	0.710233	0.529411	0.830499	0.303831	0.320124	0.710498	1.109	0.960928	0.681376	0.355851	1.04174	0.680227	0.780946	0.545959	1.48482
	0.475873	1.13386	1.01781	0.95121	0.914168	0.591454	0.409543	0.619508	0.614654	1.89225	0.405168	0.148654	0.95935	0.330477	0.165167	0.979063	0.850514	1.07532	0.504495	0.706487	0.13958	0.587897	0.411479	0.940281	1.11401	0.767985	0.289799	1.24066	0.83589	0.873227	0.884298	1.01484	1.12929	0.731533	0.578502	1.17944	0.867332	0.78604	0.104326	0.641207
	0.501741	0.514383	1.16465	1.04493	0.606431	0.879268	0.478379	1.1951	0.736204	1.18745	0.749852	0.646116	0.0642697	0.702533	0.384105	1.18139	0.637452	0.843604	0.458072	0.846792	0.519681	0.471197	0.47234	0.726715	0.948707	0.610685	0.25809	0.963185	0.777856	0.634183	0.548602	0.262	0.90527	1.12496	0.639604	1.1842	0.525094	0.766563	0.998764	0.974578
	0.775192	0.693516	0.673024	0.450743	0.626231	0.413303	0.604963	1.24477	0.929571	0.65369	0.760197	0.641481	1.06464	0.729081	0.291378	0.452925	0.537734	0.788776	0.422004	0.499392	0.555245	0.39628	0.574135	0.795309	1.13991	0.938173	0.158956	0.581567	0.546081	0.821672	0.524362	0.887444	1.28611	0.773134	0.55312	1.22171	0.453637	0.892711	0.667161	0.799952
	0.405449	1.15514	0.876788	0.940546	0.91967	0.992683	0.366481	1.00227	1.2019	1.51571	0.617848	0.740532	0.518564	0.568813	0.267664	1.06004	0.923693	0.690958	0.799238	0.699732	0.642866	0.633788	0.248199	0.744256	1.09369	0.940799	0.582625	1.08344	0.999602	0.743492	0.382996	0.913775	1.23938	0.752664	0.602589	1.07861	1.63238	0.871397	0.585236	1.28753
	0.770697	1.04479	0.231127	0.744171	0.610594	0.588162	0.531072	0.800891	0.912987	0.792176	0.465909	0.739183	0.284206	0.598611	0.795807	1.38398	1.04164	1.69841	0.73305	0.85865	0.723583	0.432191	0.633996	0.756942	1.04002	0.777433	0.344525	0.947291	0.163303	0.88835	0.558309	0.80525	0.180154	0.552378	0.323837	1.43905	1.17535	0.890564	0.497771	1.00386
	0.659676	0.854194	1.20238	0.310344	1.037	0.705949	0.415003	0.587728	0.576756	0.545162	0.108911	0.511701	0.880866	0.611188	0.565111	0.813946	0.853617	1.00749	0.532453	0.827776	0.394154	0.123438	0.444753	0.922904	0.895772	1.11768	0.360624	0.717907	0.525714	0.859658	0.571175	1.16382	0.572902	0.776679	0.436374	1.3592	0.58619	0.796871	0.447131	1.37705
	0.711736	1.28542	1.00612	0.746814	0.781122	0.948362	0.530972	1.19569	0.928754	0.988229	0.102467	0.715705	1.00028	0.626808	0.72847	0.539733	1.25278	1.47078	0.691706	0.606565	0.165061	0.469557	0.534973	0.644405	1.01049	0.74057	0.278082	0.424171	0.689068	0.539318	0.657772	1.35977	0.832046	0.758302	0.309424	0.181007	1.04501	0.562586	0.550807	1.22199
	0.665092	0.994011	0.812139	0.879383	0.768914	0.592853	0.343788	0.967435	0.490045	1.57343	0.978817	0.524836	1.21319	0.437025	0.511131	1.40287	0.768992	1.04807	0.560974	0.21108	0.764598	0.341578	0.471285	0.781007	0.824336	0.820982	0.312042	0.978934	0.715128	0.837991	0.651876	1.22813	0.967344	0.665139	0.343809	0.892664	1.37146	0.89174	0.356061	1.17049
	0.342426	1.07889	0.756093	0.897463	0.814014	0.849126	0.468812	1.07088	0.726136	0.949003	0.250326	0.628086	1.24662	0.40303	0.539121	0.915797	0.517786	1.07701	0.843293	0.636262	0.695184	0.509017	0.457295	0.994422	0.786217	0.702913	0.44522	0.770987	0.556159	0.378214	0.579351	0.690234	0.522563	1.08648	0.375665	1.42294	0.609389	0.647509	0.412032	1.21489
	0.432934	1.53546	1.00652	0.706042	1.09535	0.965051	0.379942	0.979956	0.504091	1.25491	0.136246	-0.0317072	1.13047	0.449711	0.276249	0.702972	0.902866	1.26893	0.839449	0.743265	0.782719	0.423233	0.39672	0.548615	0.441589	0.68911	0.279843	0.839411	0.451138	0.492849	0.629412	0.460621	0.825832	0.855117	0.522426	1.19791	0.752562	0.88925	0.26013	0.809968
	0.671338	1.13978	0.659716	0.829377	0.777131	0.830077	0.449092	0.909251	0.787675	0.2598	0.378787	0.197819	1.2525	0.727315	0.527459	0.643554	0.657487	1.4021	0.776069	0.584226	0.577649	0.715472	0.19615	0.73069	0.813036	0.40157	0.275204	0.959434	0.656672	0.916212	0.64082	1.11348	0.451478	0.858105	0.422824	1.05179	0.890785	0.479817	0.691096	0.556789
	0.384847	1.01994	1.0287	1.16147	0.899164	0.380645	0.448298	0.897011	0.848091	0.618418	1.21291	0.804644	0.378109	0.38158	0.653204	1.39806	0.858726	0.764093	0.661564	0.542863	0.805171	0.93436	0.29623	1.0605	0.918824	0.542137	0.804185	0.672963	1.33084	0.683645	0.679022	0.516011	0.462098	0.583617	0.642916	1.33556	1.1602	0.828825	0.225798	1.03822
	0.568777	1.1684	0.753926	0.758381	0.740293	0.845673	0.564553	0.942733	0.653316	0.978127	1.12266	0.529071	0.846495	0.5378	0.0837138	1.4631	0.880796	1.02903	1.01363	0.554053	0.760213	0.60999	0.34617	0.936546	1.28219	0.820832	0.346279	0.505737	0.295969	0.825924	0.438943	0.653679	0.974612	1.10046	0.368111	1.32978	1.32181	0.84715	0.218982	1.09109
	0.525571	1.45282	1.05063	0.786984	1.07891	0.912339	0.458741	0.651464	0.914262	0.748338	0.923907	0.584128	0.938339	0.59136	0.384583	-0.0274946	1.09771	1.22634	0.769702	0.527871	0.777766	0.279035	0.206502	0.849748	0.956255	0.988478	0.287634	0.538721	0.77843	0.850359	0.647312	0.800989	0.677649	0.754906	0.263937	1.25001	1.15336	0.692682	0.324205	1.23152
	0.576164	0.901786	0.580332	1.03769	0.953895	0.877506	0.751537	1.33072	0.496004	0.110793	0.186708	0.426753	1.38654	0.499637	0.38449	1.0843	0.863501	0.693243	0.809547	0.838389	0.897817	0.153282	0.443793	0.897912	1.35541	0.532762	0.418894	0.849872	0.726701	0.601591	0.603506	0.948519	0.177115	0.731067	0.298036	1.33605	1.11659	0.815168	0.15653	1.10404
	0.127309	0.826321	0.955023	0.880871	0.927605	0.675044	0.466845	0.868943	0.595741	1.16905	1.17126	0.842283	1.01539	0.537426	0.315542	1.016	0.947798	1.4037	0.703521	0.577802	0.773499	0.69877	0.467788	1.21428	1.37066	1.28856	0.304184	0.131752	0.71567	0.752316	0.775764	1.0672	0.978746	0.362677	0.265921	0.429929	1.51189	0.562473	0.182831	1.07263
	0.56133	1.46319	0.901761	1.00151	0.702205	0.794655	0.507954	0.889547	0.765455	0.930108	0.70629	0.802813	1.01431	0.461115	0.376035	1.16875	1.06211	1.01405	1.04366	0.607366	0.701449	0.415166	0.491598	0.86873	1.02254	0.204947	0.234561	0.299322	0.648208	0.802068	0.373948	0.944144	1.26314	0.899296	0.769762	1.16417	0.815072	0.8016	0.370086	0.877317
	0.633369	0.744845	0.823157	0.622036	0.637094	0.730301	0.279201	1.22728	1.00557	1.24732	0.820416	0.641837	0.619138	0.160232	0.471352	1.37356	0.872019	1.12908	0.76471	0.888042	0.650998	0.831855	0.525002	1.14291	1.23442	0.90585	0.345048	0.347898	0.979818	0.720875	0.543627	0.682875	0.817191	0.623261	0.40208	1.29449	0.424155	1.23272	0.397948	0.550423
	0.493794	1.75219	1.52118	0.791657	1.12732	0.796271	0.471236	1.05615	0.904829	1.15987	1.11185	0.661867	1.07073	0.54473	0.304768	1.18162	0.564418	1.15905	0.749766	0.266302	0.806537	0.532461	0.297043	0.719082	1.03204	0.680875	0.32452	0.620841	0.729625	0.213269	0.445228	1.20678	1.15952	0.792124	0.337745	1.13907	1.60174	0.941095	0.580644	0.830736
	0.731389	1.27582	0.862899	0.768202	1.11039	0.903303	0.743905	0.806471	0.835292	0.915238	0.591301	0.798722	1.14137	0.629534	0.353908	1.25311	1.0001	1.24962	1.06423	0.539197	0.756557	0.479519	0.52167	1.13658	1.0952	0.939588	0.595162	0.456873	0.914659	0.643326	0.438781	0.682159	0.69723	0.994692	0.469077	0.912503	1.37972	0.592307	0.487343	0.924938
	0.266494	1.39353	1.1785	0.878062	1.04899	0.663487	0.439898	0.951091	0.951885	1.41591	0.853715	0.836306	1.17849	0.580031	0.470052	0.989166	0.843398	1.0742	0.909862	0.627717	0.592405	0.548885	0.427136	1.0601	1.00931	0.731681	0.115842	0.798022	0.645224	0.442135	0.428043	0.692154	0.862711	0.866827	0.379279	1.05607	1.47335	0.555133	0.506317	1.3969
	0.261101	0.753398	0.922435	0.566794	1.36915	0.868105	0.476006	1.22299	0.727733	0.984997	0.715832	0.734178	1.0282	0.611068	0.481452	1.12628	1.10443	1.09671	1.24084	0.61257	0.586082	0.584852	0.39943	0.811023	0.813179	0.757779	0.273595	0.989304	0.75393	0.972864	0.73547	1.47614	1.28959	0.72118	0.403805	1.15618	1.33755	0.111282	0.72874	1.01533
	0.392079	1.22336	0.822811	0.667091	1.07707	0.911506	0.444315	1.12968	0.691593	1.30647	0.53252	0.82149	1.22511	0.651514	0.379471	1.28633	1.28609	1.21312	0.824445	0.487614	0.731245	0.431	0.420821	0.873979	1.16611	0.419217	0.25676	1.06361	1.08616	0.781859	0.355087	1.10813	1.05225	0.907987	0.590066	1.17954	1.09943	1.26724	0.612338	1.10315
	0.591192	1.28829	0.731882	0.612025	1.03609	0.932429	0.608356	0.852365	0.329954	1.43615	1.02774	0.617678	1.04326	0.466459	0.52918	1.00078	1.00859	1.22769	0.851325	0.633714	0.652115	0.446925	0.514722	0.745849	1.39111	0.793896	0.275873	1.25525	0.268271	0.259012	0.630417	0.816438	0.504129	0.661146	0.352018	1.12142	0.745596	1.04866	0.578797	1.16979
	0.878057	1.5667	0.450425	0.740619	0.880834	0.785344	0.296254	1.18707	-0.0368262	0.815284	0.902707	0.644021	1.35915	0.487053	0.423185	1.26435	0.970213	1.08008	0.507935	0.655674	0.93794	0.781992	0.481388	0.878128	1.10326	0.581424	0.33567	1.01754	0.071246	0.557017	0.379799	1.41657	0.503248	0.969252	0.396048	1.01424	1.23215	0.5308	0.663031	0.871873
	0.737179	0.987734	1.05851	0.806596	1.16115	0.604683	0.613414	1.14369	0.295625	1.15851	0.865784	0.811521	1.16002	0.555335	0.427948	1.30914	1.05339	1.16223	0.700918	0.615507	0.743573	0.595293	0.441176	1.08349	1.0204	0.651306	0.449278	0.666489	0.431326	0.568214	0.509662	1.0267	0.613407	0.733302	0.274328	1.14638	1.03924	0.717613	0.335391	0.740819
	0.872171	1.07909	0.767101	0.726282	0.870543	0.549351	0.477008	1.19418	0.680324	0.747087	0.768239	0.680093	1.11717	0.722961	0.412711	0.905956	0.929839	1.05904	0.819338	0.591388	0.916771	0.454168	0.502701	1.15974	1.31091	1.37803	0.249169	0.803384	0.700981	0.662381	0.496761	0.837091	0.954743	0.842078	0.503158	1.20281	1.40276	0.694731	0.631309	1.07776
	0.758115	0.82555	1.01922	0.780263	0.871148	0.744309	0.5033	0.669057	0.304082	0.951748	1.21724	0.763566	1.14309	0.455715	0.301009	1.59334	0.931811	1.45382	0.645385	0.746068	0.716722	0.621081	0.479173	1.13723	0.838093	1.63005	0.405649	1.04303	0.600949	0.765591	0.632643	1.15588	0.719258	0.961327	0.566752	1.06729	0.902186	1.04978	0.419319	0.998646
	0.628157	1.09151	1.30563	0.78365	1.08709	0.787568	0.351463	0.737824	0.587188	1.31592	0.528552	0.752167	1.07185	0.664533	0.26063	1.14635	0.834	1.12348	0.584835	0.721195	0.814621	0.532778	0.455565	1.20767	1.37283	0.91483	0.36774	0.868098	0.773335	0.8742	0.689906	0.687035	0.868017	1.05147	0.316321	1.0982	1.25199	0.95914	0.325111	1.06742
	0.73437	1.03588	0.98035	0.771321	0.934473	0.845644	0.264112	1.11395	0.676591	1.59104	1.30127	0.651545	1.10006	0.569082	0.397355	0.973918	0.841689	1.0798	0.64916	0.669573	0.869726	0.525501	0.409142	1.01671	0.707226	0.667231	0.331783	0.9374	1.09651	1.07961	0.455839	0.674561	1.32985	0.381457	0.413768	1.07447	0.98901	0.567789	0.670428	0.236519
	0.74284	0.298128	1.04405	0.806477	1.23289	0.590547	0.354587	1.20635	0.829601	1.24345	0.896465	0.668168	0.766961	0.574574	2.20629e-05	1.34268	0.762057	0.565604	1.01045	0.495236	0.866248	0.482589	0.453488	1.14726	0.836889	0.618562	0.520915	1.16768	0.986655	0.456983	0.560383	0.771468	0.7475	0.343098	0.312391	1.02803	0.821885	0.800014	1.25895	0.806963
	0.97552	1.12516	0.936851	1.02055	1.18254	0.867837	0.388367	1.03522	0.811714	0.742577	1.04778	0.691576	1.14234	0.473041	0.0465409	0.895903	0.927923	1.23955	0.763961	0.412502	1.01781	0.445681	0.499381	1.17321	1.09004	1.03784	0.425922	0.993457	0.888724	-0.00514504	0.590708	0.806406	0.459616	0.357842	0.401431	0.77488	0.0404581	0.606439	0.258582	1.14271
	0.703433	1.1508	1.12971	0.749874	1.00816	0.65977	0.260343	1.46577	0.608945	0.536567	1.0457	-0.123589	1.4378	0.601127	0.0875023	0.806567	1.00329	0.469265	0.461106	0.677048	0.828594	0.563185	0.429971	0.858521	0.739097	0.643105	0.168768	0.740646	0.673612	0.523518	0.410093	1.19932	0.800071	0.691708	0.484277	0.593359	1.14652	0.695168	0.50599	1.15733
	0.294602	1.29928	0.84793	1.04608	1.16736	0.687387	0.318023	0.929226	0.793969	0.827549	0.828252	0.730278	0.844004	0.353244	0.218831	1.15984	0.772663	1.01931	0.793681	0.587748	0.377254	0.607644	0.464927	0.872174	0.912652	0.528993	0.387842	1.11847	0.383	0.828255	0.394016	0.907711	0.772297	0.827664	0.0550512	1.25665	0.836383	0.724613	0.616796	1.06415
	0.642251	0.890197	0.726722	0.449626	1.14571	0.701671	0.376673	1.3994	0.747302	0.651696	1.08525	0.809907	0.811	0.663813	0.452873	0.911233	0.756249	1.24215	0.790136	0.621978	0.846029	0.480359	0.388336	0.885181	0.979867	0.85255	0.0047127	1.19809	0.926539	0.757495	0.332915	1.08042	0.227425	0.266951	0.429012	1.38303	0.396586	0.874373	0.474892	0.690838
	0.693194	0.851086	1.5194	1.09882	1.02702	0.716672	0.303441	1.26742	0.611063	0.279148	1.08478	0.618428	0.908274	0.664952	0.155689	1.14137	0.817439	1.48387	0.712681	0.300119	0.605562	0.470052	0.486377	1.13245	1.16247	0.929013	0.169308	1.20995	0.781414	0.702456	0.170713	1.38117	0.927514	0.847054	0.578598	0.227322	0.710842	0.917754	0.417043	0.269546
	1.05389	1.31246	1.26322	0.73302	1.12546	0.637106	0.290917	1.30931	0.813505	1.18011	1.17406	0.59068	1.23537	0.42245	0.354746	1.00078	0.667451	1.0712	0.868922	0.603248	0.434378	0.591311	0.428633	0.413694	0.736898	0.654937	0.465182	1.25931	0.824911	0.336284	0.256563	1.13551	0.970357	0.564909	0.422772	0.95989	1.37144	0.720509	1.03086	1.10871
	0.916388	1.03263	1.09531	0.703242	1.09903	0.843918	0.236822	1.16696	0.608263	1.33296	0.920757	0.291687	1.00051	0.736434	0.278944	1.22611	0.685941	1.19164	0.597824	0.658842	0.431765	0.234892	0.30684	0.689645	0.766705	0.242611	0.516774	0.754518	1.01079	0.849708	0.177819	0.756695	1.12987	0.662178	0.423082	1.33065	0.997057	1.32842	1.26235	1.23779
	0.866632	1.01211	0.824603	0.843439	0.889584	0.658022	0.363346	1.31554	0.906486	1.07043	1.02525	0.611167	0.132474	0.517025	0.392663	1.14679	0.502624	1.77782	0.85344	0.77871	0.781969	0.60437	0.404299	1.55378	1.24791	0.696851	0.351772	1.24333	0.547485	0.683949	0.0374153	0.811782	1.22311	0.592696	0.419491	1.44416	1.37576	0.347082	0.571248	1.35056
	1.15248	1.38399	0.369843	0.94768	0.860944	0.849739	0.483716	1.10278	0.733431	0.430267	0.935524	0.530514	1.28637	0.575603	0.471012	1.23148	0.596013	1.19309	1.02272	0.745328	0.73784	0.66035	0.450854	1.09788	0.797587	0.701836	0.245083	1.53414	0.384441	0.612146	0.270837	0.615175	1.30947	0.655659	0.489903	0.933298	1.09641	1.0287	0.581976	1.24129
	0.658526	1.18057	1.42726	0.635485	0.690397	0.673732	0.387385	1.03665	0.601819	1.20375	1.34554	0.2946	1.13664	0.634419	0.378486	1.01877	0.794645	1.32457	0.802087	0.683085	0.81781	0.377195	0.308945	1.06479	0.457965	0.642188	0.414627	0.857734	0.756102	0.770923	0.386728	0.956078	0.662781	0.74047	0.571229	1.04162	0.991825	0.69519	0.351637	0.725345
	0.673611	1.29681	1.0672	0.744315	0.764418	0.661661	0.441797	1.01849	0.809986	1.19135	0.244174	0.428925	0.452246	0.388835	0.0930799	1.19684	1.02128	1.06971	0.591605	0.58037	0.659464	0.358973	0.393964	1.08502	0.582298	1.10546	0.560353	0.837169	0.51169	0.682829	0.54489	1.42473	1.10815	0.790523	0.172379	1.37171	0.234067	0.834795	0.758998	0.766406
	1.16635	1.24454	1.0712	0.91652	1.06231	0.746372	0.436449	0.851624	0.493666	0.272	0.375511	0.593959	0.857223	0.546278	0.489105	1.20861	1.01093	1.10474	0.615631	0.510002	0.849252	0.524762	0.430953	1.07411	0.797751	0.923811	0.394933	0.682545	0.920864	0.376552	0.289195	1.12223	1.18922	0.448336	0.453508	1.06733	1.84561	1.14467	0.266295	0.430516
	0.931775	1.29707	1.21367	0.947711	1.00068	0.859426	0.428602	0.789417	0.407315	1.22942	0.727015	0.631291	0.873813	0.416046	0.388212	0.789474	0.854679	0.386106	0.776271	0.516945	0.956262	0.494106	0.382473	1.1098	0.859811	0.31814	0.396921	0.741874	0.783534	0.584555	0.602168	0.917405	0.928394	0.456905	0.221004	1.40945	0.768057	0.473821	0.393244	0.919452
	0.791894	0.647383	1.70652	0.864577	0.351759	0.703441	0.455494	0.83552	0.933833	0.431326	0.648467	0.531121	0.795097	0.317495	0.377709	1.10452	0.859573	1.21245	0.578051	0.612351	0.568884	0.685358	0.518493	1.09682	0.914796	0.948194	0.190386	0.656755	0.484008	0.838859	0.287738	1.06877	1.21726	0.652354	0.538912	1.34592	1.61701	0.83809	0.0129821	0.876354
	0.903431	1.14048	0.82655	0.563331	0.424542	0.803179	0.719285	1.07068	0.388041	1.78911	0.764641	0.451615	0.48888	0.690525	0.332573	0.848395	0.954202	0.974069	0.792138	0.691179	0.899448	0.45758	0.390336	1.37201	0.195331	1.01814	0.256169	1.14794	0.588694	0.70732	0.510887	1.0843	0.867334	0.415329	0.52146	0.998088	0.644168	0.849564	0.426952	0.9397
	0.995392	1.32846	1.1643	0.764654	1.03609	0.749334	0.523491	1.4027	0.639922	0.966621	0.721177	0.61812	0.750214	0.485004	0.253702	0.939658	1.02988	1.42253	0.667612	0.502345	0.745595	0.427393	0.343397	1.13915	0.821108	0.562967	0.378506	0.454445	0.921744	0.644793	0.250656	0.986717	1.38481	0.385379	0.740674	0.952231	1.46888	1.02972	0.137701	0.774451
	0.682347	0.799415	0.557125	0.896009	1.00876	0.905738	0.529111	0.932127	0.738652	0.40312	0.596843	0.871852	0.115003	0.381442	0.569675	0.913356	1.00292	0.809947	0.402748	0.84735	1.05445	0.711265	0.294786	1.12911	0.770753	0.742384	0.616834	0.499771	0.656702	0.750459	0.316059	0.805965	0.723783	0.872403	0.786274	0.579318	1.22436	0.977316	0.595953	0.612091
	0.80249	1.0282	1.01673	0.581355	0.685588	0.814344	0.310837	0.754938	0.578722	1.02965	0.468128	0.796388	0.635777	0.62627	0.354546	1.30566	0.652993	1.08328	0.704001	0.725572	0.455896	0.656232	0.466873	1.07533	1.07125	0.799771	0.217421	1.37233	0.279024	0.657917	0.219832	1.18717	1.01805	0.322818	0.33432	1.64584	0.625639	0.655079	0.0812359	1.14497
	0.868727	1.05868	1.24535	0.939649	0.549153	0.764319	0.452763	0.744458	0.828094	1.73875	0.622861	0.443162	1.14314	0.609978	0.5425	1.18862	0.908488	0.986258	0.860934	0.479425	0.276978	0.590562	0.511857	1.08251	0.820925	0.8473		0.441492	0.868368	0.718347	0.884512	0.967623	1.12011	0.543874	-3.62622e-05	1.02833	0.56942	0.787628	0.372101	0.877796
	1.16003	0.75518	0.780626	0.619799	0.865904	0.818956	0.389611	1.09725	1.06372	1.24223	0.7894	0.56672	0.930212	0.311022	0.286981	1.27551	0.59214	0.982806	0.966574	0.558773	0.74609	0.611757	0.47267	1.16015	0.902581	0.697495		0.798795	0.689226	0.716664	0.279295	1.06741	1.165	0.337683	0.356103	0.824573	1.17391	0.578517	0.385023	1.01131
	1.05821	0.746691	0.769996	0.941558	0.816015	0.655564	0.431559	1.00317	0.735895	1.41758	0.713001	0.630863	1.06838	0.84239	0.259172	1.32737	0.952208	1.6311	0.854755	0.84158	0.753988	0.515664	0.207172	0.907775	0.747438	0.431738		0.868716	0.617274	0.274131	0.649867	1.10201	1.26139	0.446056	0.391679	1.0588	0.785231	0.695864	0.472021	0.356331
	0.828783	0.792572	0.973457	0.822733	0.598365	0.634115	0.506342	0.956314	0.902527	0.576609	0.660634	0.593765	0.468718	0.406572	0.167277	1.21881	0.970722	1.31737	0.946151	0.564986	1.06487	0.511687	0.341748	1.16197	0.879504	0.728372		0.929474	0.804417	0.478193	0.394383	0.5523	1.16636	0.641635	0.459975	1.08805	0.479871	0.832	0.369212	1.03434
	0.774979	1.04717	0.409564	0.393719	0.97025	0.839138	0.596781	0.973602	0.748286	0.350785	0.524219	0.4814	0.368139	0.614765	0.481846	1.27898	0.739432	0.782152	0.774622	0.591794	0.745051	0.536624	0.623124	1.25289	0.910071	0.82674		0.926299	0.820539	0.675703	0.349858	1.5848	0.692015	0.30519	0.503831	1.41599	0.798072	0.807346	0.39298	1.02447
	1.22426	0.854621	1.03834	0.537407	0.943381	0.740822	0.54591	1.29653	0.689853	1.09951	0.699773	0.141434	0.834141	0.77151	0.445358	0.340852	0.535655	1.1086	0.827433	0.605145	0.312688	0.480774	0.395097	1.44088	0.807031	0.705064		1.34982	0.843743	0.284479	0.340827	1.12876	0.975706	0.782591	0.620215	0.968001	0.716137	1.07893	0.286512	0.470201
	0.890653	0.873817	1.04965	0.886431	0.985393	0.797978	0.289201	1.01954	0.687596	0.802615	0.629896	0.802463	0.68135	0.646667	0.231975	1.04485	1.29047	1.1169	0.904834	0.751446	0.883289	0.289496	0.401233	0.77035	1.11557	0.750142		0.783441	0.639989	0.634101	0.599185	0.562976	1.01514	0.612571	0.461989	0.770189	0.842862	0.967669	0.173087	0.422114
	1.17338	0.78338	0.962505	0.839993	0.67082	0.415135	0.420652	1.38726	0.626026	1.56946	0.290864	0.525317	1.07947	0.833507	0.241547	1.36321	0.909292	0.903142	0.884038	0.453007	0.826236	0.542812	0.504211	0.937527	0.901342	0.503959		1.16006	0.559236	0.295774	0.331343	1.1408	0.758666	1.04908	0.487937	1.07779	1.31524	0.689025	0.472308	1.08318
	0.749743	1.22674	0.986219	0.689714	1.01707	0.297732	0.287327	1.21056	0.40081	1.49213	0.107354	0.249043	1.15969	0.791225	0.232493	0.838601	0.61641	0.724352	0.869793	0.720796	1.12386	0.321523	0.533622	0.990381	1.04361	0.712934		1.32967	0.987514	0.576366	0.535158	1.08428	1.06154	0.762008	1.01885	1.36891	1.02419	0.707707	0.32704	0.258246
	0.951224	1.02946	0.903309	0.71541	0.800428	0.661642	0.622626	1.31484	0.659613	2.08352	1.03128	0.810451	0.413606	0.552773	0.419448	0.908112	1.03049	1.12526	0.844331	0.50057	0.328231	0.610493	0.407876	1.3052	0.423388	0.711486		1.05089	0.784202	0.587037	0.370118	0.953536	0.846412	0.619437	0.44808	0.889836	1.48417	0.637678	0.351707	0.161256
	1.18821	1.15098	0.786098	0.690495	1.07656	0.579492	0.51736	1.02577	0.613937	1.33394	0.775509	0.502605	0.646769	0.526347	0.359258	1.15564	0.871612	0.733469	0.166072	0.53607	0.830362	0.653504	0.314265	1.35888	0.286858	0.790382		0.75196	1.19393	0.985685	0.588577	0.598943	0.830233	1.06682	0.72008	1.01059	1.27939	1.12132	0.344265	0.849385
	0.464903	0.742095	0.792417	0.500109	1.06556	0.692158	0.393521	0.832337	0.975618	0.649918	0.407317	0.598728	0.11084	0.488502	0.297876	1.24669	0.834204	0.417708	0.646809	0.597195	0.821103	0.590726	0.4139	0.556313	0.986134	0.929736		0.932081	0.59941	0.570168	0.400166	1.04899	0.921326	0.621634	0.658988	0.535947	1.19498	0.561898	0.631689	0.789918
	0.684757	0.756007	0.62354	0.590691	0.804816	0.809179	0.509999	1.23928	0.866559	1.14735	0.322534	0.653687	1.19834	0.596279	0.362354	0.544915	1.31495	0.273549	0.698935	0.396345	0.744983	0.619312	0.546377	1.06592	0.943148	0.832795		0.572301	0.869312	0.128941	0.39507	1.12903	1.21846	1.08211	0.76913	0.86651	1.26792	1.01774	0.477236	1.11178
	1.06646	1.6074	0.893593	0.790802	0.749034	0.837811	0.54188	1.48665	0.659427	0.966054	0.702331	0.880555	0.381257	0.667682	0.37765	0.50422	0.683153	1.14176	0.887698	0.84556	0.743899	0.566042	0.433623	1.31762	1.00778	0.728378		0.602762	0.844902	0.474357	0.465484	0.962445	1.5532	0.516953	0.290369	0.490931	0.887002	0.545237	0.215834	1.17947
	0.629667	0.979718	0.59904	0.693006	0.820708	0.758569	0.498277	1.11406	0.939219	0.947933	0.986159	0.673725	0.763692	1.01925	0.29668	1.16582	0.708583	0.697743	0.837908	0.572325	0.863391	0.550968	0.450403	0.979702	0.340293	0.669293		1.15683	0.696098	0.770411	0.550238	0.953815	1.19262	0.511007	0.328068	0.97628	1.2371	0.763497	0.346332	1.04627
	0.897184	0.952087	0.468335	0.473099	1.01338	0.881627	0.324254	1.25999	0.586692	1.77991	0.80331	0.349249	0.807882	0.709409	0.477064	0.979694	1.11834	0.669559	0.559285	0.549579	0.45463	0.57821	0.42621	0.979318	0.801123	0.898134		1.05321	0.839848	0.174612	0.568542	1.26395	1.17941	0.807164	0.0762259	0.650433	1.46731	0.843299	0.249605	0.942617
	0.512882	0.921232	0.466626	0.766063	0.912541	0.769037	0.277518	1.40411	0.587187	1.42703	0.267472	0.340561	1.10398	0.793833	0.446867	0.295852	0.861102	0.706279	0.727836	0.639423	0.564837	0.566698	0.331315	1.03739	0.406879	1.00748		1.25629	0.713113	0.355501	0.455709	1.12511	1.04877	0.665024	0.451552	0.569805	0.864182	0.705648	0.31684	1.06463
	0.802845	0.630154	1.21968	0.752732	0.877575	0.668482	0.450572	0.999231	0.786674	1.05235	0.680903	0.289835	0.203891	0.462447	0.423022	1.30587	0.728229	0.827219	0.497778	0.572024	0.863119	0.511765	0.434914	0.651479	0.940202	0.646966		1.26548	0.801759	0.789449	0.483048	1.09751	0.887821	0.724906	0.428075	0.413659	1.09769	0.424036	0.326172	1.00053
	0.732808	1.13228	1.17513	0.476016	0.737032	0.666964	0.487019	1.22499	0.952471	0.622902	1.139	0.517431	1.06047	0.485699	0.338319	0.727483	0.950545	0.75127	0.587108	0.506958	0.672181	0.491991	0.333762	0.614223	0.969921	0.679344		1.49354	1.11775	0.844077	0.512794	1.08528	0.848524	0.825808	0.599934	1.01155	1.42149	0.583812	0.583045	0.84572
	0.952395	0.891872	1.06028	0.817706	0.943406	0.738321	0.467448	1.04064	0.948495	1.12299	0.452093	0.380022	0.553496	0.631381	0.58461	1.22658	0.936397	0.338509	0.764663	0.327926	0.86869	0.515556	0.367802	0.902314	1.18303	0.458973		1.51374	0.926277	0.88175	0.593626	1.26076	0.39517	0.21672	0.284859	0.751846	1.05894	0.590514	0.0809754	0.747691
	0.347671	0.946779	0.85225	0.203266	0.837913	0.709266	0.357456	1.08376	0.743556	1.004	0.624324	0.556117	1.26449	0.409264	0.294344	1.16316	1.04994	1.43132	0.583234	0.488171	0.438983	0.442006	0.483117	1.31859	0.869799	0.904884		1.09755	1.25033	0.448702	0.600493	0.973923	1.1084	0.629879	0.445512	0.668794	1.07381	0.679678	0.130495	1.0641
	0.960417	1.2605	0.44318	0.76842	0.929875	0.731464	0.547369	0.958097	0.879351	0.646897	0.726595	0.685812	0.946185	0.542096	0.27245	1.03521	1.11169	1.15424	0.577761	0.558946	0.504857	0.652286	0.495026	1.34709	0.549612	0.569048		1.09979	0.784266	0.472412	0.535358	0.95605	1.09628	0.91644	0.225412	0.757538	1.27699	0.037853	0.47729	0.879355
	0.79178	1.30272	0.820952	0.628044	0.784672	0.904581	0.493216	1.1805	0.61513	1.02787	0.65968	0.66152	0.675434	0.58378	0.450945	0.781658	0.495959	1.35865	0.246951	0.410783	0.615557	0.579676	0.526225	0.617919	0.816471	0.921044		1.24326	0.981023	0.990642	0.633373	0.62503	1.01521	0.94915	0.48171	0.604087	1.52497	0.567389	0.347394	0.886156
	0.494625	0.995667	1.15616	0.724549	0.967086	0.934145	0.505188	0.888787	0.337756	1.09958	0.530257	0.916701	1.11745	0.525236	0.899552	0.536916	0.915503	1.27449	0.827833	0.69572	0.775619	0.625035	0.941969	0.621054	0.905372	0.403889		1.20267	0.667991	0.936918	0.244722	0.7084	1.03153	0.483036	0.633777	0.971988	1.62703	0.512511	0.153536	1.11505
	0.485315	1.26643	0.957914	0.806715	0.858122	0.593689	0.485206	1.13785	0.967365	1.16393	0.739897	0.111898	0.96382	0.632689	0.342295	1.224	0.711076	1.49958	0.598588	0.531872	0.794474	0.333054	0.383174	1.29936	0.538	0.647143		1.35767	0.449041	0.86195	0.592683	0.873949	0.368693	0.933779	0.433932	0.601987	0.936038	0.721523	0.314701	0.507752
	0.791875	1.47935	0.789072	0.665908	1.10498	0.801185	0.261889	1.01153	0.757077	1.31262	0.602704	0.767417	0.573413	0.660117	0.332393	1.05509	0.876035	0.965615	0.510862	0.703699	0.717743	0.656045	0.466019	0.53555	0.840157	0.751704		1.21721	0.805629	0.741955	0.612099	1.09555	0.854482	0.576818	0.483292	0.604614	1.28926	0.620732	0.513423	0.925906
	0.857658	1.24031	1.13471	0.565321	1.07843	0.559606	0.569989	1.3873	0.555978	1.02942	0.548543	0.656377	0.638777	0.134388	0.207839	0.941138	1.04204	1.29112	0.711454	0.490485	0.960284	0.639168	0.569178	1.08764	0.803254	0.719841		0.874176	0.281879	0.649492	0.349427	0.809111	0.910736	0.64604	0.227837	0.575224	1.47425	0.59556	0.390881	0.894081
	0.922967	1.39165	0.909059	0.619909	0.932593	0.80304	0.487721	1.01578	0.650511	1.6189	0.738606	0.730188	1.24216	0.480356	0.252533	0.80112	1.05327	1.3509	0.814856	0.626441	0.915932	0.40501	0.56019	1.27378	0.251388	0.697985		1.27797	1.1833	0.847217	0.636512	0.894321	0.799049	0.646088	0.37047	0.830569	1.13013	0.775634	0.362189	1.06157
	0.841458	0.4832	0.581503	0.567926	0.74728	0.764455	0.48434	0.843532	0.710668	1.25379	0.162705	0.391913	0.899222	0.458593	0.159126	1.30211	0.663863	1.25375	0.594819	0.616702	0.559501	0.303129	0.547009	0.833118	0.98798	1.07537		0.858375	0.439651	0.571512	0.503785	1.06841	1.09278	0.431491	0.501781	0.85317	1.04761	0.768597	0.49992	0.915065
	0.758039	1.18897	0.924766	0.304808	0.860165	0.795865	0.510998	0.914477	0.645683	0.833481	0.659332	0.529847	0.724199	0.629843	0.233817	0.858577	0.858594	1.25336	0.712446	0.733065	0.6376	0.49267	0.318633	0.933421	0.955345	0.982281		0.670383	0.747949	0.437347	0.337673	0.852593	1.12428	1.00999	0.286813	1.34814	0.517884	0.785393	0.409982	1.21192
	1.04455	0.749727	0.856474	0.852141	0.988335	0.870902	0.233101	0.820191	0.263392	0.958229	0.627122	0.72739	1.23111	0.141959	0.206688	0.744974	0.863476	1.42372	0.703176	0.677975	0.778761	0.552624	0.561124	0.912171	0.942499	0.318233		1.21906	0.773921	0.742439	0.577667	0.889525	0.9113	0.829206	0.2017	1.06822	0.845053	0.137265	0.374282	1.43068
	0.897296	1.41601	1.03133	0.975884	1.03044	0.568478	0.424245	0.625069	0.351764	1.1263	1.00758	0.565642	0.8531	0.562652	0.239144	1.06474	0.784228	1.24589	0.901686	0.751479	0.689733	0.646162	0.694761	0.963935	0.245769	0.304809		1.09288	0.392413	0.586704	0.491272	0.495077	0.931611	0.717146	0.287762	0.939302	0.489662	0.648223	0.453293	0.628859
	0.744208	1.07305	0.8327	0.608849	0.909159	0.640821	0.115794	0.878483	0.73867	1.27577	0.73776	0.664179	0.87488	0.515565	0.321561	1.01431	0.789089	1.03715	0.787051	0.695518	0.706267	0.340388	0.4336	0.387683	1.37748	0.520314		1.38698	0.769459	0.98129	0.303551	1.10035	0.52144	0.434354	0.724763	0.865347	1.01825	0.705343	0.588152	0.693339
	0.746594	0.84556	1.02372	1.09649	0.905125	0.87842	0.535192	0.664685	0.607871	1.12435	1.39626	0.424219	1.64397	0.722425	0.348115	1.10057	1.06633	1.16323	0.875901	0.320721	0.399372	0.370714	0.435461	1.03353	1.02136	0.591594		1.11794	1.22169	0.641603	0.166179	1.14569	0.814058	0.801437	0.498329	1.26661	1.24648	0.80113	0.624806	0.47809
	0.959691	1.41033	1.1944	0.610721	1.04099	0.694307	0.248476	0.755747	0.609138	1.55367	0.568026	0.577892	1.364	0.237743	0.106871	0.741951	1.28173	0.81663	0.346623	0.553236	0.649918	0.596046	0.544095	0.912498	0.782972	0.960773		0.570782	0.346499	0.696414	0.70661	0.835534	0.945288	0.696916	0.35992	1.06152	0.111969	0.827738	0.420194	0.666023
	0.945504	1.36618	1.0749	0.75656	0.856774	0.741692	0.206203	0.876253	0.600927	1.70873	0.692147	0.569742	0.389759	0.609025	0.168416	0.846662	0.976211	1.13636	0.793758	0.642444	0.720352	0.598096	0.337569	1.02817	0.821793	0.902873		0.699043	0.908117	0.724975	0.840794	0.993973	0.348052	0.951693	0.202658	0.770688	1.51895	1.03182	0.22167	0.958623
	0.744673	1.12254	0.997008	0.714988	0.958894	0.607997	0.38545	0.959954	0.83442	1.32636	0.104647	0.433906	0.214548	0.508841	0.475088	1.26224	0.975063	1.20552	0.83361	0.219906	0.57686	0.593243	0.539591	0.913727	0.796556	0.873491		1.19196	0.977151	0.603122	0.477586	1.17401	1.17892	0.953239	0.336518	0.984649	1.51743	0.38174	0.231608	0.89988
	0.766853	1.25474	0.692937	0.698928	0.86743	0.734903	0.448503	1.25401	1.0161	0.986583	0.674035	0.520653	1.08249	0.808716	0.507335	0.760285	0.982495	0.788058	0.742461	0.627677	0.261505	0.697363	0.54139	1.16726	0.274411	1.12057		0.962155	0.329267	0.462136	0.656307	0.686104	0.774689	0.535718	0.667037	1.06955	1.29331	0.923027	0.556563	1.02534
	1.19859	1.32924	0.558316	0.920993	0.99617	0.669031	0.560823	1.22506	0.945165	1.13688	0.915508	0.543413	1.17096	0.598358	0.523369	0.950959	0.874964	0.955419	0.449604	0.629571	0.344839	0.255174	0.233429	0.9037	1.02874	0.698125		1.09616	0.382104	0.57745	0.205089	0.900977	1.05637	0.819341	0.149611	0.956823	1.69191	0.684408	0.243994	0.90515
	0.816179	1.76063	0.729114	0.869239	0.872611	0.577538	0.297911	1.38022	0.802004	0.2479	-0.010816	0.412099	0.0426132	0.626905	0.22793	0.925965	0.952725	1.05926	0.868513	0.685597	0.813329	0.622308	0.519356	1.49867	0.966016	0.990244		0.805848	0.7594	0.545873	0.334335	0.78567	1.02063	0.722267	0.244749	1.33808	1.38264	0.712512	0.489324	0.520826
	0.43433	1.0961	0.52679	0.76298	0.705775	0.682591	0.490866	1.30206	0.611533	0.850737	0.163661	0.551943	0.949753	0.615093	0.341299	0.723698	0.868402	1.28889	0.891557	0.580799	0.594105	0.542173	0.489684	0.95485	0.120277	0.506497		1.06672	0.971298	0.756119	0.946064	1.15228	0.307687	1.03879	0.332996	1.13745	1.29272	1.17909	0.508862	0.901232
	0.610534	1.19784	0.745114	0.719355	1.06392	0.721053	0.504831	1.13403	1.02159	1.27884	0.894155	0.0241508	1.30317	0.492482	0.272499	1.28351	1.03475	0.793766	0.699253	0.63459	0.61147	0.570056	0.540494	0.759217	0.813013	0.392152		1.02914	0.576368	0.728171	0.378728	0.805276	0.916505	0.39353	0.606749	1.03343	1.51041	0.434663	0.485234	1.0066
	0.698086	0.696397	0.961536	0.769809	1.16112	0.898345	0.403754	1.49538	0.982348	1.06326	0.805251	0.274126	0.763983	0.82283	0.49705	1.44219	0.819074	1.13065	0.949994	0.897017	0.503435	0.488686	0.43534	0.686022	0.846298	0.665888		0.876885	0.41211	0.813887	0.325807	1.02647	0.820124	0.610058	0.249849	0.995628	1.14995	0.77058	0.439047	1.13856
	0.796822	1.20141	0.316419	0.842098	0.963996	0.859619	0.490946	0.622868	0.470625	1.19426	0.828136	0.602118	1.07573	0.444003	0.276654	1.17364	0.77848	1.18393	0.691406	0.571663	0.535183	0.497215	0.597068	1.29409	1.08067	0.0595797		0.540228	0.377952	0.653776	0.550207	0.882592	0.678562	0.691418	0.380903	1.05307	1.29985	1.29647	0.439455	1.10207
	0.733756	1.13836	0.932868	0.853416	1.22908	0.795107	0.378863	0.823472	0.340529	1.26383	0.732202	0.610839	1.36335	0.0614189	0.359981	1.19257	1.04569	1.14785	1.08569	0.74321	0.499131	0.709962	0.556952	1.47264	0.840262	0.805168		1.06829	0.454189	0.618619	0.699085	0.828392	0.914022	0.96834	0.37174	1.18619	1.28128	1.18752	0.205942	0.681152
	0.657752	1.33726	1.03127	0.56897	1.24759	0.585915	0.22032	1.15133	0.669668	0.588071	0.74175	0.639161	1.3192	-0.0794959	0.411372	1.32751	0.880117	1.21781	0.91809	0.151412	0.595341	0.622904	0.619945	1.24139	0.918593	0.601579		0.447572	0.982372	0.931872	0.710368	0.466551	1.32038	0.508737	0.450844	0.960234	0.293896	0.86421	0.381103	0.760454
	0.808595	1.4263	1.14764	0.586812	1.34098	0.82329	0.361629	1.02536	0.669857	1.28009	0.731115	0.627151	1.20539	0.637379	0.269746	1.03588	1.11023	0.602824	0.830055	0.633343	0.79048	0.566439	0.414099	1.16683	0.680158	0.707575		0.904642	0.836755	0.466275	0.495942	1.05106	1.22319	0.772207	0.753979	1.59447	0.921288	0.463276	0.279704	0.855058
	0.837193	1.26183	0.765792	0.666654	0.860705	0.739541	0.363256	1.34282	0.7755	1.40446	0.68651	0.386431	1.01486	0.508582	0.318482	0.792506	0.758985	1.0924	0.549405	0.643795	0.615235	0.589996	0.318983	1.22584	0.892906	0.775602		0.94195	0.959782	0.606113	0.610259	0.733762	1.3135	0.479255	0.495295	1.19463	0.894625	0.421662	0.520981	0.963411
	0.781378	1.05593	1.13511	0.71222	1.19575	0.819137	0.468259	1.20867	0.69992	1.33541	0.974075	0.500494	1.06212	0.693611	0.495382	1.25562	0.578955	0.174491	0.838883	0.601676	0.808688	0.610233	0.485874	0.825132	0.748553	0.551029		1.14807	0.571023	0.576323	0.465368	0.50721	0.307215	1.07098	0.429996	0.574324	0.914912	0.33877	0.39062	0.277109
	0.713061	1.5979	0.754421	0.449172	0.995942	0.561062	0.373382	1.16466	0.839345	1.21448	0.732591	0.787109	0.957776	0.52352	0.370443	0.997455	0.815495	1.36523	0.813685	0.609179	0.573277	0.575587	0.296588	0.976571	0.883717	0.496012		0.822686	0.795251	0.912987	0.121688	1.26037	1.15094	0.709898	0.40966	1.1692	1.06393	0.717823	0.420641	0.721607
	0.889595	1.38892	0.977808	0.719085	0.898711	0.765887	0.40855	1.15362	0.542757	1.56646	0.517427	0.864299	1.18503	0.65337	0.301634	1.33076	1.02352	1.20462	0.193043	0.431659	0.594947	0.600257	0.593584	0.931216	0.71524	0.55924		1.20964	1.03193	0.753407	0.290497	0.687845	1.04136	0.489458	0.347801	0.886044	1.03827	0.669561	0.534753	1.1789
	0.301586	1.25192	1.22177	0.886936	0.916209	0.636946	0.412887	1.27078	0.651606	0.769521	0.926036	0.448032	0.484245	0.547764	0.110935	1.17247	0.862778	1.24907	0.932299	0.83918	0.527532	0.508304	0.40607	1.44083	0.601514	0.711359		1.06034	0.830933	0.380045	0.493908	0.779365	1.04555	0.595795	0.306188	0.501956	1.41521	0.669479	0.228207	1.01549
	0.885884	1.47782	0.750898	0.580858	0.949845	0.668129	0.22056	1.2539	0.513736	1.69949	0.622454	0.513031	0.500594	0.430995	0.331351	0.612145	0.798393	1.09258	0.422752	0.441932	0.759878	0.400079	0.323265	1.14198	0.998037	0.811915		1.11858	0.926572	0.79987	0.310909	0.892308	1.11626	0.35846	0.465981	1.27251	0.846541	0.889706	0.540722	0.785897
	0.943582	1.3998	0.898011	0.809346	0.860392	0.819752	0.566933	1.27036	0.939088	1.0266	0.873285	0.561193	1.09907	0.395249	0.418611	0.906497	1.05474	1.43701	0.519467	0.412743	0.784418	0.534286	0.416559	0.424736	1.23325	0.527915		1.55884	0.185014	0.762391	0.220501	1.08634	0.610009	0.463049	0.506403	1.127	1.47109	0.515494	0.347762	1.11915
	1.1601	1.22013	1.04291	0.723299	0.77081	0.718577	0.304704	1.02674	0.757331	1.26776	0.710218	-0.0942138	1.36916	0.605477	0.268839	0.779933	0.903374	1.30802	0.93333	0.505911	0.551378	0.693496	0.407886	1.28256	1.20608	0.671879		0.93324	0.518234	0.801429	0.334248	1.40515	0.648775	0.545744	0.23121	0.686597	0.41231	0.334304	0.351658	1.21271
	1.16835	0.961405	0.797105	0.846799	1.04877	0.752964	0.336725	1.05936	0.893588	0.676147	0.880851	0.560567	1.16947	0.329022	0.250221	0.374369	0.635687	0.90178	0.7219	0.516816	0.475716	0.529519	0.403792	0.215662	1.00662	0.357795		1.55741	0.627315	0.799817	0.285178	1.39305	0.694096	0.19095	0.195449	0.971108	1.2975	1.00165	0.601428	0.971704
	0.996941	1.42482	0.70824	0.92788	0.983561	0.733712	0.398712	1.27542	0.510559	0.794349	0.748248	0.467245	0.581609	0.46667	0.581231	1.0975	0.788887	1.48459	0.651456	0.525174	0.872816	0.617293	0.4459	0.791476	1.21979	0.403316		1.02418	0.526751	0.902912	0.246855	1.22747	0.73814	0.909821	0.202655	0.668941	0.812296	0.274801	0.222986	0.903623
	0.956366	1.12245	0.764302	0.642353	1.08515	0.671719	0.245354	1.01292	0.706551	0.982207	0.517708	0.556113	1.12078	0.220575	0.300424	0.752162	0.699424	1.44999	0.803837	0.820399	0.833156	0.326707	0.35654	0.502307	1.2623	0.713535		0.948624	1.02507	1.16797	0.45474	1.40845	0.878357	0.525879	0.113195	1.06399	1.16319	0.544628	0.625769	0.942765
	0.959264	1.28793	0.876214	0.787483	0.403365	1.00567	0.737263	1.33256	0.696112	0.809142	0.0375478	0.735151	1.40028	0.704955	0.692649	1.01271	0.720916	1.00057	0.805246	1.1753	0.753861	0.626335	0.368821	1.08981	1.15051	0.605648		1.43001	0.759589	0.910973	0.415496	1.10022	0.80145	0.767495	0.260272	1.12622	1.09382	0.481718	0.404724	0.633198
	0.554447	0.900869	1.27679	0.768745	1.1966	0.875131	0.354181	1.33546	0.761439	1.12217	0.813705	0.755124	1.1227	0.607674	0.551478	0.841738	0.808199	1.33443	0.683781	0.736254	0.88059	0.58655	0.386421	0.638135	0.975382	0.656755		1.05791	0.67139	0.987895	0.390812	1.32358	1.24963	0.736539	0.263296	0.562277	1.20048	0.925026	0.198452	1.10605
	0.655685	1.29002	1.09353	1.0066	1.00283	0.598309	0.347714	1.16523	0.68874	1.49399	0.581311	0.74919	0.39729	0.526964	0.299786	1.4654	0.870235	1.51872	0.643489	0.63247	0.976659	0.65285	0.326876	0.701308	0.891571	0.720106		1.11091	0.911084	0.26234	0.597881	0.985218	0.526552	0.658996	0.362162	0.714341	0.552827	0.319514	0.323786	1.11669
	0.834136	1.18115	0.595836	0.859103	1.22602	0.94798	0.342508	1.25958	0.848916	1.34562	0.84014	0.568917	1.09703	0.506009	0.523203	0.877078	0.822178	1.04792	0.748054	0.660352	0.845697	0.437599	0.352493	1.09176	0.767067	0.849519		0.733354	0.486979	0.906988	0.777838	1.06598	1.05619	0.572615	0.189747	1.26069	0.788537	0.736046	0.505815	1.00829
	0.653042	1.46534	1.16218	0.540682	1.13725	0.342333	0.433127	1.45129	0.944957	0.975784	0.872812	0.734829	0.939056	0.510049	0.670452	0.630649	0.69181	1.11305	0.856996	0.592995	0.712188	0.618512	0.384186	0.342465	0.254512	0.660637		0.82003	0.815669	0.473511	0.399212	1.21278	1.40028	0.681774	0.583634	0.973447	0.333709	0.737875	0.369225	0.973839
	0.686143	1.24137	0.268123	0.851892	1.0555	0.648329	0.670169	0.652376	0.601164	0.98686	0.6344	0.63153	0.766778	0.771572	0.340015	1.18915	0.553277	1.43442	0.810894	0.671427	0.995651	0.35083	0.395511	0.934176	1.02264	0.644099		1.13747	0.943719	0.681438	0.53573	1.29462	0.78972	0.436978	0.443154	0.962068	1.75894	0.666075	0.895287	0.694355
	0.754316	1.28378	0.623578	0.791283	1.28766	0.679247	0.504976	0.8866	0.823224	1.40783	0.845855	0.982384	1.29213	0.692277	0.43254	1.07947	0.926212	1.29051	0.733606	0.633375	0.602983	0.599417	0.434965	0.812643	1.1675	0.711527		1.02092	0.850754	0.735454	0.771459	1.23519	1.3512	0.877534	0.651623	1.11016	1.19589	0.546683	0.348485	1.67632
	0.787456	1.37497	0.687433	0.434237	1.20868	0.767717	0.566224	1.36403	0.934494	1.01727	0.863904	0.599945	1.04252	0.782309	0.42059	1.16795	0.925055	1.55418	0.978743	0.344797	0.234984	0.665521	0.289932	0.744927	1.05667	0.296063		0.935585	0.823218	0.769481	0.198259	1.1784	0.955373	0.762987	0.388254	0.975894	1.7427	0.443138	0.166862	0.637559
	0.763379	1.47675	0.516815	0.8404	1.11195	0.573995	0.505625	1.2017	0.738149	1.14121	0.448464	0.872609	1.27958	0.486911	0.455906	1.06574	0.662538	1.02763	0.456998	0.691783	0.838426	0.612951	0.419285	0.612713	0.577029	0.5357		1.79833	0.555926	0.474312	0.746652	0.471593	1.00943	0.847228	0.414443	0.960725	1.18562	0.677301	0.541276	0.659793
	0.912173	0.934659	0.54848	0.88477	1.03175	0.709645	0.301762	0.827544	0.734749	1.79863	0.563569	0.795322	1.33287	0.746896	0.368503	0.536647	0.702029	1.15398	0.795813	0.47828	0.838873	0.651858	0.507599	1.07625	1.00853	0.143795		0.778086	0.673297	0.953771	0.38493	0.689882	0.987536	0.266992	0.426926	1.20873	1.01188	0.859891	0.304823	0.601145
	0.96619	1.54596	0.656149	0.842107	0.875805	0.728326	0.351957	1.13077	0.351449	1.17351	1.03849	0.513807	1.01715	0.491982	0.394879	0.950253	1.2068	1.09722	0.821294	0.597461	0.624056	0.363779	0.548845	1.12612	1.2774	0.615569		0.811342	0.399832	1.06923	0.660036	0.487613	0.688951	0.807759	0.336457	1.20072	1.23297	1.02233	0.702177	0.623153
	1.30988	0.97746	0.725009	1.06558	1.21903	0.918173	0.326324	1.0732	0.554704	0.422595	0.380734	0.577907	1.03345	0.112695	0.268103	1.00974	0.622398	1.17184	0.769506	0.650391	0.698972	0.657193	0.545163	1.1076	0.607395	0.705967		1.02349	0.797614	0.78192	0.323913	0.531674	1.15369	0.657395	0.305287	0.98452	0.677496	1.06396	0.511313	1.19964
	0.762313	1.35683	0.695867	0.956025	1.03919	0.587403	0.506441	1.48366	0.268867	0.877685	0.662864	0.563796	1.22323	0.311096	0.435789	1.03232	0.753077	1.45584	0.719808	0.667182	0.718254	0.552614	0.336513	1.31555	1.15903	0.86387		1.34972	0.789378	0.513295	0.370666	0.693709	0.558564	0.671142	0.427396	0.936169	0.614358	0.67503	0.637971	1.07974
	0.522074	0.323989	0.574793	0.748205	1.1	0.636263	0.45934	0.595167	0.821909	1.43383	0.716566	0.81811	0.892021	0.245636	0.114506	0.82667	0.715907	1.1991	0.892273	0.41709	0.607842	0.296508	0.460279	0.983762	1.20016	0.742214		1.33999	0.861212	0.950882	0.666129	0.738662	1.10019	-0.0132274	0.523599	1.1421	0.752126	0.757357	0.338231	1.01843
	0.717632	0.169382	0.845267	1.08399	0.786875	0.750401	0.441056	0.965668	0.302197	1.55384	0.570784	0.911646	0.854112	0.3587	0.35416	0.799989	0.396924	1.07766	0.999206	0.85671	1.01096	0.576873	0.263882	1.01277	1.33024	0.521845		0.822443	0.536619	0.661724	0.373093	0.500689	0.988853	0.376852	0.61123	1.13548	0.677366	0.633704	0.428012	0.391274
	1.04497	1.12601	0.29134	1.05317	1.06343	0.592642	0.540911	0.899897	0.752127	1.45768	0.834681	0.776539	1.05806	0.665726	0.342441	0.93251	1.12083	1.34222	0.889833	0.635664	0.778413	0.687371	0.303297	1.04343	1.03382	0.599472		0.950373	0.254291	0.516009	0.433644	0.747854	0.884578	0.601045	0.392585	0.362134	0.573061	0.87956	0.775109	0.573923
	0.858307	1.02771	0.662523	0.639437	0.767339	0.697571	0.107397	1.10784	0.446437	1.11613	0.73533	0.487545	1.19168	0.737844	0.545639	0.494228	0.630349	0.882857	0.692408	0.582761	0.791292	0.498977	0.386931	0.922426	0.750306	0.669025		0.896549	0.783081	0.712355	0.40706	0.956708	0.926591	0.724839	0.407543	1.08544	1.00626	0.852954	0.495361	0.742096
	0.673006	1.47314	0.582796	0.670484	0.973282	0.91272	0.834817	1.03451	0.562667	1.1706	0.607756	0.254268	1.04769	0.0330053	0.301962	1.00167	0.954482	1.16123	0.589276	0.648575	0.79103	0.430898	0.430799	1.26401	0.720162	0.351155		0.497261	1.16975	0.941869	0.68892	0.91041	0.545044	0.911189	0.386767	0.306069	0.697756	0.634334	0.500756	0.855259
	0.57143	1.01163	0.862889	0.731162	0.99795	0.72695	0.212725	1.01249	0.613591	1.35851	0.785525	0.817182	0.977174	0.610074	0.268215	0.886708	0.680361	1.13189	0.60866	0.732025	0.779722	0.573488	0.340093	1.19641	0.945123	0.488741		0.850401	0.928295	0.95242	0.380141	1.11556	0.833493	0.75557	0.463094	0.627234	1.13392	0.404621	0.511495	1.08251
	0.869661	1.20383	0.966595	0.685442	0.980343	0.654958	0.507629	0.879458	0.770711	1.0936	0.643187	0.77346	1.04142	0.384985	0.678831	1.19455	0.83206	1.16576	0.816722	0.709853	0.0878799	0.525772	0.464715	1.05745	0.875152	0.564074		0.633612	0.893553	0.818984	0.456704	1.2536	0.904011	0.547767	0.209119	1.39181	1.2921	0.819215	0.286988	0.846791
	0.854484	1.31046	0.611489	0.557258	1.23935	0.759775	0.528089	1.11467	0.352572	0.637822	0.769489	0.0416752	1.22068	0.439057	0.309699	0.7883	0.766758	0.661531	0.892603	0.562413	0.939232	0.637126	0.311857	1.14983	1.18257	0.501867		1.28538	0.834825	0.79935	0.455204	1.01842	0.97382	0.735311	0.416858	0.815549	1.29336	0.380129	0.479889	0.454083
	1.26336	0.64154	1.12582	0.196327	1.01349	0.845685	0.725151	0.925616	0.714905	1.47455	0.50533	0.570367	0.759267	0.244241	0.370859	0.761442	1.0242	1.44806	0.695928	0.634272	0.392195	0.327037	0.381347	0.987452	1.26597	0.908607		0.840587	0.963041	0.774743	0.493241	1.16754	0.941606	0.628854	0.552853	0.543781	0.51936	0.70604	0.41478	0.693355
	0.821625	0.451808	1.05052	0.961343	0.747296	0.424833	0.368484	0.805677	0.635853	1.41009	0.431567	0.742966	1.25397	0.623768	0.296895	1.02073	0.773522	0.893327	0.483839	0.273697	0.778142	0.358904	0.447411	1.21845	0.240388	0.678093		1.02915	0.852988	0.700368	0.479247	1.32983	1.10098	1.06785	0.309674	0.581425	1.18622	0.674659	0.432051	1.35895
	0.850756	1.10378	1.31127	0.677468	0.883776	0.361374	0.427816	0.85386	0.474398	1.78457	0.609931	0.612181	1.00825	0.302422	0.187009	1.35873	0.761359	0.474362	0.674247	0.725	0.782187	0.658997	0.496728	0.789037	0.990182	0.585546		1.17328	0.537429	0.955568	0.324802	1.31786	0.920389	0.635656	0.292501	1.11909	0.887019	1.07003	0.402316	0.729571
	0.894697	1.40101	0.920951	0.741818	1.16908	0.762547	0.391068	0.899096	1.02686	0.805192	0.0195893	0.506691	0.985951	0.719213	0.327454	1.04492	1.46806	0.672064	0.724165	0.789299	0.85586	0.582439	0.422464	1.29435	0.359772	0.579404		1.13101	0.814972	0.687412	0.3184	0.972493	0.665092	0.744264	0.298641	0.779124	0.435814	0.765202	0.35056	1.36727
	0.761072	1.06175	1.18434	0.432526	0.748708	0.748648	0.364495	1.04501	0.807327	1.17394	0.431152	0.284151	0.736783	0.611681	0.158696	0.758865	1.41004	1.32685	0.625637	0.584731	0.784001	0.491208	0.665305	1.30456	0.943427	1.03054		0.871287	1.10243	0.618511	0.608644	0.711112	1.12281	0.492197	0.176962	0.856086	1.14871	1.11215	0.354958	1.28785
	0.953907	1.35215	1.06391	0.825015	0.593285	0.806984	0.528	1.16725	0.977176	1.4223	1.08129	0.273839	0.936623	0.776603	0.714578	1.15732	0.606732	1.16026	0.473346	0.517954	1.0003	0.398088	0.541224	1.13415	0.726782	0.927197		1.09111	0.481544	0.716061	0.488958	1.05838	0.693982	0.654355	0.220585	0.940036	0.846565	0.942959	0.224647	1.83067
	1.03432	0.948714	1.04616	0.549705	0.889861	0.56538	0.36909	1.18873	0.617206	1.22765	0.618329	0.774676	1.07684	0.616061	0.34032	1.00332	1.16079	0.990576	0.61765	0.718923	0.890603	0.61815	0.518233	1.14268	0.871993	0.7202		0.889755	1.14135	0.44276	4.356e-05	1.34611	0.458707	0.296612	0.371802	1.49094	1.28743	0.806849	0.167129	1.29119
	0.641436	1.34557	0.894515	0.66636	1.13297	0.695387	0.41284	1.17727	0.751082	0.558344	0.497459	0.785486	1.04458	0.440255	0.305302	0.771706	1.35417	0.682184	0.65311	0.553725	0.868975	0.546114	0.265255	1.22637	1.01896	0.775044		0.933995	0.469552	0.915452	0.0385369	0.710118	0.807879	0.741702	0.358647	1.10319	0.817996	0.44665	0.507685	0.949631
	0.660861	0.755207	1.04741	0.941297	1.1384	0.719806	0.515608	1.19604	0.656051	1.22017	0.841155	0.457445	0.216515	0.0946236	0.490364	1.11514	0.921036	1.11116	0.794382	0.724565	0.511737	0.47795	0.3273	1.09073	0.933047	0.803016		0.881911	0.981987	0.495291	0.614526	1.28213	1.0144	0.977206	0.397192	1.36853	1.28651	0.960366	0.404003	1.06087
	0.93269	1.30479	1.32376	0.880928	1.04555	0.787425	0.306638	1.25964	0.52469	1.34286	0.689226	0.69814	1.12489	0.452394	0.320268	1.43588	0.539476	0.954401	0.610157	0.725217	0.678396	0.141304	0.379684	1.19291	1.18154	0.875799		1.14969	0.853181	0.881696	0.107269	1.53135	0.698729	0.762308	0.616315	1.33206	0.966123	0.77588	0.438984	1.35206
	1.07367	1.40814	0.189892	0.763948	1.06451	0.510046	0.45016	1.19604	0.773589	1.05066	0.886701	0.707363	0.954377	0.0924047	0.432709	0.159768	1.17888	1.4736	0.784214	0.655931	0.826536	0.638274	0.379627	1.09951	1.23678	0.731734		0.697749	0.440881	0.885865	0.134153	0.999836	0.695675	0.554866	0.603468	1.06381	0.294195	0.400035	0.431067	1.05464
	0.863806	1.01583	0.510199	0.696438	1.16802	0.65664	0.298219	0.487793	0.629296	1.10473	0.425781	0.607167	0.785248	0.673389	0.4447	1.53368	1.06898	1.22897	0.927151	0.718146	0.685458	0.496849	0.555034	1.73631	1.28266	0.286274		1.1681	0.976703	0.867449	0.474585	1.05768	0.715909	0.457691	0.722416	1.11033	0.90845	1.09251	0.364609	1.10902
	0.51169	1.23231	0.621297	0.689561	0.510002	0.643529	0.365513	0.872662	0.379627	1.37415	1.0038	0.706994	0.974825	0.237145	0.412842	0.749182	0.699183	1.07981	0.979571	0.565873	0.606226	0.582342	0.392859	1.01418	0.55852	0.415282		0.891039	0.813011	0.672078	0.431253	0.684607	0.233983	0.84158	0.50549	1.0021	1.4319	0.849777	0.721183	0.964114
	1.02611	1.52621	1.39403	0.589303	1.22117	0.58347	0.414809	0.800534	0.693535	0.85485	0.979826	0.641773	0.655036	0.474776	0.276673	1.06772	0.946559	1.05818	1.00773	0.541316	0.721269	0.748566	0.379882	1.05582	1.31551	1.0354		1.09557	0.855583	0.832839	0.530931	0.910399	0.623876	0.357947	0.603172	1.23383	1.03467	1.02974	0.283116	1.0934
	0.818485	1.11506	1.03494	1.04534	1.14179	0.746948	0.390375	0.9067	1.44701	0.478899	0.77391	0.638197	1.30112	-0.126239	0.389957	1.17043	0.824863	0.891719	0.723122	0.511549	0.701035	0.473007	0.60772	1.12765	1.04178	0.698991		0.943876	0.472023	0.633157	0.695324	1.10901	0.659317	0.422001	0.388851	1.30203	0.651688	0.556479	0.276835	1.12834
	0.748931	1.41752	0.960688	0.785756	1.19719	0.877278	0.539368	0.91489	0.417113	1.51342	0.51353	0.593468	1.00932	0.536979	0.127017	1.15688	0.781272	1.19332	0.819986	0.664978	0.646669	0.550402	0.2851	0.942194	0.955348	0.847139		1.13899	0.970681	0.598126	0.426432	0.990188	0.994551	0.666643	0.540077	0.99773	0.9083	1.14365	0.387384	1.51272
	0.718453	1.31949	1.21655	0.718567	0.544134	0.557862	0.441398	1.35523	0.544051	1.08721	0.791579	0.75111	0.281095	0.311339	0.594028	1.02711	1.04288	1.18582	0.644149	0.762939	0.688058	0.535235	0.287659	1.08476	0.716401	0.416821		1.42623	0.963026	0.473853	0.399806	1.03881	0.42078	0.707842	0.706908	0.37396	0.494419	0.678781	0.270045	1.21823
	0.871648	0.647894	1.22632	0.716933	1.08592	0.9078	0.511283	1.14382	0.656098	0.656015	0.870033	0.529437	1.02022	0.117441	0.360925	1.07226	0.472024	1.0046	0.692571	0.384962	0.47377	0.499684	0.300714	1.28064	1.4115	0.412029		0.954234	0.793161	0.44464	0.363084	1.21587	0.785518	0.687684	0.40185	0.90284	1.17505	0.786847	0.297669	1.22236
	0.74925	1.3413	1.30866	0.3935	0.757316	0.555172	0.376574	0.978158	0.46396	0.462869	0.812653	0.790033	1.06384	0.429196	0.156735	0.839767	0.707116	1.35004	0.83797	0.968547	0.877757	0.614728	0.472935	1.01766	0.875759	0.878673		1.18069	0.293805	0.509829	0.496905	1.21458	0.662991	0.262268	0.471035	1.25367	1.47044	0.8313	0.74861	0.677665
	0.794548	1.06221	0.919566	0.759946	1.11123	0.608903	0.518364	0.638484	0.781638	0.734058	0.546518	0.729856	1.32823	0.262106	0.447426	0.804133	0.627162	1.08578	0.853269	0.545496	0.702114	0.529792	0.295196	1.25373	1.43161	0.523942		0.888751	0.89837	0.377619	0.41037	0.86881	1.0284	0.360366	0.836942	0.767535	1.05608	0.78078	0.701732	1.13452
	0.319185	1.39072	0.781763	0.844825	0.735588	0.692498	0.486338	1.1181	0.859957	0.922446	0.690567	0.223374	1.15648	0.670124	0.49053	0.873686	1.307	1.0887	0.581399	0.649137	0.825185	0.644921	0.270782	0.940641	0.766463	0.194995		1.48502	0.923124	0.747767	0.191124	1.3014	0.743425	0.438133	0.544167	1.03999	0.644784	0.121313	0.417644	0.974534
	1.14559	0.834562	0.847641	0.85711	0.943678	0.885012	0.330676	0.801831	0.55425	1.67713	1.17199	0.769728	1.40445	0.520922	0.269256	0.940873	1.08956	1.0654	0.897193	0.792999	0.60671	0.633011	0.42117	1.16311	1.11432	0.693471		1.04918	1.01758	0.548231	0.358485	0.875883	0.894043	0.573147	0.453466	0.985911	0.505245	0.122098	0.162594	0.935102
	0.858994	0.876522	0.777572	0.336704	0.87218	0.827226	0.455556	1.15902	0.892859	0.177174	0.718647	0.375249	1.26335	0.535689	0.426585	0.6452	0.79166	1.06794	0.298329	0.833143	1.00608	0.537818	0.539902	1.31646	0.617348	0.851474		1.06856	1.03069	0.433249	0.269822	1.20373	1.07755	0.412262	0.480822	1.03954	0.850843	0.803835	0.68983	1.59742
	0.619054	0.58916	0.944336	0.794227	0.946952	0.681861	0.403901	0.649779	0.79481	0.650229	0.908323	0.756989	0.804057	0.35311	0.19604	1.26839	0.769788	0.993575	1.16352	0.660169	0.711971	0.50687	0.552228	0.925079	1.10255	0.527463		1.73501	0.654942	0.665524	0.557827	0.833266	1.08823	0.682746	0.623284	0.380106	0.678134	1.06544	0.403629	1.35708
	0.62413	0.764905	0.918225	1.23822	1.11363	0.597453	0.400027	1.0301	0.766022	1.10669	0.461959	0.736444	1.26742	0.640331	0.358814	1.02471	0.639269	1.01481	0.16687	0.799158	0.653889	0.635152	0.400077	0.745949	0.754336	0.354866		1.16117	0.895159	0.475408	0.448744	0.626447	1.04644	0.598492	0.339793	1.13314	1.4294	0.544384	0.394621	0.795951
	0.489114	1.03488	0.925098	0.409767	0.958567	0.846116	0.513464	0.98033	0.986124	0.813985	0.31287	0.286155	0.588625	0.428248	0.294431	1.16614	0.943002	1.21228	0.900609	0.750298	0.740892	0.596263	0.312428	1.47412	0.946238	0.899297		0.92637	0.199371	1.06144	0.312722	0.740087	0.832218	0.738713	0.410432	0.964144	1.06122	1.093	0.332907	0.307277
	0.712149	0.903897	1.22113	1.05651	1.00628	0.779594	0.358483	0.989596	0.549704	0.942313	0.903907	0.699028	0.847209	0.466311	0.270522	0.881859	0.51398	1.02507	0.301009	0.677916	0.715491	0.47663	0.607293	1.09972	1.1851	0.627705		1.37469	0.648855	0.878151	0.272734	0.711265	0.910044	0.573214	0.473514	1.42098	1.03578	0.0650074	0.0354725	0.597057
	0.76032	0.909445	0.431975	0.815919	0.975585	0.650115	0.356561	0.744092	0.293661	1.21334	0.626186	0.689544	1.12602	0.451524	0.401593	1.04279	0.96517	1.37653	0.91357	0.674836	0.774368	0.486867	0.275766	1.25118	1.31068	0.460837		0.865652	0.713788	0.95614		1.27847	0.360757	0.519422	0.294479	0.91012	1.35823	1.31278	0.536699	1.47512
	0.98428	1.02485	0.491061	0.868844	0.990083	0.913703	0.362515	0.604991	0.119579	0.694704	0.953189	0.742313	0.296433	0.374526	0.54192	0.887621	0.961228	1.49454	0.699949	0.470995	0.937299	0.377432	0.593117	0.561798	0.684556	0.401576		1.22683	1.09108	0.514722		0.970667	0.929732	0.707772	0.402246	0.931618	0.789572	0.0514981	0.528913	0.653539
	0.831662	0.452413	0.986478	0.689951	1.13149	0.977175	0.426273	0.63313	0.943056	0.57175	1.00195	0.780238	0.984608	0.362613	0.344526	1.37019	1.10458	1.08305	0.851071	0.430461	0.557893	0.413789	0.296209	0.660378	0.747169	0.626197		0.803223	0.682043	0.452082		0.95122	0.621267	0.626592	0.32145	1.13478	0.521883	0.656665	0.455565	0.896245
	1.25993	0.99491	0.881243	0.792902	1.00659	0.787127	0.411162	0.644959	0.829097	0.778658	0.561285	0.306161	1.22733	0.554627	0.552603	1.27489	1.1518	1.16234	0.391784	0.231762	0.852128	0.372396	0.521542	1.36856	0.957503	0.603954		1.09955	0.743163	0.681794		1.62797	0.711326	0.896831	0.467056	1.41729	0.863716	0.915924	0.358227	1.35162
	1.06144	1.0587	1.10177	0.737373	0.0776896	0.408665	0.377064	1.03691	0.385078	1.02706	0.898779	0.490058	1.13759	0.395199	0.323891	1.01754	0.942903	0.656768	1.11527	0.59979	0.812656	0.548402	0.338022	1.30459	0.986247	0.862613		1.0379	0.218524	0.613253		0.874926	1.1005	0.774752	0.298926	1.09119	0.737136	0.421326	0.546802	1.22539
	1.09761	1.17416	1.03285	0.349935	1.01988	0.531079	0.407594	1.16941	0.635581	1.51	0.577885	0.274089	0.679817	0.130968	0.478596	0.64206	0.905384	1.04727	0.581718	0.660997	0.836833	0.648474	0.387534	1.11961	0.0289888	0.578044		1.00733	0.514883	0.884087		1.4034	0.499598	0.857692	0.335375	1.05758	1.09009	0.9166	0.551338	1.70155
	0.88678	1.03658	0.900429	0.741303	0.909344	0.943754	0.579357	1.14365	0.474949	0.969082	-0.169958	0.378236	1.05015	0.404306	0.120594	1.33878	0.731691	1.18338	0.633285	0.693779	0.642933	0.440581	0.492798	1.02792	0.998371			0.736089	0.46342	0.653204		0.793019	0.867507	0.602263	0.215217	1.16122	0.917917	0.730939	0.68749	0.347557
	0.688638	1.02912	0.71413	0.691222	0.917241	0.935192	0.468455	0.606072	0.984864	0.718734	0.692805	0.48216	1.05658	0.798075	0.285845	1.22566	0.82263	0.961941	0.837625	0.667855	0.649325	0.517353	0.499067	1.15935	0.810269			1.2421	0.749385	0.893591		0.899387	0.656791	0.765036	0.244007	1.41904	0.852999	0.946568	0.464587	0.87067
	0.674569	0.910269	0.822758	0.887966	0.523512	0.815435	0.0804008	0.858198	0.57464	0.398397	0.900397	0.238527	1.10316	0.499136	0.162646	1.17961	0.489207	1.27106	0.370382	0.674422	0.344847	0.46925	0.356577	0.929484	1.08798			0.784415	0.530003	0.676585		0.781184	1.04566	0.682839	0.448751	1.06271	0.689773	0.960079	0.538527	0.78576
	0.806939	0.818779	0.794323	0.943671	0.862454	0.781629	0.482704	0.973836	0.37217	1.0018	0.384618	0.300484	1.10083	0.571356	0.389188	1.36809	1.19356	0.81034	0.678342	0.511661	0.95494	0.57788	0.307648	1.16514	1.02655			1.31364	0.912986	0.554376		0.92726	0.61584	0.517717	0.382151	1.07546	0.774363	0.998709	0.332847	1.13005
	0.946774	0.86859	0.97876	0.659187	1.06255	0.841474	0.318266	0.769783	0.514234	0.980029	0.952661	0.157206	1.12338	0.566756	0.418899	1.42322	0.752208	1.57592	0.516167	0.685344	0.923034	0.621556	0.437834	0.947716	1.16887			1.35412	0.721364	0.934858		1.06114	0.39133	0.814148	0.420922	1.16663	0.909884	1.00811	0.250091	0.612012
	0.928698	0.567098	0.849975	1.12394	0.916235	0.715823	0.569328	0.65767	1.21042	1.19338	0.889697	0.436812	0.974995	0.572223	0.123038	0.995792	1.16047	0.888196	0.374165	0.665866	0.90475	0.620365	0.418063	1.04909	0.86911			1.31407	0.897696	0.996845		1.14934	0.744901	0.355074	0.600631	0.555485	1.44882	0.708901	0.178907	1.64256
	1.09833	1.04865	1.13361	0.776118	1.04438	0.857459	0.534904	1.06452	0.602879	1.36446	0.553674	0.484228	0.826813	0.823788	0.120671	0.87505	0.488442	1.44233	0.4228	0.656414	0.911362	0.53611	0.415729	1.06109	0.554688			0.813649	0.769241	0.507776		1.06597	0.572791	0.699802	0.0374581	0.940977	1.33675	0.756176	0.380088	0.880958
	0.953844	1.09014	1.03883	0.72944	1.05577	0.874855	0.422241	1.07331	0.810547	0.715496	0.658584	0.710497	1.06286	0.545521	0.371654	0.926562	0.956919	1.25188	0.876388	0.574305	0.828115	0.512839	0.620259	0.854353	1.18427			1.20607	0.165561	0.533061		1.03955	0.951399	0.952894	0.32154	1.06062	0.952506	0.629346	0.529969	1.32471
	0.656421	0.782708	1.15461	0.807719	0.860877	0.761986	0.328967	1.04246	0.785953	1.3925	0.424669	0.543161	0.944348	0.671621	0.38775	1.29609	0.483759	1.58276	0.81183	0.639781	0.942288	0.665858	0.372072	1.18519	0.624652			1.06229	0.582199	0.851791		1.33387	0.921318	0.551079	0.503562	0.398908	0.936772	0.800217	0.499207	1.26512
	0.542824	0.972709	1.30417	0.664756	1.30811	0.60381	0.35378	1.26184	0.859827	0.687604	0.685105	0.300045	1.3142	0.75656	0.665638	0.992983	0.692908	1.37891	0.984983	0.597986	0.446457	0.56196	0.31657	0.973567	0.604414			0.925732	0.688975	0.402941		1.02613	0.427213	0.504136	0.480708	0.322323	0.957158	0.649337	0.336026	1.24709
	1.0294	0.861602	1.36068	0.658385	0.92477	0.624011	0.53525	1.30743	0.166438	0.593933	0.836883	0.573978	0.838297	0.673511	0.458635	1.07549	0.687451	1.22528	0.814622	0.703857	0.529548	0.711562	0.459296	1.13746	1.15379			0.775747	0.747946	0.881479		1.12066	0.651063	0.274976	0.454371	0.795283	1.40241	0.924189	0.331662	1.5323
	0.978181	1.09707	1.16654	0.746738	0.913896	0.6926	0.435537	1.16869	0.657201	0.395465	0.696057	0.836949	0.823767	0.582179	0.35966	1.00731	1.31782	0.775199	0.696042	0.762291	0.735975	0.547205	0.536886	0.993486	1.47086			1.06893	0.785723	0.962011		0.992305	0.850025	0.639222	0.142473	0.785503	1.11725	0.392692	0.481838	0.863958
	0.398552	0.974182	0.913373	0.940744	1.21422	0.74687	0.376187	0.889863	0.754906	0.953512	0.690197	0.63791	0.854254	0.972559	0.724615	1.47987	1.04277	0.703808	0.834898	0.594766	0.645242	0.560823	0.364067	0.774354	1.03206			1.27235	0.717052	0.799309		1.1926	0.881492	0.77208	0.311979	1.20083	0.848732	0.141312	0.425671	0.869257
	0.506396	1.12772	0.978477	0.463501	0.945416	0.719909	0.380473	0.872338	1.0332	0.941343	0.732966	0.196204	1.04677	0.361809	0.732132	0.88828	1.07212	1.03883	0.687926	0.696521	0.581834	0.349332	0.297539	1.23703	0.615635			1.16764	0.856659	0.678671		1.07408	0.673245	0.662092	0.434524	0.685778	1.17323	0.585144	0.365447	1.37864
	0.831901	1.22332	0.370979	0.636808	1.13725	0.943939	0.358792	1.38001	1.06492	0.884462	0.728497	0.695318	1.48927	0.470057	0.497628	1.26669	0.826969	1.3348	0.607056	0.538269	0.557698	0.636563	0.270212	0.701625	0.811931			1.06021	0.669152	0.745043		0.903819	0.976931	0.678027	0.2889	1.33605	0.426507	0.141624	0.412839	0.479214
	1.00402	1.28106	0.941278	0.635043	1.09507	1.06708	0.261526	1.3183	0.517714	1.22871	0.544467	0.637975	0.988456	0.766464	0.636414	1.16912	0.900774	1.09377	0.834853	0.671088	0.808972	0.296702	0.496736	1.16652	0.683584			0.646713	0.565963	1.05331		1.27494	1.07265	0.692816	0.317017	1.22237	1.36745	0.998925	0.620254	0.829264
	0.758824	1.34827	0.818705	0.949292	0.997533	0.865249	0.197012	0.849161	0.500736	0.932564	0.351083	0.217112	1.12108	0.824027	0.360226	1.26973	0.556319	1.01983	0.870404	0.853626	0.707282	0.581716	0.526249	1.0997	0.794671			1.08245	0.685085	0.628421		0.987426	0.678013	0.940624	0.178352	0.586509	0.574736	0.303919	0.441404	1.32539
	0.960283	1.14015	0.553388	0.874706	1.08965	0.835595	0.423959	1.1003	0.579861	0.991862	1.15556	0.545791	0.710814	0.506837	0.309705	1.34854	0.952599	1.48026	0.4209	0.69628	0.564533	0.601059	0.392439	0.885693	0.348218			1.19645	0.73618	0.563502		1.0211	0.587817	0.340635	0.500153	0.588056	0.516134	0.970972	0.405371	1.25191
	0.537893	1.37218	0.42527	0.843866	1.11052	0.923003	0.427707	1.08813	0.637339	0.830634	0.537751	0.71577	0.574351	0.60769	0.458282	1.01418	1.18454	1.38393	0.891106	0.701103	0.344036	0.451963	0.42961	1.02294	0.587276			1.23724	0.763943	0.861928		0.80311	1.18561	0.660678	0.14253	0.605449	1.2616	1.24771	0.314298	0.503209
	0.704992	1.24444	0.812171	0.664779	0.936677	0.860078	0.395028	1.13561	0.5296	0.950952	0.904501	0.722573	1.21054	0.723816	0.296782	1.07528	0.80336	1.43381	0.442721	0.679801	0.562681	0.542468	0.521219	1.05485	0.276776			0.772499	0.767433	0.812288		1.0151	1.00709	0.677854	0.460361	0.781914	0.898167	0.233561	0.504256	1.03795
	0.821344	1.19774	1.1285	0.748235	1.1559	0.646292	0.3441	1.38272	0.807531	1.32371	0.63413	0.512048	1.34481	0.887733	0.495541	0.964276	0.665028	1.04288	0.636074	0.678398	0.731046	0.697949	0.322854	1.14463	1.0067			1.34875	0.820443	0.709691		1.00556	0.888534	0.775744	0.516473	0.876203	1.38654	1.05689	0.570359	1.17882
	0.89065	1.33705	0.771901	0.761984	0.855147	0.493108	0.393009	0.866534	0.599848	0.986458	0.633066	0.524076	1.19303	0.514017	0.219188	1.12667	0.877894	0.797429	1.03389	0.676066	0.60644	0.600585	0.431878	0.841354	0.344543			1.12755	0.870136	0.801772		1.1601	0.924658	0.688317	0.480301	1.43778	1.18443	0.455102	0.588441	0.95294
	0.774449	1.18103	0.468728	0.835995	0.978494	0.860183	0.468656	1.50559	0.685749	0.615127	0.700698	0.413394	1.07054	0.769259	0.583557	0.931352	0.834082	1.17645	0.916557	0.662981	0.459564	0.511983	0.623263	0.527032	0.993585			1.24213	1.19883	0.170795		1.10325	0.402443	0.551518	0.484758	1.44061	0.637403	0.801662	0.65248	0.98475
	0.859815	1.52261	0.825339	0.619546	0.686361	0.751807	0.337545	1.3058	0.312902	0.951769	0.589919	0.605644	0.387037	0.206233	0.475052	0.836261	0.7144	1.1779	0.707945	0.638602	0.217881	0.61454	0.388556	0.303122	0.910709			0.382529	0.741426	0.650883		1.29818	1.04066	0.712838	0.479409	0.816865	1.58335	0.356247	0.956157	1.34272
	0.507896	1.08512	0.986737	0.897855	0.956545	0.834546	0.359756	0.757303	0.782321	0.844248	0.650668	0.513505	0.963602	0.926903	0.37671	1.40302	0.81693	1.4833	0.956367	0.428409	0.777858	0.317035	0.392574	1.13681	1.07202			1.79118	0.984301	0.846153		0.904076	0.505729	0.904992	0.437794	1.01989	0.957438	0.907368	0.363094	1.26856
	0.646995	0.91992	0.798324	0.554621	0.853784	0.633595	0.524328	0.965574	0.573009	0.757858	0.654178	0.490419	1.65565	0.880639	0.410077	1.37595	0.800587	1.41944	0.874248	0.727846	0.59559	0.29798	0.410429	1.0456	1.18952			1.61166	0.759144	0.680555		1.08635	0.884637	0.6327	0.445418	0.563922	1.46187	0.191171	0.60799	1.49749
	1.09772	0.880568	0.344058	0.558891	1.01918	0.732688	0.380976	1.03674	0.981118	1.14701	0.994992	0.381133	0.865979	0.646081	0.416491	0.801791	1.09531	1.34041	0.784969	0.433593	0.320968	0.678213	0.506742	1.09056	0.959469			0.874235	0.979853	0.929529		1.16749	1.21879	0.161611	0.48971	0.879344	1.39127	0.81897	0.272832	0.995798
	0.845296	1.15414	1.02829	0.750908	1.14435	0.739195	0.431738	0.858371	0.927926	0.628801	0.481018	0.256349	1.07255	0.77011	0.235176	1.6298	0.773621	0.421609	0.930456	0.849338	0.454714	0.474286	0.31596	0.613866	0.885128			1.33539	0.36561	0.640491		1.05494	0.861576	0.370172	0.549333	1.18055	1.67076	0.790618	0.107419	1.49544
	0.772018	1.63852	0.847063	0.758983	1.19713	0.646453	0.332292	1.03478	0.787753	1.25561	0.464818	0.539696	1.19907	0.95828	0.231452	0.833773	0.964177	1.15783	0.329133	0.365649	0.636292	0.539728	0.479485	0.940737	1.21982			1.65538	1.05164	0.941663		0.902612	0.732479	1.00672	0.363052	1.26555	1.28507	0.830757	0.307219	1.27542
	1.20998	0.783185	1.0253	0.568675	1.12916		0.457002	1.07124	0.573664	0.458583	0.663598	0.604808	0.969648	0.630053	0.248127	1.44899	1.18167	1.35066	0.568907	0.567822	0.579491	0.643185	0.357823	1.44222	1.36204			0.364552	1.22083	0.589593		0.894099	0.96027	0.847409	0.413081	0.764807	1.07233	1.03017	0.173187	1.17704
	0.566386	1.24237	0.731233	1.01554	0.940557		0.415044	1.42164	0.645243	0.644538	0.428135	0.525116	0.921228	0.784653	0.316917	1.35132	0.889456	0.484845	0.459605	0.768582	0.857581	0.472765	0.515888	1.37379	1.2533			1.08503	1.01446	0.839641		1.46461	0.646168	0.419437	0.400353	0.977991	1.29572	0.441584	0.267233	1.27484
	0.821259	1.6013	0.991388	0.590698	0.903381		0.679815	1.22318	0.395589	0.493872	0.659118	0.613868	0.845466	0.676939	0.451639	0.911447	0.821647	1.49437	1.13618	0.664004	0.861758	0.325945	0.450751	1.10922	1.48771			0.950768	0.757162	0.581566		0.888271	0.975968	0.855661	0.616085	1.42991	1.30286	0.661914	0.426008	1.05524
	1.20695	0.808156	0.68641	1.2083	0.858615		0.528897	0.765759	0.563342	0.831728	0.988934	0.740136	0.606257	0.280952	0.171143	0.984135	0.921303	1.10404	0.468163	0.518728	0.823514	0.482202	0.469909	0.677114	1.01728			1.27436	0.990089	0.467793		0.73336	0.58568	0.685628	0.496025	0.664018	0.819212	1.52904	0.474366	1.20413
	0.923111	1.09513	1.04678	0.255677	0.753506		0.535758	0.420406	0.741633	1.31047	1.00484	0.865968	0.453148	0.6112	0.47595	0.983252	1.04941	1.47034	0.865149	0.661473	0.796804	0.408877	0.46482	1.23797	0.646295			1.48068	0.457683	0.888389		0.759863	0.73413	0.826541	0.716304	0.914878	1.48199	0.189039	0.404094	1.03891
	0.885993	1.47894	1.0255	0.612426	1.09303		0.336051	1.15978	0.582577	1.62813	0.722166	0.874795	0.824002	0.49241	0.398279	0.934726	0.743892	1.24024	0.9208	0.670971	0.861968	0.485442	0.41411	1.03341	0.876165			1.13274	1.07949	0.644199		0.839015	1.16724	0.62237	0.521459	1.31194	0.823565	1.16913	0.108955	1.44856
	1.09562	1.28586	0.707195	0.568532	0.768311		0.642912	0.917483	0.742187	1.05994	0.722787	0.748611	0.970355	0.474462	0.287073	0.973145	0.412053	0.828877	0.828449	0.509048	0.680815	0.283536	0.32702	0.486931	1.33415			1.16305	0.62262	0.811645		1.04839	0.780075	0.855699	0.821998	1.10131	0.929995	0.942369	0.650537	1.32695
	0.799346	1.28299	1.13362	0.767419	0.886249		0.29928	0.748727	0.690446	1.07436	0.83791	0.608078	0.712237	0.304507	0.284007	1.08101	1.14221	1.29648	0.850518	0.64665	0.725025	0.501584	0.495418	0.945604	1.14859			1.10703	0.634404	0.294206		1.3141	0.757454	0.770099	0.727057	1.45482	1.38646	1.16578	0.998666	1.09929
	0.976756	0.958569	0.965968	0.847274	1.06195		0.447703	1.28258	0.227764	1.17629	0.879415	0.79623	0.899396	0.421968	0.49647	1.05684	1.0883	0.741815	0.835165	0.286467	0.840887	0.316079	0.464829	1.12468	1.36565			1.01327	0.592607	0.629646		1.01422	0.688747	0.99428	0.722516	1.42815	0.973872	1.00583	0.264603	0.906228
	0.523875	1.14982	1.14947	0.823053	0.897625		0.559198	0.695356	0.277017	0.773076	0.642187	0.625946	0.85222	0.6364	0.396959	1.14532	0.863721	0.863193	0.329041	0.363006	0.404612	0.510703	0.335893	0.821878	0.842812			1.63197	1.15029	1.16404		1.23673	1.04479	0.982668	0.46648	1.09149	1.51945	-0.000764443	0.211106	1.39805
	0.903774	1.62708	1.3419	0.801268	1.01566		0.852849	0.564065	0.864671	0.691629	1.01296	0.811954	0.845315	0.344722	0.48306	1.11053	0.895713	1.17652	0.786506	0.555054	0.478271	0.837295	0.343699	1.24804	0.58723			1.19937	1.06631	0.784372		1.07372	0.905503	0.451616	0.355952	0.856357	0.4765	0.529531	0.0902293	1.27171
	0.656124	1.20339	1.0554	0.90503	1.03558		0.362211	1.45458	0.515551	1.1935	0.797418	0.824144	0.161315	0.523289	0.578946	1.27371	0.791062	1.24057	0.528676	0.226048	0.698613	0.399957	0.507308	0.820498	1.07092			0.895187	1.01931	0.738294		0.999617	0.832168	0.986345	0.344837	0.755258	1.29134	1.35132	0.554828	1.58922
	0.977139	1.13348	1.33758	0.918717	0.900106		0.44471	1.50755	0.816592	1.09408	0.794018	0.56699	1.32646	0.574044	0.400458	0.868551	0.787917	1.11668	0.40636	0.313347	0.767846	0.260937	0.268222	1.07178	1.13851			1.32603	0.952875	0.908311		1.28227	0.783362	0.582414	0.504209	0.214369	1.09474	0.669372	0.290173	0.622698
	0.853938	1.23343	0.97231	0.895995	1.05841		0.28711	0.320314	1.00415	0.688554	0.644389	0.624587	0.928025	0.528214	0.390081	1.29374	0.749368	1.26847	0.475106	0.60885	0.826025	0.577244	0.359931	1.00807	1.54787			1.0695	0.663887	0.880796		0.711803	1.08052	0.953623	0.547731	0.944052	0.34786	1.10794	0.599445	0.944474
	0.816705	0.844448	1.10916	0.704906	0.977364		0.378254	1.16139	0.863818	0.995816	0.464301	0.815357	1.74637	0.453958	0.531066	1.45552	0.502621	1.6112	0.778797	0.73477	0.386927	0.670035	0.333843	0.507406	0.684366			0.944295	0.767126	0.572024		0.791435	0.773319	0.591855	0.623142	0.826871	1.39156	0.797536	0.496598	1.24839
	0.452767	1.19338	1.26226	0.947888	0.775451		0.260491	0.802079	0.424551	1.08582	0.77699	0.883375	1.18888	0.591038	0.48433	1.20585	0.571828	1.26137	0.663061	0.636281	0.549575	0.8574	0.464369	1.01616	1.07314			0.834796	0.166213	0.607447		0.849756	1.04235	0.824654	0.473621	1.36877	1.04045	0.873156	0.550164	0.618368
	0.503611	1.16851	1.35712	0.782414	0.961579		0.564926	0.891618	0.623079	0.724961	0.841636	0.702018	1.10561	0.726407	0.67399	1.16034	1.00524	1.20805	0.627111	0.351478	0.567977	0.767616	0.468531	1.06239	0.855915			1.02293	0.490379	0.686272		0.913395	0.898672	0.943213	0.558941	1.34432	1.23538	1.01983	0.711994	1.05134
	0.824203	0.539873	0.733546	0.590804	0.900839		0.543259	0.9064	0.583997	1.01074	0.67794	0.502042	0.878914	0.55136	0.570391	1.04623	0.485333	1.42981	0.748006	0.536393	0.76595	0.0638023	0.338294	0.655847	0.941065			0.967191	0.684489	0.229532		1.70213	0.937809	0.838879	0.32384	1.01805	1.05791	0.615051	0.639221	1.32379
	0.652455	1.16416	1.08289	0.779788	1.05026		0.664511	1.01481	0.734982	1.47421	0.460372	0.624229	0.451138	0.365586	0.256568	0.877967	0.829708	1.31429	0.797308	0.262486	0.78956	0.291573	0.410747	1.5826	1.21646			0.561996	0.77573	0.770367		1.13798	0.800687	0.478099	0.333037	0.721838	0.927212	1.17778	0.642231	0.35344
	0.538206	0.816247	0.802165	0.721912	1.18817		0.653859	1.00859	0.725017	0.142043	0.548935	0.778425	0.848719	-0.0524761	0.538378	1.11586	0.833912	1.16469	0.935758	0.623227	0.678247	0.569341	0.419525	1.56013	1.53848			0.848153	0.557378	0.439692		1.13507	0.877612	0.780491	0.29684	0.783642	0.611953	0.885754	0.543917	1.03789
	0.939687	0.923823	1.01693	0.588658	1.28823		0.500681	0.78457	0.870704	1.41388	0.543897	0.79249	0.354706	0.472911	0.464857	1.41234	0.916698	1.26304	0.494867	0.583675	0.532987	0.431872	0.393059	1.07063	0.746615			0.962934	0.982059	0.628986		1.26362	1.08598	0.777126	0.337486	1.3709	0.853216	0.758174	0.630905	0.859865
	1.12025	1.25841	0.607273	0.961904	0.658812		0.597112	0.992672	0.945119	1.66241	0.355344	0.250742	0.776137	0.466434	0.272555	1.23103	0.672464	1.3325	0.456239	0.668432	0.884939	0.517718	0.347326	0.86748	0.584185			1.41615	1.07629	0.824863		1.32849	0.575441	0.711797	0.813	1.19576	1.27557	0.93968	0.232291	1.39088
	0.726411	1.11786	1.15819	0.680153	0.998588		0.387438	0.716984	0.712455	1.14674	0.720557	0.946565	0.65173	0.493896	0.362464	0.779126	0.651093	0.956515	0.536196	0.66357	0.903734	0.659995	0.389971	0.989748	0.566882			1.13581	0.548865	0.539062		1.63845	1.14361	0.108136	0.309071	0.919991	1.13104	1.01513	0.691723	0.800933
	0.223151	0.751884	0.784424	0.746223	1.10115		0.377838	0.716546	0.241545	0.946305	0.130375	0.388579	0.434396	-0.00515097	0.235689	0.732282	0.819635	1.22824	0.481863	0.143807	1.04725	0.495883	0.583629	1.17666	1.47149			1.31948	0.297011	0.299926		1.05781	1.25737	0.882585	0.511799	0.827379	1.3639	0.891655	0.414632	0.249931
	0.595888	1.18269	1.0197	0.832809	0.830745		0.444285	1.15113	1.0113	1.18926	0.838642	0.445568	0.778596	0.337195	0.355634	1.03858	0.948698	1.33827	0.542619	0.667679	1.0458	0.677824	0.249687	1.20233	0.391235			0.966224	0.345105	0.413945		0.979772	0.34687	0.831912	0.421571	0.523468	0.955512	0.7476	0.572048	1.29243
	0.737608	1.36954	1.02174	0.552164	1.0014		0.339726	1.19877	0.385947	1.21398	0.577767	0.756269	0.672969	0.332218	0.364473	0.807918	0.843248	1.45145	1.00663	0.890287	0.550074	0.597888	0.6359	0.593764	1.20848			0.327369	1.21039	0.45422		1.27885	1.20811	0.168421	0.443547	1.28758	1.1582	1.1162	0.519468	0.968053
	0.747737	1.02388	0.912955	0.999958	0.991399		0.368881	1.24387	0.285703	0.837147	0.906452	0.687547	0.779469	0.381644	0.311444	0.724063	0.962801	1.60428	0.859888	0.257605	0.832758	0.646343	0.597273	0.968422	1.02222			1.09424	0.591107	0.648652		1.09984	1.04572	0.924994	0.466964	0.604186	0.86672	0.402256	0.583424	1.32001
	1.00324	1.30328	0.877428	0.503653	1.02482		0.546076	0.504122	0.471446	0.846824	0.579432	0.450253	1.16802	0.471017	0.342424	0.865367	1.11142	1.27261	0.473751	0.506832	0.155218	0.448942	0.316791	1.11115	1.07531			1.12029	0.341976	0.717166		0.970183	1.00459	0.721491	0.0942358	0.837077	0.628719	0.668923	0.556503	1.06001
	0.559054	1.16092	1.13807	0.513653	0.790292		0.292113	0.769688	0.205993	0.973961	0.822279	0.486942	0.963603	0.390499	0.562075	1.09398	0.957537	1.22048	0.38928	0.687479	0.588504	0.301829	0.497287	0.906151	1.14021			1.37148	1.01124	0.991355		0.986823	0.541416	0.802446	0.386996	1.02321	0.96519	0.644705	0.710542	0.757004
	0.91855	0.823757	0.529537	0.688939	0.943823		0.579326	1.49933	0.601576	1.23558	0.654521	0.851417	1.23694	0.104232	0.362832	0.5619	0.525425	1.38255	0.757475	0.410396	0.920056	0.578906	0.525671	0.917357	0.130159			1.53804	0.74979	0.203016		1.0014	1.12167	1.02157	0.378181	0.850638	0.841028	0.94962	0.616184	1.25905
	0.561919	1.08179	0.933874	0.820145	0.877996		0.276528	1.37761	0.507715	0.715708	0.968974	0.802782	1.28051	0.434272	0.394754	1.44579	0.710111	0.819385	0.756105	0.243518	1.00208	0.567775	0.308676	1.17399	1.3673			1.01424	1.41588	0.711131		1.01649	1.03421	0.697098	0.565082	0.843088	1.14193	0.903748	0.499994	0.97919
	0.87384	0.904444	0.79883	0.690477	1.20549		0.455508	1.01303	0.966765	0.817638	0.596328	0.426226	0.977899	0.484506	0.385548	0.430871	0.853641	1.35501	1.01468	0.238565	0.549032	0.446417	0.39085	0.925917	1.02368			0.920498	0.691025	0.735302		0.560868	1.04061	0.8878	0.425221	0.729255	0.769172	0.983993	0.569692	0.925448
	0.86399	0.720929	0.893474	0.83978	1.05296		0.26894	0.912999	0.732322	1.02336	1.1441	0.52708	1.01568	0.589782	0.569866	1.54956	0.671408	0.684734	0.540719	0.438307	0.423587	0.505535	0.251852	0.667456	0.69878			0.455502	0.95561	0.653328		1.09972	1.30923	0.670457	0.284135	0.833683	0.916045	0.541336	0.436684	1.28144
	0.903845	0.767314	0.671635	1.02273	1.02641		0.557393	0.927392	0.0308298	0.604976	0.988181	0.185901	1.00361	0.485957	0.305252	0.542282	0.768429	1.32164	0.56288	0.599675	0.835365	0.335996	0.427122	0.877816	1.01737			0.863816	0.826485	0.647064		1.14901	1.00776	1.01728	0.344915	1.35186	1.11146	0.489414	0.39536	0.471596
	0.585715	0.891451	0.971982	1.00173	0.981765		0.460273	1.12019	0.466061	0.459547	0.578733	0.739497	0.7231	0.586381	0.397367	1.30087	0.796248	1.01859	0.922686	0.670809	0.786899	0.503751	0.448209	1.11134	1.05046			0.636098	0.800091	0.513546		1.13014	0.465861	0.59351	0.505768	1.11011	1.16761	0.817985	0.488976	0.652534
	0.590079	0.997306	0.826537	0.747776	1.16684		0.175923	1.12351	0.620316	0.54081	0.539805	0.599827	0.981407	0.515298	0.549062	1.01834	0.554329	1.41437	1.07204	0.64992	0.531578	0.517733	0.267199	0.662166	0.663333			0.947459	0.738007	0.37187		1.52207	1.00872	0.262811	0.47329	0.699357	0.705716	0.555077	0.227505	0.280976
	0.393348	0.673168	1.13109	0.662827	1.02098		0.429861	1.05342	0.418328	0.916171	0.876397	0.648785	1.02645	0.541052	0.295966	0.958388	0.885063	1.08607	0.787421	0.499013	0.243799	0.323145	0.452547	0.830951	0.770934			0.790791	0.339375	0.632002		1.08417	0.998234	0.50636	0.633981	1.14162	1.00943	0.706198	0.51698	1.27267
	0.651178	0.760064	1.04367	0.77558	0.984944		0.643666	1.35726	0.644339	1.70484	1.0577	0.718673	1.03813	0.899307	0.584324	1.17316	1.01407	0.604799	0.777098	0.730493	0.572115	0.466275	0.175702	1.13305	0.331487			0.967138	0.728835	0.719751		0.819231	0.792915	0.368688	0.0485066	0.347754	1.04828	0.598645	0.756314	0.500924
	0.885071	0.947156	0.816529	0.556461	0.941924		0.417631	1.3263	0.565136	1.37805	1.02594	0.450536	1.3947	0.0786338	0.454111	1.12522	1.04419	0.685252	0.675442	0.709765	0.610525	0.221768	0.343265	0.916694	0.413894			1.02747	0.691161	0.353067		0.778465	1.07928	0.538765	0.569445	1.18637	0.875335	0.622574	0.451799	1.03608
	0.78561	1.40993	0.826563	0.563714	1.06409		0.407145	1.09682	0.419522	0.850238	1.0071	0.157382	0.867713	0.305648	0.231414	0.888382	0.712523	0.788177	0.849822	0.50684	0.443544	0.495155	0.575961	0.804814	0.700648			0.836764	1.03532	0.52284		1.21294	0.639061	0.927197	0.123937	0.921014	0.613149	0.820066	0.319682	0.890703
	0.824921	1.36621	1.06077	0.639743	0.946964		0.540394	1.24367	0.940822	1.04023	0.992359	0.456445	0.440999	0.519735	0.429394	1.10657	0.880572	1.38244	1.00575	0.3376	0.730118	0.618969	0.386734	0.593165	0.901257				0.910279	0.737367		1.04701	0.989641	0.976054	0.682681	0.887417	0.644868	0.882684	0.394144	0.960041
	0.817194	1.04156	0.965864	0.653728	0.988451		0.425764	1.29463	0.219071	0.963447	1.04884	0.772438	1.04554	0.711974	0.35992	0.889369	0.741939	1.14961	0.555759	0.650675	0.684657	0.553352	0.20081	0.258187	1.0749				0.550876	0.424287		0.843984	0.832682	0.836345	0.330755	0.748507	1.26468	1.30214	0.32265	0.620095
	0.661103	1.00135	0.286251	0.856727	0.809893		0.403729	1.36017	0.846869	0.853823	0.573066	0.504965	1.27818	0.694566	0.354832	0.728732	0.920946	0.590088	0.761513	0.569663	0.764486	0.426864	0.265243	0.920922	1.13774				0.685462	0.685427		1.60511	0.740072	0.600005	0.653841	1.5691	0.945417	0.667224	0.176773	0.682213
	0.785058	0.797772	0.910556	0.327019	1.18796		0.882004	0.874509	0.108266	0.798498	0.731392	0.630351	1.43851	0.592698	0.715055	1.45611	1.06874	0.708085	0.670119	0.512635	0.153401	0.475626	0.518545	0.532663	0.949651				0.594131	0.876977		0.700842	0.909189	1.03055	0.442402	0.909051	1.27663	1.02347	0.39131	0.740347
	0.805817	1.174	1.15603	0.610845	0.880964		0.468519	0.589321	0.606387	0.653296	1.07166	0.314522	1.30747	0.775915	0.339254	1.26363	0.502942	0.540482	0.784887	0.622988	0.756968	0.479576	0.473514	0.978621	0.881903				0.654811	0.693268		1.02611	0.740251	0.824174	0.0843567	1.37702	1.1076	0.565812	0.605691	0.187016
	1.09328	0.488719	1.13145	0.767047	1.27177		0.636474	0.97611	0.645602	0.563329	1.03969	0.854198	0.841721	0.465597	0.238812	1.14552	0.452457	1.37924	0.795201	0.55308	0.698761	0.478544	0.531588	1.57538	0.910637				0.741442	0.653378		0.828885	0.842581	1.11259	0.218099	0.747327	1.23929	0.488477	0.854557	0.628714
	0.662422	0.61159	1.06765	0.953298	0.76576		0.673884	0.811509	1.26694	1.24084	0.849295	0.382825	1.33891	0.440274	0.472915	1.50403	0.930373	1.42814	0.776103	0.678703	0.946262	0.436327	0.495372	1.23817	1.03646				0.179607	0.47656		0.976626	0.925319	0.601682	0.435834	1.11193	1.47352	0.8387	-4.37941e-05	1.25087
	0.783068	0.981316	0.986196	0.930404	1.01675		0.510031	1.20916	-0.0567362	1.13381	0.614929	0.689431	0.889893	0.150256	0.29814	1.16232	0.769481	1.0227	1.24136	0.568191	0.78435	0.784753	0.445276	1.23295	0.802165				0.43905	0.547284		1.33473	0.999141	0.866673	0.329704	1.16516	0.764982	0.661608	0.172508	0.307142
	0.909411	1.00825	0.82868	0.735217	1.25868		0.324734	1.31711	0.627086	0.649294	0.998816	0.670127	0.968057	0.71292	0.390693	0.930789	0.738186	1.01011	0.674097	0.52009	0.267207	0.665955	0.483518	1.31174	0.930609				0.795918	0.749494		1.06335	1.03688	0.987354	0.470762	0.890099	0.32572	0.971394	0.299238	0.990296
	0.608785	0.967349	0.778583	0.670985	0.71058		0.365902	1.10179	0.311463	1.01555	0.602912	0.618179	1.31712	0.657008	0.44062	0.811854	0.615941	0.895693	0.918715	0.47926	0.700175	0.443596	0.583009	0.27446	1.19526				1.13765	0.711495		0.778739	1.04006	0.822729	0.329269	0.902758	0.87587	1.0211	0.59054	1.25354
	0.841346	1.19084	0.917108	0.700713	1.09606		0.242727	1.00915	0.672517	0.888812	0.6457	0.223318	0.840934	0.967996	0.322247	1.19103	0.538757	1.29868	0.785654	0.725479	0.676797	0.566024	0.457786	0.51324	0.990567				0.698086	0.957474		1.081	0.986391	0.774327	0.522466	0.727619	0.75968	0.411175	0.765083	1.3662
	0.809929	1.22054	0.395588	0.691731	0.925669		0.579291	1.09505	0.709396	0.523444	0.711957	0.677529	1.10301	0.731351	0.359943	0.887894	1.02223	1.01954	0.846715	0.571159	0.811682	0.628523	0.424256	1.37366	0.958044				0.74094	0.848077		0.765332	0.474173	1.0373	0.399237	0.889589	1.29091	1.09033	0.296339	0.780771
	0.513074	1.09417	1.04631	0.907703	0.876158		0.601629	0.764098	0.637217	0.783853	0.0518153	0.928517	1.1872	0.407442	0.501146	1.10052	0.409628	0.941188	0.871221	0.427852	0.772017	0.492228	0.422159	1.09848	1.02659				1.04253	1.04606		1.31474	0.711172	0.874613	0.565605	0.254667	0.758521	0.409161	0.247999	0.44354
	0.588147	0.676066	0.903586	0.60682	0.792414		0.457159	1.32729	0.631746	0.60346	0.827402	0.832807	0.731303	0.4477	0.403774	1.2031	0.744552	0.996557	0.649529	0.459124	0.73741	0.241417	0.344652	0.967317	0.890011				0.90518	0.704131		0.955739	0.852061	0.760327	0.221269	1.29818	0.326695	1.21581	0.449769	1.19613
	1.17308	1.03593	0.713051	0.64733	0.700869		0.58315	0.436652	0.424106	0.157433	0.858575	0.0771483	1.12218	0.425725	0.452627	1.34848	0.96295	1.21262	0.745923	0.647818	0.491831	0.491995	0.582971	1.24491	-0.0316144				0.690929	0.893163		1.25044	1.14801	0.625063	0.318221	0.862038	1.12461	0.889884	0.41843	0.73486
	0.596376	1.12226	0.890744	0.972481	0.921726		0.46662	0.877425	0.430174	0.635971	0.631322	0.114755	0.997549	0.59485	0.470937	0.942415	0.461277	0.978363	0.845883	0.284658	0.817449	0.633673	0.454693	0.928204	1.18963				0.978538	0.740728		0.871759	1.10678	0.417575	0.206077	0.943464	1.52026	0.61543	0.518613	1.06054
	0.91941	1.02427	1.15301	1.02868	0.984238		0.409038	0.889152	0.223781	1.02107	0.962619	0.521631	1.08751	0.491477	0.421828	1.02827	0.825193	0.939109	1.17121	0.585663	0.539313	0.605917	0.381355	1.54094	0.982353				1.06514	0.0807926		1.34911	0.683116	0.451438	0.30327	0.967513	1.06492	0.797602	0.371193	0.802929
	1.26021	0.904984	1.13714	0.637274	1.10374		0.319965	0.70426	0.331876	1.1555	1.16733	-0.0474061	0.608045	0.690806	0.441099	1.17422	0.468558	1.02481	1.07379	0.715502	0.784161	0.487776	0.394204	0.911937	0.741816				1.00615	0.773207		0.928045	0.34146	0.470283	0.418623	1.24552	0.728923	1.07953	0.555081	0.938833
	0.500256	1.285	0.869663	0.520745	0.965979		0.35554	0.365131	0.802012	1.37084	0.746092	0.294161	0.654568	0.764484	0.460835	0.972272	0.18713	1.22295	0.910802	0.540217	0.878167	0.292246	0.35196	0.555383	0.859927				0.802366	0.472804		0.772934	1.06773	0.512518	0.301402	1.3175	1.0962	0.538775	0.599894	1.20314
	1.42513	1.59345	0.497607	0.901903	1.02242		0.34757	0.811065	0.849734	0.729529	0.97733	0.505382	0.935195	0.948456	0.569709	0.776899	0.127495	0.537747	0.744063	0.4458	0.718525	0.486859	0.55778	1.17685	1.03153				0.816836	0.689847		1.41144	0.845334	0.780525	0.227507	1.12858	1.03767	1.07793	0.141154	0.806237
	0.768693	1.11128	1.00045	0.992823	1.07926		0.472784	0.905337	0.338538	0.915111	0.54849	0.515836	0.753132	1.00926	0.351966	1.02865	1.05409	0.624869	0.787935	0.279465	0.41473	0.374	0.518728	1.12125	1.11493				0.147184	0.439134		1.43731	0.563345	0.795464	0.444524	0.928665	0.895888	1.25692	0.333038	1.02131
	0.96332	1.44514	0.812645	0.859523	0.617998		0.457016	0.433631	0.78135	1.22471	0.707228	0.438352	0.196129	0.517876	0.566464	1.16218	0.770917	0.908922	0.761035	0.428315	0.845176	0.663492	0.324682	0.693379	0.866881				0.64909	0.8203		1.01963	1.10335	0.800541	0.827851	1.03381	1.14044	0.176437	0.58348	0.546975
	0.851157	1.25721	1.14836	0.727325	0.865366		0.43642	0.973817	0.326067	1.38145	0.932362	0.566085	0.642888	0.29855	0.484326	0.840412	0.795752	1.0955	0.841548	0.460419	0.492185	0.913845	0.514424	0.677387	1.05395				0.5265	0.796322		0.80522	1.00819	0.495385	0.604362	1.15999	1.17598	0.541952	0.362023	1.39853
	0.914802	1.26049	0.975755	0.547944	1.18235		0.458389	1.24008	0.562412	1.3499	0.925808	0.452027	1.03647	0.746715	0.278261	0.889821	0.99574	0.874499	0.734066	0.542629	0.969669	0.298404	0.417253	0.777269	0.979323				1.02133	0.542741		1.14473	0.751089	0.672121	0.167675	0.960994	1.37891	0.708512	0.260847	0.951914
	0.983522	0.909282	0.451848	0.373526	1.13298		0.300473	0.897771	0.292775	1.48485	0.817862	0.0692471	0.885884	0.370912	0.421926	1.16889	0.44906	0.854106	0.668369	0.594285	0.548761	0.675993	0.438434	0.995975	1.00177				0.720504	0.96424		1.11086	1.07247	0.572006	0.42056	0.903948	0.197811	1.10325	0.285031	0.98176
	1.01799	1.6229	0.578092	0.703512	0.751797		0.314421	1.12794	0.55129	0.619568	0.543367	0.629829	1.27402	0.698888	0.525609	1.05482	0.918856	0.905898	0.818012	0.634726	0.822069	0.51656	0.411995	0.556993	1.08296				0.550162	0.544986		1.10383	0.968712	0.430876	0.241855	0.759264	1.79256	0.670832	0.583004	0.631697
	0.371571	1.0749	0.264413	0.880914	0.787736		0.375336	0.93966	1.01052	0.521978	0.710547	0.00545721	0.776078	0.593516	0.267682	1.07695	1.00948	0.480398	0.924065	0.546702	0.809216	0.4786	0.588136	0.656269	1.2161				1.09445	0.742261		0.776689	0.761067	0.652489	0.295403	1.03227	1.4019	0.62021	0.314288	1.0245
	1.21671	1.1483	0.451038	0.682382	1.14794		0.337775	1.22786	0.724651	0.346764	0.720837	0.48518	1.17152	0.362455	0.302702	1.23822	0.934257	0.671851	0.779003	0.621387	0.758212	0.744474	0.393013	0.96934	0.849996				0.771501	0.659772		0.421281	0.500059	0.204739	0.458203	0.868833	1.23478	0.847496	0.474367	1.05292
	0.671498	1.05873	0.570728	0.713058	0.970972		0.314512	1.32921	0.48721	0.365926	1.0673	0.335987	0.86808	0.766227	0.572527	1.08456	0.947196	0.98647	0.665485	0.646475	0.865131	0.525835	0.474548	0.941311	0.925067				1.00456	0.99069		1.18495	0.979608	0.719568	0.3443	1.25099	0.514435	0.560389	0.256427	0.679588
	0.985498	0.840475	0.911129	0.823923	0.947971		0.336813	1.18898	0.729542	1.27621	0.731388	0.458092	1.03388	0.543545	0.279327	1.23073	1.14653	0.766083	0.592255	0.460115	0.844988	0.734819	0.399336	1.36248	0.859546				0.793327	0.735856		0.702645	0.817711	0.380022	0.349893	1.05688	1.59013	0.686465	0.406062	0.941494
	1.39039	1.2884	0.870823	0.763038	1.16958		0.617983	1.27378	0.700183	1.90272	0.946807	0.419059	1.39122	0.369534	0.405482	1.04041	0.784028	1.31973	0.738367	0.833528	0.789535	0.581071	0.476288	1.46709	1.0768				1.10577	0.89966		1.0649	0.784418	0.310705	0.409876	0.728844	1.14351	0.411034	0.475313	1.01736
	0.435002	0.731359	0.56796	0.536457	0.876479		0.678632	1.16785	0.89404	1.0871	0.924278	0.564888	1.08033	0.431261	0.316564	0.973407	0.767024	0.876162	0.692789	0.807447	0.841487	0.599814	0.433988	1.13501	0.702272				0.744337	0.571651		0.769807	1.23906	0.664275	0.186061	1.09479	0.36699	0.988975	0.432866	1.25697
	0.844376	0.996457	0.942172	0.821839	0.829526		0.139278	0.978068	0.64285	1.01518	0.731616	0.991964	1.38455	0.436111	0.33418	1.09097	0.744904	0.931595	0.654149	0.585997	0.65351	0.404704	0.549184	0.93533	0.866583				0.146649	0.540588		1.14158	0.908121	0.219687	0.566993	0.762952	1.16709	0.231713	0.596264	1.23754
	0.937383	0.929774	0.767078	0.888962	0.865421		0.252955	1.30752	0.612185	1.26008	0.564249	0.555631	0.976523	0.167936	0.410391	0.947236	0.890274	1.04137	0.55948	0.745204	0.709635	0.366742	0.451857	1.00131	0.860297				1.2601	0.703563		0.568896	1.2604	0.49964	0.501152	1.17923	0.941678	0.289731	0.607973	1.05808
	0.643828	1.22198	0.716437	0.849797	0.973813		0.306419	1.07934	0.602509	1.6654	0.726856	0.546548	0.951317	0.714046	0.501676	1.2009	1.1565	1.07899	0.974468	0.730344	1.0192	0.44223	0.311801	1.24692	1.00786				0.969479	0.882534		1.17047	0.726326	0.381164	0.680903	1.49032	0.699736	0.381268	0.340563	1.19615
	1.11837	0.985114	0.879427	0.548407	1.31313		0.462805	1.05099	0.692703	0.356141	0.674534	0.454886	1.32442	0.413645	0.308878	0.915402	1.17557	1.31457	0.795197	0.660859	0.658513	0.845011	0.245601	1.11846	0.572115				0.688907	0.906362		1.02625	0.867185	0.479822	0.398347	0.931749	1.26358	0.991844	0.296335	0.943042
	1.04376	0.624813	0.734417	0.970562	0.797706		0.420798	0.460955	0.575978	1.36647	0.878293	0.537498	1.0618	0.422867	0.439797	1.1081	0.516933	0.827759	0.537458	0.518126	0.947133	0.47934	0.421905	1.03123	0.971269				0.806977	0.753558		0.804655	0.661221	0.513635	0.902955	1.00351	0.949643	0.660422	0.515867	0.618218
	0.661692	0.874953	0.949659	0.759802	1.01814		0.223175	1.31904	1.34129	0.288313	0.478422	0.495333	1.08813	0.623626	0.557332	1.11826	0.832689	0.493117	0.50249	0.603968	0.908614	0.800938	0.386335	1.26888	0.788497				0.774775	0.958427		0.990849	0.980745	0.567775	0.602238	0.933535	0.737834	0.808544	0.413557	0.559268
	0.664917	0.661649	0.599081	0.0632977	0.821004		0.285635	0.764964	0.462956	0.426865	0.426277	0.458703	0.901575	0.272273	0.415519	1.13071	1.25619	1.00752	0.942682	0.523774	0.866691	0.236689	0.288396	0.463067	0.920072				0.961108	0.818016		1.24044	0.635572	0.776101	0.455368	0.686445	1.10055	0.952846	0.368293	0.962189
	0.857132	0.856293	0.885578	0.809997	0.913754		0.488819	1.40398	0.709846	1.20118	0.743751	0.442065	1.05619	0.538411	0.289167	1.22976	0.930082	0.912131	0.521263	0.36636	0.952102	0.256398	0.477978	1.11973	0.942876				0.712819	0.793773		1.48416	0.794543	0.719622	0.446615	1.02645	0.381755	0.353135	0.270708	1.73196
	0.590357	0.356129	0.824812	0.859978	1.29366		0.378652	0.778109	0.559911	0.499502	0.750467	0.537933	1.61038	0.428201	0.651075	1.17764	1.11562	1.42573	0.702099	0.594346	0.836205	0.834598	0.422241	0.634365	1.2153				0.614386	0.438555		1.22732	1.07121	0.236215	0.803474	0.969612	1.64517	0.926451	0.268403	0.264205
	0.783487	0.287749	0.906141	0.919423	1.09729		0.447381	0.68343	0.946123	0.693854	0.99509	0.840454	0.536622	0.3083	0.457262	0.787703	1.02967	1.38899	0.650569	0.60353	0.75887	0.138995	0.35867	1.36604	1.01966				1.15662	0.678592		0.922906	0.985003	0.482137	0.683317	1.33118	0.860616	0.270666	0.464593	1.14637
	0.844591	1.29702	1.06974	0.675568	1.05687		0.438199	0.799907	0.666114	0.329797	1.25775	0.491945	1.08743	0.24637	0.411394	1.06838	1.06566	1.16087	0.578638	0.463954	0.855634	0.576542	0.535563	1.25455	1.27971				0.343731	0.785286		0.54634	0.588115	0.919368	0.135162	0.995143	1.03076	0.874891	0.258102	1.21484
	0.828505	1.02277	0.784702	0.833779	0.9698		0.503004	1.1702	0.576343	0.804786	1.14464	0.041462	0.0121936	0.106726	0.830135	1.01986	0.930473	0.984431	0.714171	0.454343	0.902994	0.481331	0.443105	1.17447	1.264				0.662314	0.252847		1.15231	0.848267	0.724291	0.357448	1.07592	1.53441	1.06375	0.203275	0.563699
	0.793326	0.492155	1.17792	1.08549	1.20889		0.294876	1.23472	0.369139	0.870627	0.816596	0.431108	0.594029	0.238428	0.461125	1.17373	0.603726	1.08334	0.485591	0.704731	0.454821	0.81349	0.3821	1.35172	1.09955				0.86328	0.198627		0.522213	0.968813	0.823238	0.486295	0.894399	1.35172	0.92415	0.347351	1.21665
	0.746486	1.48679	1.06248	0.996447	1.09833		0.478824	0.619272	0.841537	1.32109	0.891167	0.578361	1.57939	0.372128	0.630368	1.22228	1.18088	1.29483	0.636492	0.528456	0.927533	0.313224	0.354143	1.09366	0.902059				0.647159	0.573332		1.14492	0.802017	0.87233	0.415646	0.820779	1.346	1.04867	0.268157	1.03206
	1.0693	0.889829	0.812189	0.787617	0.862938		0.574102	1.12232	0.666179	1.16784	0.792794	0.480264	0.69397	0.2434	0.598729	0.843799	0.877309	1.17333	0.946896	0.683246	0.81698	0.675307	0.345402	1.1622	1.15188				0.559929	0.622085		0.613194	0.570979	0.702494	0.724784	1.33409	1.45624	0.834555	0.0294788	0.351719
	0.741346	1.15929	0.904731	0.752829	1.16763		0.534401	1.1049	0.5053	1.37929	0.732776	0.618029	0.997626	0.267167	0.516262	1.14631	0.772662	0.980024	0.396046	0.493769	0.970124	0.428017	0.324057	1.0081	0.289547				0.998634	0.918731		0.981106	0.658718	0.431086	0.49891	1.13079	1.12695	1.37091	0.702394	0.74003
	0.850634	0.934444	1.17342	0.750116	1.17137		0.172898	1.17474	0.451775	1.15584	0.922494	0.473929	1.07598	0.531205	0.333548	1.04903	1.22818	0.646764	0.886018	0.571926	0.956198	0.239274	0.434288	1.13284	1.30143				0.720624	0.695154		0.909266	0.870434	0.310941	0.535193	1.18421	1.23138	0.723892	0.617126	1.24383
	0.982663	1.71026	0.9662	0.881221	0.985036		0.447677	0.877459	0.437881	1.02687	1.32693	0.646445	1.21625	0.370621	0.358826	0.945858	1.17856	1.43068	0.834072	0.56465	0.461972	0.800395	0.199239	1.08759	1.54778				0.979791	0.867468		0.84366	0.8953	0.705455	0.566508	1.33167	1.56446	0.886958	0.233767	1.42601
	0.949916	0.738417	0.912611	0.699108	1.20742		0.372176	1.022	0.762084	0.351076	1.17055	0.474112	0.803884	0.506898	0.442238	0.928784	0.849881	1.03347	0.652086	0.33474	0.862651	0.7656	0.313437	0.819264	0.929209				0.675041	0.686746		0.910521	0.93801	0.464272	0.410118	1.17294	1.77586	0.8202	0.485051	0.687445
	0.826413	0.0899755	1.15996	0.650419	0.365797		0.287328	0.877591	0.541192	1.27216	0.247282	-0.0825505	1.27104	-0.131924	0.422957	0.753882	1.07777	1.15228	0.814098	0.590081	0.856005	0.620456	0.45163	1.08953	0.765946				0.73648	0.830422		0.317642	1.09482	0.446623	0.455687	1.43914	0.790494	0.935167	0.680328	0.576844
	0.907412	0.999958	1.05212	0.685482	1.10424		0.397447	1.0458	0.399849	1.28462	1.1696	0.154934	0.894593	0.508964	0.280032	1.02035	0.832348	0.808392	0.760976	0.669659	0.77198	0.640805	0.444587	0.848134	1.21194				0.414279	0.449507		0.984687	0.537784	0.732939	0.663686	1.03458		0.754969	0.279236	1.26083
	0.351605	0.735699	1.14329	0.647351	0.815857		0.330803	1.09788	0.498	1.57808	1.25062	0.786927	0.987536	0.560803	0.486547	0.888984	0.333814	1.21197	0.798736	0.720817	0.23822	0.539935	0.26723	0.404232	1.16009				0.674434	0.911878		1.01727	0.306649	0.772542	0.542357	0.858926		0.720917	0.480531	1.05519
	0.814599	1.12783	0.954352	0.629087	1.13504		0.544211	1.162	0.789011	1.35867	0.894745	0.632822	1.40355	0.00599012	0.302459	0.798742	0.857631	1.49513	0.98653	0.542938	0.916103	0.520127	0.333008	0.738952	1.22619				0.752404	0.777005		0.426213	0.723812	0.692117	0.416542	1.18077		0.7092	0.266291	1.16733
	0.561755	0.937964	1.07549	0.62373	1.10244		0.257833	1.07262	0.722569	0.586365	0.833925	0.528845	1.17898	0.3393	0.478293	0.937997	0.941161	1.23724	0.54375	0.765661	0.605653	0.611966	0.451139	1.06859	1.20315				0.405474	0.603348		0.930651	0.548703	0.228426	0.523074	0.732955		0.813323	0.53942	0.784389
	0.827439	1.32002	1.17455	0.655659	1.06779		0.445357	0.927781	0.899889	1.13911	1.03048	0.977614	1.33521	0.567994	0.490889	1.1614	0.711784	1.46866	0.770167	0.413722	0.561018	0.386359	0.469378	1.20147	0.955423				0.418279	0.671998		1.33613	0.884819	0.461962	0.566818	1.20871		0.700366	0.40813	1.09202
	0.884849	0.979421	0.965665	0.572662	1.1489		0.109635	1.15935	0.656701	1.04834	1.1439	0.621173	1.12878	0.500306	0.398223	0.790542	0.917092	1.06158	0.716966	0.52912	0.795058	0.489691	0.357524	0.535661	1.34976				0.79535	0.685319		0.905216	0.837651	0.899593	0.606402	1.14953		0.710684	0.404661	0.862991
	0.977902	1.26694	0.590966	0.845298	0.974361		0.969495	0.98373	0.792362	0.547681	0.961458	0.266227	1.41128	0.558996	0.316911	1.03125	0.780565	1.18792	0.782492	0.459538	0.88168	0.369168	0.520789	0.55866	1.15476				0.790585	0.51691		0.858207	0.274685	0.927909	0.456411	1.30237		0.785334	0.313011	1.59236
	0.619019	0.595538	0.808954	0.706874	1.19112		0.431804	0.95376	0.934501	1.27	0.856124	0.594092	1.07966	0.470642	0.295719	1.20853	1.21439	1.39946	1.05985	0.298769	0.717562	0.809373	0.198328	1.00073	1.19103				0.749655	0.753385		0.590652	1.01502	0.951305	0.0655122	0.79952		0.956705	0.447873	1.19446
	0.942921	1.32049	0.964421	0.556739	0.908958		0.413691	0.435494	0.44917	1.56029	1.01057	0.054318	1.40802	0.0239238	0.31955	0.656859	0.751081	1.15377	0.638806	0.502404	0.57889	0.593273	0.408159	0.558504	1.03275				0.525618	0.37928		0.693482	0.677355	0.831667	0.352878	1.37181		1.05225	0.436716	0.775093
	0.846216	0.925342	1.07602	0.655834	1.17787		0.604266	1.21995	0.43409	0.845954	0.953454	0.395736	0.662342	0.174283	0.429073	1.27743	0.597316	0.925036	0.782041	0.424416	0.56268	0.47098	0.37047	0.86702	1.09248				0.413696	0.749043		1.16749	0.64179	1.29945	0.276966	1.34983		0.857794	0.360433	1.39593
	0.994961	0.969345	0.78535	0.425373	1.14899		0.473268	0.735116	0.588223	1.00743	0.606535	0.161818	1.2388	0.579318	0.446587	0.952502	0.772151	1.33586	0.919571	0.540582	0.681415	0.276598	0.281997	0.960426	1.10963				0.752738	0.838319		1.24892	0.876245	0.682694	0.376555	1.20179		0.697122	0.355949	0.864485
	0.545161	1.05985	1.11632	0.728658	1.21477		0.526752	1.31468	0.744731	1.02907	0.642616	0.550198	0.648924	0.562933	0.458609	0.86541	1.02319	0.515007	0.792419	0.348265	0.517477	0.481282	0.396367	0.968203	0.647714				0.956739	0.695918		0.900951	1.11914	0.832775	0.316387	0.820227		0.775074	0.599246	0.874917
	0.901742	1.16908	0.256281	0.839631	1.03885		0.364117	0.684819	0.974642	1.06944	0.787619	0.611338	1.12414	0.583187	0.396522	1.03082	0.52915	0.911015	0.248647	0.697897	0.38294	0.540905	0.363931	0.88662	0.398494				0.897047	0.405566		0.732906	0.697688	0.53757	0.336676	1.1919		0.588704	0.54613	0.74234
	0.629662	0.607497	0.796395	0.57893	1.20235		0.517608	0.637901	0.672146	1.09415	0.522637	-0.0374302	1.41132	0.236637	0.439689	1.04582	1.108	0.771625	0.849442	0.592857	0.792906	0.166349	0.706906	0.86082	0.865356				0.641181	0.56326		1.49011	0.872758	0.528186	0.141183	1.42746		0.150312	0.366082	1.2802
	0.524449	0.851099	0.947746	0.750209	1.06041		0.369344	1.03692	0.43654	0.951265	1.04677	0.593292	1.19723	0.677093	0.493752	1.01425	0.423635	1.08275	0.416947	0.74057	0.878496	0.356057	0.321652	0.956703	1.08463				0.926366	0.868484		1.06426	0.519037	0.737064	0.741369	1.1286		0.430823	0.61303	1.16865
	0.87423	0.373739	0.490884	0.661628	0.893813		0.411579	0.625756	0.7237	1.46314	0.559802	0.714979	1.158	0.342183	0.34154	1.19009	0.494399	0.740095	0.970438	0.688327	0.737191	0.416902	0.46511	0.813386	0.876362				0.80645	0.737315		1.0046	0.963357	0.820452	0.438871	1.20035		0.646559	0.879323	1.13829
	1.06356	1.32845	0.85586	0.888607	1.11157		0.541291	1.05274	0.563754	1.06925	0.838248	0.83349	1.32667	0.592728	0.419682	1.30554	0.675213	1.33955	0.338179	0.274478	0.635369	0.485871	0.276105	1.09742	0.682864				0.888833	0.638418		0.658472	0.794792	1.01195	0.558316	1.02725		1.09204	0.514481	1.26209
	0.94321	1.02292	0.259303	0.825991	1.11641		0.284607	1.061	0.606118	1.25364	1.07762	0.763947	1.49037	0.70833	0.0384841	0.953159	0.678075	1.00491	0.286713	0.271229	0.645873	0.526078	0.317159	1.01334	1.03088				0.881465	1.00916		1.29912	0.336146	0.715147	0.254723	0.743684		1.27172	0.698734	0.850136
	0.527262	0.785377	0.985929	0.528076	0.995251		0.172247	1.12538	0.746301	1.17479	0.897228	0.24599	1.12182	0.296697	0.197535	0.966065	0.920456	1.38127	0.549991	0.69461	0.760025	0.536932	0.36145	1.44487	0.903171				0.723859	0.891828		1.35553	0.824949	0.168419	0.446493	0.965063		0.871772	0.501303	1.06549
	0.973179	0.769195	1.38576	0.81925	0.973715		0.458291	1.10193	0.632605	0.948914	0.81201	0.57983	1.43653	0.400624	0.332363	1.30553	0.880357	1.07742	0.943408	0.503895	0.429906	0.594456	0.241391	1.21051	1.09704				0.966697	0.897608		0.685516	0.972072	0.708379	0.566186	1.41699		1.09627	0.536124	0.855638
	0.838687	0.761497	0.923365	0.668224	1.03651		0.417192	1.21958	0.43545	1.37641	1.01209	0.586713	1.30522	0.504996	0.542157	0.970837	0.718463	1.12566	0.786455	0.492324	0.793113	0.248275	0.316254	1.30739	0.923738				0.82794	0.194128		1.17083	0.750295	0.685972	0.243328	0.639616		0.895621	0.168131	0.589716
	0.534192	1.27483	0.847863	0.833921	0.844576		0.323029	1.12268	0.881075	0.843847	0.69307	0.507594	0.881155	0.405086	0.247892	1.00931	0.585363	1.22491	0.721792	0.58463	0.959263	0.380941	0.545953	0.755338	0.292489				0.79024	0.871109		0.994354	0.915056	0.367926	0.102801	0.772177		0.648386	0.27006	0.489577
	1.14131	1.02256	0.632355	0.6088	1.01116		0.294953	1.02974	0.805648	1.1431	0.689106	-0.0208926	0.351648	0.705349	0.231365	0.922302	0.967354	1.0377	0.618778	0.300774	0.74848	0.675714	0.31913	0.928462	1.38675				0.986602	0.72631		0.849083	0.74515	0.816893	0.266511	1.26913		0.634293	0.39535	1.37942
	0.960478	0.847992	0.92717	0.886669	1.16628		0.429751	0.643155	0.525159	1.06339	0.78518	0.678387	1.45453	0.562438	0.250137	1.11821	1.18925	1.04174	0.231925	0.678583	0.691393	0.570885	0.496813	0.952613	0.274554				0.24472	0.607454		1.1602	0.369905	0.811877	0.304898	0.634096		0.782723	0.662172	1.14385
	0.880395	0.873267	0.950165	0.961946	0.98779		0.386663	0.674401	0.750307	0.465015	0.546601	0.526164	1.25944	0.447378	0.165113	0.911811	1.18549	0.85271	0.995193	0.680074	0.715058	0.355968	0.310951	1.13917	0.348322				1.28052	0.357511		0.827852	0.732947	0.419892	0.345315	1.19801		0.84607	0.25311	0.562566
	0.817593	1.75685	0.450933	0.745317	1.29047		0.446347	0.909785	0.721228	0.976455	0.553702	0.583014	1.37483	0.717475	0.37033	1.00842	0.879211	1.13389	0.743144	0.601683	0.478194	0.655099	0.384821	1.11918	0.934728				0.729958	0.943766		1.31899	1.05504	0.766717	0.636488	0.857993		0.182712	0.527688	1.14527
	0.858984	1.10127	0.616697	0.720973	0.906495		0.153618	1.2546	0.350447	1.28431	0.88061	0.410316	1.42606	0.7598	0.395248	0.909268	0.67954	1.18036	0.688789	0.772389	0.38659	0.446402	0.388359	1.06346	0.678225				1.03548	0.692856		1.43078	0.784492	0.700002	0.683811	0.681157		0.832729	0.219663	1.25507
	0.911599	1.0581	1.03421	0.657657	1.03166		0.470192	1.2614	0.844438	0.989203	0.845385	0.687956	1.31545	0.212816	0.285399	1.03816	0.836835	0.694259	0.841569	0.760537	0.691917	0.622835	0.759015	1.21084	1.16369				0.883306	0.648024		1.22535	0.665891	0.590421	0.162731	1.25816		0.791615	0.267068	0.584112
	0.909472	1.20295	1.13435	0.544545	0.757679		0.364067	0.323873	0.445341	1.45353	0.713188	0.869654	0.568081	0.689559	0.511239	1.12246	1.13697	0.955438	0.972874	0.625637	0.883136	0.478666	0.576004	1.08318	1.55351				0.60026	0.423645		0.919864	0.563891	0.994486	0.52917	0.683084		0.859408	0.589481	1.07906
	0.831231	1.10025	1.00334	0.753227	0.462404		0.274645	1.24558	0.674347	1.28281	0.863231	0.683651	1.10662	0.655084	0.548423	0.959995	0.753503	0.557842	0.492719	0.679482	0.861211	0.741783	0.528227	1.31526	0.632854				0.462682	0.66828		0.792046	0.446601	1.03783	0.568802	1.22769		0.686215	0.823007	0.538579
	0.653394	1.04443	0.559336	0.414574	0.947349		0.569769	0.651011	0.795766	1.24414	1.08058	0.481236	1.13599	0.454129	0.513961	1.20991	0.987808	0.881448	0.658949	0.644845	0.787412	0.670698	0.491373	0.867012	0.957225				0.808286	0.557386		0.822878	1.1021	0.479096	0.448358	1.07123		0.600844	0.50493	0.510071
	1.05547	1.02693	0.709576	0.564818	1.07275		0.275533	0.801875	0.366684	0.998972	0.627236	0.68559	1.03323	0.764164	0.237079	1.27652	0.665102	0.964643	0.683828	0.664529	0.865783	0.635754	0.441443	1.21602	0.323015				0.585281	0.477546		0.901271	1.0667	0.843115	0.676359	0.774572		0.462045	0.49218	1.00161
	0.864184	1.14409	0.924689	0.650349	1.12761		0.637707	0.952925	0.627733	1.17641	0.546299	0.577499	1.17428	0.525122	0.517822	1.33252	0.893139	0.781341	0.726745	0.605926	0.713535	0.780913	0.32971	1.12353	0.403432				0.522591	0.887821		1.30015	0.896505	0.651807	0.463273	1.04799		0.890707	0.394271	1.27261
	0.948993	1.13964	0.801819	0.641386	0.767167		0.423272	0.268598	0.743892	0.984398	0.818717	0.73702	1.53661	0.277366	0.465112		1.12771	1.18358	0.65753	0.795717	0.144015	0.63064	0.365441	1.11672	0.961026				1.16955	0.802105		1.36674	0.755539	0.286632	0.18159	1.3172		0.528705	0.748369	0.973186
	0.813205	1.31457	0.43737	0.680811	1.05979		0.454629	0.774944	0.168915	1.06236	0.820975	0.258496	0.741824	0.745473	0.299008		0.575404	0.50132	0.829314	0.480526	0.603189	0.281291	0.594902	1.1724	0.324902				1.2492	0.345063		0.989361	0.895317	0.684175	0.469415	1.21737		0.314773	0.400647	0.782655
	1.06258	1.1702	0.784909	0.792693	1.03542		0.246101	1.2541	1.01695	1.25916	0.529205	0.309618	0.949204	0.70361	0.387933		0.804994	1.40177	0.590586	0.70831	0.665642	0.606605	0.303848	0.64733	0.914894				0.70681	0.701417		0.851351	0.705972	0.757788	0.456537	0.667681		1.16573	0.630357	1.27875
	1.15585	0.49135	1.179	0.826611	1.31184		0.450855	0.934387	0.264442	1.16193	0.578849	-0.0160838	0.921199	0.662358	0.461093		0.997023	1.42219	0.699299	0.536978	0.685131	0.489244	0.346973	1.23008	0.963198				0.903553	0.453046		1.2981	1.13761	0.970702	0.495216	1.00338		0.534759	0.63965	0.76151
	0.695988	0.792873	1.16109	0.358049	0.978874		0.427105	0.906083	0.258867	0.952155	0.868113	0.563557	1.25697	0.743155	0.256757		0.976663	1.10249	0.559303	0.640964	0.954606	0.6268	0.39953	1.53231	0.781486				0.642029	0.500756		0.834672	0.82911	0.336639	0.394095	1.18805		0.67532	0.37157	1.35662
	0.743167	1.55334	0.686096	0.81067	1.02543		0.143305	0.992715	0.352467	1.12588	0.665117	0.515289	1.24926	0.717834	0.232552		0.811486	1.02985	0.859457	0.540509	0.817243	0.335837	0.501959	1.32571	1.18213				0.715549	0.571432		1.17252	0.846692	0.767368	0.207437	0.948807		0.564942	0.401242	0.984117
	1.10414	1.1719	0.637008	0.699509	1.27564		0.424064	0.88764	0.496348	1.19571	0.292996	0.496154	1.51574	0.660741	0.435204		0.725783	0.745756	0.671232	0.567209	0.849199	0.581113	0.376699	0.969167	0.2334				0.211971	0.647457		1.33292	1.00334	0.938169	0.648314	1.02893		-0.0114506	0.545336	1.11606
	0.91426	1.26766	0.406148	0.254947	0.816101		0.688365	1.00945	0.292218	1.08286	0.311401	0.611478	0.605371	0.762087	0.465136		1.22104	0.672435	0.79915	0.560545	0.616292	0.524431	0.373585	1.10435	1.1753				0.696211			1.19361	1.12266	0.163043	0.35174	0.689409		0.829608	0.479106	0.964783
	0.762706	1.08268	0.651822	0.62271	0.895779		0.744709	0.907514	0.718311	0.978928	0.738096	0.471801	0.617779	0.179159	0.224831		0.957963	0.762355	0.715753	0.641583	0.742812	0.497148	0.721059	1.00025	0.981321				0.885677			1.38276	0.913965	0.587235	0.252965	1.17818		0.518551	0.403651	1.2116
	0.937356	1.5323	0.860301	0.813687	1.15838		0.372322	1.20173	0.44797	0.914853	0.656424	0.467524	1.06092	0.436698	0.473347		0.92835	0.655273	0.876546	0.875333	0.738503	0.331667	0.507764	0.786737	1.22099				0.610789			1.20502	0.819464	0.574572	0.162997	0.769517		0.345976	0.305384	1.47482
	0.713648	1.03445	0.845726	0.664956	0.564617		0.601433	0.980568	-0.0226649	1.08877	0.227392	0.92892	1.17105	0.923513	0.36104		0.779108	0.846821	0.830421	0.709467	0.766556	0.767594	0.48402	0.342695	0.945166				0.797415			1.55743	0.957387	0.635576	0.158392	0.857047		0.0398873	0.540142	0.531089
	0.931374	1.41137	0.860465	0.588791	1.21324		0.618814	1.10746	-0.00130958	0.945007	0.692452	0.399895	0.699839	0.833674	0.312095		0.335472	1.34429	0.592444	0.683403	0.980911	0.429263	0.456135	1.04402	0.403684				0.802115			1.20286	0.760914	0.915455	0.402644	1.1347		0.849817	0.309848	0.699552
	0.970064	1.66378	0.684907	0.640797	1.09421		0.386188	1.13888	0.350481	1.1983	0.36857	0.757134	1.02263	0.648808	0.32144		0.877889	1.04152	1.01258	0.738148	0.748815	0.555318	0.338548	0.925944	0.165938				0.818998			1.2908	0.887028	0.605747	0.215239	0.74859		0.806173	0.3286	1.2689
	0.750813	0.865938	0.896707	0.754764	1.06575		0.687334	0.819572	0.901341	0.902328	0.556	0.643332	0.998653	0.474652	0.295046		0.676807	1.00169	0.618341	0.739124	0.773255	0.592378	0.50834	1.12306	0.64446				0.704438			0.749212	0.917409	0.670839	0.599065	1.02162		1.14686	0.348177	0.696194
	0.947892	1.37534	1.0711	0.838344	1.16203		0.387651	0.95975	0.0515037	1.66199	0.48568	0.603505	1.2695	0.425351	0.47669		0.761086	1.11872	0.181519	0.51312	0.642539	0.535164	0.408067	0.816688	0.669477				0.872011			0.887575	0.615781	0.615018	0.487189	1.09565		0.68455		1.41371
	0.96512	0.893665	0.985665	0.611735	0.836139		0.40283	1.17412	0.68558	1.44066	-0.0863659	0.579539	1.23456	0.769814	0.464431		1.18588	1.05148	0.82706	0.205841	0.724258	0.735659	0.463044	1.35315	0.109456				0.684082			1.33396	1.15317	1.00992	0.508064	0.950261		0.902361		1.32301
	0.809488	1.19597	0.582112	0.976201	1.10283			0.762191	0.550807	1.14785	0.445262	0.597495	1.24239	0.231677	0.31364		1.00204	1.05506	0.605835	0.432057	0.755974	0.57436	0.469282	0.948726	1.44965				0.556476			0.846655	1.05038	0.609682	0.323316	0.986118		0.9751		0.747349
	0.565143	0.993422	1.05728	0.678123	0.641142			0.825186	0.266633	0.711473	0.384385	0.296369	0.670666	0.4248	0.197722		0.35828	1.15422	0.318716	0.74998	0.979791	0.414692	0.340906	0.923014	0.79661				0.728957			1.28231	0.354476	0.374121	0.717071	1.1384		0.715739		1.04857
	1.01394	0.541494	0.779348	0.856024	1.02968			1.1895	0.714697	1.52913	0.586529	0.742254	0.644273	0.419648	0.310185		0.963991	0.519871	0.78343	0.349919	0.745472	0.587354	0.346209	1.1316	1.30907				0.756345			1.45291	1.05923	0.855691	0.328161	1.10119		0.64144		0.603149
	0.698656	0.460694	0.873852	0.415668	1.17719			1.22873	0.459826	1.26717	0.408972	0.29691	0.888761	0.614365	0.364604		0.778693	1.47629	0.487822	0.835792	0.841814	0.527572	0.411425	0.961316	1.12952				0.742688			0.976844	0.677373	0.590022	0.569193	1.02254		0.71605		1.54306
	0.396752	0.974767	0.814603	0.855616	0.643845			1.00098	0.745977	1.14121	0.586165	0.854259	1.12129	-0.0533558	0.235628		1.25856	1.27845	0.514147	0.688334	0.845298	0.555927	0.315762	1.05689	1.00186				0.753918			0.92657	0.654088	1.03455	0.170739	1.1133		0.602473		0.596045
	0.634689	0.886287	0.657777	0.537171	1.02992			1.10739	0.913771	1.11354	0.272785	0.373093	1.02751	0.458562	0.406482		0.994126	1.54195	0.923295	0.68595	0.344426	0.644002	0.357383	1.02532	0.942748				0.866962			0.852636	0.77609	0.744817	0.490059	1.03629		0.719905		0.843267
	1.12808	0.811129	0.937706	0.715211	0.925896			1.12155	0.412433	0.832537	1.11793	0.632208	0.549438	0.392758	0.430502		0.927452	0.963418	0.422972	0.662108	0.521016	0.499719	0.264842	1.12977	0.854047				0.898583			0.832748	1.14633	0.455424	0.298286	0.983398		0.957506		1.10805
	0.771179	0.458198	0.967676	0.676102	0.746657			0.725713	0.954843	1.01446	0.301871	0.354643	1.04767	0.449203	0.183538		1.03868	1.15123	0.833215	0.588543	0.976291	0.585096	0.193148	0.642947	0.843835				0.917409			0.884557	0.734324	0.762345	0.168335	1.19564		0.884234		0.869285
	0.58523	1.21576	0.658486	0.344227	1.04251			0.963651	1.02682	0.914901	0.73362	0.464056	1.11038	0.467891	0.583289		0.743487	0.815975	0.577527	0.699137	0.839382	0.522138	0.42456	0.97961	0.308634				0.899233			0.91503	0.62922	0.678519	0.593852	1.30894		0.361763		0.876542
	0.968573	1.16361	0.704766	0.826662	1.12804			1.28865	0.735512	1.10638	0.913255	0.699475	1.19371	0.485371	0.142382		0.919752	0.464184	0.37136	0.510842	0.860521	0.494408	0.302303	0.660895	1.35145				1.17793			0.719289	1.16672	0.606755	0.318586	1.02069		0.678356		0.884546
	0.818275	1.49517	0.63568	0.833951	0.932491			0.786197	0.749563	0.885542	0.692232	0.408733	0.945519	0.470375	0.337667		0.760335	1.05585	0.661593	0.8577	0.893135	0.558041	0.471147	1.12562	0.948923				0.731194			1.2718	0.965815	0.788228	0.215878	0.766912		0.777854		0.494948
	0.57064	1.12606	0.423734	0.625095	1.0584			0.91008	0.825008	0.95925	0.343919	0.309946	0.967519	0.631065	0.285153		0.818903	1.26317	0.652904	0.648616	0.744672	0.513276	0.210174	0.99006	0.827273				1.01675			0.85055	1.12669	0.641012	0.18258	1.14141		0.937813		1.32327
	0.614325	1.00637	0.434019	0.297329	0.684797			0.82859	0.657258	1.40683	0.811476	0.597881	0.298012	0.351394	0.342632		1.158	1.12334	0.434736	0.822257	0.999879	0.566898	0.498026	1.15714	0.317722				1.0597			1.116	1.05124	0.783326	0.138285	1.02586		0.532902		0.863483
	0.829732	0.779341	0.71023	0.906049	1.07748			1.13629	0.560443	1.44242	0.659286	0.179163	0.753444	0.65607	0.266802		0.827614	1.34227	0.467813	0.625082	0.810112	0.599035	0.407678	0.88187	1.16763				0.8416			0.837849	0.536555	0.664404	0.276754	1.15239		0.848756		1.46978
	0.58141	1.13195	1.09799	0.864517	1.1174			1.00395	0.365684	0.941522	0.875284	0.261604	1.01148	0.450039	0.38694		1.05075	0.772204	0.45044	0.730518	0.311211	0.293905	0.365421	1.0483	1.2237				0.795707			0.802056	1.00728	0.679569	0.416322	0.65436		0.670053		1.51018
	0.426418	1.27973	0.846338	0.619306	0.25628			0.850894	0.569811	0.873476	0.907335	0.366931	1.25878	0.588672	0.154625		0.981779	1.04608	0.676409	0.405276	0.693972	0.501868	0.370541	0.903108	1.32967				1.22334			0.728117	1.5184	0.841221	0.540301	0.337767		0.151313		0.904259
	0.652459	0.910007	0.660873	0.573001	0.735937			1.02569	0.482087	1.24827	0.658508	0.571857	0.431511	0.872234	0.509838		1.44048	1.40004	0.784173	0.441933	0.558713	0.64262	0.46269	1.22971	0.824133				0.0603898			1.13208	1.0076	0.583511	0.363707	0.857719		0.904713		1.31514
	0.765288	0.908931	0.0198434	0.528201	0.709346			1.29129	0.874474	1.05423	0.853686	0.594232	1.09893	0.186349	0.291896		0.936777	1.00666	0.499783	0.676678	0.626989	0.533272	0.447726	1.23134	1.30815				0.99028			0.711192	1.0252	0.4436	0.302674	0.818996		0.546006		1.43131
	0.709774	1.056	0.792506	0.789907	1.10709			0.940256	0.777096	1.284	0.806627	0.728903	0.217248	0.54674	0.259763		0.890405	1.44163	0.654642	0.564892	0.887906	0.52135	0.653102	1.15387	1.19299				0.651084			0.807079	0.449476	0.573424	0.635727	0.861348		0.823134		1.45323
	0.471755	0.884405	0.687807	0.859735	1.08505			0.82125	0.686461	1.00721	0.580492	0.323836	0.932252	0.728858	0.0468684		1.03835	0.896797	0.747498	0.472138	0.828048	0.359085	0.36975	0.932033	0.65265				0.621255			1.11188	0.504621	0.497946	0.489893	1.03869		0.750289		1.16896
	0.967116	0.942379	1.01451	0.576528	0.928673			0.795767	0.51353	0.883489	0.640812	0.618293	1.00533	0.54464	0.695469		1.08218	1.10975	0.414735	0.528039	0.878644	0.599951	0.349521	0.551665	0.519674				0.472466			1.12404	1.07581	0.850623	0.483402	1.44675		0.677233		1.5125
	0.657045	1.07122	0.874377	0.763225	1.20021			0.677687	0.58782	0.903666	-0.0553108	0.848869	0.002461	0.325639	0.478036		0.98327	0.896214	0.638829	0.819436	0.642577	0.444469	0.667695	1.26667	0.903483				1.04523			1.40444	0.125894	0.855667	0.513306	1.30183		0.692698		1.88469
	1.08654	1.06303	1.13678	0.700095	0.821008			1.0713	0.698801	1.49444	0.493992	0.596301	0.814648	0.796377	0.313658		1.06333	1.33526	0.712647	0.636134	0.796291	0.54424	0.43179	0.457093	1.18578				0.585614			0.787634	0.851389	0.923118	0.559375	1.10226		0.94803		1.25329
	0.847344	1.22866	0.593359	0.492089	0.719731			0.806554	0.804103	0.842761	0.596716	0.592908	1.24324	0.581363	0.479394		0.603472	1.14781	0.270921	0.264672	0.712119	0.558535	0.263943	1.14612	0.809659				0.692347			1.1323	1.10245	0.763574	0.44723	1.27428		0.920199		1.09602
	0.674601	0.919803	1.16535	0.498175	1.1188			0.499699	0.572527	0.624707	0.730009	0.495138	1.10126	0.524246	0.219933		0.835125	0.911836	0.344727	0.725315	0.711472	0.683857	0.516803	0.688709	1.20666				0.610093			0.153239	0.329006	1.04616	0.722456	0.830578		0.317117		1.14128
	0.604507	0.997645	0.990607	0.502936	0.540639			1.04427	0.705941	1.12389	0.622358	0.180333	1.11062	0.374835	0.173431		0.469127	1.25832	0.633099	0.658092	0.817203	0.634157	0.416897	0.920991	0.924896				1.03956			0.943092	0.986762	0.851567	0.556959	0.835922		0.488718		1.42372
	0.7089	1.15799	0.977776	0.815529	1.04192			0.734291	0.119616	0.942042	0.841154	0.569927	1.3011	0.326752	0.356092		0.753245	1.45158	0.796063	0.44576	0.761688	0.535019	0.462051	1.13912	1.03702				0.61071			1.46006	0.931518	0.978753	0.39158	1.52274		0.752017		1.50569
	1.03464	0.736046	1.15321	0.821317	0.537816			0.844887	0.124131	1.1382	0.12214	0.718151	1.33048	0.686458	0.361802		0.651268	0.76718	1.13987	0.405252	0.979653	0.629705	0.374679	0.961823	0.452518				0.608274			1.08796	1.02314	0.961069	0.499999	0.725844		0.926012		0.809704
	0.97081	1.22214	0.857916	0.66263	1.20397			0.416501	0.529365	0.956183	0.790089	0.580572	1.16856	0.861466	0.438219		0.739198	0.99953	0.891657	0.593422	0.981074	0.750253	0.495249	0.92384	1.26943				0.481427			0.811398	0.863295	1.03237	0.583064	1.10838		0.983249		0.916071
	0.706501	1.26659	0.834554	0.581333	0.966851			0.899002	0.39074	0.963554	0.828105	0.505378	1.14778	0.536591	0.32548		0.593188	1.43072	0.911053	0.866146	0.691005	0.702153	0.477982	0.76779	0.999878				0.397007			0.440334	0.955383	0.855254	0.640168	1.26437		0.707803		1.27076
	0.67998	1.14081	0.940385	0.890943	1.0377			0.585999	0.941879	1.23791	0.795255	0.623718	1.14668	0.648636	0.360986		0.754731	1.13332	0.32811	0.623521	0.688021	0.62402	0.51129	0.842701	0.874549				0.548693			0.802266	1.00939	1.14172	0.559071	0.796558		1.09507		1.70493
	0.739868	0.967487	0.592335	0.774369	1.04931			1.12788	0.472268	1.30002	0.840808	0.182722	1.18611	0.731619	0.21926		1.13074	1.10393	0.727754	0.72992	0.889178	0.46258	0.560996	0.845869	0.381099				0.740056			0.779902	0.845426	0.73549	0.243464	0.804518		1.03294		1.54909
	0.846326	1.10497	0.708848	0.739703	0.604174			0.569578	0.837114	1.28791	0.850288	0.403251	0.575778	0.611826	0.405264		1.07813	1.00682	0.764775	0.863109	0.774019	0.443164	0.385309	0.362482	0.972588				0.463331			0.911612	1.02885	0.951851	0.556728	1.00703		0.97654		1.20771
	0.858676	1.27808	0.971861	0.488992	0.94973			0.62025	0.79424	0.876088	0.778532	0.499437	0.605657	0.672283	0.399294		0.722368	0.639972	0.616884	0.742545	0.901773	0.630583	0.219534	1.19554	0.72921				0.352828			1.16468	0.78429	0.7255	0.375027	1.39679		0.901266		1.04625
	1.0106	0.551166	0.728095	0.847476	1.07017			1.2717	0.670308	1.07465	0.480105	0.679931	0.999985	0.20159	0.274134		0.810274	1.17747	0.761907	0.769012	0.775206	0.502302	0.275651	0.801957	1.20025				0.694845			0.9051	1.07217	0.477512	0.559961	1.42064		0.598771		1.62988
	0.820399	1.00292	1.09229	1.01685	1.15567			0.983476	0.522896	1.59195	0.867678	0.204776	1.19003	0.44904	0.304082		1.05079	1.08987	0.821134	0.764759	0.823608	0.471131	0.119867	1.03216	0.684442				0.946175			0.874808	0.856623	1.12545	0.309947	1.17231		0.948024		1.39706
	0.701397	1.53458	1.23741	0.860985	0.79242			0.878364	0.47958	0.687706	0.92426	0.452366	0.806501	0.704537	0.137964		0.964706	1.15365	0.866695	0.760766	0.900328	0.400767	0.438328	1.21358	0.918428				1.00915			0.73301	1.15187	0.893251	0.424373	1.18193		0.383097		1.2638
	0.441939	0.950524	0.971344	0.427223	0.93564			0.309636	0.695299	1.00461	0.632614	-0.057901	0.888701	0.170586	0.503971		0.864481	0.89334	0.751098	0.518853	0.435003	0.55737	0.325681	0.738631	0.975991				0.827197			1.19068	1.05244	1.07333	0.530659	0.82908		0.960776		1.4359
	0.904623	0.907056	0.865694	0.89911	0.735217				0.615533	0.86462	0.714215	0.528573	1.43017	0.649465	0.55018		0.72287	0.882027	0.890839	0.897485	0.644601	0.108435	0.449482	0.920578	0.871545				0.558737			0.872182	0.842491	1.12303	0.295536	1.3284		0.815905		1.04019
	0.899817	1.16237	0.726515	0.394342	0.846007				0.404031	1.35919	0.607917	0.838734	1.21106	0.667776	0.501412		0.844294	1.03624	0.85241	0.676847	0.709346	0.450412	0.293437	0.847329	1.42284				0.819278			0.425858	0.990586	0.777527	0.398621	0.673336		1.18607		1.55737
	0.855276	0.897032	0.812868	0.983347	0.5899				0.580918	1.60905	0.560913	0.253667	0.801573	0.734477	0.150828		0.657754	0.704335	0.621456	0.744872	0.663572	0.207529	0.411257	1.15086	0.285518				0.667636			0.373738	0.667415	0.591038	0.621777	1.05736		0.898456		0.93379
	0.888337	0.669991	1.0333	0.58588	1.03191				0.551039	0.652711	0.712152	0.829254	-0.0222672	0.461793	0.164655		0.347205	1.2601	0.776991	0.492592	0.505281	0.641349	0.526513	1.31029	0.949189				0.222682			1.21348	0.871519	0.717536	0.338619	1.40387		0.454734		1.34466
	0.722316	1.28689	1.23788	0.40614	1.02838				0.539015	0.505963	1.31589	0.775021	0.133759	0.591936	0.491196		0.664703	1.057	0.738425	0.634048	0.912257	0.115536	0.303123	0.87549	0.892568				0.768621			0.972523	0.891848	0.726453	0.317871	0.743956		0.484633		1.19588
	1.2168	0.704524	1.17303	0.74592	1.077				0.449462	1.08222	0.993745	0.370242	1.05469	0.57931	0.746083		0.913427	0.907424	0.847213	0.318426	0.624641	0.62234	0.544757	0.981981	0.942164				0.33316			0.972534	0.861705	0.72863	0.597309	0.858551		0.162343		0.777823
	0.93861	0.986867	0.873133	0.56102	1.07287				0.600062	0.93802	0.653544	0.53411	1.38628	0.573967	0.500214		0.710906	0.597451	0.867112	0.201457	1.03527	0.458888	0.308592	0.894989	0.267679				0.495959			1.0676	0.654231	0.605171	0.578534	1.27296		0.879038		1.16095
	1.02945	0.892995	0.820147	0.638044	0.808154				0.575243	1.09919	0.594108	0.264455	0.764682	0.784928	0.151059		1.14386	0.620894	0.632511	0.476561	0.809357	0.179729	0.239749	0.604178	0.88019				1.00452			0.978299	1.04498	0.911498	0.482726	1.22267		0.444962		1.49857
	0.954396	1.31714	0.808293	0.851823	0.584206				0.383792	0.943956	0.597122	0.558049	1.09463	0.444387			0.524472	1.05441	0.629714	0.556003	0.528975	0.402413	0.335225	1.30466	1.3007				0.697883			1.00949	0.942725	0.579559	0.572944	0.660601		0.862111		1.3472
	0.721253	1.1581	0.929881	0.350644	0.77259				0.779944	1.17857	1.13861	0.828538	0.408366	0.577657			0.911644	0.395543	0.778623	0.451183	0.80264	0.481392	0.270283	0.861997	0.762305				0.731762			1.3273	0.744239	1.00175	0.480923	0.918904		0.600755		1.21773
	0.402723	0.984901	0.998987	0.579222	0.548973				0.775667	1.67987	0.706524	0.177215	0.542956	0.394366			0.780446	1.02299	0.703593	0.486267	0.59833	0.450703	0.162733	1.10031	0.692897				0.499365			1.34458	0.877183	1.07707	0.410959	0.790771		1.0636		0.805476
	0.582467	0.804861	1.43057	0.719879	0.927236				0.455989	1.01896	0.847672	0.165831	0.631973	0.610121			0.303272	0.657272	0.701762	0.461376	0.362071	0.59377	0.448915	1.34192	0.34791				1.03772			1.17006	0.696776	0.940761	0.254144	0.456212		0.218501		1.15638
	0.852463	0.930504	0.499217	0.896061					0.507681	1.01208	1.05647	0.182363	1.14771	0.442997			0.892477	0.806318	0.787506	0.607689	0.469836	0.726216	0.267875	0.68298	0.817121				0.808627			1.17291	0.320927	0.848601	0.274181	0.642213		0.638492		1.13962
	0.818884	0.77359	0.811675	1.0282					0.668736	1.16629	0.911338	0.624022	0.696341	0.615254			0.885121	0.912662	0.697259	0.48585	0.633881	0.587522	0.346612	1.04783	1.073				0.420007			1.36186	0.821112	0.773413	0.408382	1.11776		0.628165		1.44406
	0.953375	1.24675	0.939369	0.578859					0.729285	0.798656	0.754449	0.680219	0.426721	0.451259			0.85946	1.01479	0.756557	0.628481	0.989256	0.565622	0.131275	0.775131	0.735046				0.706005			1.13422	0.836282	0.902615	0.465328	1.31951		1.25371		0.992928
	0.811561	0.973909	0.942789	0.741315					0.535413	1.83141		0.700869	1.28033	0.404001			0.735779	1.1967	0.722258	0.696655	0.603031	0.51302	0.411215	0.811389	1.11457				0.710716			1.0707	0.840394	0.620432	0.264782	0.995968		0.311936		0.872778
	0.945263	1.27142	0.944744	0.698248					0.595816	1.84408		0.737305	0.675729	0.554882			0.985991	1.39687	0.905714	0.513856	0.384262	0.465639	0.427685	1.09145	1.05296				1.06016			1.08384	0.72224	0.709977	0.513243	0.742012		0.806363		0.903682
	0.924853	0.969037	1.02277	0.789556					0.685783	0.574791		0.277741	1.14236	0.463364			1.10439	1.16027	0.724331	0.52062	0.562481	0.338736	0.340316	1.06196	0.786462				0.332627			0.972979	0.647624	1.05527	0.411745	1.04333		0.698062		1.19592
	0.759247	1.33381	1.09128	1.01825					0.711085	1.39514		0.194543	1.12389	0.816293			0.808615	1.17482	0.863766	0.425212	0.944023	0.464013	0.341817	1.22944	1.02124				0.288489			1.02246	0.256055	0.436743	0.41088	0.919941		0.731779		1.19326
	0.366946	1.13538	1.3083	0.76671					0.744859	1.77046		0.678487	1.26645	0.293979			0.838406	1.36411	0.7543	0.730046	0.980101	0.323287	0.237852	0.92411	0.719646				1.01953			0.93741	0.579152	0.415051	0.899755	1.06113		0.166183		0.925623
	1.1105	1.23316	1.10859	0.756318					0.81582	1.08251		0.194344	1.05748	0.922407			0.938567	1.30263	0.878188	0.866299	0.597725	0.433732	0.141124	0.827769	1.138				0.653234			0.753039	0.501461	0.721286	0.423203	0.812485		0.947218		0.78819
	0.617765	0.883547	0.955395	0.705724					0.799853	1.15863		0.646044	1.0834	0.484739			1.0131	1.08448	0.511206	0.4456	0.678982	0.369896	0.328951	1.24731	0.733688				0.961122			0.95155	1.07435		0.42958	0.71121		0.657304		1.27626
	0.664132	0.973666	0.971322	0.879576					0.68166	1.15555		0.674753	0.791144	0.395063			1.33676	1.0832	0.531271	0.280295	0.879434	0.492715	0.169939	0.955009	1.05478							1.13239	1.17804		0.479204	1.04104		0.750471		0.196256
	1.03543	1.17786	1.16183	0.819442					0.731696	0.391912		0.476364	0.663389	0.549253			0.627065	1.12786	1.22509	0.573452	0.89718	0.130176	0.504002	0.882099	1.10968							1.13061	0.825751		0.600389	0.52769		0.854364		1.23504
	1.1402	1.08285	1.19864	0.757134					0.811084	1.18405		0.595189	1.29781	0.617367			0.932226	1.89677	0.467318	0.764296	0.156582	0.625974	0.213632	1.3968	1.06597							1.65288	0.734654		0.310151	0.797632		0.828724		0.993978
	0.342368	1.04204	0.886852	0.551155					0.189929	0.514773		0.625221	0.448579	0.159764			0.980129	0.518801	0.822914	0.183586	0.862152	0.561053	0.368549	1.03841	0.689537							1.59604	0.36505		0.649355	1.47606		0.608785		1.06012
	1.11856	0.934057	1.01467	1.03309					0.86967	1.64332		0.445803	0.844788	0.278746			0.981639	1.28416	0.42057	0.910786	0.999943	0.572156	0.165894	0.720272	1.028							0.840811	1.05904		0.462534	0.526731		0.494179		1.57971
	1.07873	0.860724	0.99418	0.954925					0.740177	1.24271		0.340641	1.24875	0.55321			0.990023	1.20226	0.15215	0.624636	0.742409	0.665133		1.15836	0.770367							1.07418	0.571723		0.541798	0.50368		0.74865		0.512262
	0.729831	0.9152	1.23296	0.623526					0.718132	0.101146		0.309275	0.60854	0.631854			1.03668	1.23397	0.924501	0.546868	0.724547	0.599144		0.856793	0.722189							1.1399	0.598198		0.527063	1.26865		0.536615		0.987505
	0.632387	1.04878	0.877319	0.713836					1.05649	1.1691		0.569608	1.06411	0.322982			1.13008	0.313643	0.931721	0.313656	0.770261	0.427248		1.15957	0.821121							1.26896	1.0331		0.293199	0.946358		0.592946		0.51992
	0.270486	0.884365	0.834884	0.732475					0.691797	1.69605		0.826491	0.573165	0.587782			0.899973	1.05649	0.891483	0.546813	0.925474	0.893236		1.14168	0.823581							0.72201	0.842764		0.184862	1.48931		0.251416		0.964041
	0.851045	1.06871	1.02597	0.884138					1.02495	1.28609		0.790464	0.990751	0.366039			1.11754	0.572935	1.17359	0.738203	0.823885	0.531451		0.906787	1.10768							1.49319	0.525678		0.361096	0.767948		0.826617		1.79003
	0.614669	1.08948	1.57595	0.61969					0.682686	0.832204		0.690251	0.832594	0.544805			0.95173	1.38984	0.725829	0.844413	0.586173	0.816585		1.18961	1.10357							0.872596	0.732402		0.324557	1.16409		1.05997		0.922748
	0.539061	1.04658	1.5115	0.511694					0.763126	1.2245		0.477097	0.414578	0.246875			0.991357	1.28221	0.957242	0.572748	0.96714	0.464423			1.17237							0.953581	0.541472		0.36751	1.13003		1.16856		0.667737
	0.704297	0.363046	1.14549	0.558066					0.604146	0.369934		0.495982	1.15321	0.499648			1.1297	1.47353	0.878849	1.01789	0.655845	0.42365			0.863981							1.56292	0.889249		0.246409	1.1158		0.597701		0.597583
	0.659941	0.633403	1.08318	0.849892					1.26216	0.673342		0.412407	1.24242	0.201485			0.612755	1.35198	0.75539	0.401797	0.738635	0.559948			1.28855							0.775978	0.781712		0.124255	1.00495		0.855862		0.839975
	0.469621	0.857966	1.17721	0.767846					0.88254	0.420673		0.548477	1.02813	0.616311			0.935522	1.00122	0.856909	0.767322	0.257255	0.53311			0.808425							0.388849	1.01925		0.394662	1.01217		1.07485		1.05873
	0.428094	1.04147	1.34212	0.732368					1.07148	0.943356		0.613858	0.22175	0.490958			0.935489	0.966609	0.343172	0.777415	0.865483	0.655489			1.15288							1.12234	1.12841		0.274056	0.844537		0.212377		0.741742
	0.375995	0.688929	1.0995	0.771656					0.847589	1.31638		0.600832	0.661537	0.548565			0.833402	1.23121	0.828894	0.866297	0.559257	0.506548			1.00246							1.16045	0.927975		0.317466	0.603782		1.01785		1.01602
	0.780637	0.433485	1.27341	0.528397					0.842644	0.899388		0.088648	0.862089	0.734239			1.08487	0.796498	0.782313	0.415338	0.69427	0.249404			1.064							1.14591	0.708827		0.613187	0.926404		1.14819		1.15266
	0.755004	0.717503	0.860464	0.636225					0.663973	1.00206		0.353986	0.626208	0.206736			0.774692	0.913856		0.467782	0.773238	0.387054			0.334004							1.09863	1.03144		0.330083	0.796079		0.242935		0.710854
	0.755464	0.972578	1.03021	0.787068					1.15679	1.0742		0.483986	0.798775	0.783914			0.900969	1.48056		0.784467	0.301565	0.369674			0.731703							0.82234	0.37649		0.374726	0.86834		0.96008		0.958699
	0.743989	0.730991	0.680969	0.756889					0.66097	1.30316		0.585489	0.976073	0.529657			0.869109	1.54825		0.781608	0.761241	0.384364			0.39003							1.17414	1.08019		0.57283	1.02759		0.592111		0.934748
	0.542442	0.499197	1.10131	0.599622					0.648599	1.86582		0.646677	0.982314	0.610879			0.820656	1.05561		0.817889	0.224151	0.468246			1.23492							0.443197	0.535775		0.422037	1.07417		1.30154		0.879567
	0.810592	0.364908	1.09788	0.885807					0.998113	1.04326		0.513063	0.9359	0.458724			0.945791	1.11986		0.831691	0.697868	0.156288			0.420144							0.63008	1.02987		0.423921	1.10734		0.768672		1.35903
	0.838503	0.411841	0.775322	0.770577					0.661131	0.495237		0.649183	0.819889	0.307138			0.603961	1.26363		0.754349	0.722349	0.545443			0.96259							1.2474	0.896218		0.418222	0.92892		0.925918		1.14776
	0.784256	0.450399	1.18937	0.769842					0.547697	1.37786		0.633933	0.957643	0.627333			1.0879	1.4581		0.778624	0.675503	0.740004			0.934707							1.75561	0.929786		0.362738	0.826763		0.903814		0.644947
	0.706941	1.02689	0.899501	0.890267					0.849516	1.1381		0.48588	0.901935	0.771934			1.14822	1.4325			0.823027	0.604695			0.585082							1.71213			0.281197	1.24362		0.568493		0.990334
	0.887165	0.999191	1.19392	0.825152					1.08646	1.32011		0.485381	0.952489	0.663004			0.523892	0.924119			0.758936	0.711244			1.41246							0.94465			0.533934	0.909423		0.874316		1.05875
	0.753701	0.707131	0.736506	1.08038					0.79257	1.05042		0.644503	1.27499	0.54876			0.827416	1.14891			0.896393	0.520062			1.13066							1.31835			0.392607	1.27527		0.780935		0.916105
	0.585777	1.19788	0.962208	0.7358					0.325089	0.833093		0.334425	0.908844	0.341499			0.994284	0.800708			0.651935	0.217414			0.282154							1.26812			0.26185	1.01186		1.33574		1.07387
	0.798122	1.15085	1.02516	1.14196					0.830272	1.27863		0.610802	1.09545	0.0276921			0.724374	1.43216			0.554777	0.489528			1.24717							1.07898			0.302353	1.21199		1.0063		0.990406
	0.940992	1.41271	0.787011	0.502823					0.91541	1.17953		0.49238	0.845508	0.152949			1.25123	1.27894			0.747537	0.696873			1.07509							1.08683			0.374771	0.987217		1.22578		1.23949
	0.876602	1.67298	1.00876	0.993349					0.671242	1.24841		0.441928	0.752084	0.400634			0.78049	1.0791			0.691216	0.808202			1.0848							0.893104			0.36049	0.878374		0.628428		1.45729
	0.988709	1.20438	1.1386	0.802475					0.640719	0.734336		0.295195	1.07563	0.470567			1.23171	1.39896			0.841957	0.529742			0.996787							1.18791			0.649648	0.94907		1.02903		0.936519
	0.739933	1.29438	0.838319	0.831231					0.520836	0.389133		0.603901	0.752075	0.513951			0.912365	1.17707			0.68748	0.76279			0.938232							1.25044			0.592011	0.49947		0.744487		0.933761
	0.519268	0.866682	0.687072	0.718874					0.806135	1.25239		0.574404	0.798016	0.451112			1.0432	0.92013			0.9793	0.475818			0.42082							0.800243			0.412439	0.726302		1.30589		1.34836
	0.776621	1.2562	0.9779	0.74719					0.690458	0.889636		0.650661	0.571265	0.580041			1.18966	0.751615			0.715417	0.366912			1.38944							0.875053			0.320847	1.30924		0.770245		1.08686
	0.77787	1.01373	1.11446	0.775949					0.573429	1.53522		0.327895	0.735103	0.482292			1.11355	1.00362			0.583863	0.28663			1.05931							0.894572			0.430447	0.41406		1.09136		0.652187
	0.680141	1.33361	0.177715	0.74739					0.381561	1.40661		0.585713	1.02638	0.36314			0.947116				0.836395	0.424625			1.13706							1.22839			0.322376	0.94945		0.691943		1.07865
	1.28313	0.870158	1.08487	0.90695					0.448419	1.0711		0.533297	0.763029	0.572267			1.24521				0.785407	0.516702			1.42771							1.27084			0.441358	1.17351		1.03597		1.41955
	0.453657	0.690072	1.05735	0.655394					0.433666	1.216		0.396279	0.843302	0.437129			1.3668				0.789381	0.341063			1.07648							0.852574			0.629311	1.29818		0.459703		1.23681
	0.983714	1.24013	1.1966	0.600862					0.895479	1.60147		0.534473	1.07716	0.170714			1.3084				0.755041	0.476133			1.05934							0.994654			0.337075	1.04285		0.933657		0.171911
	0.805515	0.787646	0.918994	0.722153					0.63789	1.28424		0.610616	1.00338	0.350059			0.831895				0.843382	0.463656			1.24622							0.972344			0.758169	1.47633		0.903406		1.44523
	0.833823	1.23606	1.01103	0.674343					0.774203	0.872067		0.488506	0.801921	0.561364			1.08702				0.650893	0.52449			0.536074							1.2635			0.213898	1.10685		1.11477		0.981272
	0.944762	1.18002	0.990708	0.628733					0.146139	1.38402		0.525553	0.844635	0.547551			1.08672				0.987018	0.399483			1.24361										0.268725	1.3492		1.04352		0.874908
	0.777238	1.34165	0.909494	0.524014					0.663364	1.36775		0.28795	0.653906	-0.182087			0.805129				0.826005	0.658281			0.85529										0.713698	0.81702		0.851011		1.13124
	0.640197	0.755903	1.43486	0.81476					0.969017	0.848445		0.570241	0.914884	0.465391			0.970625				0.729149	0.500872			1.23019										0.302647	0.911866		0.586774		0.595648
	0.830059	1.14808	0.981694	0.499135					0.271271	1.13025		0.268312	1.48975	0.468269			0.665515				0.921666	0.448241			1.06671										0.0853954	1.14829		0.311003		0.745612
	0.922255	1.17301	0.88419	0.733167					0.601823	1.08216		0.740899	1.31124	0.481449			1.21917				0.630357	0.457217			0.927905										0.378411	1.50148		0.158165		1.00714
	0.837999	0.761042	0.775574	0.793754					0.552358	0.873206		0.599474	0.915584	0.56513			1.06				0.527199	0.689611													0.296166	0.747019		0.810988		1.17883
	0.946564	1.2867	1.12121	0.752514					0.698068	1.05556		0.37242	0.894381	0.499481			1.00065				0.835016	0.419673													0.370747	0.764177		0.936717		1.14344
	0.544393	1.18085	1.01004	0.873056					0.940582	1.30251		0.328289	0.840988	-0.116459			1.37041				0.681307	0.463566													0.563494	0.951695		0.594113		0.624651
	0.914263	1.14001	1.07487	0.573625					0.374084	1.23116		0.6629	1.23838	0.263104			1.04753				0.914355	0.6451													0.291217	0.668344		0.762797		0.888305
	0.920417	0.99294	1.06543	0.616221					0.636833	1.37923		0.434096	0.109312	0.563078			1.26085				0.75594	0.552421													0.209985	0.957537		0.77621		0.712481
	0.913469	1.11335	1.07821	0.814716					0.460515	0.697521		1.07453	0.740808	0.531857			0.725789				0.688138	0.437076													0.405575	1.27229		0.712737		0.919878
	1.05335	1.40077	0.646282	0.521278					0.468004	0.90093		1.09152	0.928099	0.554432			0.88541				0.59743	0.546182													0.618515	0.688749		0.780873		0.741006
	0.845936	1.02172	1.14416	0.537944					0.594889	0.995141		0.718596	1.3216	0.510461			0.647217				0.960274	0.421004													0.504829	0.752232		0.819327		1.46606
	0.987851	1.77177	0.847381	0.861482					0.791419	0.792653		0.464789	0.620702	0.401213			0.849197				0.921006	0.319545													0.350112	1.03563		0.207286		1.13901
	0.770364	0.949204	0.979738	0.980941					0.380826	1.02491		0.681987	0.849527	0.687736			0.787102				0.715242	0.613268													0.34628	0.702675		0.656136		0.629295
	0.851956	0.93855	0.780785	0.847017					0.171549	1.13757		0.647137	0.878527	0.385028			0.722488				0.843262	0.223094													0.234155	1.4277		0.996702		0.941497
	0.546813	1.32529	0.663483	0.62933					0.267201	1.18154		1.01819	1.09208	0.462422			0.854095				0.833209	0.683158													0.381449	1.23282		0.944892		1.59724
	1.00951	1.03796	0.910249	0.386578					0.836619	0.329386		0.657276	1.27469	0.773178			0.680183				0.750908	0.623772													0.285502	0.837354		1.19547		1.23421
	0.82626	0.75479	1.01774	0.511039					0.47505	1.40217		0.607887	1.05722	0.586124			0.896958				0.965501	0.401122													0.489169	0.875901		0.547204		1.614
	1.01457	0.994052	0.961128	0.473295					0.445542	0.891169		0.587305	0.949342	0.476698			0.822447				0.920779	0.599899													0.391656	0.901373		1.00395		1.19987
	0.831037	1.13577	1.16655	0.621224					0.717738	0.473753		0.470562	1.09775	0.28849			0.793317				0.730302	0.709954													0.351432	0.953261		0.77953		1.60999
	0.998233	0.960191	0.7968	0.877685					-0.296599	1.06929		0.555153	0.832082	0.542545			0.776227				0.828443	0.479233													0.39415	1.18809		1.10684		0.892969
	0.707385	1.14571	0.855795	0.828316					0.413855	1.03954		0.688013	1.17252	0.491272			0.942163				0.642541	0.367259													0.166865	0.59254		1.25254		1.09704
	0.918682	1.09721	1.07599	0.710638					0.650654	1.26505		0.257799	1.2014	0.573291			0.604581				0.798203	0.481681													0.537188	0.894042		0.870602		1.3204
	0.872909	1.19134	0.914195	0.672666					1.14038	0.760715		0.397451	0.290758	0.764757			0.739954				0.292962	0.458168													0.363201	1.25183		0.86195		1.27746
	0.949397	0.609356	0.85138	0.566065					0.683462	0.362354		0.592151	0.782314	0.480559			0.892169				0.593254	0.567797													0.476127	0.694172		0.69912		0.817803
	0.782212	1.55532	1.05284	0.694542					0.665994	0.567794		0.591451	1.03498	0.405892			0.514091				0.850713	0.562549													0.491835	1.20715		1.47879		0.70869
	0.601061	1.36589	0.362165	0.882411					0.630071	0.416093		0.700124	1.36786	0.499382			0.943994				0.722428	0.69176													0.123667	0.601079		0.860916		1.36675
	0.608904	0.634911	0.719235	0.749361					0.386242	0.89479		0.417973	0.200989	0.287118			0.733078				0.845669	0.445985													0.469287	0.952362		0.826943		0.895094
	0.960175	0.770512	0.995146	0.842947					1.04468	0.700131		0.565059	1.3416	0.73594			0.483168				0.646807	0.496606													0.219103	1.4175		0.615712		0.559276
	0.88104	1.02009	0.570506	0.526972					0.352267	0.834656		0.330936	1.09118	0.31197			0.747438				0.892404	0.147898													0.304024	1.20444		0.606641		1.57865
	0.755523	0.96483	0.809527	0.765149					0.636829	0.984626		0.769908	1.08608	0.613796			0.79567				0.608421	0.559686													0.475223	0.770713		0.535422		1.17233
	0.806902	1.23205	0.926361	0.889822					0.964944	1.07169		0.633409	1.03589	0.158911			0.643905				0.772413	0.508388													0.517318	0.850698		0.755674		0.9146
	0.770921	0.876844	0.585064	0.795243					0.581875	0.691591		0.669367	1.04991	0.420959			0.710946				0.786995	0.362915													0.501499	1.46475				0.670339
	0.990468	1.00201	0.862133	0.763337					0.283642	1.22454		0.690586	1.09475	0.846048			0.697343				0.93109	0.640767													0.523635	0.994522				0.642606
	0.788222		1.07215	0.757686					-0.305979	1.65202		0.572872	1.06245	0.240288			0.9576				0.887737	0.597099													0.57535	0.855536				1.23374
	0.785043		0.617602	0.880378					0.057279	1.35626		0.297347	1.56432	0.388965			0.961587				0.831904	0.593162													0.48061	1.03733				1.29473
	0.760214		0.820862	0.682319					0.518314	1.04808		0.286643	1.45683	0.469245			0.891604				0.740618	0.584683													0.411252	0.858308				1.15648
	0.754821		0.926186	0.877587					0.263499	0.672568		0.479772	0.844701	0.326728			0.872161				0.738713	0.4727													0.530963	0.992019				0.868279
	0.89999		0.69306	0.421765					0.623676	0.876011		0.448635	1.75469	0.0381947			0.988506				0.976827	0.317691													0.309362	0.523785				1.10287
	0.880245		0.762254	0.800912					0.462708	1.13794		0.751378	1.30575	0.645356			0.538168				0.80104	0.428107													0.434175	0.827899				1.11115
	0.739481		1.08997	0.800472					0.53813	1.06405		0.314181	1.17794	0.620919			0.805817				0.798693	0.595833													0.417189	1.33538				0.787034
	1.25744		0.773034	0.898069					0.646595	0.86343		0.705892	0.921095	0.374782			0.86963				0.745253	0.363937													0.593999	1.17801				1.28425
	0.917804		1.09158	0.812739					0.692023	1.43675		0.355833	1.04417	0.201714			0.69518				0.793263	0.395196													0.675395	0.641308				1.15094
	0.567409		0.75325	0.952926					0.563822	-0.0679885		0.51216	1.2989	0.517335			0.630953				0.479595	0.353871													0.525336	1.13868				0.661232
	0.969154		0.842556	0.853179					0.786885	1.19835		0.449439	1.16045	0.503883			0.885249				0.854342	0.539645													0.573135	0.475294				1.29446
	0.869437		1.08709	0.883883					0.782167	0.63494		0.415887	0.841782	0.125162			0.876279				0.697567	0.703612													0.587328	0.974678				0.841361
	0.833262		0.952834	0.828758					0.599204	0.662007		0.63551	0.912244	0.283412			0.861561				0.723657	0.511849													0.168109	0.899421				0.254273
	0.776663		0.794623	0.780221					0.486527	1.15872		0.921176	1.52964	0.13937			1.02169				0.780501	0.581997													0.712646	0.724094				1.16827
	0.85542		1.11125	0.839006					0.380851	0.890594		0.540488	1.13166	0.528191			0.905321				0.781752	0.318224													0.396421	1.01388				0.744324
	0.55761		0.907027	0.975537					0.557199	1.07062		0.479235	0.965353	0.553139			1.02249				0.838059	0.319457													0.68247	0.28567				1.16605
	0.870023		0.789521	1.01521					0.769008	0.633413		0.634872	1.06056	0.840964			0.590497				0.765507	0.465768													0.769372	1.06372				0.721789
	0.790368		0.329172	0.866463					0.853055	0.947914		0.694974	1.0122	0.45827			0.45169				0.83328	0.434052													0.241973	1.14004				0.763335
	0.77668		0.917588	0.877453					0.7206	1.57172		0.269362	1.07844	0.238524			0.769501				0.660531	0.765809													0.576785	0.458443				1.01034
	0.902825		0.975787	1.01461					0.479926	1.01004		0.728253	1.24739	0.386167			0.9061				0.596974	0.833008													0.854357	0.908269				1.01257
	1.09714		0.819373	0.884555					0.981648	1.4993		0.746089	0.978616	0.271537			0.884316				0.642885	0.399304													0.577765	0.99021				1.04984
	0.916793		0.86902	0.839778					0.149987	0.944186		0.383877	1.11	0.627993			0.796915				0.809093	0.534617														0.907618				1.04103
	0.763237		1.24092	0.707751					0.178903	1.17917		0.556705	0.904634	0.33431			0.717957				0.772346	0.475676														1.02903				1.2095
	1.0589		0.85997	0.78436					0.788801	0.824415		0.714759	0.850468	0.656637			0.742022				0.586545	0.716981														0.826957				1.14327
	0.758996		0.848076	0.859491					0.854991	0.960807		0.858574	1.17083	0.506808			1.02811					0.188895														0.536595				1.3659
	0.471017		0.762754	0.843979					0.817301	1.42221		0.537118	1.25957	0.437635			0.694678					0.581974														1.00508				1.28018
	1.09098		0.700368	0.730589					0.948127	1.28838		0.597797	1.12357	0.513629			0.648209					0.548042														0.91628				0.996455
	0.833005		0.74139	0.684537					0.862411	2.00351		0.615174	1.19302	0.35213			0.682083					0.602505														0.959392				1.09096
	0.977292		1.00239	0.73398					0.872306	0.857853		0.381871	1.17405	0.43279			0.682266					0.587059														1.0366				0.984425
	0.970928		0.315818	0.869017					0.832768	1.07061		0.718951	1.12012	0.552869			0.846267					0.542536														0.933432				0.594797
	0.701406		0.92736	0.517948					0.229085	0.8948		0.720412	1.12945	0.551455			0.863138					0.578494														0.900848				0.758423
	0.87816		1.13888	0.697508					-0.326572	0.993627		0.471115	1.18444	0.355174			0.847453					0.627643														0.699231				1.0238
	0.575824		0.881645	0.749019					0.397659	1.14671		0.502653	1.03951	0.493805			1.02732					0.580757														0.978543				1.17651
	0.689397		0.590663	0.691707					0.614318	1.44436		0.476426	0.889239	0.438404			0.974235					0.505309														0.572773				1.35186
	0.929368		0.529912	0.458539					0.395953	1.44148		0.679415	0.988448	0.218945			0.774005					0.595807														0.896544				1.0953
	0.710678		0.939061	0.413702					0.179563	1.10575		0.45353	1.12105	0.639426			0.778851					0.5414														1.00408				0.950024
	0.897408		0.826316	0.307964					0.371488	0.681751		0.120994	1.08191	0.276799			0.542507					0.601375														0.869375				1.09934
	1.02799		0.720662	0.66643					0.379483	1.41852		0.565193	1.14698	0.146855			0.841711					0.622486														1.13765				0.192573
	0.920405		1.04514	0.634887					0.616521	1.40876		0.268154	0.848761	0.149627			0.703082					0.59647														0.620394				1.21913
	0.738771		0.420676	0.628989					0.693539	1.08544		0.806368	1.06651	0.587373			0.721027					0.758785														1.17196				1.15831
	0.972718		0.58711	0.991255					1.10574	1.2058		0.624512	1.18178	0.447167			0.848436					0.507581														0.79706				0.767036
	0.694233		1.18297	0.34579					0.701542	2.02354		0.328598	0.968527	0.416915			0.719047					0.46508														1.02585				1.15827
	0.877456		0.924143	0.729227					0.689437	0.802701		0.487387	0.812471	0.280992			0.824702					0.350586														1.15753				1.05795
	0.788119		0.761436	1.00907					0.11093	0.674375		0.71151	0.808942	0.531332			0.689086					0.473281														1.28747				0.903286
	0.987649		0.581122	0.598843					0.889906	0.826102		0.669951	0.760364	0.695025			0.681286					0.455363														1.21382				0.519389
	0.794517		0.595186	1.02253					0.737059	0.890446		0.655518	1.22574	0.569984			0.925986					0.438992														1.34438				0.631633
	0.949681		0.464404	0.920679					0.557088	1.76652		0.628391	-0.0870522	0.48723			0.659892					0.642254														1.29758				0.994682
	1.0257		0.907806	0.716843					0.712999	1.3746		0.595736	0.613854	0.588027			0.864663					0.242767														0.985962				0.915443
	0.775051		0.619829	0.563235					0.728461	1.51362		0.747418	0.823274	0.646528								0.298942														1.37412				0.959549
	0.730165		0.845327	1.10806					0.730016	0.991399		0.510436	0.565897	0.76883								0.578602														1.02134				1.28065
	0.108686		0.868925	0.958088					0.80022	1.34433		0.65526	1.37069	0.340208								0.572368														0.970441				0.88433
	1.13494		0.408469	0.978356					0.610617	1.56855		0.734943	1.04668	0.58226								0.544192														1.22835				1.12801
	0.824767		0.811761	1.03555					0.863571	0.999456		0.601348	1.1524	0.370054								0.390659														1.32325				0.882831
	0.577179		1.16664	0.806546					0.56485	1.52507		0.544967	0.972573	0.295748								0.400072														1.06579				0.792627
	0.777637		1.00221	1.09731					0.348865	1.25693		0.674678	1.03101	0.601308								0.563631														1.34911				1.05332
	0.887739		0.631492	0.793797					0.667386	1.47881		0.514636	1.29862	0.324431								0.485901														1.14317				0.978748
	1.05208		0.902611	0.987311					0.674271	1.05491		0.56531	0.878132	0.501592								0.421183														0.485098				1.39748
	0.949678		0.910965	0.196683					0.572253	1.60167		0.719342	0.83081	0.497131								0.467084														1.05893				0.90206
	0.656736		0.410759	0.794714					0.644835	1.40044		0.507624	0.736034	0.519576								0.44677														1.27307				0.854723
	0.830219		1.05831	0.553635					0.857171	1.22821		0.549252	0.964926	0.364956								0.42561														0.843896				0.861374
	0.836387		0.378698	1.03117					1.14779	1.67214		0.672848	0.888589	0.251415								0.465199														0.428258				0.681286
	0.808737		1.04472	0.218412					0.644287	1.00515		0.60276	1.03833	0.483317								0.535709														1.17473				0.654664
	0.822484		1.17281	0.344335					0.785289	1.07845		0.582834	1.25119	0.357867								0.51067														1.24355				0.970286
	0.8836		0.820568	0.722557					0.939064	1.14491		0.767334	1.1471	0.434157								0.45915														1.24668				0.815234
	0.834303		0.874569	0.620133					0.488331	0.203879		0.36291	1.08249	0.110045								0.29781														1.08134				0.792303
	0.909136		1.13834	0.850652					0.291211	1.70696		0.694217	1.09984	0.516564								0.443489														0.912111				0.803332
	0.869558		1.27252	0.670823					0.802053	1.21857		0.674277	1.01692	0.483498								0.195573														1.17595				0.910968
	0.925123		0.885176	1.01396					0.753285	1.24954		0.749261	1.39357	0.612791								0.622854														1.19721				0.580297
	0.518608		1.032	0.51312					0.187777	1.41639		0.72279	0.888958	0.475474								0.360904														1.03217				0.796261
	1.013		1.07823	0.971663					0.538051	1.09599		0.501672	0.883119	0.501378								0.586882														1.5488				0.6801
	1.04712		1.08485	0.833504					0.767672	0.828671		0.325341	1.28756	0.262562								0.594232														1.30558				0.569034
	0.611982		0.8562	0.993123					0.522548	1.46657		0.548642	1.11296	0.0466511								0.436723														1.0622				0.873131
	0.810153		1.02105	0.74697					0.503029	1.34966		0.65826	1.05455	0.284277								0.270487														1.56566				0.869797
	0.847254		0.815504	0.740635					0.58849	1.0758		0.807208	1.11492	0.542237								0.45887														1.47343				0.294545
	1.13393		1.14767	0.634645					0.548899	0.671738		0.202998	1.16758	0.337754								0.538869														0.947802				0.842054
	0.909804		1.0219	0.687776					0.382197	1.40071		0.870684	1.07255	0.632941								0.52953														0.896151				0.782918
	0.808001		0.307361	0.606989					0.775866	1.05931		0.690823	-0.121265	0.594196								0.536724														1.03184				0.656222
	0.687098		1.37706	0.980341					0.329065	1.72432		1.05484	0.467831	0.746517								0.492371														1.28351				0.747349
	0.905601		1.06724	0.235285					0.680529	0.959739		0.622331	1.06986	0.529445								0.58244														0.953152				0.761022
	0.943805		0.88338	0.729569					0.857037	1.07459		0.702595	1.16771	0.953371								0.588244														1.26187				0.745432
	0.908216		1.17767	0.651842					0.872258	1.3465		0.482466	1.15642	0.0631617								0.467139														0.96819				1.10837
	0.548299		1.08826	0.906746					0.756385	0.968539		0.202286	0.942919	0.488439								0.595652														0.723155				1.27239
	0.64266		1.0145	0.687186					0.666794	0.957489		0.680063	0.95276	0.489494								0.301535														1.22843				0.86662
	0.977856		1.20259	1.22633					0.779125	0.917121		0.61783	1.06471	0.78054								0.673225														0.880052				1.03586
	0.522594		0.882767	0.943352					1.01081	0.991472		0.386261	1.15528	0.560643								0.352618														0.677372				0.901923
	0.965336		0.840359	0.802811					0.773789	1.0441		0.556238	0.772286	0.545774								0.584535														0.987891				1.13492
	0.997298		1.22272	1.01233					0.764412	0.815499		0.646349	1.35595	-0.0657159								0.586068														0.688187				0.620964
	1.01637		1.02705	1.03789					0.787683	1.20279		0.469811	1.58603	0.603385								0.59866																		1.08714
	0.859969		0.772132	0.935374					1.25602	1.43378		0.805627	1.44767	0.4693								0.511355																		0.926257
	0.681956		0.622249	1.09989					0.630991	1.50414		0.414007	0.996331	0.492446								0.715594																		0.885945
	0.90475		0.855342	0.820678					0.883449	1.16535		0.771273	1.0974	0.731533																										1.02244
	0.90294		0.801438	0.725691					0.426766	1.63408		0.674218	1.04029	0.90337																										0.639719
	0.650339		0.83305	0.870585					0.839892	0.85443		0.580822	0.842324	0.641558																										1.00513
	0.628473		0.649088	0.788861					0.78592	1.33309		0.267919	1.08681	0.432984																										1.32482
	0.920885		0.96563	0.82409					0.958868	1.4473		0.23332	1.05359	0.600471																										1.22496
	0.702929		0.738181	0.805982					0.600928	1.16618		0.717012		0.668083																										0.889131
	0.555339		0.793942	0.91967					0.827378	1.32807		0.268755		0.748756																										0.885742
	0.970129		1.10582	1.06178					0.802992	0.965232		0.544927		0.499622																										1.10857
	0.46729		0.528769	1.02017					0.780761	0.793521		0.305235		0.638068																										0.931893
	1.08864		0.824879	1.00747					0.882089	1.21804		0.713811		-0.00409829																										0.915191
	0.823221		1.03423	0.752306					1.0896	1.36022		0.319559		0.397947																										0.814212
	1.10107		0.782579	0.877927					0.614741	1.16628		0.449813		0.575961																										1.16057
	0.7741		1.13806	0.882663					0.91965	1.00775		0.262622		0.633417																										1.41347
	0.837353		1.00624	0.774076					0.374572	1.25522		0.317622		0.332472																										0.855448
	1.07741		0.870477	1.06892					0.57236	1.33964		0.782741		0.542068																										1.07899
	0.864652		0.623984	0.979157					0.709541	1.04308		0.621703		0.337152																										1.03112
	0.715804		0.657191	0.377074					0.477608	0.846541		0.643599		0.740777																										1.21437
	0.762531		0.55974	0.738583					0.770451	1.38417		0.589188		0.54308																										1.67282
	0.485251		0.801066	0.375495					0.537476	1.44212		0.628322		0.65986																										1.36161
	0.805536		0.796976	0.950974					0.815366	1.3154		0.569392		0.628294																										1.02061
	0.625954		0.334715	0.343669					0.450599	1.07676		0.146631		0.393453																										1.19175
	0.685109		0.878609	0.320414					0.5667	1.24546		0.666737		0.619035																										1.15394
	0.997987		0.857883	1.0035					1.01121	1.28506		0.487985		0.65393																										0.724272
	0.805871		0.673969	0.732305					0.609114	0.945224		0.428968		0.702518																										0.842024
	1.22493		0.535176	0.662093					0.715831	0.908014		-0.0400857		0.425																										0.617457
	0.755053		1.03727	0.697664					0.701245	1.30008		0.270319		0.44877																										1.52195
	0.338095		1.10903	0.99176					0.818622	1.30238		0.612134		0.560625																										1.02316
	0.474637		0.911877	0.626249					0.637616	1.29562		0.798014		-0.0360523																										0.709084
	1.06198		0.796563	0.63231					0.728973	0.880097		0.533442		0.268134																										1.91664
	0.298102		0.718742	0.937697					0.696758	1.20272		0.876069		0.448162																										0.766109
	0.873836		0.625646	0.702077					0.648283	1.22748		0.635045		0.243758																										1.28024
	0.85547		1.22042	0.71245					0.899147	0.892299		0.503641		0.505539																										1.11909
	0.656087		0.7344	0.766336					0.460274	0.885312		0.911758		0.576442																										1.48292
	0.63269		1.09612	0.904411					0.907448	1.08928		0.263306		0.234665																										0.996263
	0.947026		0.934474	0.617007					0.407245	0.885331		0.534591		0.348798																										1.72659
	0.76269		0.825895	0.712105					0.518722	1.14573		0.808088		0.451864																										1.4447
	0.535442		0.993951	1.11735					0.810793	0.657968		0.622746		0.398585																										1.40047
	0.367098		0.553644	0.72182					0.460491	0.617363		0.842307		0.255645																										1.01266
	0.516217		0.782386	0.82539					1.06739	1.04037		0.543638		0.765893																										0.973061
	0.593831		0.902839	0.724687					0.441293	1.01817		0.659436		0.422426																										1.02225
	0.759503		0.997315	0.246529					0.688348	1.06674		0.654524		0.556649																										0.901604
	0.574834		0.980407	0.877977					0.532135	0.757981		0.811361		0.280176																										0.718962
	0.520686		0.728994	0.861775					0.745024	0.616386		0.887559		0.567291																										0.841637
	0.596643		0.668515	0.973079					0.790002	0.834523		0.763269		0.614456																										0.695651
	0.643112		0.663807	0.981896					1.07483	1.3944		0.585209		0.707243																										1.4492
	0.73325		0.937211	0.626792					0.711508	1.08067		0.633727		0.423358																										0.874241
	0.652831		1.11947	0.622911					0.379217	1.34882		0.901407		0.714521																										1.31026
	0.105427		0.495981	1.08302					1.20052	0.999474		0.626781		0.362871																										1.4306
	0.679712		1.28636	0.743537					0.96816	0.719341		0.383343		0.518969																										1.36258
	0.74157		0.860576	0.56455					0.463322	0.602834		0.964673		0.593267																										1.10535
	0.5303		0.103884	0.967682					0.934229	1.03025		0.703056		0.345827																										1.48293
	0.924588		0.494792	0.733268					0.824357	0.857486		0.457458		0.67935																										0.918822
	0.167941		1.35382	0.366921					0.737881	1.26962		0.678495		0.491351																										0.204222
	0.728685		0.913049	0.726389					0.519669	1.378		0.694855		0.837944																										0.863023
	0.811469		0.77463	0.699705					0.699259	1.15596		0.637905		0.483137																										0.530404
	0.798695		0.494349	0.925359					0.934483	1.28438		0.773978		0.735021																										0.828484
	0.39849		0.893532	0.820184					0.753975	1.33731		0.772649		0.140501																										1.05886
	0.114717		0.805428	0.750691					0.309903	1.07706		0.729579		0.67308																										1.13011
	0.404863		0.747628	0.636787					0.719499	1.04628		0.697528		0.70231																										0.132035
	0.488355		1.15314	0.990016					0.756288	1.47148		0.888777		0.637167																										1.84734
	0.556442		0.636735	0.893038					0.625099	0.774808		0.741347		0.431315																										0.552625
	0.939924		1.13124	0.842428					0.70604	1.06038		0.68444		0.937478																										1.37745
	0.699706		0.900089	0.724857					0.664081	1.38507		0.359169		0.796089																										0.296807
	0.739766		0.321269	0.677318					0.246262	1.03702		0.325275		0.478917																										0.520649
	0.691587		0.570569	0.856933					0.42349	1.20866		0.651052		0.0923642																										0.718387
	0.66289		0.556829	0.646397					0.555486	1.4083		0.474635		0.460533																										0.896761
	0.943164		1.0708	0.885891					0.78805	1.1591		0.670264		0.313392																										0.958265
	0.93148		0.908878	0.826751					0.517609	1.23037		0.75306		0.512764																										1.67283
	1.12601		1.00189	1.07531					0.827464	0.904158		0.51303		0.659915																										1.38368
	0.797051		1.02587	0.43473					1.23653	0.967089		0.683524		0.661645																										1.18422
	0.804113		1.07209	0.92727					0.606885	1.38062		0.687537		0.485273																										1.08805
	0.655125		1.21542	0.844669					0.572435	1.21902		0.669234		0.475197																										0.670558
	0.775144		1.13388	0.650291					0.772262	0.874794		0.431679		0.475242																										0.870792
	0.635387		1.21238	0.758663					0.773003	1.11433		0.905549		0.607698																										1.20855
	0.725173		1.07085	0.720691					0.326271	1.13796		0.521704		0.406739																										1.28675
	1.03993		0.558485	0.952081					0.893233	1.02518		0.762371		0.632347																										0.562233
	0.991427		1.29997	0.578296					0.62916	0.909438		0.619952		0.0309087																										0.841666
	1.0235		1.05118	0.695802					0.541137	1.39773		0.42296		0.384565																										1.30776
	0.840188		1.0102	0.951757					0.815819	0.958619		0.526414		0.728005																										1.02098
	0.820521		1.0991	0.538349					0.780832	0.856855		0.529746		0.719002																										1.05202
	0.968746		0.977199	0.83829					0.793819	0.840365		0.582931		0.496038																										0.985573
	0.64204		1.0686	0.68965					0.509999	1.02888		0.313707		0.546757																										1.21439
	0.257376		1.1984	0.564823					0.712495	1.24874		0.708607		0.500164																										1.21557
	1.30389		0.990634	0.773578					0.900511	0.999143		0.390307		0.64391																										1.03541
	1.04857		0.965272	0.607408					0.525779	0.6857		0.927667		0.353785																										1.03138
	0.919814		0.926018	0.773611					0.502227	0.933847		0.480296		0.351771																										1.16787
	0.699987		0.930044	1.01067					0.781211	0.784781		0.58668		0.463447																										1.11494
	0.466896		0.677877	1.10906					0.716235	1.44398		0.501214		0.784561																										1.46875
	0.708586		0.90131	0.572813					0.437396	1.0221		1.08449		0.449069																										1.33052
	0.450514		1.0316	0.773842					0.609792	0.979238		0.411465		0.492987																										1.17038
	0.864578		1.03016	0.401109					0.589593	1.02788		0.582075		0.701192																										0.710842
	0.69201		1.04692	0.155268					0.243108	0.833594		0.764838		0.414621																										0.999121
	1.05844		0.799779	0.669233					0.63428	0.819892		0.8126		0.349927																										1.10333
	0.865032		0.964679	0.722268					0.195345	1.23655		-0.0419659		0.381991																										0.645228
	0.938211		1.00074	0.935423					1.06851	1.41755		0.233271		0.526474																										0.660163
	0.912764		0.627194	0.891308					0.676777	1.1031		0.658711		0.487141																										0.86171
	0.729219		1.2528	0.68362					1.2729	0.999905		0.664936		0.37793																										0.640839
	0.897276		0.57639	1.14937					0.551911	1.45523		0.580001		0.111043																										0.53578
	1.01881		1.02915	0.423808					0.901893	1.43232		0.368672		0.284633																										0.777139
	0.794479		0.788469	0.386163					0.882704	1.06306		0.344077		0.498055																										1.09358
	0.907151		1.01821	0.917804					0.411053	0.962626		0.737094		0.711356																										1.14914
	1.01153		1.35717	0.93534					0.179229	1.30255		0.464683		0.336378																										1.25242
	0.706773		1.53463	0.816455					0.741011	1.05971		-0.0843751		0.816679																										1.20693
	0.865146		1.24408	0.580174					0.663854	0.951112		0.476294		0.310862																										1.29816
	0.871337		1.06872	0.587002					1.2303	0.976807		0.514163		0.638364																										0.955212
	0.59134		1.13662						0.515168	1.46589		0.482712		0.489479																										0.887878
	0.803896		0.978071						0.401415	0.779997		0.750264		0.767187																										0.68278
	0.676231		0.990569						0.874209	0.987458		0.703388		0.902441																										1.30093
	0.657808		1.1198						0.100382	1.61713		0.511522		0.555846																										1.38798
	0.711203		1.11434						0.773851	0.8534		0.82435		0.804254																										1.57876
	0.997369		0.955361						0.659448	1.22775		0.405646		0.61367																										1.44377
	0.736965		0.754165						0.915126	1.15499		0.665508		0.724502																										0.954443
	0.52952		0.716418						0.649645	0.676944		0.497431		0.497606																										0.672682
	0.58405		1.1845						0.769497	1.64384		0.444369		0.612246																										1.1683
	0.595115		0.968677						0.708719	1.09925		0.634099		0.315757																										1.33641
	0.755826		0.236914						0.633151	1.16821		0.603348		0.402113																										0.431142
	0.772646		0.882611						0.837292	1.04082		0.794501		0.431684																										0.612762
	0.889737		0.492812						0.579227	0.485118		0.516429		0.803461																										1.451
	0.943021		0.940469						0.648686	1.06313		0.615211		0.866415																										0.733374
	0.95272								0.734949	1.2521		0.559569		0.299852																										0.922944
	0.690793								0.70916	1.34454		0.610782		0.698379																										0.91341
	0.788793								0.994159	0.811999		0.545713		0.672133																										1.15372
	0.777185								0.829236	0.694837		0.41081		0.584741																										0.693724
	0.263613								0.848351	1.17254		0.425751		0.745132																										0.710542
	0.783257								0.348077	0.878882		0.395034		0.373851																										1.43281
	0.584279								0.806088	1.05156		0.484404		0.444569																										0.651397
	0.839371								0.560045	0.914638		0.406029		0.420884																										0.786463
	0.777917								0.516538	0.966722		0.227069		0.627438																										0.552206
	0.898155								0.022157	1.24918		0.17324		0.490597																										1.09686
	0.67839								0.529652	1.25168		0.794483		0.490342																										0.798824
	0.90317								0.865199	0.635014		0.667321		0.64369																										1.22831
	0.737612								0.443932	0.83129		0.603719		0.558188																										0.79833
	0.798375								0.701735	0.414791		0.367158		0.948284																										0.930229
	0.742011								0.66402	0.879741		0.595583		0.774945																										1.5524
	0.971145								0.885038	0.943412		0.682493		0.754603																										1.09719
	0.997704								0.97687	1.03286		0.536821		0.739195																										0.866249
	0.928813								0.550401	1.18293		0.55645																												1.03417
	1.08105								0.631644	0.965559		0.546399																												0.732584
	0.859957								1.16253	1.29572		0.464362																												1.79458
	1.09771								0.690309	0.941648		0.231411																												1.01812
	0.768375								0.55484	0.482995		0.174262																												1.28438
	0.989902								0.488137	1.51468		0.518548																												0.876449
	0.902673								0.165617	1.37596		0.557732																												1.23085
	0.942206								0.353355	0.769176		0.629256																												0.5826
	0.75659								1.00504	1.03356		0.456166																												1.77552
	0.607721								0.393702	1.09594		0.588336																												1.19151
	0.814137								0.822279	0.846689		0.612475																												1.1805
	0.860789								0.422328	1.37529		0.58897																												0.930614
	0.391954								0.476044	0.963078		0.751048																												1.0578
	0.92951								-0.00543798	0.690057		0.172703																												0.933014
	0.685781								0.864562	1.22866		0.499758																												1.0158
	0.779977								0.342625	0.94909		0.534593																												0.572309
	0.81615								0.2142	0.814907		0.732448																												0.790818
	0.771306								0.506183	0.909456		0.490374																												1.34692
	0.309428								0.423964	0.950657		0.529168																												1.19554
	0.618212								0.716382	1.13325		0.700169																												1.1239
	0.759684								0.858806	0.921782		0.63614																												1.27434
	0.864748								0.687909	1.27203		0.0571812																												0.912013
	0.87392								0.592961	0.708198		0.540404																												0.953741
	0.720509								0.626248	0.949904																														0.905822
	0.786106								0.64523	0.980996																														0.998292
	0.668139								0.485897	1.71061																														1.22552
	0.6784								0.698287	0.786974																														1.10201
	0.607986								0.628437	0.935461																														0.256802
	0.745724								0.649839	1.07626																														1.24429
	1.14486								0.510946	1.02125																														1.46167
	0.83601								0.734229	1.21888																														1.14046
	0.521196								0.803998	0.158311																														0.401954
	0.802734								0.918757	1.2482																														0.564379
	0.861882								0.562734	0.570359																														0.987572
	0.829664								0.672339	0.84228																														1.37935
	1.00553								1.00261	1.53335																														1.3907
	0.78103								0.499172	0.943534																														1.82114
	1.03807								0.504937	1.37119																														0.956663
	1.00554								1.00821	0.854492																														1.65503
	0.533706								0.724853	1.12676																														0.946045
	0.692285								0.667104	1.20914																														1.26097
	0.835886								0.561533	1.11403																														0.824995
	0.893744								0.564442	1.53334																														1.24411
	0.903764								0.71071	0.962012																														0.90919
	0.851804								0.556768	1.09024																														0.850147
	0.651606								0.956506	1.6933																														0.746556
	0.346604								0.432265	0.931179																														0.65627
	0.769262								0.630649	1.21386																														0.807624
	0.855092								0.741997	0.856155																														0.844028
	0.815357								0.829298	1.3799																														0.526387
	0.859168								0.507699	0.893668																														0.972692
	0.760995								0.693176	0.987797																														0.677257
	0.729435								0.149098	0.968801																														1.21043
	0.706155								0.493704	1.0864																														0.908896
	0.430388								0.831521	0.793318																														0.954066
	0.705126								0.904317	0.996881																														0.684299
	0.575746								1.10862	1.25713																														1.34376
	0.725641								0.496877	0.999172																														1.00238
	1.3151								0.810842	0.68389																														1.13438
	0.366107								1.07186	1.01846																														1.54475
	0.897419								0.618823	1.3531																														0.937705
	0.575516								0.762064	1.13639																														0.848466
	0.507344								0.861275	1.15288																														1.01299
	0.849474								0.655681	0.417645																														1.41384
	0.60558								0.690884	0.65403																														1.12176
	0.685728								0.318868	1.28592																														0.723376
	1.0194								1.02274	-0.0211296																														1.50906
	0.75378								0.669873	0.881199																														0.894882
	0.747575								0.577133	1.33389																														1.20625
	0.861571								0.326443	0.834898																														1.01181
	0.745849								1.19228	1.05566																														0.745696
	1.05043								0.675381	0.912467																														0.905667
	0.814342								0.559707	1.30706																														0.4749
	0.56513								0.592975	1.1886																														1.15786
	0.971399								0.809014	0.66245																														0.574918
	1.11719								0.249989	1.10222																														0.907586
	0.977817								0.316903	0.858816																														0.789432
	0.51532								0.54357	1.26058																														0.818235
	0.928111								0.610792	1.19317																														1.02473
	0.958607								0.640583	0.776018																														0.902668
	0.804861								0.696409	0.848008																														0.992142
	0.699371								0.620507	1.29881																														1.45066
	1.2528								0.574575	0.259226																														0.77595
	0.95822								0.545558	0.670198																														1.05874
	0.501222								1.30815	1.64414																														0.967374
	0.914284								0.740098	0.933976																														0.394626
	0.913643								0.780357	0.854607																														1.11762
	0.356816								0.825439	0.959306																														0.933517
	0.84476								0.582763	1.49955																														0.773024
	1.0137								0.566069	1.06705																														1.07796
	0.729458								0.596141	1.04402																														1.15358
	0.783324								1.13526	1.14662																														1.35547
	0.771382								0.302155	1.33151																														0.999899
	0.513874								1.23143	1.07124																														1.28171
	0.967541								0.957716	0.847014																														1.07286
	0.484967								0.722342	1.09976																														1.44665
	0.361796								0.666051	0.901283																														0.922137
	0.692448								0.945639	1.18849																														0.628153
	0.803046								0.834467	1.09564																														0.760756
	0.732918								0.735304	1.30411																														1.1869
	0.702297								0.417179	1.25386																														0.711547
	0.604867								0.42393	0.316169																														0.664774
	0.922476								0.221737	1.11533																														1.27263
	0.100693								0.473727	1.39118																														0.740902
	0.855895								0.367256	1.25199																														1.03729
	0.655365								0.855686	0.787049																														1.26484
	0.750332								0.964657	1.42877																														0.695416
	1.44458								0.683861	0.970131																														1.00266
	0.902845								0.581907	1.30268																														1.06927
	0.777919								0.614178	0.00596678																														1.78084
	0.618294								0.754582	1.1577																														0.872457
	0.623332								0.249435	0.765541																														1.06911
	0.66016								1.10164	1.30569																														1.34173
	0.546685								0.861832	2.09845																														0.377291
	0.907512								1.13865	1.49862																														0.948694
	0.845759								0.833549	1.59711																														1.85691
	0.761255								0.457706	1.86395																														0.938002
	0.550675								1.12568	1.3394																														1.41788
	0.352618								0.675365	1.41993																														1.36715
	0.673479								0.552843	1.03141																														1.16407
	0.545815								0.596208	1.55043																														1.18169
	0.622486								0.611557	1.00331																														0.271818
	0.594697								0.448661	1.07744																														0.753606
	0.903614								0.501456	0.659132																														1.39469
	0.323289								0.255795	1.29816																														0.877579
	0.70835								-0.0661496	1.64766																														0.790801
	1.01055								0.438022	1.08272																														1.28714
	0.671941								0.578022	1.36593																														1.04238
	1.10326								0.680854	0.723083																														0.82578
	0.883909								0.318077	0.948572																														1.1833
	1.05577								0.457184	1.053																														1.31118
	0.920474								0.849953	0.623442																														0.560615
	0.569365								0.881771	0.557411																														0.828414
	0.728468								0.625627	0.92628																														1.041
	0.79063								0.586809	1.32742																														0.703376
	0.494429								0.265659	0.822479																														0.343081
	0.480263								0.622541	0.665422																														1.35681
	0.939382								0.69955	1.55159																														1.20449
	0.698686								0.693183	0.998662																														1.10574
	0.721347								0.872806	1.32319																														0.75059
	0.530901								0.705793	1.646																														1.47158
	0.839757								0.85183	1.26539																														1.29362
	0.791996								0.950825	0.859258																														1.08744
	0.920393								0.116722	0.882609																														1.04716
	1.01982								0.725684	0.65869																														0.980405
	0.903518								0.622947	1.32114																														0.916044
	1.01451								0.394073	0.828335																														0.846191
	0.593202								0.64953	1.26751																														1.60961
	0.886839								0.0530363	0.895622																														0.180543
	0.65253								0.694249	1.37341																														1.6925
	0.874639								0.674291	0.885787																														1.49685
	0.710448								0.673836	0.60619																														1.00396
	0.736577								1.00803	1.07612																														1.05088
	0.609921								0.638103	1.15815																														1.54552
	0.540442								0.933793	1.73656																														0.694472
	0.690609								0.639198	1.212																														1.05335
	1.04523								0.0544523	0.76673																														0.57732
	0.820877								0.593353	1.01856																														0.934723
	0.671344								0.130643	1.17529																														0.830806
	0.943337								0.795711	1.31672																														1.25163
	0.921237								0.868202	0.928291																														1.03595
	0.902812								0.325213	1.24836																														1.42871
	0.828858								0.948609	1.46403																														0.989654
	0.848417								0.503732	1.30848																														0.961
	0.585661								0.524515	0.939636																														1.11491
	0.794441								0.510729	0.746641																														0.946088
	0.887946								0.811114	1.01757																														0.924333
	0.804343								0.865398	0.801305																														0.916455
	0.762977								0.63236	1.65801																														1.05805
	1.0715								0.830108	0.902526																														1.14939
	1.03047								0.783878	0.945699																														0.926973
	1.16111								0.997607	1.08713																														1.39996
	0.65101								0.961877	0.933359																														1.29284
	1.15604								0.799593	1.46368																														0.628019
	1.32984								0.539078	1.31617																														0.656163
	1.15966								0.523468	0.934021																														0.709142
	0.731827								0.14881	1.22239																														1.10608
	0.88549								0.847678	1.2173																														1.06863
	1.01851								0.677581	0.87229																														1.06346
	1.02852								0.30385	1.29385																														1.16238
	0.655782								0.797502	1.44345																														1.29736
	0.947801								0.77422	1.03211																														1.03669
	0.947233								0.028059	1.13696																														0.684083
	0.859618								0.798227	0.806067																														0.695515
	0.8649								0.110884	0.775475																														1.18082
	0.92475								0.598368	0.886795																														1.16944
	0.791595								0.556652	1.12786																														1.60151
	0.955774								0.160206	1.08573																														1.16432
	1.31199								0.784885	1.40841																														1.36536
	0.801648								0.70479	0.380247																														0.859571
	0.661041								0.998706	1.31409																														1.06906
									0.727221	0.970059																														1.15518
									0.64575	1.10897																														1.01416
									0.286677	1.16669																														1.18828
									0.438408	1.8191																														1.43819
									0.608759	1.24673																														1.49801
									0.795699	0.715006																														0.989401
									0.662894	0.613059																														1.21443
									0.430522	0.817921																														0.723746
									0.649282	1.03031																														0.821744
									0.635346	0.99577																														0.180806
									0.505999	1.52336																														1.3751
									0.70731	1.08335																														0.631522
									0.688272	0.323839																														1.66674
									0.861502	0.864864																														0.731594
									0.801712	0.912843																														0.731292
									0.896832	1.40378																														1.34154
									0.787899	0.966107																														0.937678
									0.859948	0.729994																														0.892547
									1.03746	0.981714																														1.45389
									0.835933	1.40935																														0.886077
									0.656964	0.902994																														0.699759
									0.523564	1.07613																														0.796607
									0.993887	1.02085																														1.09591
									0.661061	0.821793																														1.10155
									1.21675	0.692878																														0.864848
									0.951237	1.06779																														0.951147
									0.159762	1.21804																														0.962127
									0.922262	0.499724																														1.02118
									0.81346	1.2246																														1.04257
									0.763838	0.558342																														1.24248
									0.475714	1.03899																														1.35786
									0.58311	0.860018																														1.16466
									0.551295	0.840183																														1.08447
									0.757921	0.55887																														1.36783
									0.850881	0.63688																														1.01437
									0.536195	0.711832																														1.27074
									0.381111	0.410233																														1.24819
									0.584303	1.4232																														1.3926
									0.641872	1.31106																														1.30465
									0.787935	1.14822																														1.39951
									0.629707	1.03071																														1.61189
									0.701862	1.30921																														1.22346
									0.97515	1.19965																														1.46167
									0.73142	1.25219																														1.465
									0.736769	1.33																														1.23328
									0.619417	1.55159																														1.37803
									0.47421	1.26427																														1.5962
									0.848536	1.06831																														1.22054
									0.499052	0.960651																														1.13273
									0.683915	1.42054																														1.37097
									1.14551	1.4732																														1.25083
									0.636586	1.03322																														1.28713
									0.301219	1.04039																														1.34915
									0.669805	0.899531																														1.3608
									0.61875	1.36523																														1.22613
									0.80734	1.08655																														0.626432
									0.746822	1.38822																														1.29954
									0.682549	1.74389																														1.1298
									0.845076	0.717367																														0.854329
									1.08262	0.965581																														0.975839
									1.05266	1.06969																														1.17676
									0.744189	1.17697																														1.27025
									1.18258	0.571495																														0.960387
									0.710116	2.04251																														1.16341
									1.06153	0.947996																														1.22907
									0.555582	0.875477																														0.773381
									0.440421	1.36482																														0.938395
									0.553216	1.41121																														1.08372
									0.350362	0.941319																														0.552036
									0.971085	1.31809																														1.07499
									0.491278	0.952024																														0.888836
									0.842735	1.81435																														1.08393
									0.490965	1.4445																														0.911713
									0.794649	1.18725																														1.27811
									0.758884	0.71169																														0.820182
									0.332755	0.883719																														0.865974
									0.77829	0.697133																														1.3283
									0.215532	0.735338																														1.26226
									0.702918	0.267244																														1.15817
									0.661291	0.984597																														1.12783
									0.799875	0.890485																														1.34899
									0.626354	1.19623																														1.15511
									1.04426	0.839348																														1.20341
									0.740393	0.824122																														1.40572
									0.983824	1.35818																														1.22432
									1.04691	0.990195																														1.19393
									0.386941	1.59308																														1.0739
									0.764564	0.618285																														1.40036
									0.856257	1.54762																														0.896639
									0.673886	1.23002																														1.06896
									0.804244	1.07919																														0.861326
									0.723889	1.04298																														1.11491
									0.909707	1.22908																														0.943518
									0.777796	1.60419																														1.36261
									0.983164	1.05582																														1.36217
									0.569209	0.796396																														1.48214
									0.818696	0.991566																														1.19956
									0.635913	1.4468																														1.44207
									0.609109	1.14536																														1.48912
									0.832639	1.038																														1.10006
									0.775446	1.14528																														1.21551
									1.01065	1.25268																														1.09535
									0.835464	1.26906																														1.34689
									0.81889	1.06186																														0.846205
									0.552413	0.944321																														1.12684
									0.633623	1.13968																														1.01535
									0.537078	1.02273																														1.45623
									0.948562	0.94302																														0.535558
									0.361346	1.30439																														0.358416
									0.737551	0.763141																														1.02885
									0.872166	0.85528																														1.10758
									0.368568	1.37472																														0.755307
									0.554804	1.45355																														0.928967
									0.96665	1.44445																														1.24226
									1.21158	1.15701																														1.28487
									0.739799	1.43057																														1.20458
									0.788145	1.68124																														1.31817
									0.955236	1.48773																														1.09523
									0.772451	1.48586																														0.442879
									0.769537	1.19776																														0.772653
									-0.068624	0.918664																														1.04767
									0.735522	1.12307																														1.12588
									0.421431	0.849434																														1.14703
									0.943731	1.07326																														1.11105
									0.902168	1.52255																														1.29124
									0.740886	1.1596																														1.30929
									0.840573	0.570999																														0.974412
									0.505806	0.785525																														0.955835
									0.966471	1.04326																														0.785262
									0.750583	1.00685																														0.588304
									0.951592	1.14039																														0.811741
									0.587037	1.25435																														0.755158
									0.920198	1.75102																														1.38056
									0.79396	1.26401																														1.4989
									0.814008	0.994394																														0.964421
									0.502979	1.25015																														1.0146
									0.953283	1.19693																														0.43594
									0.524924	1.26651																														1.35676
									0.917005	1.3576																														0.808868
									0.868249	1.78924																														1.31168
									0.632016	1.46769																														1.09534
									0.663766	1.86191																														1.31997
									1.09327	0.704692																														1.08496
									0.511538	1.136																														1.0395
									0.517773	1.31038																														1.53243
									0.763852	0.314252																														0.845917
									1.03219	1.58517																														0.742622
									0.835154	1.58474																														0.838382
									0.502839	0.879616																														1.09638
									0.458459	1.00904																														1.41274
									1.10611	1.37778																														0.973465
									0.566303	1.23576																														0.975159
									0.776695	0.747775																														1.02017
									0.741591	0.483103																														0.944217
									0.674712	0.76736																														0.908851
									0.435235	1.00188																														1.25201
									0.741119	1.03336																														1.15282
									0.88115	0.900068																														0.574063
									0.87933	1.1175																														0.753317
									0.556377	1.15327																														0.962839
									0.729234	0.939056																														1.05442
									0.906093	0.502863																														1.13893
									0.706441	1.02179																														0.971266
									0.748428	1.30268																														1.18503
									0.737715	0.330366																														1.14117
									0.899109	0.929991																														0.936332
									1.08748	1.35445																														1.27206
									0.59706	0.842472																														0.976461
									0.832466	1.65763																														1.19928
									0.832138	1.47108																														1.18202
									0.435057	1.4164																														0.684285
									1.23745	1.20264																														0.459693
									0.487648	1.23619																														0.975613
									0.434809	0.968107																														1.12119
									0.815614	1.63064																														0.687176
									0.355915	1.63441																														1.90669
									0.403051	0.853817																														1.1806
									0.642388	1.13816																														1.00789
									0.976894	1.24789																														0.896549
									0.659317	0.724711																														1.09966
									0.0976418	1.33613																														1.3194
									0.890252	0.882722																														0.786194
									0.974799	1.59415																														0.859568
									0.513533	1.98538																														0.953133
									0.741407	1.137																														1.2318
									0.203719	1.18107																														1.15737
									0.651235	1.20846																														1.25784
									0.852041	1.4916																														0.623882
									0.285312	1.41815																														1.14976
									0.655214	0.364115																														1.23999
									0.593533	0.798125																														0.964678
									0.0429126	1.56546																														0.931338
									0.887325	1.13593																														1.58287
									0.623469	0.934187																														0.93597
									1.01002	0.436568																														0.804884
									0.878854	0.841012																														1.57498
									0.57026																															0.675853
									0.876655																															0.757412
									0.615531																															1.01903
									0.673646																															1.17726
									0.449295																															0.859648
									0.526504																															1.00419
									0.504691																															0.909433
									0.487554																															1.18774
									0.382107																															1.10039
									0.777923																															0.692266
									0.765725																															0.893632
									0.964663																															1.68073
									0.569544																															0.857134
									0.23736																															1.08676
									0.965285																															1.1892
									0.465631																															1.29487
									0.600298																															1.19543
									1.10211																															0.959097
									0.658658																															1.28332
									0.79296																															1.21739
									0.606957																															1.46458
									0.575132																															1.41797
									0.397045																															0.871446
									0.512941																															1.01339
									0.892223																															0.873386
									0.852829																															1.02183
									1.00851																															1.42596
									0.0853111																															1.62117
									1.08666																															0.853259
									0.500399																															0.866066
									0.533369																															1.06635
									0.516042																															1.00886
									0.671967
									0.46092
									0.459636
									0.903623
									0.563286
									0.95003
									0.38271
									0.617828
									0.52506
									1.07035
									0.745166
									0.45929
									0.70586
									0.782585
									0.675219
									0.190482
									0.526606
									0.753092
									0.458339
									0.829828
									0.469649
									0.501478
									0.720705
									0.595907
									0.947815
									0.605819
									0.457967
									0.458752
									0.362352
									0.659252
									0.69579
									0.6636
									0.647055
									0.820322
									0.442571
									1.1214
									0.482056
									0.433475
									0.715574
									0.871661
									0.7754
									0.831428
									0.800683
									0.798127
									0.586013
									0.724317
									0.70587
									0.578055
									0.781345
									0.861635
									0.364234
									0.774589
									0.511507
									0.795852
									0.785711
									0.339782
									0.510437
									0.720261
									0.617367
									1.10517
									0.621034
									0.7151
									0.794233
									0.643065
									0.288797
									0.747735
									0.194794
									0.74431
									0.493679
									0.590794
									0.650594
									0.836428
									0.545556
									0.627609
									0.455245
									0.457426
									0.564161
									0.842132
									0.804591
									0.114801
									0.963488
									0.891873
									0.636108
									0.893149
									0.359559
									0.612187
									0.595827
									0.687993
									0.952022
									0.645877
									0.585776
									0.528861
									0.622856
									0.29057
									0.550638
									0.652197
									0.663538
									0.796358
									0.597472
									0.3519
									0.932885
									0.503532
									0.824268
									0.859088
									0.66335
									0.381431
									0.791212
									0.601344
									1.12186
									0.634054
									0.482984
									0.262374
									0.611935
									0.360093
									0.685708
									0.361729
									0.388342
									0.452121
									0.318714
									0.82656
									0.810499
									0.528935
									0.683189
									0.60845
									0.600272
									0.69779
									0.695953
									1.00859
									0.991835
									0.62871
									0.695408
									0.518881
									0.593429
									0.533496
									0.445735
									0.837993
									0.448847
									0.695245
									0.808701
									0.616158
									0.502042
									0.719902
									0.529057
									0.614127
									0.733467
									0.630672
									0.757505
									0.668848
									0.330728
									0.660056
									0.70647
									0.783735
									0.679733
									1.12715
									0.332371
									0.890846
									1.07994
									0.836218
									0.773031
									0.887152
									0.62298
									0.713294
									0.918112
									0.612976
									0.465308
									0.300014
									0.319673
									0.629085
									0.12363
									0.807717
									0.793688
									1.03923
									0.329232
									0.546478
									1.08854
									0.900028
									0.641002
									0.402384
									0.435057
									0.0482938
									0.558256
									0.689672
									0.43758
									0.648354
									0.634997
									0.869629
									0.316963
									0.446389
									0.629723
									0.534382
									0.844248
									0.623608
									0.415067
									1.19295
									0.665964
									0.277713
									0.944278
									0.738423
									0.652888
									0.900398
									0.606323
									0.116036
									0.955402
									0.60756
									0.490501
									0.567819
									0.70117
									0.676783
									0.606246
									0.249055
									0.412117
									0.682758
									0.787268
									0.641767
									0.44539
									0.463386
									0.821741
									0.379794
									0.632091
									0.611276
									0.899568
									1.21247
									0.565224
									0.915969
									-0.350664
									0.815471
									0.590032
									0.594349
									0.964111
									0.846113
									0.199991
									0.617634
									1.23719
									0.463512
									0.913106
									0.453191
									0.285077
									1.01547
									0.698098
									0.714297
									0.647698
									0.914332
									0.732003
									0.965417
									0.607523
									0.527959
									0.692931
									0.690641
									0.695227
									0.917054
									0.858935
									0.866564
									0.488406
									0.429098
									0.916066
									0.723075
									0.431867
									0.631469
									0.576963
									0.607841
									1.30973
									0.0586728
									0.573949
									0.920842
									0.497838
									0.729017
									0.618062
									0.659229
									0.939033
									0.618528
									0.884189
									0.398371
									-0.325133
									-0.0610518
									0.543605
									0.309687
									0.939641
									0.720392
									0.707146
									-0.320502
									0.537324
									0.58895
									0.648973
									0.735823
									0.342162
									0.446977
									1.06305
									0.503696
									0.402224
									0.420171
									0.754226
									0.475406
									0.60043
									0.612086
									0.731568
									0.743425
									0.31347
									0.500457
									0.192179
									0.77861
									0.713191
									0.612153
									0.660604
									0.68661
									0.174479
									0.422043
									0.667647
									0.705046
									0.722667
									0.789068
									0.611241
									0.773322
									0.530105
									0.173591
									1.01626
									0.638218
									0.793504
									0.205694
									0.544489
									0.717456
									0.584799
									0.446424
									0.927794
									0.524948
									0.7797
									0.336349
									0.622166
									0.223038
									0.317488
									0.474449
									0.878162
									0.585218
									0.595186
									0.599957
									0.660482
									0.721421
									0.516898
									0.602497
									1.15849
									0.811703
									0.795192
									0.635324
									0.443562
									0.735515
									0.653575
									1.05344
									0.29954
									0.984431
									0.482067
									0.746843
									0.595462
									0.208824
									0.571034
									0.465119
									0.615487
									0.805825
									0.916978
									0.695007
									0.96096
									0.554816
									0.784766
									0.758785
									0.583823
									1.00031
									0.493206
									0.564573
									0.889417
									0.473234
									0.712968
									0.724193
									1.25637
									0.601705
									0.0833805
									0.679637
									0.898563
									0.150256
									0.198005
									0.927937
									0.983073
									0.489403
									0.61082
									0.540574
									0.824398
									0.764812
									0.393118
									0.64048
									0.790459
									0.464183
									0.574086
									0.833695
									0.923791
									0.721715
									0.548469
									0.709554
									0.465135
									0.77725
									0.638792
									0.425832
									0.447233
									0.584976
									0.447284
									0.346394
									0.483377
									0.658301
									0.740253
									0.600756
									0.208372
									0.725426
									0.105213
									0.551614
									0.601462
									0.704175
									0.759376
									0.44972
									0.634739
									0.467141
									0.402163
									0.429971
									0.503123
									0.651248
									0.350232
									0.416248
									0.969588
									0.105044
									0.510031
									0.220452
									0.350605
									0.341081
									0.438692
									0.46078
									0.560777
									0.553659
									0.815927
									0.897579
									0.394975
									0.689404
									0.360423
									0.220408
									0.650864
									0.665117
									0.686424
									0.549395
									0.718076
									0.574024
									0.634185
									0.753317
									0.619253
									0.759697
									1.14497
									0.719251
									0.705699
									0.679309
									0.808214
									0.748955
									0.963594
									0.802639
									0.593822
									0.973415
									0.256512
									0.684507
									0.497988
									0.483568
									0.303154
									0.728561
									0.577775
									0.763684
									0.800241
									0.233197
									0.532078
									0.630985
									0.687951
									0.921022
									0.629979
									0.781154
									0.318596
									0.613013
									0.559656
									0.789888
									0.595093
									0.841114
									0.747016
									0.248687
									0.652994
									0.468942
									0.550744
									0.511266
									0.711671
									1.37836
									0.97848
									0.539829
									0.515873
									0.290823
									0.504972
									0.866234
									0.553049
									0.557465
									0.546701
									0.567792
									0.890503
									0.703467
									0.479455
									0.610394
									0.807182
									0.740316
									0.7118
									0.611152
									0.803537
									1.23122
									0.451981
									0.701271
									0.228367
									1.12712
									0.89292
									0.675405
									0.618646
									0.654591
									0.592454
									0.939777
									0.975806
									1.01101
									0.529369
									0.826715
									0.686247
									0.855976
									1.10117
									0.646469
									0.619387
									0.385076
									0.700081
									0.403076
									0.757834
									0.899838
									0.594107
									0.686228
									0.787564
									0.56268
									0.465312
									0.452409
									0.250259
									0.130139
									1.04282
									0.719136
									0.591506
									0.228172
									0.846537
									0.283276
									0.744039
									0.519915
									0.398986
									0.332422
									0.523332
									0.300734
									0.677479
									1.19322
									0.237957
									0.656053
									0.297066
									0.834092
									1.09695
									1.08996
									0.617168
									0.645177
									1.00041
									0.684084
									0.793889
									0.751973
									0.489147
									0.720866
									0.815364
									0.513408
									0.412832
									0.611711
									0.772729
									0.759007
									0.923354
									0.781834
									0.484829
									0.743673
									0.15096
									0.483408
									0.723
									0.54985
									0.980052
									0.514184
									0.590706
									0.435302
									0.749906
									0.8791
									0.667049
									0.499455
									0.656899
[truncated: 255 more rows]

## Sheet: fig. 2d
	H3K9ac levels
	sgKAT2A_R1	sgTADA1_R1	sgAAVS1_R1	sgTAF6L_R1	sgTAF5L_R1	sgKAT2A_R2	sgTADA1_R2	sgAAVS1_R2	sgTAF6L_R2	sgTAF5L_R2	sgKAT2A_R3	sgTADA1_R3	sgAAVS1_R3	sgTAF6L_R3	sgTAF5L_R3
	0.578424	0.880685	0.925166	1.05272	1.06956	0.345956	0.55835	1.01969	0.841993	0.811545	0.533305	0.753268	1.00179	1.01119	0.421384
	0.662771	0.742132	0.958898	1.04596	0.698714	0.596016	0.784327	1.4353	0.45658	0.462353	0.319456	0.793704	0.990468	0.841978	0.943092
	0.747169	0.897249	0.625818	1.11055	0.941785	0.67612	0.706803	1.42379	0.786467	0.933228	0.589867	0.906368	0.98979	0.442285	0.412682
	0.269655	0.993533	1.03109	0.930427	1.21614	0.463704	0.86728	0.980244	0.860128	0.383207	0.528179	1.10872	1.37844	0.37741	0.689134
	0.304339	0.648914	0.584328	0.91981	1.11813	0.651435	1.04223	0.979015	0.764297	0.794341	0.639501	0.598654	0.937923	0.506482	0.795006
	0.529323	0.952032	1.21265	0.781644	0.836637	0.668246	0.76514	1.06185	0.93233	1.10852	0.514031	0.394213	1.00029	0.562132	0.567181
	0.874036	1.25513	1.11565	0.744075	0.787021	0.749594	0.665165	1.18868	0.950759	0.848249	0.629023	1.22277	0.903282	0.599637	0.388845
	1.31046	1.18188	1.03873	0.882751	1.43356	0.869996	0.711684	1.32284	0.411813	0.592446	0.544921	0.710601	1.2151	0.639006	0.559254
	1.05799	1.4017	0.691027	0.931118	0.777149	0.600359	0.382367	0.889884	0.915603	0.839365	0.258741	0.701623	1.14376	0.591119	0.633175
	1.51318	1.2488	2.17538	0.997904	0.923002	0.21728	0.503097	0.578087	0.675229	0.639664	0.332316	0.688395	0.954299	0.571978	0.233987
	0.388423	0.660257	0.935885	1.12513	1.15525	0.251659	0.444031	1.43238	0.732986	0.84741	0.646423	0.726485	1.47941	0.553789	0.505895
	0.495286	0.600644	1.11858	1.04675	0.925455	0.85106	0.592851	1.12754	0.283007	0.776054	0.381769	0.610007	1.36674	1.02918	0.631564
	0.573252	1.05727	0.823123	0.905526	1.10284	0.389133	0.184902	1.02447	0.565143	0.61959	0.331443	0.811647	0.669385	0.583642	0.319904
	0.461779	1.0819	0.701706	1.03093	0.849673	0.393971	0.510741	1.34947	0.690424	0.660353	0.28466	0.938743	1.2898	0.94841	0.586687
	0.721492	0.713631	1.12007	0.958129	1.009	0.375212	0.601414	1.05507	0.598041	0.312543	0.748839	0.370512	1.06587	0.584148	0.352932
	0.340781	1.14365	1.05478	0.798166	0.954826	0.443078	0.732655	1.1392	0.785723	0.760757	0.428835	0.640934	0.942939	0.613641	0.557207
	0.641318	0.570185	1.34998	0.833769	1.00139	0.404385	0.398754	1.01913	0.641857	0.875681	0.649053	0.26753	1.21594	0.879484	0.662558
	0.931493	0.576515	0.907257	1.16568	1.37962	0.560479	0.4123	0.983733	0.62808	0.404386	0.578878	0.371762	0.901252	0.681997	0.514464
	0.648358	1.20023	0.986243	0.907848	1.17294	0.657681	0.43247	1.23433	0.774992	0.911889	0.466056	0.467617	0.797725	0.66052	0.492861
	0.47842	0.655429	0.639602	0.723242	1.02799	0.54597	0.772132	1.19436	0.867558	0.565888	0.431847	0.301304	0.959781	0.42735	0.574307
	0.529543	1.40796	1.08979	0.49304	1.11312	0.289538	0.824202	1.12014	0.401107	0.855432	0.486942	0.513334	1.00206	0.876865	0.356423
	0.245372	0.66696	1.12172	0.420539	0.687328	0.3913	0.467307	0.861258	0.459643	0.585024	0.556588	0.309137	1.01669	0.826064	0.187357
	0.661931	0.619552	1.03949	0.812499	1.16025	0.801927	0.510358	1.09837	0.619855	0.713809	0.547918	0.725108	1.26291	0.993661	0.284607
	0.607568	0.621731	1.33724	0.739995	1.22934	0.864992	0.806951	1.21718	0.330065	0.726682	0.344689	0.908778	1.1401	0.932708	0.388737
	0.702837	0.835624	1.43814	0.60803	1.0922	0.29536	0.724489	0.42118	0.72715	0.905614	0.778743	0.716274	0.760248	0.988601	0.321445
	0.631846	1.20513	1.48434	0.468245	1.01194	0.533959	0.682458	1.25768	0.655962	0.631586	0.452403	0.799641	0.677428	0.508127	0.350545
	0.339619	1.20983	0.732438	0.705913	1.4033	0.897977	0.938675	1.15682	0.376864	0.704727	0.65366	0.427764	1.39697	0.762922	0.531216
	0.692967	0.46207	1.54091	0.761819	0.824214	1.06577	0.533383	1.14015	0.48073	1.04715	0.548397	0.725612	0.778484	0.435991	0.421441
	0.720719	1.0538	1.12811	0.916963	0.851755	0.475789	0.794201	1.04154	1.04326	0.67085	0.649516	0.305935	1.14979	0.705937	0.404557
	0.842675	0.277158	1.56919	0.722823	0.896606	0.606025	0.801399	1.02306	0.739959	0.534577	0.54659	0.499613	0.965865	0.508772	0.463733
	0.851084	0.756159	1.32689	0.984871	0.75528	0.585599	0.620253	1.21976	1.379	0.710252	0.596092	0.291106	0.75133	0.386156	0.58035
	0.443729	0.773699	1.5522	0.643528	1.01822	0.292337	0.585562	1.0691	0.756136	0.550372	0.356858	0.399856	0.996075	0.401588	0.924399
	0.135768	0.325018	1.21708	0.997889	1.11593	0.579146	0.806544	0.956757	0.791853	0.984973	0.372857	0.386134	0.921931	0.693027	0.779254
	0.527721	0.314952	1.00185	0.990061	1.12584	0.269867	0.427198	1.02608	0.456409	0.806698	0.446535	0.538141	0.733451	0.63504	0.537786
	0.584136	0.832977	1.37084	0.918135	1.01346	0.553385	0.454789	0.966238	0.964698	0.507585	0.477672	0.581326	0.648768	0.580931	0.684501
	0.556032	0.48958	1.41417	0.991636	1.09426	0.853264	0.875623	0.88887	0.89537	0.80873	0.482123	0.646087	0.367819	0.391333	0.453915
	0.631025	0.70587	1.18246	0.855373	1.00071	0.326706	0.891381	0.506107	1.17763	1.07495	0.540985	0.900233	1.01973	0.698466	0.69145
	0.481571	0.741552	1.05556	1.00467	0.796436	0.643367	0.675865	0.887041	0.987811	0.841587	0.525845	0.843738	1.09183	0.819934	0.475614
	0.637426	0.839361	1.2263	0.830172	1.04269	0.603254	0.850291	0.898245	0.910842	0.630292	0.278756	0.760775	0.768019	0.896391	0.378602
	0.592722	0.450435	0.72924	0.980072	0.908459	0.522696	0.662563	0.685649	0.822772	0.870384	0.513172	0.661209	1.03989	0.565796	0.450526
	0.469703	0.884747	0.910251	0.932286	0.677366	0.213745	0.691274	1.04672	0.881846	0.890333	0.55449	0.714028	0.97274	0.794146	0.787081
	1.32148	0.416456	0.963501	1.15088	1.4245	0.30499	0.625224	1.26616	0.499165	0.804168	0.761516	0.609956	1.16459	0.7937	0.742721
	1.71597	0.719937	0.706521	0.855248	0.708499	0.518583	0.568626	0.999099	0.605438	0.526977	0.884308	0.579065	0.92443	0.779517	0.334355
	0.940743	0.454823	1.3478	0.415254	0.874279	0.712168	0.535017	0.811546	0.944624	0.648166	0.874496	0.736916	0.926388	0.595514	0.790177
	0.973014	0.539277	1.47605	0.463117	1.28525	0.519873	0.737925	0.86446	0.660647	0.645997	0.812336	0.597207	1.03326	0.496469	0.72022
	0.951564	0.241508	0.840807	0.581361	1.19531	0.674516	0.746695	0.836548	0.560406	0.829408	0.499483	0.975012	0.95622	0.488393	0.776195
	0.827721	0.599724	0.942097	1.11892	0.950931	0.617732	0.717091	0.743542	0.581925	0.724154	0.804635	0.746679	1.09606	0.394681	0.507617
	0.789436	0.923005	1.17701	0.70281	1.31813	0.651794	0.782704	0.80589	0.649694	0.740283	0.671978	0.578314	1.10771	0.73678	0.632352
	1.27198	0.347319	0.865346	1.26304	0.792961	0.235415	0.606396	0.781825	1.10344	0.743736	0.826931	0.732108	0.962705	0.650204	0.548987
	1.43462	0.86532	1.01633	0.835087	1.0024	0.419854	0.595549	1.03815	0.820512	0.75905	0.868815	0.590242	0.88238	0.582499	0.83199
	1.15138	0.974038	0.479188	1.18866	0.839557	0.574575	0.652352	0.750871	0.986501	0.863272	1.09105	0.775388	0.519851	0.355138	0.600261
	1.20704	0.780835	0.775541	0.581129	1.00598	0.480721	0.437646	1.22897	0.569886	1.07547	0.234009	0.857786	0.751488	0.707869	0.829142
	0.345951	0.722998	1.06883	0.947048	1.16922	0.363948	0.804255	1.1208	0.601851	0.383613	0.329764	0.740493	1.233	0.582806	0.636586
	0.314277	0.728973	1.0067	0.673029	0.979228	0.403648	0.689896	0.826911	0.449808	1.01957	0.319482	0.782945	0.528534	0.538829	0.800991
	0.58907	0.592862	0.915974	0.561679	0.971658	0.561163	0.697441	1.26045	0.78539	0.705729	0.265693	0.520109	0.785192	0.548599	0.660449
	0.597178	0.482703	1.25938	0.805071	0.668361	0.453682	0.644851	1.01124	0.858355	0.846663	0.381198	0.765041	1.02122	0.290126	0.798305
	0.659026	1.09143	1.00488	0.886969	1.14091	0.167811	0.520363	0.996271	0.767014	0.510673	0.228762	0.502917	0.47897	0.697093	0.498649
	0.510789	0.653016	1.62258	0.6206	0.591025	0.367615	0.475784	1.57747	1.04594	0.636557	0.306977	0.773284	1.15381	0.682163	0.538041
	0.602762	0.852951	0.877942	0.891576	0.837933	0.267192	0.753313	1.48938	0.647123	0.683655	0.682337	0.525286	1.20026	0.449659	0.620863
	0.554024	0.709075	1.66877	0.73469	0.85169	0.168393	0.241815	1.1402	0.658443	0.503306	0.482097	0.628551	0.781972	0.794749	0.614145
	1.12368	1.11583	0.934472	0.814877	0.960106	0.563722	0.589161	0.955552	0.38407	0.810572	0.556691	0.579132	0.500935	0.450092	0.637385
	1.02561	1.20445	1.1972	0.950018	0.766734	0.24629	0.386286	1.54058	0.556185	0.805771	0.630036	0.739521	1.26352	0.605229	0.653841
	1.12211	1.00881	0.624191	1.05921	0.922364	0.422206	0.591123	1.6067	0.736142	0.604084	0.498092	0.784024	1.03966	0.749291	0.892364
	0.233859	0.960245	0.895901	0.814818	0.430586	0.309571	0.261255	1.27039	1.01595	0.829144	0.490323	0.522833	0.501829	0.806449	0.458465
	0.452627	0.553438	1.30645	1.22951	0.916212	0.719843	0.557464	1.05349	0.543012	0.70965	0.521294	0.693458	0.914125	0.743613	0.477706
	0.322424	0.543075	1.0238	1.02443	0.984925	0.966375	0.337187	1.19913	1.12892	0.513787	0.572096	0.392489	1.12831	0.6843	0.554909
	0.557383	0.854935	1.11757	0.96211	0.87731	0.945072	0.435472	1.17386	0.241558	0.811927	0.522312	0.687587	0.955383	0.582422	0.829556
	0.783702	0.987001	1.11569	0.70577	1.1053	0.652979	0.518633	1.29842	0.792831	0.722604	0.473716	0.699477	0.78875	0.718648	0.872515
	0.385001	0.849984	1.23267	0.936839	0.899095	1.15992	0.533208	1.04805	0.9111	0.815357	0.693259	0.71673	0.61776	0.679176	0.514255
	0.495659	1.24468	1.30564	1.13024	0.808461	0.944768	0.339067	0.851338	0.23998	0.843127	0.548702	0.818691	1.04349	0.856639	0.771089
	0.694637	0.899579	1.41183	0.605785	0.477633	1.25436	0.441112	0.796995	0.234465	0.870582	0.496665	0.425265	1.16053	0.601151	0.735933
	0.547818	1.05381	1.12793	0.76643	0.330883	0.935588	0.336479	0.860832	0.55044	0.568725	0.686624	0.68892	0.907319	0.926371	0.654717
	0.459595	0.766557	1.27092	0.982962	0.369518	0.509627	0.560419	0.85122	1.01507	0.220382	0.495747	0.296716	1.2731	0.574391	0.93995
	0.725031	0.704973	1.60013	0.838067	0.807682	0.577355	0.597797	0.876232	0.813	0.472457	0.701298	0.494895	1.02473	0.990919	0.332317
	0.647482	0.519439	1.31796	0.792592	1.32808	0.449208	0.486326	0.895522	0.763999	0.843528	0.729703	0.30242	0.878761	0.586932	0.429854
	0.360217	0.487439	1.91983	0.659429	1.25214	0.407583	0.383536	0.790965	0.490509	0.647637	0.7772	0.616297	0.724431	0.531182	0.487411
	0.676274	0.842386	1.38725	1.17503	0.51771	0.465892	0.549647	1.00007	1.0467	0.88249	0.951997	0.371532	1.0092	0.568662	0.342457
	0.448231	1.01263	1.25188	0.680236	0.939236	0.447726	0.437697	1.46889	0.781231	0.475168	0.688334	0.573181	0.710472	0.345064	0.727594
	0.738179	1.09546	1.09346	0.655378	0.839213	0.563762	0.427738	0.743871	0.782327	0.452432	0.750923	0.391283	0.872864	0.461239	0.82934
	0.682562	0.58369	1.24657	0.630712	0.821533	0.829251	0.421995	0.944508	0.867208	0.849139	0.926798	0.613344	0.830097	0.14631	0.516408
	0.758837	0.736616	1.60175	1.08115	0.388278	0.355521	0.330586	0.864797	0.527072	0.482709	0.611706	0.543695	0.896763	0.695068	0.628705
	0.90914	1.01357	1.45075	0.692431	0.616697	0.604891	0.627034	1.25403	1.08695	0.804433	0.351028	0.578668	1.21802	0.51112	0.488136
	0.420438	0.893776	1.04884	1.02577	1.11644	0.471571	0.729889	0.96778	0.674422	0.669487	0.692717	0.663625	0.766431	0.561657	0.667235
	0.464908	0.871549	0.595626	1.12363	0.841618	0.56216	0.768164	1.3095	0.939277	0.337014	0.720713	0.630304	0.972279	0.847121	0.492965
	1.05974	0.723936	0.985104	0.738899	0.526478	0.444772	0.81415	0.621421	1.16012	0.448258	0.444013	0.916573	1.04096	0.77221	0.777384
	0.332413	1.09372	0.895007	0.77094	0.751062	0.359594	0.964356	1.26277	0.455099	0.468209	0.570904	0.883853	0.676001	0.547078	0.674458
	0.249205	0.732931	0.74723	0.282449	0.936273	0.337723	0.677242	1.02206	0.742588	0.820017	0.603591	0.777569	0.879885	0.718458	0.70859
	0.582158	0.691429	1.12199	0.390204	0.78495	0.433392	0.614404	0.89992	0.775392	0.440026	0.572195	0.662449	0.321057	0.750151	0.944206
	0.591971	1.00042	1.35017	0.719987	1.24611	0.353358	0.38496	1.13289	0.541086	0.541968	0.649569	0.579801	0.538314	0.434386	0.878937
	0.538848	0.644277	0.874998	0.809693	1.63154	0.329058	0.686343	0.949723	0.59215	0.946196	0.387496	0.603286	0.776217	0.738574	0.394923
	0.611472	0.530509	1.04676	0.942198	0.896795	1.56866	0.666448	1.03756	1.08202	0.80439	0.695624	0.571582	0.758029	0.802934	0.503174
	0.575206	0.550961	0.848359	0.81692	1.09399	1.63081	0.254225	1.26549	0.893306	0.619938	0.202997	0.566064	0.978279	0.789878	0.950118
	0.467063	0.499687	1.49349	1.03477	0.606892	0.355173	0.577152	1.08236	1.24519	0.248748	0.461769	0.82663	0.796943	0.703923	1.07739
	0.662072	0.640686	1.02595	0.593301	0.857224	0.232777	0.475275	1.11164	0.604783	0.769901	0.354847	0.539581	0.855916	0.674812	0.624815
	0.874297	0.757395	1.10365	1.08016	0.492295	0.4124	0.583436	1.08305	1.03867	0.748322	0.415371	0.646856	0.575932	0.756581	0.979184
	0.51382	0.697533	1.24693	0.757113	0.980709	0.495839	0.675573	1.46109	1.0036	0.624137	0.172027	0.753447	0.759635	0.816681	0.840935
	0.580423	1.04288	0.974075	1.0145	1.36142	0.720239	0.356725	1.52081	0.624463	0.743234	1.03	0.5872	0.948371	0.537224	0.42727
	0.655817	0.882064	1.32535	0.607991	1.37208	0.386692	0.718161	1.51803	0.569347	0.750939	1.16863	0.422233	0.705403	0.795644	0.457476
	0.702548	0.964674	0.887046	0.871611	0.442312	0.481806	0.830936	1.13525	0.704827	0.470997	1.2107	0.831733	0.724243	0.722661	0.829784
	1.05871	0.779198	1.09384	1.33846	0.892879	0.634155	0.780181	1.22757	0.542557	0.590001	0.497763	0.424278	0.927027	0.761246	0.960143
	1.16188	0.905948	0.813046	0.716785	1.03755	0.61603	0.583106	1.08835	0.65497	0.623461	0.376875	0.40861	0.808721	0.612144	0.962775
	1.01758	0.812579	0.993454	1.07837	0.954408	0.831797	0.29162	1.27181	1.00909	0.442573	0.365995	0.331896	0.671367	0.714728	0.820122
	0.948519	0.776308	0.904258	0.507451	1.13913	0.676586	0.620036	1.54002	0.409478	0.755252	0.608253	0.782488	0.854431	0.806694	0.73643
	0.940673	0.76361	0.902012	0.635485	0.764911	0.384599	0.484413	1.03088	0.797205	0.764685	0.372041	0.907704	1.28754	0.795914	0.65323
	1.2865	1.24111	1.08427	0.701872	1.12316	0.582818	0.830959	0.437394	0.833856	0.675461	0.495034	0.769017	0.854543	0.692863	0.70117
	1.43176	0.991512	1.2344	0.680632	0.836568	0.743623	0.729358	1.35898	0.857093	0.658252	0.497017	0.508919	0.85924	0.597213	0.33569
	0.818461	0.957636	1.18189	0.616361	1.13585	0.555834	0.637574	1.21602	0.80344	0.685922	0.394363	0.564831	1.01532	0.432695	0.74752
	0.653354	0.660781	0.90424	1.17302	0.744081	0.321142	0.657623	0.915685	0.555282	0.354579	0.719275	0.552632	0.839138	0.56288	0.244973
	0.661855	1.271	1.4312	1.25009	0.816737	0.55063	0.458056	0.891975	0.482259	0.675568	0.666965	0.522059	1.11009	0.529284	0.692375
	0.525739	0.87746	0.979902	0.938527	0.889296	0.787296	0.941017	0.901735	0.443324	0.44796	0.460678	0.411197	0.907956	0.749493	0.669565
	0.497099	0.931241	1.0062	0.998253	0.83607	0.909527	0.79508	1.05502	0.551347	0.856237	0.479301	0.815544	1.14245	0.419316	0.641826
	0.50477	0.727287	1.22817	0.788313	1.00754	0.58835	0.546639	0.989126	0.612909	0.541133	1.00561	0.525986	1.39159	0.713257	0.881765
	0.745541	1.44762	1.43247	1.22882	1.29981	0.633403	0.301126	0.883182	0.477395	0.689927	1.14775	0.312286	1.07541	0.158372	0.480619
	0.665772	0.889539	1.04274	1.02105	0.866137	0.817667	0.714246	0.824556	0.639396	0.395022	1.17636	0.671331	1.03243	0.733356	0.89706
	0.846292	1.22876	0.623844	1.04162	0.739151	0.618993	0.629015	1.08959	0.841966	0.7416	0.499377	0.876064	0.870508	0.614978	0.65575
	0.545746	0.857315	1.16201	0.807622	1.14879	0.691946	0.931305	0.971906	1.09533	0.409479	0.347242	0.806383	0.758203	0.59691	0.384785
	0.850582	0.701637	1.24388	1.011	0.754264	0.938195	0.420425	0.737545	0.824766	0.598691	0.370798	0.512497	0.817168	0.668691	0.512631
	0.422295	1.02291	0.487974	0.966483	0.812775	0.863077	0.860798	0.779443	1.28566	0.408877	0.568086	0.374938	1.29019	0.339766	0.548281
	1.18832	1.00513	0.933508	0.904353	0.855505	0.797833	0.393203	1.027	1.09989	0.391344	0.89686	0.561117	1.00904	0.385945	0.665725
	0.516465	0.93508	1.27622	0.583569	1.29758	0.351036	0.503372	0.78128	0.44291	0.444692	0.613049	0.526747	0.885372	0.409974	0.517711
	0.65386	1.13728	1.02912	0.790126	1.10486	0.397342	0.651517	0.932162	0.596355	0.714954	0.343382	0.301522	1.01458	0.612492	0.796981
	0.443928	0.994661	1.09135	0.87612	1.46655	0.431538	0.287619	0.881986	0.733509	0.573692	0.668835	0.586731	0.522318	0.615523	0.696335
	0.995061	0.686542	1.05703	1.05735	0.966249	0.683149	0.666818	0.697813	0.616324	0.694494	0.710695	0.568482	0.608312	0.560894	0.869291
	0.869096	0.745763	0.907299	1.46542	1.28903	0.666678	0.636926	0.871171	0.671037	0.393968	0.452224	0.598084	1.17669	0.434818	0.590049
	0.737243	0.873185	1.03643	0.794985	1.10744	0.634501	0.465383	1.00128	0.622145	0.38982	0.576939	0.535281	1.10072	0.514294	0.461029
	0.471579	0.978758	1.10676	0.684917	0.967027	0.316518	0.532659	1.0427	0.314586	0.785474	0.615141	0.838556	0.847152	0.558918	0.76166
	0.626781	0.774508	1.06893	0.581332	1.01214	0.463181	0.819823	0.824717	0.572068	0.598231	0.851768	0.763019	1.54458	0.730793	0.564109
	0.673546	1.03816	1.26163	0.899227	1.21555	0.293774	1.04971	0.985038	0.287721	0.568069	0.804952	0.545222	0.635375	0.432506	0.572764
	0.784409	0.772809	0.76337	0.824958	0.462003	0.265759	0.604358	0.959779	0.73948	0.363798	0.63149	0.650244	1.1118	0.555205	0.423988
	0.811092	0.89933	0.694943	0.65353	1.45104	0.698896	0.623755	1.34513	0.696724	0.882505	0.320812	1.00908	1.40654	0.505587	0.71999
	0.518018	0.91133	0.980314	0.698857	0.918094	0.355433	0.431539	0.879085	0.845053	0.533243	0.490383	0.616786	1.14107	0.567157	0.532018
	0.741871	1.23672	1.21878	0.845528	0.860473	0.311028	0.826132	0.88846	0.660904	0.566409	0.736402	0.406209	1.11819	0.700775	0.764526
	0.452759	0.982061	0.882705	1.05307	1.0662	0.233237	1.03296	0.958531	1.01578	0.910799	0.604519	0.895339	0.749645	0.791098	0.733548
	0.666969	1.05205	1.32494	0.909678	0.844324	0.956036	0.528676	1.09201	0.605113	0.891118	0.481241	0.778571	1.21081	0.742312	0.617513
	0.49652	1.07813	1.06638	0.61947	0.616689	0.859077	0.996417	1.21326	0.78173	0.727642	0.483583	0.441782	1.38962	0.841543	0.629327
	0.647741	1.2552	0.951399	1.05868	0.82873	0.500984	0.697692	0.865609	0.85725	0.676915	0.629891	0.727309	1.26039	0.247395	0.720748
	0.356695	0.970731	0.859953	1.12238	0.885105	0.48549	0.912905	1.26784	1.28877	0.559517	0.664237	0.404933	0.737749	0.375354	0.551055
	0.600963	0.946029	1.21987	1.39248	0.755436	0.416608	0.911945	1.313	0.61856	0.899977	0.305637	0.630717	1.20551	0.432753	0.768501
	0.595619	1.1242	0.56601	0.806611	0.698967	0.304175	0.588316	1.22195	0.525554	0.617534	0.402134	0.481188	1.16735	0.474191	0.764834
	0.338515	1.41789	0.995569	0.556605	0.781381	0.643678	0.765592	0.803174	0.465623	0.783326	0.478341	0.403856	0.898165	0.428457	0.772448
	0.630236	0.776309	0.994264	0.584834	0.495057	0.369611	0.673573	1.10288	0.813171	0.795626	0.465615	0.748629	1.13619	0.618327	0.896572
	0.575416	1.0908	0.98655	0.619939	0.86026	0.481184	0.61811	0.925403	1.1822	0.472966	0.616074	0.45667	0.86447	0.606559	0.620688
	0.963368	0.680388	0.901031	0.955174	0.816666	0.756648	0.382345	1.05921	1.18995	0.440181	0.539836	0.442335	1.01265	0.370718	0.813176
	0.412227	0.748437	1.4404	0.640258	0.59302	1.01941	0.740619	1.28503	0.913438	0.798125	0.88865	0.360511	1.27986	0.579159	0.456556
	0.900314	1.02902	0.758308	0.772928	0.732926	0.810165	0.240565	0.647141	1.20488	0.633565	0.789828	0.512785	1.10204	0.49536	0.47328
	0.923388	0.935381	0.828935	0.952609	0.958439	0.753352	0.28238	0.653477	0.560897	0.568397	0.496064	0.408796	1.50301	0.836572	0.834085
	0.727624	0.697612	0.999031	0.427533	1.08398	0.757967	0.534645	1.21891	0.872587	0.6121		0.380446	1.14833	0.559359	0.443288
	0.730577	0.613733	1.39889	0.655595	0.963198	0.517462	0.53245	1.08406	1.00621	0.853959		0.648689	0.706916	0.331306	0.448317
	0.741991	1.33673	0.740601	1.24531	1.05564	0.710292	0.364297	1.08239	0.776674	0.822059		0.284015	0.948722	0.455115	0.408739
	0.414588	0.842784	1.30024	0.915709	0.584746	0.596634	0.441166	1.32971	0.899474	0.675228		0.463872	0.884163	0.263241	0.53948
	1.0124	0.764619	0.677072	0.874167	0.496012	0.428707	0.86841	1.39996	0.751104	0.803506		0.24055	0.941053	0.573009	0.287428
	0.341152	0.685534	1.07622	1.07089	0.617273	0.380277	0.496359	0.772356	0.69309	0.668368		1.23372	0.92942	0.514621	0.437658
	0.357724	0.641138	1.43049	0.835004	1.09064	0.297744	0.597054	1.00767	0.683088	0.766208		1.12658	1.23015	0.353996	0.704223
	0.656972	0.681472	1.1024	0.83808	0.59146	0.509856	0.54069	0.98512	0.359166	0.519037		0.749273	1.01653	0.484587	0.436098
	0.333864	0.451412	0.975988	0.516905	0.600004	0.784202	0.600946	1.08321	0.520707	0.728993		1.05869	1.0981	0.436424	0.476975
	0.644456	0.775788	1.31876	1.2944	0.900856	0.691252	0.577757	0.971191	0.58239	0.408884		0.675964	1.34566	0.67445	0.515834
	0.548973	0.710861	0.90938	0.639866	0.474429	0.634638	0.695413	1.07384	0.47369	0.469564		1.10103	1.05643	0.399285	0.739966
	0.504918	0.540049	1.28186	0.796352	0.544036	0.279096	0.832065	0.908252	0.563368	0.604706		0.770091	0.899896	0.582152	0.753013
	0.784551	0.920422	1.02509	0.797233	0.658629	0.493435	0.44453	1.20269	0.687586	0.577385		0.851068	1.23681	0.659404	0.65977
	0.47568	0.803892	1.17455	0.611913	1.28989	0.386438	0.81771	1.00869	1.09801	0.787847		0.544006	1.03874	0.776707	0.471761
	0.695562	0.849581	1.1564	0.503206	0.802161	0.428828	0.796841	1.16597	0.424826	0.677577		0.839755	0.958302	0.789855	0.374784
	0.986277	0.705704	0.998919	0.580578	0.719984	0.581856	0.669192	1.23634	1.28266	0.875864		0.546964	0.950798	1.1036	0.629153
	0.377827	0.698508	0.968369	1.72909	0.782848	0.805945	0.56696	1.41518	1.17451	0.476066		0.584152	0.380857	0.793412	0.376625
	0.616368	0.843427	0.776365	0.623707	0.838643	0.553852	0.692691	1.35303	0.824071	0.838498		0.754138	1.2477	0.584731	0.39271
	0.442391	0.98807	1.17589	0.902368	0.952024	0.467858	0.595464	1.00755	1.17365	0.667339		0.57919	0.768849	0.727788	0.836124
	0.26644	0.675838	0.688099	1.04369	0.929233	0.561635	0.5677	1.05595	0.47973	0.496794		0.434179	1.27375	0.558235	0.419731
	0.474227	0.768507	0.946413	0.691939	0.919886	0.232181	0.47915	0.892531	0.510396	0.569165		0.46046	0.854884	0.559206	0.416841
	0.698787	0.906324	1.05416	1.40926	0.988364	0.237217	0.565231	1.28387	0.885167	0.78635		0.516706	1.22092	0.314631	0.888696
	0.608153	0.668909	0.97605	0.7453	0.909867	0.374114	0.659423	1.18729	0.853722	0.473734		0.610303	1.17387	0.454468	0.566146
	0.942681	0.656816	0.843753	0.595593	0.789663	0.277922	0.891835	1.48235	0.618189	0.544778		0.606855	0.932565	0.468344	0.532549
	0.662351	0.918715	0.805104	0.600958	1.00328	0.448592	0.616199	0.947499	0.707254	0.444964		0.304586	1.01199	0.604058	0.940831
	0.681394	0.690549	0.885129	0.974326	1.11322	0.339414	0.551188	1.19852	0.756347	0.653193		0.639478	0.428335	0.589084	0.809613
	1.04437	0.972846	1.46828	0.842913	0.783047	0.258575	0.613325	1.29349	0.944197	0.647423		0.508801	1.06908	0.400015	0.583401
	0.447556	0.582656	1.17805	0.673824	0.633915	0.40549	0.446475	1.21172	0.675776	0.598081		0.550697	0.589634	0.493508	0.4846
	0.551795	0.669286	1.32916	0.503624	0.866446	0.183452	0.851179	0.812083	0.5442	0.566931		0.768743	0.953589	0.691012	0.596726
	0.597674	0.247432	1.39551	0.681311	1.27405	0.487587	0.656864	0.941904	0.982915	0.767368		0.427999	0.730986	0.582737	0.273397
	0.444219	0.715285	1.22138	0.765809	0.65246	0.382507	0.634058	1.00142	0.730743	0.537248		0.832293	0.894127	0.418934	0.566473
	0.44096	0.880007	1.31832	0.703582	0.849027	0.558917	0.604667	1.26154	0.503749	0.583816		0.564524	1.27224	0.650293	0.573777
	0.692618	0.96392	1.17565	0.714874	0.985354	0.505406	0.439931	1.03655	0.687644	0.657151		0.453451	1.02669	0.709132	0.436933
	0.923764	0.468202	0.983697	0.801333	0.744313	0.250446	0.516528	1.26823	0.536283	0.680238		0.627738	0.792434	0.701188	0.51391
	0.400806	0.757496	1.6212	0.354859	0.674763	0.396643	0.711853	1.54487	0.729025	0.570772		0.702909	1.16113	0.793177	0.981817
	0.620395	0.707987	1.09112	0.78121	0.832958	0.420538	0.598438	0.735417	0.974513	0.805219		0.730875	1.01048	0.385957	0.534316
	0.458261	0.559616	1.01943	0.56412	1.07763	0.469263	0.37959	0.987625	0.595383	0.5081		0.761111	0.830264	0.930971	0.56685
	0.728216	0.768904	0.838188	1.17082	0.908788	0.469968	0.554731	1.25469	0.554239	0.540513		0.25742	1.2318	0.549469	0.440321
	0.626452	0.918672	1.27478	0.348073	0.825593	0.336157	0.296652	0.662334	0.679248	0.487051		0.91272	1.04176	0.72382	0.642566
	0.961266	0.743094	1.34793	0.888284	1.21862	0.332613	0.470696	1.09515	0.527993	0.595415		0.667923	0.880387	0.720464	0.537006
	0.63549	0.510216	1.169	0.985843	0.769935	0.450004	0.705258	1.01341	0.633974	0.554358		0.707959	1.06638	0.984166	0.391787
	0.685395	0.250908	1.2306	0.557845	0.82213	0.440129	0.375974	1.08689	0.997553	0.373124		0.630415	1.12106	0.741799	0.502393
	0.498905	0.595508	0.952734	0.618658	1.07156	0.428544	0.464653	0.916581	0.404375	0.622559		0.517749	0.943708	0.497549	0.340315
	0.828507	0.886421	1.2333	0.683426	0.864366	0.441889	0.385612	1.08708	0.806031	0.543462		0.667564	0.851211	0.674447	0.328872
	0.973871	0.975709	0.938512	0.576511	1.27313	0.294083	0.452018	0.882618	0.793983	0.451872		0.518414	1.24569	0.546675	0.391362
	1.24805	0.670747	1.29065	0.949961	0.78239	0.582654	0.438753	0.815762	0.84293	0.514152		0.638777	0.941876	0.571248	0.696568
	0.991584	0.609271	0.860981	0.753921	1.08712	0.781026	0.353802	0.540956	0.795209	0.731755		0.632905	0.677309	0.28581	0.483678
	0.519277	0.438992	1.05659	0.538938	1.04568	0.916289	0.488189	1.0122	0.560857	0.477654		0.489255	1.14947	0.313706	0.223766
	0.811369	0.414888	0.9313	0.83302	0.829442	0.543296	0.645877	1.1997	0.487921	0.625223		0.414202	0.80165	0.336396	0.527493
	0.740663	0.881363	1.26277	0.779412	1.04388	0.502933	0.427259	0.97812	0.447022	0.165394		0.569028	1.1071	0.557216	0.629662
	0.568275	0.683411	1.06928	0.488612	0.61438	0.518775	0.574143	0.79854	0.546514	0.534712		0.689233	0.64331	0.544893	0.526899
	0.622797	1.14596	1.00677	0.812714	0.78153	0.490675	0.456782	0.971953	0.653689	0.437557		0.542771	1.02469	0.357374	0.539608
	0.673728	0.444006	0.995721	0.291405	0.65242	0.526022	0.420397	1.02584	0.852896	0.622506		0.861742	1.09134	0.516657	0.484768
	0.9235	0.73693	1.03848	0.615427	0.846314		0.390784	0.811692	0.74293	0.623494		0.525558	0.793544	0.669755	0.631098
	0.705439	0.754568	1.05522	0.846923	0.929144		0.528441	0.908556	0.605739	0.65684		0.881438	0.885211	0.488808	0.973143
	0.669975	0.772795	0.97124	0.783775	1.24996		0.185887	1.21936	0.67986	0.382935		0.713847	0.812006	0.421645	0.594372
	0.412675	0.755582	0.944	0.617643	1.86842		0.684712	0.889398	0.737484	0.455738		0.289038	0.273199	0.67768	0.402448
	0.511338	0.61574	0.786354	0.696023	0.936965		0.413184	1.35932	0.624133	0.232567		0.66318	0.562709	0.720551	0.337255
	0.680497	0.925874	1.15653	1.35771	1.08478		0.484709	1.12648	0.838764	0.389763		0.640659	0.554812	0.949742	0.423629
	0.702671	0.617986	0.879763	0.904601	1.22665		0.436792	1.01541	0.756439	0.558923		0.590659	0.705389	0.777518	0.268342
	0.800361	0.877068	0.952257	0.938772	1.18687		0.405071	1.39675	0.853371	0.471502		0.73277	0.500599	0.380349	0.607766
	0.466228	0.693763	1.26307	0.890499	1.17786		0.398975	1.49437	0.750167	0.364316		0.48531	0.658189	0.323732	0.645485
	0.825515	0.876312	0.958244	1.25075	1.09298		0.751648	1.47775	0.384423	0.529093		0.417339	0.894441	0.4558	0.553314
	0.674141	0.458763	1.23424	0.604996	1.13964		0.690068	1.34402	0.726344	0.603487		0.443604	0.910778	0.512597	0.384976
	0.421903	0.703417	1.11419	0.804377	0.769641		0.901123	1.26804	0.915296	0.26587		0.325778	1.24451	0.563756	0.312537
	0.52012	0.469735	1.0334	0.971821	0.673517		0.871884	1.30831	0.49429	0.547633		0.809779	0.835417	0.591114	0.512636
	0.894829	1.14472	0.87284	0.693823	0.989862		0.84076	1.16758	0.749001	0.30168		0.484134	0.666757	0.565718	0.579598
	0.815938	0.680741	1.12357	0.726105	0.959459		0.911409	1.13126	0.746541	0.363923		0.636109	0.672486	0.520927	0.576879
	0.474931	0.280693	0.852012	1.04347	0.736094		0.947485	1.10326	0.805562	0.531865		0.430427	0.69415	0.521646	0.392602
	0.639635	0.711744	1.3366	0.98473	0.705113		0.470012	0.777931	0.458313	0.516705		0.738735	0.943741	0.998845	0.552372
	0.931484	0.781562	0.507859	0.402627	0.685955		0.587692	1.23102	0.939432	0.802018		0.617938	0.895014	0.568845	0.347647
	1.09189	0.840946	0.654559	0.820526	1.13748		0.935254	0.840477	0.858854	0.714363		0.488045	1.07554	0.952328	0.501657
	0.746438	0.720173	1.27574	0.926403	0.824122		0.643465	1.11925	1.15949	1.08563		0.546347	1.34695	0.607638	0.409207
	0.473375	0.633503	0.972049	0.843887	1.08328		0.695751	0.712283	0.596066	0.465774		0.780933	0.899498	0.612753	0.531794
	0.598827	0.780497	1.32164	0.660856	0.720229		0.583531	0.786868	0.504049	1.09254		0.757593	0.782911	0.496001	0.45494
	0.567807	0.696525	1.33757	0.915058	1.05686		1.10532	1.06515	0.8192	1.02972		0.740411	1.07687	0.395028	0.482007
	0.802234	0.513551	0.533713	0.461779	0.66654		0.528652	1.07732	0.490182	0.300557		0.529281	0.830722	0.47705	0.51866
		0.777489	1.17915	0.528493	0.529356		0.673245	0.937485	0.688367	0.574469		0.700925	0.419642	0.49493	0.539478
		0.323726	1.05818	0.845483	0.799115		0.641294	1.05406	0.703896	0.48784		0.680853	0.85106	0.409086	0.427365
		0.569967	1.2394	0.339369	0.812927		0.530946	1.46325	0.578875	0.837739		0.802433	1.05614	0.558761	0.497882
		0.516025	0.620022	0.653926	0.730482		0.634846	1.07112	0.942121	1.11564		0.559684	1.42407	0.377535	0.695951
		0.612242	1.18555	0.556156	0.84264		0.535504	0.972199	0.483642	0.37569		0.306265	0.9777	0.489898	0.510165
		0.498421	0.86513	0.760714	0.809823		0.612107	1.23043	0.396789	0.335832		0.389267	0.591197	0.415097	0.39314
		1.25326	1.03284	0.882739	0.765337		0.841888	1.1178	0.747107	0.584705		0.171279	1.29804	0.286376	0.296653
		0.670928	1.53636	0.862028	0.923189		0.657734	1.04621	0.735286	0.60655		0.766848	1.00899	0.377265	0.356678
		0.768665	1.0809	0.982869	1.1873		0.830944	0.487182	0.652601	0.945619		0.588234	0.84963	0.464811	0.554732
		0.730573	1.05581	0.645125	0.980298		0.4972	1.11551	0.578814	0.646866		0.484166	1.05379	0.544531	0.426566
		0.982488	1.07116	0.518242	0.917042		0.702396	0.938022	0.518432	0.818515		0.436695	1.1233	0.566468	0.399326
		0.834742	1.23053	0.907691	1.02439		0.628494	1.07708	0.591664	0.639899		0.652889	0.980493	0.355553	0.397114
		0.746563	0.975116	0.584835	0.785609		0.722551	1.2893	0.499746	0.692426		0.703697	0.9572	0.582182	0.528396
		0.700968	0.849499	1.43411	0.478246		0.83458	1.11105	0.132299	0.723365		0.546027	0.777843	0.234666	0.374428
		0.515842	0.374789	0.692554	0.589546		0.458213	0.877113	0.703312	0.728525		0.636286	1.11921	0.784943	0.51113
		0.822233	0.9871	1.14254	0.472807		0.847216	1.1955	0.575605	0.88817		0.350997	0.756678	0.686516	0.318853
		0.639863	0.652573	0.979846	1.04484		1.05589	1.05838	0.804073	0.555783		0.643448	0.945644	0.777574	0.371126
		0.508882	0.89785	1.32039	0.959575		0.610574	0.971104	0.802541	0.696764		0.953869	1.16071	0.663339	0.394771
		0.793059	1.35983	0.646295	0.762226		0.487446	1.15424	0.638836	0.266632		0.653863	0.743496	0.450992	0.38136
		0.797803	0.78191	0.62068	1.21564		0.951538	1.32738	0.665164	0.567422		1.00469	0.614553	0.761194	0.406008
		0.964075	1.11595	0.572499	0.832734		0.527556	0.987292	0.519633	1.08163		0.787547	0.472256	0.73788	0.422648
		0.675629	0.754417	0.639568	0.805871		0.800283	0.909403	0.257733	0.736888		0.778413	1.27452	0.563089	0.394461
		0.574949	0.997652	1.06177	0.76492		0.621597	0.684754	0.928317	0.591058		0.840671	1.01098	0.806056	0.684489
		0.854542	0.858271	0.612168	0.991663		0.896948	0.822156	0.60179	0.682364		0.522096	0.938043	0.681012	0.298937
		0.865607	1.04468	0.710649	1.34653		0.463607	0.718179	0.765014	0.97067		1.03397	0.890542	0.763437	0.258586
		1.15128	0.799117	0.931807	1.4199		0.283094	0.871927	0.834318	0.665408		0.731843	0.865832	0.332153	0.547266
		0.708702	1.2089	1.12606	0.355341		0.547357	0.868593	0.755678	0.605207		0.634412	0.838335	0.479301	0.411638
		0.588716	1.59746	0.813686	0.790267		0.628543	0.895412	0.922623	0.937086		0.460884	0.766852	0.479931	0.540017
		0.761248	0.919138	0.353492	0.277101		0.849281	0.768548	1.0212	0.724994		0.818359	0.788837	0.920503	0.470209
		0.65054	1.23112	0.390289	0.716098		0.662826	0.833853	0.818186	0.680586		0.645932	1.03225	0.828247	0.406218
		0.642687	1.2706	0.777898	1.14515		0.549579	0.805917	0.835818	0.922218		0.632985	1.02539	0.527857	0.538746
		0.625267	0.987852	0.976954	1.05276		0.36424	1.19077	0.793876	0.787733		0.699991	0.974079	0.615659	0.35165
		0.928263	1.3008	0.878377	0.971472		0.260777	0.971145	0.890743	0.420322		0.485413	0.315056	1.17421	0.535059
		0.747351	1.60335	0.945915	0.913751		0.273561	1.01101	0.524256	0.671097		0.468468	0.912889	0.649214	0.473463
		0.552582	1.17201	0.595051	1.00018		0.597215	1.01021	0.830725	0.83262		0.466683	1.01205	0.500571	0.452687
		0.768004	1.43735	0.970239	0.84675		0.956824	1.16037	0.685674	0.351041		0.414721	0.607989	1.16646	0.487307
		0.857428	0.782134	0.520828	0.77755		0.500512	1.0647	0.647189	0.495897		0.548346	0.720655	0.774775	0.497712
		0.878173	1.25235	0.944568	1.17082		0.681322	1.09913	0.558443	0.62597		0.489818	0.895704	0.873776	0.536537
		0.64301	1.44197	0.54278	1.11496		0.311612	1.13285	0.857325	0.393537		0.626864	0.885121	1.01703	0.436206
		0.869554	0.910132	0.944786	0.804274		0.312217	1.17311	0.433019	0.791676		0.571774	0.929931	0.380309	0.397494
		0.270104	1.04263	0.452754	1.09177		0.542372	1.03803	0.725024	0.683269		0.236939	1.20166	0.555692	0.584702
		0.55639	1.22522	1.17043	0.771042		0.488621	1.11202	0.399828	0.783893		0.586726	1.24147	0.449671	0.576478
		0.920041	1.26288	0.582348	0.785269		0.637639	0.693041	0.162459	0.449366		0.766598	1.05784	0.84537	0.44494
		0.589052	1.37115	0.813293	0.89776		0.422537	0.984474	0.651985	0.652938		0.613642	0.577337	0.700253	0.470164
		0.715567	1.065	0.435273	1.12743		0.508104	1.32804	0.584117	0.419413		0.776077	1.45553	0.47751	0.54636
		1.0684	1.08106	0.590076	0.936179		0.371327	0.684818	0.586281	0.608862		0.592828	1.43344	0.636853	0.389829
		0.612413	0.866424	0.700354	0.786301		0.573662	0.594265	0.841895	0.749886		0.797979	1.11611	0.301938	0.502803
		0.691895	1.14816	0.601887	1.11107		0.37104	0.941959	0.451701	0.773102		0.387162	0.736008	0.891485	0.588213
		0.473349	1.1077	0.688224	1.11394		0.391023	0.942747	0.373858	0.780512		0.625703	1.15921	0.541587	0.487575
		0.751899	1.19255	0.33565	1.06532		0.726116	1.40984	0.414532	0.901507		0.546433	0.768071	0.662173	0.461691
		0.859995	0.949567	0.496957	0.909222		0.706852	0.850863	0.593876	0.777735		0.570075	0.88104	0.550689	0.483876
		0.880733	0.970945	0.695627	0.552306		0.196016	0.438454	0.331232	0.957741		0.56748	0.811765	0.386663	0.544996
		0.640287	0.788358	0.85719	0.635228		0.648324	0.837103	0.794462	0.995161		0.299727	0.903788	0.622334	0.574289
		0.944645	1.3253	0.639931	0.869806		0.600983	0.824167	0.777032	0.769563		0.391198	0.840264	0.59307	0.36893
		0.897087	1.3934	0.586501	0.67345		0.585459	0.558675	0.839345	0.523217		0.618849	0.470896	0.574611	0.502833
		0.92617	1.279	0.68362	0.934873		1.00856	0.861911	0.768575	0.884361		0.685593	1.16359	0.688932	0.595655
		1.04177	1.22176	0.529534	0.78674		0.912856	1.12409	0.810646	0.80285		0.781166	0.888897	0.554912	0.414271
		0.837652	1.07239	0.748525	0.59911		0.59096	0.827201	0.796945	0.987277		0.935616	0.757854	0.518385	0.362728
		0.628452	0.972154	0.512541	0.841171		0.911204	0.571632	0.967232	1.06216		0.632409	1.19945	0.457092	0.247304
		1.23463	1.20227	0.518385	0.685604		0.708646	0.766169	0.848474	0.650435		0.911635	0.738308	0.78007	0.434147
		0.512848	1.09336	0.814411	0.983572		0.947586	0.877787	0.530815	0.613314		0.648104	0.926515	0.418462	0.276835
		0.851702	1.12869	0.260907	0.628281		0.699307	0.612294	0.797613	0.752103		0.633034	1.12268	0.485038	0.156789
		0.799695	1.1499	0.59986	0.425377		0.824671	0.802628	0.657336	0.503759		0.757755	0.84512	0.260935	0.265745
		0.803921	0.736204	0.839275	1.41359		0.549288	0.91579	0.638107	0.671325		0.429789	1.10424	0.465608	0.458008
		0.827159	1.50154	1.11733	1.05176		0.510194	0.993091	0.615636	0.348147		0.291129	0.919114	0.753426	0.267771
		0.917199	1.01207	0.788418	0.700374		0.442962	0.705071	0.896291	0.520448		0.573417	1.05581	0.63276	0.310592
		0.941642	0.570004	0.631334	0.905815		0.387792	0.703561	0.709085	0.732349		0.693269	1.20895	0.438992	0.635876
		1.16354	1.15906	0.947234	1.04784		0.565753	0.972793	0.552254	0.81759		0.581725	1.13409	0.64383	0.498987
		0.640677	0.964424	0.578568	1.32504		0.365511	0.930826	0.5301	0.792082		0.869507	0.864841	0.458861	0.521074
		0.342557	1.03794	0.904025	1.23059		0.688508	0.824009	0.642298	0.370194		0.641807	0.845395	0.473114	0.452159
		0.786649	1.04087	0.829794	0.995737		0.882319	0.750508	0.306746	0.658031		0.478803	0.925223	0.648845	0.395001
		0.871263	0.901973	0.817432	0.685353		0.782333	0.723507	0.772221	0.535942		0.835118	0.77754	0.459768	0.438049
		0.89074	0.846698	1.06468	1.08825		0.615588	0.956488	0.937157	0.636926		0.321704	1.06022	0.201651	0.462701
		0.703673	1.04076	0.896731	0.631718		0.363649	0.907319	0.764745	0.480478		0.642281	0.861527	0.424278	0.529828
		0.759937	0.915038	0.951758	0.629641		0.492367	1.00878	0.686698	0.490549		0.270628	1.31651	0.85218	0.553343
		1.0547	1.30966	1.02383	1.0853		0.837395	0.90208	0.695727	0.784571		0.612143	0.69832	0.806253	0.660633
		0.711197	1.15666	0.997371	1.02265		0.582426	0.679156	0.309787	1.15003		0.626878	1.04596	0.8024	0.426749
		1.19072	0.986872	1.08837	0.701545		0.883047	0.828594	0.5019	0.543322		0.37381	1.36217	0.723638	0.530408
		0.533395	1.05271	0.794366	0.875315		0.798482	0.861642	0.589198	0.880483		0.520245	1.11033	0.442765	0.357194
		0.754049	0.947715	1.19894	1.10834		0.855454	0.7471	0.474227	1.01297		0.484082	1.14101	0.74644	0.338319
		1.10748	0.88327	0.828293	0.830825		0.895013	1.10479	0.539034	0.806669		0.965632	1.11767	0.467058	0.294474
		1.23447	0.607457	0.780452	0.92807		0.460204	0.434214	0.626121	0.379769		0.674802	1.14591	0.502885	0.606502
		0.784039	1.34121	0.521516	1.03872		0.929292	0.705766	1.08366	0.585489		0.396055	0.839715	0.663364	0.343632
		1.12948	0.987431	0.679174	0.581056		0.722988	0.916838	0.878045	0.569961		0.553742	1.29805	0.727385	0.336826
		1.16643	0.416456	0.769704	0.891402		0.277836	0.76186	0.871317	0.44879		0.554898	0.874322	0.617285	0.477331
		1.10236	1.09588	0.842736	0.783179		0.916502	0.828778	0.497897	0.526492		0.592555	1.17212	0.717039	0.51392
		0.945849	0.991427	1.01709	0.925981		0.485205	1.17323	0.787498	0.531427		0.58347	1.04443	0.546063	0.371996
		0.948356	0.737019	1.12852	0.817228		0.552909	1.09457	0.939104	0.625731		0.647185	1.01519	0.834617	0.399263
		0.893004	0.881669	0.730958	0.8472		0.409943	1.17828	0.440779	0.408756		0.518643	1.3024	0.687723	0.375159
		0.56979	0.667429	0.624143	1.00453		0.544297	1.31389	0.953388	0.784972		0.317952	1.26295	1.15106	0.66048
		0.440333	1.02207	0.900957	0.950761		0.376278	1.17899	0.439894	0.637017		0.173849	1.12366	0.474308	0.425463
		0.602672	0.999395	0.804024	0.884632		0.536184	1.0316	0.928112	0.697844		0.559274	1.24399	1.25786	0.34169
		1.01634	0.808488	0.521298	0.855853		0.606161	0.854423	0.685244	0.521789		0.51467	1.07501	0.696796	0.341164
		0.93815	0.713495	0.932318	1.042		0.568374	1.32439	0.743648	0.498524		0.342797	1.13983	0.533559	0.466908
		1.14599	0.914082	0.461931	1.2357		0.266152	0.959204	0.267738	1.01788		0.577354	1.2746	0.501815	0.510485
		1.04907	0.582698	0.608366	0.957765		0.457191	1.05396	0.560725	0.741715		0.58714	1.03407	0.527569	0.290435
		0.71244	0.929733	0.723595	1.01665		0.651161	0.823621	0.692511	0.740192		0.489607	0.925841	0.698348	0.464615
		1.14876	0.504234	0.827025	1.1605		0.764292	1.1733	0.612512	0.773194		0.423315	1.11378	0.492355	0.372571
		0.638737	1.00567	0.438354	0.994981		0.689848	1.36837	0.651147	0.573277		0.514291	1.2078	0.20968	0.63208
		0.762838	0.711135	0.587667	0.917532		0.613179	0.928017	0.901344	0.420898		0.612946	1.09888	0.850546	0.750352
		0.894912	1.04161	0.785144	1.16097		0.298325	0.837488	0.40095	0.903187		0.458613	1.36651	0.719884	0.453113
		0.785591	0.790525	0.815441	1.07534		0.736015	1.30278	0.616382	0.498223		0.704445	0.857171	0.533071	0.487533
		1.28969	0.926737	0.852374	0.89238		0.621582	0.963069	0.356987	0.757462		0.480622	1.21068	0.475775	0.659031
		0.976669	1.36598	0.616452	1.13418		0.786973	1.33713	0.714045	0.523489		0.764667	1.18836	0.615967	0.389721
		0.864205	0.761759	0.47175	0.602664		0.625872	1.14722	0.649193	0.649466		0.730839	1.04018	0.593857	0.371545
		0.81906	1.24994	0.879369	1.30304		0.618851	0.866314	1.03704	0.738315		0.528002	0.885674	0.673992	0.601557
		0.877236	1.09899	0.507944	0.791496		0.298071	1.08144	0.80422	0.538519		0.83844	0.912326	0.505914	0.703243
		0.665302	1.40127	0.826133	0.986142		0.423522	0.571809	0.907139	0.40953		0.448237	1.46543		0.557645
		1.04791	1.45374	0.685827	0.891715		0.551241	1.29386	0.83307	0.777338		0.307075	1.38144		0.572818
		0.603959	1.62236	0.523153	1.28043		0.282473	0.881542	0.647705	0.879778		0.396121	1.14622		0.322659
		0.80698	1.16347	0.705846	1.08497		0.700998	1.26304	0.90236	0.670079		0.627843	1.2964		0.369888
		0.534661	1.08443	0.762954	0.232045		0.436812	0.497876	0.562623	0.507468		0.762791	1.29767		0.568002
		0.794286	0.848279	0.364425	0.9766		0.454495	0.716111	0.51818	0.840381		0.614645	1.36924		0.422768
		0.409478	1.30417	0.845388	0.914301		0.35674	1.16052	0.491165	0.810969		0.647749	0.844066		0.714877
		0.930035	0.949498	0.671691	1.34977		0.583292	1.23012	0.617863	0.637067		0.509978	1.28875		0.502499
		0.709606	0.975761	0.72947	0.972534		0.516585	1.07676	0.9314	0.663686		0.811496	1.35479		1.03134
		0.548634	1.24435	0.85296	0.977951		0.817881	0.908105	0.771504	0.820869		0.758802	1.02061		0.278898
		0.563073	0.979726	0.935541	0.969702		0.706948	0.990075	0.876112	0.660444		0.564394	1.25246		0.669097
		0.596343	1.03642	0.819789	0.77695		0.5465	1.06603	1.03452	0.344422		0.395665	1.12452		0.636992
		0.627272	0.901888	0.335818	0.951588		0.586717	1.16063	0.962842	0.669708		0.696875	1.18153		0.370282
		0.89282	0.922797	0.925897	0.688854		0.641428	0.81972	0.975588	0.495665		0.653004	1.13247		0.529704
		0.775281	0.771418	0.633799	0.826888		0.608708	1.01543	0.736599	0.577314		0.626059	0.853728		0.674498
		0.757622	0.787081	1.11001	0.714898		0.640684	0.862456	0.707962	0.836384		0.553507	0.952366		0.580407
		1.1293	1.11608	1.08683	0.504374		0.560344	0.844356	0.569494	0.795128		0.613816	0.895963		0.587294
		1.02723	1.67814	0.804451	1.07218		0.566274	0.97289	0.796011	0.826453		0.485578	0.998444		0.481138
		0.622903	1.08958	1.11572	0.715324		0.498266	0.74329	1.21047	0.442281		0.553958	0.942791		0.553161
		0.962698	1.39079	0.771209	0.782459		0.749418	0.953392	0.951625	0.566201		0.697612	1.04245		0.602163
		0.862368	1.09514	0.97224	0.789398		0.546189	0.982367	1.08844	0.624387		0.6283	0.833071		0.614439
		0.743549	1.05674	0.810754	0.390805		0.764404	1.00376	0.976284	0.770738		0.493683	1.24616		0.305285
		0.922699	1.11277	1.03975	0.816834		0.586264	1.64924	1.10446	0.587514		0.301766	0.896744		0.508567
		1.05182	0.993098	0.62206	0.170644		0.932539	1.31781	0.7341	0.414661		0.608577	0.867478		0.390407
		0.438069	0.674242	0.733224	0.933099		0.638998	1.12652	0.88679	0.555171		0.721275	0.846724		0.658887
		0.48697	0.69514	1.10138	0.552309		0.570821	1.25363	0.603312	0.987316		0.536732	1.06317		0.773447
		0.559506	1.26031	0.835496	1.05913		0.470779	1.45064	0.62043	0.766608		0.463795	1.36756		0.522994
		1.07321	0.861751	0.642157	0.57239		0.558446	1.27908	0.68427	0.838014		0.876888	0.943721		0.312507
		0.808048	1.19767	0.643354	0.565643		0.338315	1.04184	0.514715	1.14709		0.457915	0.568896		0.766919
		0.377751	0.755062	0.593562	0.61684		0.73659	1.00796	0.579135	1.1202		0.667237	0.693243		0.740134
		0.561203	0.833884	0.833773	0.463686		0.312632	1.16678	0.748778	0.999501		0.632049	0.662877		0.449378
		1.00395	0.679084	0.545995	0.410445		0.716767	0.958109	0.510443	0.707816		0.719872	1.18844		0.363328
		0.675915	0.786517	0.752318	0.750452		0.334884	1.57826	0.801229	0.649051		0.474219	0.844795		0.741139
		0.867272	0.711634	0.692499	0.739602		0.355325	0.995497	0.521964	0.945474		0.491897	1.16205		0.82257
		0.845101	1.13422	0.645953	0.684363		0.592731	1.04211	0.771683	0.549787		0.311603	0.802598		0.455264
		0.634712	0.913963	0.65993	0.330258		0.551898	1.20118	0.577855	0.669087		0.34829	1.18475		0.433334
		1.02023	0.660516	0.613919	0.481888		0.505522	0.770162	0.568205	0.579442		0.439144	1.05359		0.455866
		0.958957	1.02365	0.915823	1.08795		0.842268	1.54545	0.692883	0.946651		0.590651	0.655474		0.731776
		0.988026	0.722244	0.737331	0.598628		0.535846	0.569144		0.479515		0.839616	0.915801		0.489552
		0.582221	0.93413	0.877607	0.764111		0.670155	1.36718		0.794027		0.437044	0.886834		0.57873
		0.914527	1.04984	1.42844	0.737058		0.772336	1.17793		0.675849		0.545858	0.966866		0.709129
		0.754826	1.04068	0.749403	0.357597		0.79514	1.20373		0.618912		0.510438	0.740066		0.665918
		0.568018	1.05627	0.868425	0.685583		0.264331	0.812402		0.544526		0.609167	0.804962		0.46225
		0.837829	1.2293	0.757871	0.793703		0.474257	0.975743		0.826337		0.459616	0.841707		0.578426
		0.421673	0.628896	0.478637	0.75462		0.378196	1.18176		0.824708		0.657756	0.830107		0.435543
		0.801332	1.00538	0.624863	0.709895		0.765274	0.704264		0.793343		0.479945	0.669177		0.61251
		1.07884	0.895447	0.664907	0.920482		0.871721	1.23206		0.648752		0.775926	1.06503		0.506331
		0.63613	0.844562	0.636301	1.33506		0.903098	0.9816		0.361438		0.650992	1.13811		0.457305
		0.906223	0.929705	1.16655	0.741371		0.609098	1.1596		0.806393		0.69846	1.16203		0.553273
		1.11717	0.912332	0.981433	0.773777		0.969129	0.802131		0.71284		0.406953	1.15532		0.291355
		0.674745	0.964067	1.1279	0.8738		0.793231	1.44532		0.662983		0.512048	0.860576		0.428618
		0.949843	1.03816	0.923695	0.704342		1.08436	1.5249		0.665985		0.826641	0.653007		0.267751
		1.02961	0.932677	0.669086	0.620793		0.470256	1.32744		0.517956		1.00885	1.47443		0.594761
		1.19329	0.906158	0.882698	0.483401		0.709669	1.23836		0.792099		0.696897	1.23483		0.757147
		1.24481	1.51559	1.24572	0.425035		1.02003	1.36301		0.48956		0.839105	1.07499		0.546264
		1.12909	1.28387	0.787902	0.862856		0.775676	1.01929		0.804178		0.733902	1.27681		0.709013
		0.708404	1.18654	1.0693	0.894557		0.358917	1.14645		0.969795		0.690431	0.721524		0.449174
		1.03821	1.17788	0.711005	0.951465		0.537956	1.25071		0.67418		0.604659	1.24435		0.513393
		0.896166	0.965436	1.03697	0.82877		0.433225	1.39327		0.725761		0.900948	1.25395		0.411257
		0.811478	1.343	0.82916	0.48768		0.917638	0.941299		1.05125		0.361197	1.02517		0.290832
		0.989827	1.25777	0.811916	0.818477		0.468175	1.0534		0.2943		0.416127	0.952287		0.597441
		0.798954	1.43536	1.04103	0.840288		0.586015	1.26395		0.811486		0.546172	1.10887		0.576286
		0.842898	1.22972	0.524197	0.716275		0.808877	1.11995		0.663973		0.528684	1.08648		0.4187
		1.31335	0.919498	0.751092	1.30187		0.764509	0.923469		0.680983		0.655391	0.881806		0.269863
		0.884679	1.47273	0.54244	0.910275		0.872565	0.908142		0.293348		0.68416	0.571566		0.546187
		0.673596	0.984905	0.998029	0.949636		0.79981	1.23146		0.637949		0.699201	1.06314		0.263414
		0.79649	0.994383	1.16589	0.835698		0.656274	1.13832		0.666264		0.616789	1.068		0.431012
		1.17957	1.29191	0.808514	0.979215		0.577225	1.46283		0.656679		0.683653	1.08103		0.316304
		0.715416	0.909622	0.882112	1.06915		0.621334	0.991861		0.411753		0.844224	1.36134		0.423531
		1.0004	0.69948	0.803985	1.18408		0.622494	0.937657		0.349134		0.545905	0.910411		0.425865
		0.774041	1.25503	0.873837	0.791409		0.576371	0.96981		0.965428		0.626584	0.533387		0.549479
		0.890399	0.858802	0.752186	0.906364		0.576959	0.752442		0.755644		0.680529	0.932383		0.44697
		1.14268	0.876405	1.33914	0.569356		0.688683	0.994803		0.5		0.631125	1.2234		0.633806
		0.784779	0.881701	1.26776	1.43415		0.303228	1.33087		0.568372		0.430528	0.977719		0.419369
		0.570953	0.632603	0.858745	0.775052		0.709171	1.40704		0.608117		0.55641	0.630178		0.397161
		1.11309	0.983105	0.625485	0.933723		0.429889	0.884699		0.62346		0.867376	0.805773		0.540675
		1.18181	0.818097	0.906444	1.16361		1.01393	0.941235		0.717071		0.563814	1.16583		0.458367
		0.940944	0.8929	0.927172	1.3693		0.760877	1.06899		0.748527		0.823531	0.51881		0.505311
		0.779509	0.499219	1.22861	0.619768		0.61765	0.544935		1.14218		0.343387	0.791639		0.488324
		0.741397	1.11	0.588021	0.829323		0.567586	1.1302		0.657376		0.640064	0.896929		0.44631
		0.683798	0.906213	0.799822	1.47645		0.367369	0.877798		0.68725		0.857978	0.629226		0.581725
		0.624145	0.671342	0.97897	1.23792		0.547328	1.00867		0.947327		0.679946	0.826715		0.585799
		0.576947	0.738609	0.829587	1.43721		0.428669	0.844121		0.713712		0.778332	1.16389		0.595776
		0.913642	0.94711	0.713275	0.674197		0.618583	1.00788		0.325883		0.649232	0.791243		0.662714
		0.645221	0.574178	0.874207	0.627492		0.580348	0.925628		0.743178		0.776539	1.11842		0.257188
		0.683781	0.908088	0.849897	0.960336		0.516881	0.637736		0.834769		0.569107	1.01216		0.491629
		0.743353	0.840219	1.1356	1.2125		0.712022	0.894422		0.815945		0.948215	0.763964		0.348333
		0.693561	0.848218	0.644804	0.891437		0.902703	0.894851		0.654606		0.79436	1.0516		0.668249
		0.603177	1.03732	0.748703	1.45004		0.840641	1.48116		0.432548		0.560001	1.02207		0.513531
		0.834406	0.768723	0.888331	0.822547		0.834402	1.00084		0.453432		0.843862	0.653936		0.75151
		0.441369	0.814045	0.530112	0.669577		0.607003	1.03548		0.672531		0.66409	0.846457		0.664679
		0.635685	1.27125	0.583766	1.50836		0.569667	1.23349		0.540947		0.653468	1.11264		0.925456
		0.48887	1.23077	0.683518	1.15405		0.761369	0.695449		0.613905		0.744654	0.989561		0.481278
		0.603744	0.837646	0.758698	0.859138		0.767719	0.915414		0.312442		0.445328	0.669457		0.442212
		0.341596	1.17709	0.545943	0.785691		0.743045	1.36253		0.66885		0.915492	0.837204		0.554607
		0.535882	0.799799	0.66022	0.971208		0.787904	1.02715		0.700808		0.656864	0.744568		0.526941
		1.05687	0.668484	1.07335	0.862159		0.858847	0.852823		0.599405		0.580831	1.40762		0.49171
		0.879758	0.989932	0.601976	0.763398		0.420736	0.725898		0.351872		0.288013	1.55699		0.404663
		0.835039	1.16253	0.335357	0.850761		0.524001	0.849128		0.547062		0.365932	1.504		0.645884
		1.03822	1.01207	0.901403	1.21326		0.531327	0.856889		0.615552		0.391152	1.2254		0.36997
		0.986266	1.17839	0.605128	1.02542		0.703243	0.824894		0.705806		0.629745	1.10102		0.656284
		0.795574	0.865663	0.496565	0.962724		0.616975	1.36099		0.47853		0.305529	1.10504		0.423946
		0.524531	1.20626	0.755034	0.577799		0.562246	0.954411		0.496871		0.620056	1.23654		0.356762
		0.790075	1.1561	0.500737	0.853928		0.75632	0.75		0.598405		0.501318	1.15581		0.527737
		1.06868	1.20436	0.572501	0.673961		0.369756	0.707255		0.545845		0.404388	0.988879		0.542623
		0.627092	0.966852	0.589986	0.614671		1.02504	1.26825		0.586722		0.500457	1.08797		0.365813
		0.563051	1.43098	0.494941	0.763028		0.963511	0.816881		0.451464		0.755222	1.10938		0.229114
		0.864031	1.38239	0.818532	0.851865		0.541764	0.683705		0.726702		0.493084	1.02836		0.563724
		0.407658	1.51044	0.432996	0.720717		0.678666	0.79463		0.446531		0.325678	1.08085		0.444704
		0.908028	1.16694	0.649859	0.805501		0.510589	0.475551		0.724446		0.530333	0.884112		0.488023
		1.05044	1.31784	0.891115	0.83218		0.498621	1.24368		0.645714		0.718608	1.33712		0.528574
		0.969443	1.38264	0.605012	0.753466		0.589744	1.01962		0.629675		0.661013	1.3838		0.405748
		1.03577	1.82889	0.817243	1.16368		0.697501	0.420203		0.716383		0.605054	1.02566		0.39138
		0.487878	1.09051	0.967108	0.966977		0.64246	0.979725		0.61987		0.488895	1.14795		0.20073
		0.960934	1.47764	0.721111	1.27778		0.70205	0.709307		0.547914		0.660922	0.708618		0.298706
		0.855717	0.884679	0.890743	0.645673		0.469263	1.02397		0.428818		0.479839	1.0759		0.760645
		0.998164	0.964902	0.476279	0.692324		0.674637	1.16884		0.670295		0.456157	1.08576		0.630159
		1.19288	1.43421	0.675508	0.516197		0.605833	0.77038		0.491065		0.612642	1.02868		0.731863
		0.815017	1.31563	0.687658	0.655057		0.761399	0.656187		0.580228		0.593641	0.885374		0.616436
		0.338768	1.04485	1.10047	1.08945		0.761277	0.961434		0.272477		0.689959	1.13514		0.3253
		0.817459	1.1018	0.801306	1.06726		0.455634	1.0725		0.411257		0.55373	1.04616		0.398566
		0.729811	1.20034	1.16081	0.789726		0.509415	0.884094		0.616291		0.400934	1.01608		0.571284
		1.27349	1.13523	1.03791	0.991854		0.57038	0.894356		0.382576		0.307427	0.895774		0.384771
		1.21069	0.998091	1.06718	0.753241		0.344174	0.905545		0.602308		0.514145	1.1989		0.697508
		0.848069	1.44944	0.838465	0.675586		0.445284	0.832714		0.550799		0.34863	1.25608		0.326229
		1.1672	1.25825	0.9198	0.725878		0.451782	0.733549		0.357984		0.63425	0.724417		0.385841
		0.661634	1.03434	0.692416	0.456211		0.312873	0.956054		0.649671		0.725736	0.914132		0.37466
		0.558057	1.51589	0.838603	0.899015		0.61302	0.773967		0.739035		0.408479	0.714975		0.298796
		0.87895	1.04915	0.815428	0.910402		0.593191	1.0058		0.736091		0.455384	1.1224		0.305907
		0.871505	0.940789	0.916384	0.976088		0.583121	1.03018		0.694361		0.692441	1.41013		0.278555
		0.854882	0.825712	0.868209	1.20727		0.697292	0.912699		0.790951		0.738428	1.06797		0.266851
		1.09521	0.861758	0.783442	0.755481		0.604836	0.75091		0.756103		0.234703	1.14745		0.328304
		0.774648	1.09173	0.951496	0.515449		0.964699	0.921236		0.512938		0.437943	0.896415		0.364884
		0.36308	1.3235	0.909065	0.721511		0.394754	0.500942		0.401273		0.474475	1.12549		0.260529
		0.522202	1.32779	1.0761	0.640699		0.463624	1.22918		0.598031		0.577585	1.13536		0.310723
		0.608125	0.895472	1.13484	0.400018		0.536926	1.14735		0.301131		0.770121	0.578212		0.333428
		1.20536	0.907018	0.782902	0.682101		0.696479	0.797567		0.642554		0.692639	0.859689		0.20242
		0.708166	0.956287	1.23328	0.702122		0.986337	1.1019		0.820445		1.0314	0.728625		0.411718
		0.538063	0.961004	0.721364	0.871522		0.597933	0.83858		0.509016		0.620729	0.89045		0.245662
		0.696505	0.914014	0.320917	0.875424		0.431454	0.761367		0.459067		0.956331	0.492379		0.327367
		0.868222	0.711935	0.694752	0.673498		0.541108	0.781855		0.68093		0.80226	0.978105		0.351817
		0.802149	0.912068	0.894244	0.576821		0.66337	0.890739		0.432317		0.362858	0.764259		0.56068
		1.17165	0.835933	0.913874	0.898591		0.69025	1.01706		0.7721		0.438171	0.833675		0.194179
		0.910784	0.927281	1.03872	0.5073		0.423222	0.630254		0.640419		0.760682	0.763548		0.25636
		0.894549	0.926281	0.648732	0.770788		0.465546	0.732328		0.661478		0.694494	1.02421		0.334393
		1.10021	1.10691	0.6908	0.699457		0.91415	1.02164		0.539962		0.53612	0.941519		0.425438
		0.91054	0.943683	0.568233	0.43097		1.24601	0.781284		0.642017		0.831901	0.746507		0.279505
		0.741907	0.795171	0.583482	0.769806		0.698339	0.814601		0.446545		0.483267	0.690142		0.209694
		0.835298	0.669008	0.755571	0.986914		0.721489	1.04168		0.6948		0.545461	0.953886		0.397586
		0.869816	0.917339	0.840995	0.521193		0.667729	0.733417		0.545352		0.484584	0.919214		0.37794
		0.793225	0.759035	0.657579	0.835614		0.635828	1.18882		0.81653		0.885479	1.21458		0.404481
		1.0502	0.59883	0.836332	0.96794		0.828633	0.658919		0.617826		0.559087	0.88261		0.457951
		0.6668	0.884862	0.702221	0.958942		0.878951	0.803865		0.606023		0.452661	1.00652		0.701006
		0.987136	0.584705	0.802931	0.934676		0.667465	0.80772		0.516803		0.599377	1.21263		0.382779
		0.986594	0.841844	0.691867	1.29003		0.554614	0.933265		0.70964		0.74377	0.989299		0.604993
		0.647484	1.00814	0.637024	1.05211		0.497978	0.957444		0.189902		0.579767	1.33972		0.604776
		0.536732	0.740797	0.995984	1.17818		0.340484	1.02697		0.610148		0.54323	1.06485		0.731986
		0.3518	0.999661	1.19244	1.08434		0.406419	0.784826		0.384228		0.488907	1.25983		0.576873
		0.564941	1.15926	0.280723	0.397629		0.584144	0.927201		0.537232		0.534047	1.58319		0.566105
		0.644442	0.818234	1.07939	1.12464		0.474768	1.20253		0.490348		0.620399	1.16624		0.504636
		1.05707	0.792101	0.558352	1.12302		0.548263	0.7375		0.602052		0.214632	1.15301		0.5848
		0.796674	1.00274	1.28552	0.884848		0.948357	1.33788		0.539478		0.35735	0.868553		0.588801
		0.459066	1.13562	0.511515	1.05377		0.438703	0.992799		0.576164		0.305744	1.30852		0.355447
		0.454913	0.802064	0.650212	0.567411		0.560172	0.814759		0.552734		0.868379	0.932958		0.199925
		0.57933	0.900049	0.375858	0.730808		0.806046	0.812342		0.383885		0.46145	1.27708		0.407349
		0.807254	0.668588	0.674455	0.543496		0.565928	0.981393		0.443151		0.696489	1.2573		0.688904
		0.518995	0.996237	0.608022	0.902536		0.604773	0.98217		0.557834		0.456466	1.02399		0.334184
		0.58071	0.948278	0.798493	1.47025		0.503116	1.04846		0.543646		0.355	1.29608		0.534588
		1.46936	1.14146	0.787579	1.29605		0.410859	0.931587		0.666974		0.369046	1.2756		0.424189
		1.13637	0.986685	0.747308	1.542		0.772858	0.939619		0.555121		0.541859	1.50321		0.398835
		1.45475	1.22376	0.728868	1.14931		0.762657	1.03836		0.466372		0.513493	1.53576		0.377944
		0.791948	0.985269	0.41692	1.17443		0.516076	1.04007		0.668471		0.675363	0.94903		0.467593
		0.856073	1.63452	0.846051	1.08666		0.376486	1.17214		0.472926		0.872062	0.944758		0.574652
		0.891498	1.0996	0.526267	1.16553		0.968093	1.02172		0.732121		0.946596	1.30072		0.603245
		0.714881	0.771695	0.510363	0.924912		0.594379	0.818248		0.401045		0.5152	1.22913		0.452538
		0.594628	1.11801	0.486188	0.9337		1.02344	1.1329		0.211277		0.747931	1.21138		0.317743
		0.668303	1.15232	0.774872	1.47992		0.750762	0.945895		0.485055		0.456263	1.30074		0.361954
		0.454416	1.14672	0.542864	0.601027		0.632165	1.06265		0.663381		0.866508	1.29774		0.267529
		1.04259	1.17035	0.274351	0.780808		0.784184	0.646745		0.716842		0.430953	0.911423		0.346484
		0.661449	0.913623	0.85034	0.931785		0.743685	0.787175		0.431035		0.694095	0.922098		0.759641
		0.778223	0.977409	1.08131	0.535372		0.880686	0.665899		0.579674		0.608225	1.25826		0.641555
		0.80571	1.20286	0.799021	0.856784		0.883544	1.14312		0.563324		0.580233	1.01053		0.466099
		0.785224	1.41499	0.882433	0.669594		0.708939	0.955859		0.592525		0.476737	1.10499		0.589171
		0.6472	1.30309	0.916459	0.777004		0.779256	1.1361		0.471347		0.185334	0.665788		0.656317
		0.834749	1.21864	0.966648	0.724796		0.79331	0.771979		0.459872		0.676667	0.958837		0.633476
		0.460705	1.20032	0.901422	1.23161		0.816973	1.02731		0.695137		0.63859	1.3003		0.933529
		0.714271	0.900533	0.749266	0.453639		0.608591	1.22793		0.661083		0.352514	1.12589		0.571138
		0.28168	1.15197	0.70084	0.759697		0.496367	1.09123		0.720425		0.811813	0.655186		1.07797
		0.568028	1.01976	0.900859	0.774166		0.84803	1.09448		0.332774		0.361183	1.17722		0.605894
		0.410275	0.908423	0.818131	0.885593		0.810319	1.11467		1.22266		0.577978	1.26146		0.926684
		0.619631	0.807199	0.918072	1.03387		0.714831	1.33183		0.704718		0.709121	1.2046		0.589992
		0.480947	0.444774	0.541392	0.72726		1.00174	1.36427		0.860732		0.662234	1.00827		0.508814
		1.08675	1.52277	0.580488	1.33525		0.614332	1.13653		0.61399		0.472676	1.18452		0.347422
		0.628873	0.812777	0.592783	0.887092		0.867659	1.32451		0.547226		0.626416	0.890151		0.369146
		0.426954	0.896842	0.45985	0.521379		0.651146	0.948971		0.995709		0.553915	0.776947		0.500706
		0.774446	0.865627	0.859744	0.950622		0.610448	1.05878		0.736409		0.671602	0.823046		0.676584
		0.911834	1.39205	0.814211	0.248685		0.773518	1.18901		0.817134		0.534333	0.85567		0.547245
		0.665223	1.03466	0.904948	1.0486		0.331193	0.985303		0.645605		0.445484	0.924728		0.562519
		0.769976	1.01776	1.12955	1.26284		0.870767	0.782039		0.833491		0.55396	0.8988		0.724277
		1.12948	1.37503	0.808116	0.807998		0.588463	1.18988		0.700947		0.907106	0.564649		0.292717
		0.755336	0.910614	0.782965	0.902397		0.483937	0.708381		0.765985		0.324908	1.22533		0.720597
		0.842041	0.99828	0.968642	0.652504		0.547116	1.47932		0.85202		0.578712	1.25982		0.788379
		0.690594	1.16999	0.865683	0.704973		0.446019	0.860089		0.677836		0.614285	0.82818		0.674416
		0.543608	0.841371	0.716907	0.521227		1.01296	0.589718		0.737772		0.210261	0.801057		0.81395
		0.505878	0.968756	1.05751	0.724496		0.42217	0.948474		0.951044		0.486458	0.769357		0.794153
		0.390771	1.08543	1.16719	0.538228		0.395702	1.10367		0.649569		0.556938	1.14422		0.420413
		0.63272	1.37107	0.962043	0.776246		0.53339	0.93133		0.562759		0.285443	1.25666		0.503092
		0.695667	0.950623	1.16795	0.524834		1.0195	1.08727		0.557747		0.743437	0.971006		0.386312
		0.988666	1.53518	0.646112	0.700228		0.240521	0.981021		0.666851		0.472933	0.903259		0.895034
		0.56585	1.45226	1.00337	0.875472		1.08982	0.706773		0.877837		0.247635	1.05389		0.434023
		0.739509	0.990688	0.739635	0.372703		0.584073	0.703851		0.700015			1.09429		0.737688
		0.957082	1.17289	1.26167	0.711201		1.0544	0.949834		0.871789			0.911669		0.749115
		0.413527	1.12949	0.589348	1.06567		0.526421	0.836706		0.749			0.93942		0.672982
		0.894423	1.19278	1.07787	0.502168		0.57752	1.10735		0.596701			0.817368		0.769684
		0.443602	1.0342	1.05109	0.664374		0.38438	0.758317		0.940171			0.907534		0.894564
		0.999731	1.14082	0.74164	0.88411		0.422712	1.14581		0.537186			1.01091		0.991932
		0.600683	0.892189	0.762109	1.0364		0.502146	0.820667		0.761002			1.08172		0.640563
		1.25562	0.615502	0.635824	0.981382		0.458338	0.957218		0.792531			1.41625		0.578762
		0.817678	0.359032	0.932012	1.28314		0.617158	1.2676		0.910337			0.954498		0.414955
		0.642506	0.971898	0.895097	1.2652		0.892104	0.863229		0.864793			0.61059		0.593194
		1.27937	0.763371	1.05281	0.339947		0.758509	1.00836		1.02217			1.13548		0.709472
		0.740797	1.25916	0.730775	0.713264		0.623388	0.76957		0.691534			1.06673		0.788466
		0.931234	0.992856	0.784331	1.14714			0.729296		0.654695			0.596457		0.788798
		1.00235	1.03702	1.03828	1.29721			0.720212		0.624627			0.649828		0.446973
		0.963486	0.81554	0.683672	1.03317			1.03981		0.675639			1.0297		0.527517
		0.715524	1.7705	0.706704	0.83745			0.672451		0.675668			1.34511		0.616279
		0.711835	0.333685	0.922376	0.710791			1.08278		0.314424			0.996294		0.62724
		0.676996	0.643709	1.24639	0.385173			0.389265		0.573785			1.0769		0.62218
		0.484322	0.877217	1.13816	0.788022			0.834503		0.878639			1.3335		0.538376
		0.873741	1.37122	1.09148	0.701722			1.02309		0.357316			1.0902		0.621502
		0.35838	1.51779	0.278446	1.04868			0.748141		0.69316			0.955353		0.975697
		0.700186	1.09195	0.706116	0.693271			0.789627		0.488106			1.20058		0.540589
		0.57938	1.24886	0.593955	0.971382			0.990213		0.902614			0.867835		0.899918
		0.567397	0.434985	0.703057	0.833821			0.819637		0.584174			1.15634		0.547619
		0.825793	0.824527	0.966695	0.780923			0.853969		0.616855			1.16843		0.913107
		0.450671	0.876453	0.76135	0.636945			0.896297		0.493274			0.985332		0.722344
		0.454438	0.932496	0.760866	0.721662			1.02021		0.605443			1.06161		0.791124
		0.636241	0.656114	0.566345	0.477129			0.536903		0.646123			0.968614		0.802969
		0.473077	0.797622	1.05867	0.323984					0.41135			1.47346		0.68341
		0.654659	0.852047	1.09025	0.673649					0.505463			1.00245		0.500035
		1.16008	1.11887	0.727752	0.737287					0.690227			1.04954		0.400296
		0.73996	0.851764	0.890257	0.41664					0.488789			1.07852		0.572107
		0.806233	0.588529	0.909045	0.24051					0.757282			0.87079		0.3648
		0.938093	0.896469	0.646149	0.762669					0.567965			0.853851		0.656892
		0.484048	0.317455	0.986776	0.839937					0.966247			0.819659		0.831067
		0.775948	0.994764	0.419733	0.661432					0.571196			1.12331		0.623183
		0.850401	0.803062	0.646526	0.778274					0.847766			1.06728		0.61073
		0.71808	0.846017	0.802976	0.779175					0.563834			1.48557		0.621664
		0.451631	0.873452	0.858993	0.817113					0.451198			1.24893		0.511524
		0.801091	0.755435	1.02998	0.954414					0.502174			0.911709		0.889887
		1.12639	0.745666	1.19953	0.750958					0.570714			1.01297		0.411101
		0.947497	1.15238	0.478743	0.553449					0.576198			0.822852		0.470565
		0.649295	0.687082	0.710594	1.31141					0.443488			1.08058		0.473995
		0.500345	0.294112	0.816586	0.724771					0.427683			1.11919		0.614175
		0.48162	0.938036	0.37081	0.656389					0.806466			0.82191		0.897976
		0.444634	0.631778		0.707413					0.805532			1.15015		0.381342
		0.654533	0.984205		1.17723					0.737594			1.10544		0.81595
		0.58487	0.537009		0.926985					0.406973			1.04953		0.373644
		0.66304	0.567367		1.04867					0.372896			1.24107		0.940939
		0.622567	0.938014		0.659608					0.488468			1.11079		0.669433
		0.779511	0.818776		1.41699					0.594033			0.898264		0.745573
		0.650796	0.82981		0.8803					0.535085			1.25983		0.384897
		0.790639	0.969536		1.35476					0.670947			1.04357		0.359271
		0.54031	0.896891		0.879526					0.644473			1.14542		0.53861
		0.629568	0.735437		0.686896					0.522433			0.966753		0.560787
		0.554424	0.884177		1.13541					0.636247			1.03977		0.730088
		0.664714	0.854029		0.994505					0.580828			1.49511		0.654263
		0.632765	0.837262		1.08271					0.194522			0.771008		0.515823
		0.549424	0.860852		1.06487					0.398023			0.926257		0.295389
		0.320252	0.680532		1.10434					0.454215			1.01064		0.538052
		0.490929	0.979656		1.26327					0.267047			1.26078		0.894775
		1.05411	0.771901		0.528642					0.363984			1.44801		0.456442
		0.853913	0.745006		0.911534					0.443223			1.09387		0.474638
			0.45657		1.09036					0.719433			0.492819		0.996388
			1.24118		0.779945					0.954435			1.31777		0.83132
			0.820882		0.593566					0.598263			1.38488		0.511802
			1.34566		0.976459					0.481152			1.10804		0.887784
			1.28055		1.04476					0.686198			1.16828		0.451894
			0.971967		0.887875					0.557513			1.21218		0.349978
			1.13158		0.754833					0.74803			0.885624		0.594002
			0.806146		1.23598					0.888294			0.924962		0.651129
			0.814124		0.467277					0.789312			0.85721		0.591272
			0.754389		1.02606					0.752228			0.78253		0.36332
			0.585629		0.795815					0.833761			1.0865		0.545266
			0.692604		0.913615					0.79747			1.01568		0.770938
			0.293578		0.679859					0.789438			0.916072		0.375958
			0.941277		0.509932					0.691269			0.89242		0.390624
			1.0368		0.758997					0.67708			1.089		0.456366
			1.03548		1.04863					0.702963			1.05968		0.872897
			0.970534		0.635243					0.813584			0.99807		0.949287
			0.769621		0.855917					0.703294			1.04154		0.686031
			0.816102		0.732175					0.199015			1.04691		0.605682
			1.06099		0.920309					0.596289			1.09586		0.557971
			0.939587		0.62158					0.705609			1.05365		0.888893
			1.11672		0.871163					0.519566			0.854814		0.517532
			0.424879		1.09874					0.229562			1.14874		0.34862
			1.28326		0.839676					0.547835			0.676649		0.615823
			1.19699		0.705393					0.417301			0.727604		0.331139
			0.999382		1.15514					0.778648			0.920489		0.40876
			1.40368		0.603537					0.533316			0.977264		0.496873
			1.56456		1.05802					0.680339			0.893254		0.362654
			1.20143		0.458739					0.604353			0.97011		0.38106
			1.22272		0.590568					0.441586			0.884861		0.474354
			0.721926		0.999619					0.351818			0.608714		0.439259
			1.10639		0.885691					0.767804			0.951287		0.552586
			1.17793		0.752218					0.672185			0.799076		0.483117
			0.91069		0.669422					0.725934			0.792183		0.2669
			0.906607		0.592084					1.00725			0.518036		0.219813
			1.0752		0.699479					0.991374			1.04333		0.355406
			1.051		0.624299					0.794301			0.902117		0.40949
			1.06382		0.470659					0.771066			0.675616		0.486482
			1.05019		1.45953					0.861083			0.94779		0.364149
			0.354469		0.903138					0.580708			0.798249		0.347188
			0.875352		1.22015					0.543972			1.17824		0.490392
			0.977762		1.1363					0.460979			0.968045		0.320522
			0.88397		1.59807					0.531462			1.01675		0.404443
			1.18487		1.21618					0.649638			1.07862		0.279111
			0.884936		0.943957					0.629044			0.779477		0.529239
			0.791482		1.30735					0.825691			0.966307		0.427119
			1.11647		0.702699					0.866325					0.383228
			0.946388		0.813209					0.955704					0.417639
			0.810033		1.05022					0.636929					0.22959
			1.25233		0.615152					0.588854					0.511268
			0.572079		0.840106					0.647915					0.331193
			0.963441		0.932437					0.604389					0.518406
			1.01232		0.861268					0.676518					0.315135
			1.11361		0.660087					0.787849					0.252125
			1.20942		0.677143					0.40398					0.380366
			0.976511		1.02655					0.600987					0.516477
			0.583219		0.640496					0.453162					0.458034
			0.981575		0.61944					0.719641					0.424892
			0.790938		0.763428					0.465294					0.432789
			0.727628		0.889765					0.838846					0.503209
			0.94538		0.91846					0.64562					0.556092
			1.02846		1.17283					0.589574					0.475478
			0.838276		0.719381					0.602401					0.469621
			0.914247		0.728725					0.853092					0.272706
			0.552685		0.905913					0.3636					0.555075
			1.0585		0.964915					0.52244					0.306798
			1.03131		0.889689					0.664992					0.736465
			1.17509		0.937659					0.776376					0.451004
			0.805667		0.688924					0.809716					0.493188
			0.921259		0.751514					0.85358					0.496844
			0.910227		0.944589					0.498209					0.447229
			1.02913		0.893843					0.764472					0.390446
			1.03879		0.869339					0.518237					0.424731
			1.07753		0.772019					0.368849					0.359372
			0.879287		0.734129					0.743866					0.472317
			1.17859		0.933781					0.54513					0.653023
			0.946612		0.633001					0.661112					0.463708
			1.2112		0.666855					0.654254					0.414865
			1.05617		0.76239					0.614838					0.623036
			0.855742		1.12287					0.64382					0.293218
			1.03735		1.48296					0.746303					0.528132
			0.779356		0.840712					0.714984					0.498501
			1.31038		1.03228					0.459668					0.468468
			1.25516		1.58731					0.77079					0.639223
			0.835809		1.50674					0.444144					0.577945
			1.00224		0.961513					0.43297					0.458218
			0.878308		1.34407					0.427165					0.373278
			1.05979		1.06981					0.604717					0.501744
			1.14515		1.28843					0.608895					0.453463
			1.04199		1.15053					1.01616					0.417884
			0.853197		1.68961					0.485026					0.601472
			1.45638		1.25562					0.482715					0.526686
			1.1534		0.900769					0.821311					0.345776
			0.720969		0.699161					0.552499					0.293212
			1.27843		0.928774					0.767794					0.528683
			1.00046		1.14156					0.780205					0.553547
			1.11656		1.11706					0.586089					0.557936
			1.18978		1.06738					0.401555					0.333649
			0.985505		0.896613					0.814041					0.477188
			0.997141		0.797527					0.566081					0.645511
			1.25819		0.93312					0.511252					0.554878
			0.72249		0.7374					0.625103					0.387123
			1.08841		0.793264					0.528264					0.332555
			0.981273		1.01335					0.62585					0.377542
			1.52828		0.58071					0.623017					0.458023
			1.04843		0.677341					0.424261					0.30177
			1.08265		1.32109					0.585339					0.324583
			1.28563		0.925153					0.532812					0.522678
			0.778371		1.04462					0.353309					0.36978
			1.04929		0.971684					0.552843					0.467009
			1.0001		1.15708					0.592398					0.456563
			0.977134		0.78865					0.514244					0.283744
			0.820229		0.987446					0.698					0.362022
			0.985661		1.23184					0.551719					0.499605
			1.0363		0.867566					0.772052					0.380029
			1.08135		1.01257					0.521148					0.41921
			0.934296		0.749893					0.673648					0.455158
			0.867853		0.961041					0.579853					0.360937
			0.807848		0.692707					0.414151					0.443027
			0.796148		1.01208					0.818168					0.334209
			0.95394		0.983819					0.738327					0.681935
			0.735202		1.0814					0.724746					0.828493
			0.867876		0.941979					0.822842					0.729323
			1.0307		0.803535					1.04561					0.76882
			0.786703		0.87873					0.979744					0.790876
			1.19619		0.975337					0.681591					0.627283
			0.804598		0.712961					0.807444					0.953691
			0.902974		0.980962					0.486158					0.538343
			1.00274		0.756888					0.740029					0.496649
			1.07944		0.572868					0.58828					0.553739
			1.1319		0.889601					0.672182					0.500413
			1.23221		1.03663					0.4719					0.543387
			1.08329		1.02771					0.789068					0.628725
			1.23899		0.609468					0.637374					0.635637
			1.16699		1.01887					0.802396					0.653541
			0.987121		0.731213					0.574757					0.373986
			1.07128		0.894135					0.654819					0.663329
			0.914618		0.9423					0.503963					0.690179
			1.43157		0.588575					0.801737					0.397694
			0.616508		0.687056					0.675808					0.758243
			1.05397		0.805611					0.814665					0.701438
			0.902102		0.763689					0.832867					0.645291
			0.369401		1.19781					0.84043					0.604718
			1.31146		0.454749					0.543348					0.6944
			0.883044		1.19926					0.207152					0.544816
			0.918622		0.907204					0.434201					0.774897
			0.730661		0.746573					0.835165					0.946474
			0.883562		1.2123					0.460737					0.637404
			1.15057		0.695926					0.44517					0.449611
			1.05019		0.56703					0.497715					0.896609
			0.687724		0.930333					0.800964					0.533887
			1.03868		0.596659					0.631663					0.731079
			1.09171		0.577575					0.342612					0.919724
			0.971001		0.73242					0.443817					0.531258
			1.17196		1.31956					0.620791					0.467084
			0.904883		0.717493					0.460317					0.802679
			0.853654		0.86409					0.810365					0.769367
			1.04436		1.04522					0.444391					0.595874
			0.362585		0.915949					0.527136					0.714383
			1.28359		0.849921					0.639447					0.685671
			1.01907		0.591509					0.817952					0.384103
			0.892338		0.55037					0.6229					0.633246
			0.625273		0.841369					0.513725					0.37531
			1.2373		0.759889					0.259663					0.644652
			1.00746		0.723054					0.787735					0.316911
			1.07073		1.00096					0.391245					0.755218
			1.01368		0.955508					0.618246					0.680532
			0.520085		0.963698					0.725539					0.387572
			1.08376		1.16991					0.739331					0.633953
			0.740749		1.00458					0.439292					0.618617
			0.529214		0.917714					0.272092					0.546523
			1.16896		0.543773					0.617377					0.632394
			1.06764		1.02425					0.515069					0.644499
			0.692033		1.08728					0.717644					0.626148
			0.967514		0.955916					0.613386					0.565554
			1.01174		1.07898					0.453045					0.80527
			0.972447		0.884068					0.75463					0.374381
			0.298008		1.03817					0.606073					0.495218
			0.74579		0.67452					0.58785					0.450508
			0.837724		1.35611					0.755587					0.355217
			0.902138		1.26496					0.675126					0.41607
			1.25779		0.939818					0.702419					0.581784
			0.80355		1.09044					0.744938					0.585707
			1.21252		1.10342					0.344322					0.358907
			1.56539		1.06763					0.840783					0.453892
			0.739906		0.85253					0.675935					0.473895
			1.08049		0.834445					0.453604					0.316293
			1.01523		0.430543					0.475315					0.510281
			1.08872		0.711451					0.692048					0.441832
			1.12996		0.85583					0.567647					0.488134
			1.10536		0.776368					0.316605					0.5885
			0.959829		1.43592					0.708637					0.372739
			1.11343		1.43279					0.70205					0.364024
			0.959311		0.963843					0.61264					0.183419
			1.46467		0.404767					0.375489					0.273603
			1.27148		0.80961					0.55122					0.733981
			1.09404		0.975812					0.615285					0.601653
			1.13283		0.749876					0.722006					0.690441
			1.02218		0.569878					0.472991					0.309953
			0.892018		0.707284					0.511667					0.57894
			0.918299		0.921822					0.601564					0.342074
			1.38194		0.582358					0.55925					0.500277
			1.05411		0.888024					0.573285					0.298232
			0.499058		0.758413					0.430209					0.358884
			1.12905		0.852484					0.772375					0.385679
			1.03461		0.692613					0.456421					0.330384
			0.834815		0.844455					0.749192					0.404725
			0.848942		0.874422					0.635254					0.444244
			0.809123		0.736557					0.441852					0.386973
			1.00223		0.329795					0.72817					0.353801
			1.08264		0.870467					0.56429					0.714219
			0.806418		0.654352					0.425012					0.570405
			0.796143		0.66001					0.670031					0.316408
			0.98226		1.1913					0.642339					0.511175
			0.656182		0.842496					0.504989					0.556313
			0.99824		0.792331					0.559283					0.657231
			0.68838		1.02351					0.402422					0.624684
			1.05828		0.729578					0.274913					0.233601
			0.799624		0.96972					0.401741					0.489289
			1.06959		0.940978					0.589087					0.695543
			0.836122		0.802361					0.622762					0.6637
			1.20411		0.885051					0.369425					0.654704
			0.873133		1.33789					0.601857					0.59677
			0.886634		1.20272					0.547117					0.508913
			0.825899		0.625058					0.348371					0.681701
			1.11012		0.683278					0.63629					0.469272
			1.16892		0.763038					0.750798					0.420506
			1.2531		1.24187					0.485364					0.759995
			0.990333		0.730609					0.856516					0.570855
			1.44779		0.60214					0.602024					0.708992
			0.632901		0.864435					0.765182					0.624289
			0.876882		0.97466					0.606539					0.805321
			0.809461		0.516475					0.610745					0.539498
			0.715093		1.26707					0.741093					0.546879
			0.731123		0.816381					0.83787					0.428802
			0.827679		1.08806					0.853098					0.517819
			0.620926		0.875604					0.578939					0.429391
			1.08075		0.927692					0.765897					0.504414
			1.00171		0.709639					0.707405					0.563387
			0.966892		0.862938					0.881086					0.348177
			1.11691		0.996719					0.637435					0.744093
			0.881295		0.68588					0.674087					0.656004
			0.847471		0.893982					0.700942					0.439065
			0.98805		0.941957					0.620097					0.324646
			0.389139		0.748144					0.583757					0.544925
			0.748215		0.618586					0.64957					0.595503
			1.14312		0.635932					0.458224					0.612538
			0.967652		0.689179					0.430483					0.418217
			0.835708		0.938471					0.397679					0.577854
			0.714724		0.690211					0.66295					0.64685
			0.815266		0.870473					0.400799					0.645466
			0.694052		0.857001					0.525065					0.57805
			0.930785		0.906794					0.336069					0.375137
			1.3334		0.75552					0.682735					0.487681
			0.715306		0.617132					0.520995					0.407905
			0.556991		0.669683					0.608356					0.519798
			0.469034		1.13926					0.689897					0.197354
			1.14831		0.55588					0.582112					0.36787
			0.740739		0.932058					0.85955					0.277508
			0.836297		0.794178					0.602218					0.389451
			0.842142		0.527776					0.68373					0.488498
			0.665679		0.770994					0.431438					0.525691
			0.819847		0.759802					0.569181					0.771967
			0.834931		0.755675					0.379906					0.501065
			0.965489		1.01713					0.824344					0.315491
			0.830026		0.847843					0.647049					0.683133
			1.03243		1.11657					0.651781					0.864232
			0.698936		1.27904					0.583184					0.662422
			0.974464		0.986661					0.277838					0.348322
			0.744536		0.798781					0.838524					0.471495
			0.810239		1.22669					0.7065					0.39606
			0.819601		0.68837					0.739823					0.367774
			0.40587		1.06809					0.535752					0.266161
			1.05581		1.0949					0.652769					0.643387
			0.667371		1.18595					0.573162					0.431805
			0.47057		0.626131					0.628154					0.574068
			1.09572		0.841513					0.589172					0.466898
			1.35771		1.03138					0.396686					0.650383
			0.454816		1.25116					0.56662					0.334277
			0.721859		0.506687					0.767894					0.52049
			1.14873		0.784964					0.62033					0.501069
			1.02967		1.55205					0.503349					0.364585
			0.903453		1.06752					0.546712					0.663118
			0.921243		1.22653					0.791324					0.552222
			0.959347		1.38518					0.904392					0.58168
			1.1142		0.652594					0.28017					0.508664
			1.0042		0.965438					0.727664					0.522519
					0.7352					0.576217					0.676302
					1.41731					0.521125					0.503121
					0.938066					0.856827					0.690424
					0.76485					0.845111					0.540694
					0.936341					0.577714					0.657127
					1.08041					0.515446					0.444264
					0.86444					0.465238					0.67133
					1.00077					0.470782					0.913111
					1.32465					0.588519					0.534682
					0.862781					0.805797					0.521901
					0.95086					0.586446					0.508245
					0.82172					0.478257					0.477443
					0.595771					0.467619					0.597123
					1.07844					0.525885					0.426068
					0.807305					0.547033					0.488171
					0.941212					0.533482					0.641679
					0.625562					0.524597					0.689006
					0.779564					0.418239					0.597077
					0.912256					0.582817					0.600203
					0.954426					0.555733					0.534294
					0.63868					0.244428					0.529944
					1.03078					0.943985					0.378063
					0.683156					0.610512					0.517758
					0.704708					0.627032					0.405646
					0.619694					0.430206					0.382882
					0.734195					0.497504					0.229566
					0.571969					0.347471					0.314418
					1.02648					0.684314					0.531269
					0.969194					0.347047					0.672432
					1.11759					0.525382					0.456631
					1.15014					0.649395					0.447963
					1.39238					0.315014					0.332757
					0.594327					0.786163					0.547722
					0.884749					0.488962					0.554451
					0.728472					0.341575					0.481123
					0.991755					0.651926					0.459348
					1.10663					0.395594					0.422809
					0.967294					0.482246					0.442525
					0.84678					0.168715					0.436328
					0.979022					0.583252					0.580012
					0.560618					0.899813					0.461228
					1.03591					0.340807					0.770298
					1.24159					0.617021					0.301313
					0.796665					0.249594					0.411897
					0.920143					0.715084					0.448473
					0.853662					0.626022					0.654233
					0.895634					0.43983					0.971557
					0.543324					0.60287					0.585774
					1.73852					0.426724					0.339665
					0.997768					0.320623					0.5563
					0.633318					0.757097					0.405817
					0.983049					0.644787					0.432434
					0.920277					0.407933					0.650697
					0.755719					0.683652					0.550659
					0.896851					0.548567					0.519611
					0.958348					0.244309					0.420567
					1.10792					0.478524					0.565798
										0.456254					0.225703
										0.722473					0.414337
										0.515287					0.396266
										0.443648					0.543636
										0.913826					0.601589
										0.436731					0.734858
										0.655694					0.686148
										0.3243					0.506036
										0.291425					0.62259
										0.543041					0.35378
										0.559502					0.562477
										0.471478					0.558445
										0.601699					0.433784
										0.558946					0.457713
										0.382616					0.511958
										0.84445					0.418487
										0.875243					0.512407
										0.689183					0.452569
										0.510185					0.478543
										0.549314					0.647082
										0.709161					0.478336
										0.644445					0.506698
										0.591117					0.578877
										0.553663					0.349284
										0.639179					0.3251
										0.536023					0.30555
										1.19496					0.288996
										0.682944					0.509072
										0.76454					0.353954
										0.977012					0.641821
										0.438405					0.277653
										0.38454					0.27001
										0.766812					0.337048
										0.87388					0.448383
										0.554154					0.336642
										0.482032					0.481186
										0.754209					0.352548
										0.407673					0.276927
										0.704614					0.467624
										0.928872					0.379172
										0.752332					0.167865
										0.715994					0.556966
										0.486583					0.323499
										0.705658					0.318694
										0.900406					0.340502
										0.783614					0.36344
										0.90038					0.290981
										0.836177					0.419452
										0.697505					0.450087
										0.728471					0.387074
										0.54252					0.309017
										0.757209					0.318668
										0.626558					0.482697
										1.10206					0.398612
										0.643838					0.54388
										0.712438					0.723679
										0.862051					0.742985
										0.898039					0.283857
										0.660589					0.443651
										0.612089					0.608069
										0.39193					0.261371
										0.574696					0.400166
										0.7951					0.370864
										0.728794					0.289996
										0.842221					0.407566
										0.347047					0.249418
										0.541635					0.273461
										0.652379					0.36361
										0.748495					0.308498
										0.50519					0.406205
										0.806197					0.556752
										0.708549					0.521535
										0.734183					0.379614
										0.809483					0.190608
										0.741834					0.333676
										0.451378					0.490266
										0.473028					0.611617
										0.658303					0.288632
										0.943888					0.533545
										0.913397					0.208662
										0.637388					0.314118
										0.478976					0.559553
										0.412523					0.352308
										0.557642					0.520856
										0.791551					0.25564
										0.585941					0.345957
										0.782637					0.395177
										0.447414					0.196673
										0.689152					0.344798
										0.405044					0.403056
										0.643428					0.467355
										0.670544					0.448627
										0.451626					0.473468
										0.581346					0.247413
										0.824133					0.513478
										0.501453					0.351229
										0.657509					0.323107
										0.584312					0.458224
										0.436536					0.429279
										0.712083					0.717763
										0.563571					0.544327
										0.635524					0.506324
										0.344471					0.407867
										0.822967					0.509763
										0.554162					0.640136
										0.449955					0.151256
										0.709163					0.484944
										0.72429					0.556782
										1.00839					0.450912
										0.525395					0.675119
										0.405335					0.465019
										0.248894					0.376289
										0.79495					0.544635
										0.373473					0.568185
										0.34513					0.56197
										0.455156					0.409054
										0.779844					0.510631
										0.8698					0.515472
										0.248468					0.501546
															0.274581
															0.532799
															0.482034
															0.547784
															0.203107
															0.546762
															0.668052
															0.708155
															0.524734
															0.494989
															0.336827
															0.501695
															0.540281
															0.428843
															0.32731
															0.466344
															0.516717
															0.453196
															0.552793
															0.552682
															0.60578
															0.611486
															0.634207
															0.243699
															0.614417
															0.468502
															0.351901
															0.684431
															0.912559
															0.442428
															0.525973
															0.579714
															0.658368
															0.417348
															0.525343
															0.609697
															0.684776
															0.60089
															0.383632
															0.578512
															0.588653
															0.435599
															0.335222
															0.459118
															0.393071
															0.22348
															0.579524
															0.344115
															0.703333
															0.583808
															0.511859
															0.425929
															0.628827
															0.612556
															0.451758
															0.403369
															0.764104
															0.418136
															0.277091
															0.431044
															0.434923
															0.458602
															0.215318
															0.417306
															0.462904
															0.421165
															0.715673
															0.588143
															0.191398
															0.189334
															0.343194
															0.49349
															0.26649
															0.244111
															0.843389
															0.590097
															0.698488
															0.31425
															0.634603
															0.403704
															0.501566
															0.383148
															0.596171
															0.490927
															1.06074
															0.786787
															1.02899
															0.706237
															0.533483
															0.609934
															0.701424
															0.652784
															0.751453
															0.349539
															0.52379
															0.580886
															0.578305
															0.584558
															0.526156
															0.517509
															0.494406
															0.398767
															0.615119
															0.492314
															0.490505
															0.721478
															0.373216
															0.750209
															0.597626
															0.568096
															0.495912
															0.694776
															0.516667
															0.666641
															0.650841
															0.446653
															0.759276
															0.464508
															0.562805
															0.50971
															0.53753
															0.568824
															0.527722
															0.408513
															0.35703
															0.523469
															0.621209
															0.354759
															0.560005
															0.601384
															0.50093
															0.404454
															0.563748
															0.730272
															0.63602
															0.492996
															0.381118
															0.697973
															0.557158
															0.443554
															0.46614
															0.577984
															0.336935
															0.546433
															0.762564
															0.374781
															0.550198
															0.750575
															0.533029
															0.527269
															0.384413
															0.682085
															0.582553
															0.389899
															0.519733
															0.457115
															0.385517
															0.315733
															0.419532
															0.392169
															0.26644
															0.590587
															0.473308
															0.398997
															0.403587
															0.560095
															0.430087
															0.477513
															0.411339
															0.432896
															0.596396
															0.321663
															0.411152
															0.331075
															0.415229
															0.525808
															0.418273
															0.502057
															0.38609
															0.427463
															0.339812
															0.345315
															0.246307
															0.649766
															0.408256
															0.432159
															0.361987
															0.565646
															0.302449
															0.715357
															0.188802
															0.342273
															0.424888
															0.360859
															0.46083
															0.461995
															0.345436
															0.516242
															0.72185
															0.588314
															0.553269
															0.91008
															0.655664
															0.740018
															0.715754
															0.906282
															0.776453
															0.722768
															0.618155
															0.553113
															0.798842
															0.926222
															0.499216
															0.516028
															0.685955
															0.702936
															0.79775
															0.633715
															0.55354
															0.941476
															0.732892
															0.872216
															0.590279
															0.623019
															0.564381
															0.781979
															0.656008
															0.398997
															0.745048
															0.58294
															0.938849
															0.761548
															0.508221
															0.879592
															0.453971
															0.783466
															0.521057
															0.773853
															0.568742
															0.663712
															0.814038
															0.62784
															0.489302
															0.673379
															0.491807
															0.617762
															0.513498
															0.497059
															0.796422
															0.620672
															0.575994
															0.486955
															0.781322
															0.422271
															0.992604
															0.787406
															1.057
															0.862477
															0.884992
															0.650013
															0.542624
															0.826074
															0.723218
															0.753663
															0.582297
															0.653341
															0.391085
															0.762455
															0.798694
															0.701885
															0.76001
															0.614576
															0.880657
															0.746139
															0.65324
															0.633686
															0.321139
															0.559431
															0.597519
															0.641517
															0.537209
															0.842599
															0.676902
															1.05563
															0.809136
[truncated: 122 more rows]

## Sheet: fig. 2j
		Nuclear KAT2B fluorescence
[truncated: 2,784 more rows]
