# Supplementary material for: Disruption of the SAGA CORE triggers collateral degradation of KAT2A
Source: Nat Commun. 2026 Apr 20;17:3410. doi: 10.1038/s41467-026-71613-7 (PMC13096341; doi:10.1038/s41467-026-71613-7)
Supplement: Supplementary file 8 — Source Data 3 [file 41467_2026_71613_MOESM8_ESM.xlsx]

## Sheet: fig. 3b
	Figure 3b - sucrose gradient fractionation, anti-KAT2A blot

## Sheet: fig. 3c
	Figure 3c - sucrose gradient fractionation, anti-TADA3 blot
