# Supplementary material for: Disruption of the SAGA CORE triggers collateral degradation of KAT2A
Source: Nat Commun. 2026 Apr 20;17:3410. doi: 10.1038/s41467-026-71613-7 (PMC13096341; doi:10.1038/s41467-026-71613-7)
Supplement: Supplementary file 9 — Source Data 4 [file 41467_2026_71613_MOESM9_ESM.xlsx]

## Sheet: fig. 4b
		Nuclear TADA1-HA fluroscence
	TADA1_dTAG_1h_R1	TADA1_dTAG_24h_R1	TADA1_dTAG_3h_R1	TADA1_dTAG_6h_R1	TADA1_DMSO_24h_R1	TADA1_KO_empty_vector_R1	KAT2A_KO_R1	TADA1_dTAG_1h_R2	TADA1_dTAG_24h_R2	TADA1_dTAG_3h_R2	TADA1_dTAG_6h_R2	TADA1_DMSO_24h_R2	TADA1_KO_empty_vector_R2	KAT2A_KO_R2	TADA1_dTAG_1h_R3	TADA1_dTAG_24h_R3	TADA1_dTAG_3h_R3	TADA1_dTAG_6h_R3	TADA1_DMSO_24h_R3	TADA1_KO_empty_vector_R3	KAT2A_KO_R3
	0.161179	0.0752462	0.133642	0.0972733	0.776214	0.0922383	0.229914	0.0662003	0.109277	0.0295853	0.0624742	1.61517	0.0616648	0.117557	0.162875	0.0848851	0.0429633	0.050128	0.355028	0.0237455	0.0631467
	0.125179	0.0875445	0.127254	0.101822	0.699212	0.0962831	0.240811	0.0720107	0.102526	0.0532606	0.0669763	1.09172	0.0974313	0.0928455	0.141491	0.0753126	0.0405232	0.0307068	1.33734	0.0628719	0.0669091
	0.181078	0.0820807	0.105294	0.11926	0.8895	0.0880437	0.244823	0.0755583	0.101733	0.0503052	0.0540678	1.71849	0.0833525	0.128202	0.16217	0.0903486	0.0334268	0.049216	1.08225	0.0352829	0.0440195
	0.0934655	0.0753581	0.115867	0.116683	0.7494	0.094657	0.220569	0.0835847	0.0790921	0.0399886	0.0653782	1.06384	0.078269	0.101843	0.14774	0.09875	0.0259591	0.0309964	1.48824	0.0379265	0.0830346
	0.181179	0.0537618	0.110802	0.11088	1.00092	0.0936963	0.260889	0.0720542	0.0989369	0.0262267	0.0539989	1.57123	0.0800855	0.0938574	0.136592	0.0623178	0.132724	0.0312883	1.48467	0.0615825	0.0154372
	0.150594	0.048221	0.130741	0.111076	0.862099	0.079577	0.200554	0.0966219	0.0981283	0.0400459	0.0506366	1.39409	0.0730278	0.0725329	0.109089	0.095839	0.0255935	0.0428908	0.784155	0.0462816	0.0317013
	0.136168	0.0725089	0.103434	0.145473	0.872363	0.0843201	0.182459	0.0880088	0.110018	0.0614587	0.0485424	0.964447	0.0681913	0.0850619	0.0965199	0.0779889	0.0279988	0.0348287	1.00833	0.0901833	0.0566896
	0.077012	0.0792582	0.110718	0.124486	0.957721	0.0623955	0.223937	0.105406	0.0912437	0.0358465	0.0676053	1.44688	0.0566689	0.083614	0.0900815	0.0999009	0.0645344	0.0723998	1.19895	0.0518562	0.0716351
	0.103108	0.0582574	0.110794	0.122292	0.769038	0.0915028	0.191792	0.0992794	0.082719	0.0334164	0.0593638	1.41237	0.0795825	0.0877647	0.082311	0.0900723	0.0497852	0.0363814	1.10333	0.0605644	0.0565504
	0.107084	0.0979129	0.119264	0.11569	1.03946	0.0793542	0.187034	0.0842404	0.10851	0.0340469	0.0867727	1.30616	0.0679329	0.0893732	0.0974673	0.0884436	0.0592959	0.0338845	1.18533	0.0662935	0.0801924
	0.123216	0.108366	0.101616	0.163917	1.0967	0.0815479	0.206996	0.0795798	0.0559254	0.0406626	0.0622068	1.27086	0.0816824	0.10659	0.129529	0.0895421	0.0683727	0.0544929	0.801473	0.0161118	0.0533997
	0.259921	0.0788869	0.132529	0.173084	1.05489	0.0853753	0.184609	0.139945	0.0843116	0.0285995	0.0680115	1.2013	0.058653	0.0826701	0.114947	0.098244	0.0706309	0.0458288	1.62828	0.0917953	0.0401343
	0.123942	0.0935364	0.0987896	0.167242	1.00852	0.0841774	0.178945	0.148617	0.0766575	0.0483904	0.0888906	0.834527	0.0809179	0.0953231	0.11025	0.102085	0.0718977	0.0362406	1.15844	0.0792577	0.0680042
	0.144231	0.0889116	0.0915257	0.130132	1.15343	0.101935	0.160528	0.0721443	0.107041	0.0376524	0.064086	1.23222	0.0949182	0.136217	0.113896	0.0979231	0.0627148	0.0381177	1.32823	0.0695154	0.0394881
	0.13298	0.107579	0.147241	0.127673	0.936818	0.084887	0.191625	0.209073	0.0741693	0.0626418	0.0598937	2.55411	0.0770261	0.108598	0.0483059	0.0677369	0.0703742	0.0360073	1.34311	0.0560266	0.0771835
	0.287982	0.0938331	0.125034	0.168364	0.903212	0.103051	0.169908	0.112558	0.0845881	0.0467213	0.0827764	0.99457	0.125775	0.121166	0.0894097	0.0805849	0.0786511	0.0381193	0.887879	0.0745264	0.0579992
	0.207706	0.0717663	0.18382	0.177536	1.17032	0.0830717	0.125186	0.0690678	0.0979338	0.0329976	0.0515302	1.02547	0.15563	0.0888771	0.140435	0.076102	0.0654097	0.063832	1.06664	0.0692313	0.0480146
	0.144086	0.0792934	0.106353	0.147027	0.814439	0.0903984	0.168109	0.0879136	0.115935	0.0261408	0.0749771	1.56526	0.103304	0.109182	0.10147	0.0866135	0.079845	0.0477124	1.07571	0.0572934	0.0764802
	0.290713	0.0719382	0.124173	0.168963	0.67386	0.0581852	0.157819	0.122592	0.0834349	0.0375353	0.0627403	0.868518	0.0893667	0.0569725	0.146215	0.0958256	0.066697	0.0477179	0.942097	0.0913381	0.0480488
	0.374173	0.0725065	0.075176	0.140876	1.07179	0.0856362	0.0870339	0.0696036	0.0723121	0.0398302	0.0448326	1.54777	0.113537	0.100485	0.105816	0.080405	0.063158	0.0571113	1.03095	0.0778913	0.0437977
	0.170697	0.0754883	0.163422	0.12191	1.10267	0.0999578	0.140029	0.0987824	0.10548	0.0289015	0.0744815	0.522771	0.085771	0.0854885	0.0863491	0.0781967	0.0549113	0.0534127	0.952531	0.0658914	0.0666282
	0.126725	0.0808194	0.154703	0.113789	0.962412	0.0830933	0.144817	0.0568777	0.0902105	0.0264076	0.0651556	1.17512	0.0727638	0.109933	0.11825	0.143758	0.0652493	0.0533606	1.12172	0.0506734	0.0708329
	0.396824	0.0826854	0.11189	0.162569	1.56708	0.0919573	0.17096	0.0756199	0.0964255	0.0405771	0.0698535	0.804707	0.0845436	0.0653197	0.12201	0.0822084	0.060188	0.0480101	0.54178	0.0742791	0.0764922
	0.229539	0.0645491	0.107225	0.146184	1.04319	0.089838	0.144572	0.096765	0.0947194	0.0329633	0.0871951	1.36373	0.0939543	0.0858695	0.114593	0.0516845	0.112865	0.0550742	1.34208	0.0342255	0.0426581
	0.135953	0.0731716	0.145701	0.148264	0.935552	0.0953873	0.116485	0.0728701	0.0785061	0.0254346	0.0459392	1.213	0.0835225	0.0930308	0.0884771	0.0571824	0.124449	0.0535293	0.541424	0.0691776	0.0557609
	0.396965	0.0848078	0.143487	0.147035	0.792116	0.0995051	0.141593	0.0900396	0.106375	0.0169332	0.0751988	1.38306	0.0686955	0.0808847	0.0950062	0.0937905	0.0636095	0.0668903	1.13389	0.0643379	0.0650844
	0.158753	0.0490379	0.102138	0.15803	0.849937	0.0875886	0.159536	0.113204	0.0720605	0.029503	0.0733504	1.12871	0.0762609	0.0888794	0.121404	0.0720858	0.0519533	0.0502586	0.639157	0.0773541	0.0448107
	0.327163	0.076828	0.105852	0.150262	0.778863	0.112439	0.0981321	0.103135	0.110838	0.0184692	0.0634765	1.15676	0.10318	0.0684273	0.0944551	0.0972867	0.059073	0.0736029	0.649378	0.0763328	0.0377305
	0.171586	0.0772122	0.100257	0.206135	0.773073	0.0752692	0.11796	0.0911166	0.0644362	0.0284552	0.0728341	0.575574	0.113117	0.0943349	0.112408	0.097553	0.0679085	0.0697311	0.850066	0.0599294	0.0492208
	0.192734	0.0859876	0.117005	0.184102	1.60616	0.125578	0.109819	0.0719719	0.0918458	0.0352789	0.0595534	1.13607	0.113842	0.0983559	0.117961	0.10479	0.0573126	0.0662843	1.11725	0.0661551	0.0484473
	0.10941	0.0436823	0.171061	0.125496	1.07508	0.0877284	0.0850083	0.0807681	0.10014	0.00329689	0.0448789	1.16602	0.0890051	0.082848	0.105286	0.122567	0.101456	0.0821521	0.92677	0.0289647	0.0445732
	0.0409266	0.0348276	0.163317	0.165598	0.643052	0.112879	0.0992569	0.0647739	0.134354	0.0369924	0.0721409	1.03565	0.0828541	0.0862479	0.144979	0.100206	0.074955	0.0671052	0.805243	0.0554494	0.0564786
	0.0620965	0.0310427	0.175061	0.168563	0.958448	0.0822833	0.099853	0.0725554	0.0969089	0.0260775	0.0716323	0.883841	0.0895321	0.0974851	0.239172	0.0855897	0.101622	0.0818388	1.19676	0.0592482	0.0561978
	0.0403715	0.0358111	0.143397	0.124789	0.784192	0.111446	0.114333	0.17232	0.102404	0.0380186	0.0450212	2.70178	0.0761709	0.079311	0.135131	0.056764	0.0479514	0.0588798	0.883499	0.0756242	0.0733705
	0.0363728	0.0876994	0.141818	0.111559	0.952846	0.0778227	0.0722036	0.403269	0.0907972	0.0357452	0.0359855	0.34493	0.0526672	0.106118	0.155429	0.0686849	0.0645625	0.0813916	0.736617	0.0573645	0.0603178
	0.10353	0.0743974	0.176684	0.156711	1.0864	0.100337	0.0952518	0.603938	0.0713053	0.016811	0.0815679	1.1078	0.0641807	0.117465	0.121296	0.134975	0.0671183	0.0692212	0.776395	0.0779882	0.0531609
	0.106352	0.0321047	0.134991	0.151201	0.664217	0.0923447	0.0729454	0.270639	0.118179	0.0244418	0.0744118	1.00063	0.0754272	0.10412	0.104164	0.160029	0.0311392	0.077054	0.89231	0.0667337	0.0497253
	0.042892	0.105422	0.205652	0.140468	0.764176	0.121026	0.0947474	0.444592	0.0750767	0.0376395	0.0857242	1.38436	0.0423591	0.0867714	0.180692	0.161277	0.0563728	0.0576508	1.25586	0.0542675	0.057999
	0.0838879	0.0520975	0.114417	0.12995	1.12388	0.117524	0.0979923	0.600117	0.107457	0.0309489	0.0799058	0.851714	0.0781124	0.103934	0.157846	0.153089	0.0622631	0.0523453	1.09985	0.108462	0.0320376
	0.0717761	0.0465933	0.104356	0.127117	1.28222	0.0730161	0.0825285	0.0508463	0.130504	0.0269013	0.0635548	0.799214	0.0690406	0.116715	0.170696	0.148517	0.027618	0.0715547	1.01531	0.0916328	0.0664228
	0.0843903	0.0283355	0.130458	0.213619	1.36762	0.0926544	0.0722297	0.322919	0.0839671	0.043863	0.0579639	1.13321	0.0632082	0.119088	0.152075	0.159542	0.0872758	0.0668741	0.651705	0.0897406	0.0701887
	0.076199	0.0583744	0.125239	0.165612	0.694159	0.0788878	0.0886861	0.422845	0.0618695	0.0357715	0.0598385	1.02058	0.0408804	0.0784219	0.131568	0.174178	0.0951339	0.0456422	0.328856	0.0700393	0.0470767
	0.130465	0.0581468	0.125572	0.15428	1.01261	0.0671765	0.0598873	0.0524187	0.090443	0.053505	0.0615772	1.03458	0.0786689	0.10241	0.135329	0.135754	0.0371811	0.0597628	0.713256	0.0843435	0.0421328
	0.0624061	0.0422492	0.15675	0.13065	1.54857	0.070658	0.0692251	0.0702645	0.125087	0.0262424	0.0562964	1.03314	0.0773097	0.101954	0.146069	0.136545	0.0489612	0.0712354	0.668493	0.057278	0.0520678
	0.0968218	0.146483	0.164957	0.148237	1.48216	0.0584448	0.0888181	0.0923305	0.102663	0.0313513	0.0816947	1.12859	0.0705298	0.112966	0.121164	0.12518	0.0431769	0.0797323	0.820339	0.0903351	0.0499097
	0.0682799	0.0469695	0.170088	0.183016	0.715668	0.0586598	0.0760825	0.0612429	0.0835583	0.0274687	0.0671969	1.03684	0.042919	0.0999096	0.0880802	0.154658	0.034831	0.075246	1.07143	0.0794414	0.0421519
	0.100316	0.229127	0.147833	0.148113	1.20467	0.0752993	0.0916758	0.107703	0.0939997	0.0384289	0.0672863	0.855683	0.0682579	0.0577706	0.127669	0.146874	0.0275334	0.0690413	1.02449	0.0587987	0.0446072
	0.0315007	0.0342281	0.102796	0.16625	1.004	0.0622699	0.0865275	0.0878723	0.096805	0.0317469	0.0661442	0.968294	0.0880306	0.0529259	0.193244	0.109392	0.0238651	0.0679737	1.03378	0.0531115	0.0401035
	0.14946	0.0564762	0.136535	0.187311	0.827158	0.07851	0.0643541	0.0629712	0.11062	0.0402006	0.0690107	1.00052	0.0677411	0.0542221	0.096203	0.29195	0.0310572	0.0676222	1.48673	0.0630633	0.0448495
	0.117887	0.0431701	0.166113	0.138195	1.21547	0.06613	0.0732401	0.0989228	0.101967	0.0441093	0.0436284	0.957554	0.0609842	0.0420402	0.153101	0.150579	0.0611456	0.16647	1.1482	0.0599675	0.0648664
	0.0596429	0.0485174	0.155451	0.125079	1.78196	0.0529154	0.0665285	0.0744286	0.0748232	0.030789	0.0775753	0.474811	0.0731853	0.0700329	0.158373	0.148442	0.051296	0.106378	0.80756	0.0517515	0.0412739
	0.0504828	0.0492756	0.161912	0.130903	1.35109	0.0693274	0.0770012	0.0583015	0.0566795	0.0361958	0.110294	0.898097	0.0981773	0.0424649	0.100265	0.128945	0.0403088	0.142035	0.914054	0.048695	0.0604458
	0.0721485	0.0348913	0.166873	0.14442	1.00881	0.0737439	0.082349	0.0461302	0.0558246	0.0288862	0.0850585	0.982988	0.0811819	0.0765736	0.0985552	0.144557	0.0481118	0.0985679	0.429213	0.058779	0.0769534
	0.110544	0.0665737	0.180349	0.0896456	0.768999	0.0629421	0.0729649	0.047839	0.0420633	0.0333029	0.0752996	0.943143	0.0898408	0.0644236	0.061753	0.170972	0.0347095	0.145782	0.716732	0.0486444	0.0774375
	0.0614088	0.0525773	0.160977	0.12805	0.804795	0.0706001	0.0601979	0.358897	0.0632261	0.0208763	0.100005	0.701564	0.0881732	0.0563789	0.112247	0.156984	0.0577107	0.0769204	0.593554	0.0498977	0.0465637
	0.0612341	0.0521316	0.19181	0.103933	0.814878	0.0506175	0.0831376	0.192121	0.035199	0.037081	0.0819986	0.532778	0.0931413	0.0537323	0.0787775	0.139065	0.0383901	0.134744	0.868398	0.0696876	0.0466312
	0.162651	0.0204862	0.22516	0.0947654	0.941692	0.0438201	0.0820109	0.0450304	0.0620412	-0.0087045	0.0309098	0.691975	0.0952245	0.0210633	0.123171	0.130009	0.410018	0.135079	1.3474	0.0667537	0.047026
	0.065113	0.0491938	0.244224	0.0886213	0.866886	0.0592846	0.0644242	0.0388213	0.061631	0.0211765	0.058169	0.961318	0.0739472	0.0672859	0.0958638	0.143127	0.0494165	0.146982	0.803772	0.0631874	0.0459877
	0.124478	0.0690246	0.116435	0.115823	0.671776	0.054955	0.035856	0.0781752	0.0411818	0.0316695	0.0816295	1.10244	0.0777704	0.0373331	0.13279	0.162073	0.250796	0.120217	0.714789	0.0384357	0.0462634
	0.0944257	0.0513692	0.10644	0.132701	1.40312	0.0419307	0.0656991	0.107089	0.0599543	0.0246842	0.0905585	0.807295	0.071737	0.0531523	0.100119	0.129181	0.0679403	0.113783	0.860937	0.0600019	0.0370587
	0.0981188	0.0379028	0.131707	0.0783924	0.936214	0.0363912	0.0539524	0.0918707	0.0599422	0.0209352	0.0776055	1.17711	0.0538978	0.0527977	0.108538	0.14358	0.0324005	0.112138	0.0646682	0.0467567	0.048914
	0.0636162	0.0281823	0.104902	0.0908666	0.894899	0.059767	0.0674472	0.160287	0.0493786	0.0332011	0.0616047	0.916303	0.0493612	0.045616	0.114016	0.15624	0.0748906	0.116049	0.872217	0.0386843	0.0467031
	0.0796601	0.0374901	0.0748467	0.163459	0.902273	0.0582584	0.0693209	0.0962852	0.0548726	0.0296333	0.0732926	1.22563	0.0658414	0.0509076	0.10441	0.176376	0.0541454	0.143523	0.980787	0.0607468	0.0319999
	0.166209	0.0325576	0.108592	0.114968	0.806515	0.0861538	0.0584372	0.185569	0.0578525	0.0270787	0.0524634	2.10882	0.0418738	0.0677212	0.121675	0.194275	0.0605252	0.110954	0.897459	0.0452226	0.0645777
	0.0570059	0.0172029	0.115319	0.101449	0.628175	0.0468803	0.0846785	0.112059	0.0580507	0.047252	0.0857396	0.671558	0.0585196	0.0676391	0.0865306	0.0933411	0.0639865	0.116699	0.456879	0.0483973	0.0313083
	0.135127	0.0788897	0.106682	0.110254	0.411568	0.0803067	0.101888	0.0781821	0.0793731	0.0445608	0.0648779	0.842781	0.0589923	0.0672593	0.110599	0.096955	0.0554224	0.119983	0.982631	0.0506724	0.0306075
	0.151753	0.041142	0.147382	0.105566	1.17231	0.0511055	0.0657203	0.0706277	0.0571611	0.0438039	0.056269	0.908117	0.0393811	0.0587354	0.105403	0.119721	0.0522214	0.118428	1.50115	0.0705362	0.0641652
	0.103979	0.0211057	0.101437	0.125952	0.840901	0.0741462	0.112873	0.0947903	0.046653	0.0263889	0.0737561	0.780977	0.0327434	0.0578174	0.104066	0.107471	0.0573464	0.123714	0.853045	0.0556433	0.0377769
	0.069998	0.0425674	0.2259	0.0930675	0.795482	0.0444293	0.0776381	0.11277	0.0458276	0.014291	0.0926008	0.885565	0.0539696	0.0776335	0.12781	0.104862	0.0563346	0.0924199	0.899638	0.0658293	0.048081
	0.137649	0.0198336	0.110574	0.121249	0.939504	0.0791076	0.11168	0.0730473	0.0513735	0.118149	0.0843595	1.01505	0.0562441	0.0701889	0.107807	0.121039	0.0539959	0.0857279	1.00318	0.0443675	0.0585296
	0.159556	0.0980055	0.15061	0.0986112	1.16561	0.0705543	0.0974462	0.0947347	0.0639342	0.0561301	0.0793002	0.828868	0.0505458	0.0829472	0.0821545	0.0918298	0.0593488	0.0795124	0.951914	0.0692748	0.0483682
	0.0831807	0.0356848	0.091043	0.123567	0.677139	0.0522917	0.094523	0.0667284	0.0623054	0.0392485	0.0722887	1.0161	0.023333	0.0581911	0.0927392	0.0982589	0.0401202	0.0673789	0.904556	0.0593383	0.0347304
	0.105224	0.0392496	0.13834	0.0836274	0.99969	0.0714401	0.104667	0.128108	0.0819364	0.0558299	0.051454	0.720903	0.0379249	0.0636914	0.224244	0.111368	0.0638593	0.0688528	1.01568	0.0719234	0.0528129
	0.110866	0.0581465	0.111924	0.107208	1.06134	0.0669061	0.0858776	0.110642	0.052163	0.0371902	0.0579884	0.620422	0.0430472	0.0719621	0.171517	0.158683	0.0599366	0.0702578	0.695797	0.0618091	0.0525889
	0.0764422	0.0711254	0.120778	0.0879137	0.858912	0.052056	0.103059	0.212988	0.0836678	0.0684244	0.0506942	0.985057	0.0393478	0.0593944	0.148841	0.119706	0.0549963	0.0773176	0.53149	0.0710065	0.0202123
	0.129673	0.0165913	0.124761	0.111957	0.951277	0.0626832	0.0998612	0.0804091	0.0719286	0.0524441	0.0552242	0.794883	0.0685375	0.0575792	0.113636	0.137854	0.0671033	0.0718272	0.76987	0.0948681	0.0622539
	0.126635	0.0678596	0.126774	0.127643	0.858376	0.0442653	0.060324	0.103253	0.0533632	0.0359526	0.0485423	0.822809	0.061861	0.0793591	0.0735495	0.121097	0.0492052	0.0682768	0.852276	0.0599975	0.0485724
	0.104364	0.0313981	0.088947	0.130261	1.16937	0.0563421	0.0996494	0.361872	0.065081	0.0501208	0.0587436	0.93789	0.0463563	0.0914514	0.0416737	0.139636	0.159328	0.090516	0.857963	0.0719865	0.0361583
	0.185324	0.0442773	0.096714	0.132543	0.907718	0.0693355	0.0748128	0.0995944	0.0425527	0.0516733	0.0725123	0.964866	0.0696569	0.0663665	0.140989	0.112078	0.0463555	0.150497	0.882252	0.0612807	0.0290008
	0.12084	0.0264112	0.0898826	0.103458	1.00146	0.0495101	0.0782704	0.164756	0.0988246	0.0444876	0.0529525	0.856177	0.0728789	0.0837503	0.064271	0.126334	0.129846	0.12524	0.701795	0.0619016	0.0439494
	0.117392	0.0883515	0.110342	0.160591	0.867426	0.0494868	0.0901037	0.113394	0.0706668	0.0488044	0.0408947	0.724868	0.0625622	0.0584562	0.0591868	0.102088	0.0768054	0.0728161	0.829608	0.0670206	0.0403473
	0.119636	0.07929	0.0924543	0.136663	1.14636	0.036652	0.0904026	0.0687161	0.0716896	0.0327371	0.0627412	0.934029	0.0378445	0.0626191	0.13229	0.128293	0.105494	0.152419	0.600616	0.0717669	0.035008
	0.197983	0.0720846	0.11313	0.111984	0.885476	0.0685716	0.0890906	0.0767146	0.111566	0.0471449	0.0311456	0.792152	0.0579571	0.0447828	0.0654896	0.102086	0.086505	0.0721505	0.3314	0.0659701	0.0779224
	0.13066	0.0854902	0.103337	0.102814	0.831401	0.0428893	0.101328	0.136971	0.0693329	0.044635	0.211704	0.969317	0.0543015	0.0739983	0.0924584	0.0858266	0.093343	0.113676	0.856086	0.0776698	0.0238318
	0.188081	0.12012	0.0909556	0.10754	0.891646	0.0640766	0.12255	0.0718181	0.113337	0.0501415	0.0795366	0.943389	0.0439844	0.118012	0.0934033	0.074518	0.0710988	0.128747	0.837676	0.0718082	0.0441256
	0.41927	0.0546468	0.0965028	0.067029	0.492877	0.0734676	0.0942345	0.0750214	0.0920943	0.0568088	0.0396918	0.999074	0.0748138	0.0325449	0.11992	0.0637015	0.0916917	0.0838454	0.796906	0.0545731	0.0641373
	0.306711	0.0834588	0.0967991	0.0279928	0.8319	0.100231	0.103257	0.0981448	0.09362	0.05565	0.0727027	0.914171	0.0372263	0.0378527	0.114005	0.0407109	0.125376	0.161575	2.05827	0.0614713	0.0651063
	0.205358	0.0660215	0.0795988	0.0509616	0.671467	0.0867352	0.109802	0.139853	0.0953403	0.0477635	0.0465655	0.6025	0.0457745	0.115614	0.112581	0.0686467	0.062635	0.0872109	1.00136	0.0751774	0.0726319
	0.164245	0.0806499	0.0464427	0.0723019	0.618761	0.0780855	0.0734313	0.0839208	0.109839	0.0484882	0.0419187	0.875227	0.0778157	0.0480248	0.137504	0.0632672	0.082581	0.0740409	0.767226	0.0806814	0.0409212
	0.186457	0.0864629	0.0900271	0.0615098	0.400773	0.0685928	0.0920129	0.0827451	0.129315	0.0422502	0.0612495	0.860462	0.080425	0.0465018	0.122825	0.0598211	0.0985581	0.112788	0.842922	0.0757586	0.0377944
	0.124738	0.0706116	0.0571738	0.0720866	0.952421	0.0735128	0.102144	0.0460945	0.079543	0.0495838	0.0407826	1.10974	0.100886	0.0730708	0.0953979	0.0458366	0.0723079	0.0909889	0.940946	0.0683025	0.0373034
	0.270394	0.0691586	0.0637157	0.070649	0.91156	0.0344695	0.115541	0.0936405	0.0562122	0.0544931	0.0485927	0.832541	0.0790236	0.055141	0.131364	0.0853224	0.117238	0.071196	1.03584	0.0339324	0.027077
	0.227177	0.0683232	0.0461345	0.0533698	0.283845	0.0784876	0.0899622	0.0763817	0.0643282	0.0285933	0.0557935	0.908989	0.106142	0.0542767	0.135361	0.0648165	0.0501986	0.0677831	0.615964	0.0731277	0.039715
	0.114728	0.0726451	0.0715339	0.0687499	0.85925	0.070476	0.0976438	0.114625	0.0929413	0.0519304	0.0467145	1.13344	0.0566803	0.0633831	0.117973	0.0751252	0.077017	0.0759514	1.01233	0.0743395	0.0869631
	0.0662892	0.0736577	0.0598783	0.0733545	0.963552	0.0817244	0.111008	0.116288	0.0775368	0.0543105	0.0552119	0.505126	0.0806454	0.048987	0.112186	0.0877479	0.0687805	0.106417	1.881	0.0755265	0.0345208
	0.0941969	0.0452424	0.0715079	0.0396634	0.739997	0.0540023	0.0775805	0.220102	0.0870606	0.057942	0.0722265	0.821164	0.0921182	0.0604987	0.152158	0.0630514	0.0896048	0.119444	2.41654	0.0607901	0.0675866
	0.0770037	0.0412402	0.0883458	0.0671401	1.06735	0.0824434	0.0856752	0.11244	0.0428526	0.022234	0.0593855	1.00163	0.0672041	0.0578822	0.0832176	0.073114	0.105535	0.0613458	0.976705	0.059001	0.0644948
	0.0736976	0.0744998	0.0705426	0.05955	1.07071	0.0609508	0.0871136	0.104385	0.0818331	0.0536733	0.048225	1.02131	0.0498694	0.0867663	0.164743	0.073037	0.0834665	0.0836572	0.683904	0.0540806	0.0790554
	0.0721032	0.0466641	0.0887522	0.052554	0.360886	0.0702023	0.0556348	0.0603417	0.0362774	0.0700336	0.0693365	0.90621	0.0647575	0.0659284	0.113425	0.0992443	0.0659753	0.0735967	0.854395	0.0756783	0.0562834
	0.0962203	0.0640898	0.0729457	0.0513529	1.03328	0.0872276	0.107216	0.103789	0.0348746	0.0575743	0.0730147	0.996929	0.0603171	0.0901068	0.150204	0.0579583	0.0903345	0.137129	1.2773	0.0755493	0.0750192
	0.132667	0.0501313	0.0841299	0.0516342	0.895801	0.0885134	0.104248	0.0568979	0.28917	0.0305513	0.0674842	3.23799	0.0887243	0.0804139	0.117527	0.0873528	0.0610028	0.0943379	1.22704	0.0672151	0.0694067
	0.0986686	0.0586055	0.0910498	0.0529682	1.14865	0.0691104	0.0959383	0.103446	0.0434796	0.0508435	0.0724133	3.3591	0.059289	0.0810943	0.0990765	0.097892	0.0702687	0.0975548	0.979515	0.0794189	0.0342297
	0.115316	0.076096	0.0877971	0.046617	0.906459	0.0879418	0.0773395	0.0595148	0.110953	0.0401054	0.062426	0.924986	0.0303964	0.0934385	0.116299	0.0759799	0.0702672	0.157126	1.09436	0.082702	0.0678572
	0.141993	0.0658928	0.0879983	0.112843	1.45103	0.0783098	0.108861	0.0545834	0.0498961	0.0621925	0.0764981	0.786727	0.0478053	0.0839356	0.0821842	0.0553095	0.0624841	0.0904257	0.941285	0.0853915	0.0680922
	0.0781865	0.0741968	0.0828647	0.0643185	0.763293	0.0984298	0.0850759	0.0794217	0.0622844	0.0650488	0.0603138	1.25093	0.0408559	0.0763504	0.173007	0.0986222	0.0647905	0.0782768	0.879995	0.0851688	0.0494615
	0.0874899	0.0647136	0.0995918	0.0678779	1.03913	0.0970217	0.114286	0.0801407	0.0591475	0.0464785	0.100844	1.02637	0.0318046	0.0820769	0.156496	0.0544993	0.0747459	0.112712	0.773732	0.0525922	0.0657749
	0.119557	0.0516618	0.0739354	0.0750196	0.821206	0.0807209	0.0892501	0.0782735	0.0554406	0.0386519	0.0820443	1.1277	0.0271411	0.077095	0.0986814	0.0697059	0.0910717	0.0954759	1.0954	0.0666453	0.082415
	0.112944	0.0537607	0.0760385	0.0593218	0.655051	0.0615822	0.110425	0.0730807	0.042028	0.0501357	0.106679	0.793591	0.055151	0.0964826	0.0882208	0.0515606	0.0801771	0.110558	0.530135	0.0747717	0.0467992
	0.0884156	0.055887	0.0864426	0.0569111	0.947452	0.0912913	0.104966	0.0672067	0.0628618	0.0634951	0.0831334	0.940151	0.0426516	0.0937881	0.0727768	0.0976537	0.0995885	0.154224	1.37291	0.0622217	0.0927054
	0.0927718	0.0713952	0.0804742	0.0542872	1.08656	0.0718165	0.0911994	0.0969361	0.0579224	0.0670082	0.116528	0.877544	0.0528886	0.112896	0.0758641	0.0648264	0.0904682	0.151993	1.17789	0.0691506	0.0834089
	0.0946974	0.0559619	0.07435	0.0333683	0.637628	0.109099	0.110824	0.0839275	0.062487	0.0329388	0.0925575	1.00651	0.0826518	0.0986291	0.179768	0.0774255	0.0669334	0.165795	1.09789	0.0804016	0.0411479
	0.0948579	0.0900525	0.107957	0.0592013	1.27746	0.0763834	0.115788	0.097331	0.0487436	0.0511925	0.107517	0.984524	0.0325742	0.101624	0.134196	0.0920216	0.0796591	0.140992	1.11798	0.0703613	0.0812866
	0.102339	0.0610772	0.0761348	0.0776197	0.893221	0.0882732	0.102124	0.0604481	0.0429021	0.00686576	0.0730824	1.13116	0.0349452	0.0819549	0.103053	0.0574868	0.0750291	0.129325	1.40856	0.062905	0.114886
	0.121616	0.0819206	0.0911242	0.0508163	0.763804	0.0902028	0.116738	0.1046	0.046615	0.036919	0.0857479	1.09794	0.034805	0.0963645	0.109729	0.0780942	0.105525	0.0877418	0.867079	0.0713998	0.0772532
	0.0859356	0.0399616	0.0964942	0.09504	0.840444	0.0679031	0.0879933	0.0675931	0.0299079	0.0648748	0.0545997	0.647711	0.046663	0.0798111	0.122045	0.0618735	0.0601332	0.111914	1.27174	0.0782865	0.0667754
	0.117601	0.0682504	0.0946223	0.0640965	0.909395	0.0652363	0.0788211	0.0461994	0.0352125	0.0505219	0.0837669	0.717484	0.0639389	0.0753583	0.107004	0.071587	0.106331	0.12818	1.05993	0.0327514	0.0845704
	0.0882787	0.0506724	0.0823047	0.0814203	0.713476	0.097744	0.0874077	0.101333	0.257544	0.0465551	0.10017	0.628102	0.0458298	0.0983007	0.100849	0.0456896	0.0601143	0.123062	1.31332	0.0597737	0.095691
	0.0985931	0.0500965	0.0585182	0.0726774	1.23133	0.0780616	0.0658247	0.0805825	0.0318427	0.0285303	0.0986752	1.16515	0.0428231	0.0799077	0.0723083	0.0967521	0.089282	0.110451	0.786805	0.0475642	0.0836985
	0.0951882	0.0768233	0.0925338	0.110026	0.86397	0.085625	0.0885202	0.0834578	0.0488034	0.074861	0.0753627	0.739358	0.044982	0.0809607	0.060736	0.0832748	0.0746049	0.10715	1.33483	0.0540005	0.077592
	0.0714591	0.086949	0.0886227	0.0755206	1.64971	0.0817737	0.0503579	0.0638283	0.152729	0.0383987	0.103416	1.06228	0.0641082	0.0793921	0.0881277	0.0530565	0.070835	0.101446	1.57678	0.0757535	0.079833
	0.145631	0.111958	0.0856461	0.06339	1.11268	0.06991	0.0475972	0.0551946	0.0582518	0.0400307	0.107758	0.456819	0.0591739	0.0883515	0.0859417	0.0782692	0.082475	0.111394	0.943697	0.0571433	0.0803903
	0.0690848	0.0658657	0.0938535	0.083717	0.819276	0.079664	0.0358495	0.0596867	0.0539966	0.0411814	0.102015	0.961252	0.0590473	0.0724993	0.0678178	0.0509386	0.0639109	0.0814555	0.613133	0.0568358	0.0919483
	0.0857949	0.0632059	0.078268	0.0513803	1.14147	0.0778905	0.0468196	0.394626	0.0357127	0.0415328	0.0758536	0.982325	0.054875	0.0800887	0.074175	0.0649052	0.0702946	0.107069	1.25348	0.051258	0.0963039
	0.0893995	0.0539649	0.0777158	0.0725897	1.1992	0.0648243	0.0349744	0.055434	0.0204928	0.0495063	0.235015	1.07718	0.0351603	0.0780726	0.0959345	0.0940686	0.0801039	0.128854	1.28583	0.0609424	0.0860273
	0.113241	0.0251046	0.0915935	0.0698115	0.449916	0.0591378	0.0350304	0.0588689	0.0537489	0.0343902	0.0910232	1.03103	0.0523621	0.0618921	0.0585428	0.0567745	0.0975439	0.0850181	1.19135	0.0663635	0.0771171
	0.105071	0.07605	0.101009	0.0976704	1.27796	0.0735951	0.0526665	0.0502026	0.0298499	0.0502814	0.0683848	1.19973	0.0605728	0.0912844	0.0861747	0.0629305	0.0793637	0.10603	0.735754	0.0544055	0.0852496
	0.0805083	0.103319	0.10407	0.0777328	1.17753	0.0837037	0.0792454	0.0951748	0.0757771	0.0690735	0.0931827	0.83638	0.0668042	0.0919979	0.143883	0.0923657	0.0832841	0.0993393	1.03817	0.0740298	0.113792
	0.139454	0.0821055	0.124545	0.0882417	0.697373	0.0937009	0.041724	0.0526455	0.0493432	0.0364057	0.0523147	1.31442	0.0424952	0.0892575	0.127687	0.0399276	0.0809678	0.110641	1.28351	0.0747884	0.0861926
	0.107319	0.0832881	0.155316	0.0666435	1.03916	0.0784874	0.0374444	0.0715161	0.0707691	0.00662205	0.0903569	0.801558	0.0553344	0.0846855	0.0836258	0.0535816	0.109169	0.101719	0.85655	0.0791842	0.0327613
	0.103835	0.0666269	0.168788	0.104321	1.49937	0.0124887	0.0453946	0.0567522	0.0321584	0.0296895	0.127813	0.878841	0.0671113	0.0423929	0.107192	0.0458998	0.0925401	0.121249	1.4364	0.0326231	0.044447
	0.0975637	0.0628234	0.141464	0.0497081	0.785321	0.0560525	0.0713949	0.137928	0.232963	-0.000427069	0.102878	1.14022	0.0739503	0.0516744	0.103839	0.0616907	0.0714141	0.135299	1.17607	0.060305	0.0431217
	0.0750413	0.0691662	0.127994	0.0666834	1.48296	0.0456289	0.0517247	0.0772429	0.0375614	0.0234377	0.0997899	1.17993	0.0378412	0.0741408	0.0980549	0.0312389	0.109255	0.159731	1.4827	0.0377846	0.043564
	0.131419	0.0808351	0.133429	0.0770299	1.20289	0.0234006	0.0599732	0.0741834	0.0518346	0.014222	0.132281	1.22397	0.0719109	0.0458041	0.115641	0.0501022	0.124877	0.175747	1.42841	0.0862641	0.0294356
	0.35914	0.108153	0.125151	0.0386737	0.960903	0.0350226	0.0288705	0.0995834	0.0824183	0.0505291	0.0553726	1.13442	0.053955	0.0669263	0.105263	0.0522744	0.111037	0.151956	1.15077	0.0493481	0.0305972
	0.152878	0.0708831	0.148227	0.061485	1.15655	0.0713924	0.0428667	0.0722442	0.0193078	0.0324923	0.123349	1.03619	0.0551812	0.0742319	0.0847564	0.0668518	0.0490476	0.126232	1.12599	0.0580026	0.0384906
	0.126284	0.0892412	0.11771	0.0699534	1.50574	0.0455368	0.0652755	0.105198	0.0442383	0.0183552	0.107382	1.01236	0.0446096	0.0655865	0.134056	0.0463331	0.0539053	0.139514	1.00577	0.047305	0.0514642
	0.154287	0.0654713	0.150647	0.0420459	0.873115	0.0483742	0.0812688	0.0530592	0.0467835	0.0287594	0.182762	1.10926	0.0550926	0.0594638	0.067241	0.0680796	0.0378647	0.133085	1.57505	0.0638343	0.0231152
	0.162965	0.101186	0.132705	0.0518905	1.00452	0.0364947	0.0454968	0.0468415	0.0442344	0.0399456	0.112746	0.995741	0.06238	0.0331798	0.13057	0.0594039	0.0431818	0.139683	0.943411	0.0823999	0.0435026
	0.156015	0.08217	0.142524	0.15141	0.937863	0.0354605	0.0744733	0.0490255	0.0702479	0.036682	0.0582054	0.647097	0.0771592	0.0524885	0.0941037	0.0675922	0.042539	0.146483	1.35824	0.0838219	0.0444079
	0.200872	0.0803971	0.12709	0.151839	1.34824	0.0412476	0.0674325	0.0169894	0.0334398	0.0196901	0.0823591	1.35478	0.064556	0.0617788	0.0851779	0.0617381	0.029841	0.115854	1.40821	0.0545406	0.0484797
	0.310972	0.0905698	0.113628	0.170398	1.15546	0.0619435	0.0732672	0.0439581	0.0477903	0.0628592	0.118321	1.17656	0.0328852	0.062457	0.0956006	0.0546054	0.040526	0.112326	1.13938	0.0693616	0.0355923
	0.189247	0.0852145	0.160712	0.199361	0.900997	0.0644451	0.0354459	0.0678076	0.0155149	0.0246863	0.0430725	0.973099	0.0440025	0.0593931	0.0599565	0.0352574	0.046314	0.129297	1.10033	0.0568184	0.048564
	0.265524	0.0861612	0.116743	0.146558	0.696357	0.0384614	0.0479477	0.0625911	0.0338998	0.0166829	0.101661	1.18319	0.0539864	0.0356031	0.104897	0.0534872	0.0525193	0.139789	1.0141	0.0799354	0.0223743
	0.204233	0.0797144	0.0849494	0.153002	0.886413	0.0294043	0.0618964	0.0305447	0.0452021	0.0415634	0.0878451	0.972853	0.0434941	0.0520169	0.0790086	0.0762127	0.0899872	0.150666	1.01764	0.058408	0.00315597
	0.333854	0.0976916	0.105865	0.137585	0.968814	0.0529043	0.0416845	0.0623138	0.0540489	0.0193498	0.0695618	1.14374	0.0202873	0.0423091	0.134402	0.0532669	0.0600257	0.142863	0.754878	0.0593691	0.0293591
	0.131034	0.110652	0.141708	0.149928	1.04069	0.0710244	0.0726021	0.0423751	0.0395131	0.0378055	0.0094616	1.02386	0.0216691	0.057161	0.0956028	0.0729694	0.0489399	0.114015	0.835863	0.0837919	0.0483315
	0.367646	0.0982054	0.125369	0.155081	1.05191	0.0455439	0.047064	0.0567191	0.0438645	0.021519	0.0257948	0.99453	0.052128	0.0173329	0.0824395	0.0607059	0.0881066	0.128116	0.816443	0.0556571	0.0382575
	0.537975	0.0825307	0.119741	0.145223	1.02568	0.0667932	0.0507445	0.340217	0.406891	0.022682	0.0727074	1.09037	0.0509046	0.0517649	0.14265	0.0681348	0.0639016	0.105013	0.962903	0.0447176	0.0404187
	0.119082	0.100591	0.109568	0.157234	1.08278	0.0719915	0.0786687	0.149604	0.0635941	0.00958098	0.114659	1.2032	0.045011	0.0331113	0.0841088	0.0363193	0.0978399	0.156201	1.29497	0.0895584	0.0221225
	0.293746	0.0797422	0.101976	0.128448	0.60904	0.0557505	0.096938	0.069086	0.0412516	0.0290829	0.0972933	0.884115	0.029022	0.0495562	0.101812	0.0754731	0.0426778	0.137341	1.08498	0.0682095	0.0323841
	0.110188	0.0823189	0.120015	0.176215	1.68329	0.0427563	0.0784605	0.0746587	0.0556519	0.0450021	0.08344	1.17809	0.0443945	0.0499136	0.0727805	0.0771379	0.0515337	0.146526	0.864876	0.0637936	0.0443727
	0.101808	0.0700629	0.107767	0.178939	0.721595	0.0287051	0.076671	0.675941	0.0408659	0.0368545	0.0971841	1.11318	0.040346	0.0569947	0.0889163	0.0541465	0.0998451	0.126096	1.11969	0.0681045	0.0328876
	0.283069	0.0825784	0.111288	0.155489	0.827783	0.0518308	0.0768457	0.0892144	0.352907	0.0364125	0.0769984	1.09097	0.0207835	0.0459721	0.0934813	0.0634274	0.069005	0.139788	0.531292	0.0488191	0.0596642
	0.117281	0.103277	0.12234	0.154189	1.112	0.0487083	0.106215	0.0965633	0.0439031	0.018873	0.0669524	1.06227	0.0333546	0.0403682	0.0907676	0.0638062	0.103916	0.151257	0.841667	0.0480484	0.0600148
	0.0967335	0.112074	0.0959356	0.135244	1.1724	0.0283687	0.0468151	0.274073	0.00528098	0.0203121	0.043897	1.16637	0.0417016	0.0401742	0.104748	0.0700526	0.0847911	0.101591	1.50704	0.0567909	0.0480034
	0.135966	0.116239	0.115615	0.169774	0.913942	0.0545945	0.0395334	0.0881884	0.0458823	0.0266353	0.0780053	0.640961	0.0395493	0.0471672	0.149355	0.0597341	0.0666731	0.118307	0.665386	0.0507468	0.041979
	0.106553	0.105778	0.101492	0.138789	2.20347	0.0338967	0.0943472	0.0445337	0.0310936	0.0180079	0.0874085	0.963516	0.0480532	0.0464153	0.090611	0.083643	0.0821007	0.137275	1.0228	0.0431917	0.0319821
	0.0961994	0.0686203	0.11704	0.168687	2.03251	0.0509121	0.0775739	0.0673595	0.0360937	0.00826434	0.0523206	1.17449	0.0433339	0.0503925	0.103236	0.0777505	0.0792178	0.118328	1.13336	0.0593563	0.0552081
	0.134086	0.0800095	0.135248	0.16942	1.81008	0.044854	0.107443	0.104529	0.0438577	0.0251024	0.0579495	1.06664	0.0286705	0.00814935	0.121455	0.0703581	0.0661374	0.0125223	1.35007	0.0463838	0.0387217
	0.0819582	0.0661365	0.132568	0.181081	0.934336	0.039986	0.101464	0.0591954	0.0355384	0.0290962	0.0972986	1.04037	0.0532456	0.0406369	0.0849827	0.103199	0.091344	0.0507397	1.37929	0.0497505	0.0398171
	0.109079	0.112967	0.158212	0.176752	2.62543	0.037818	0.167233	0.0583645	-0.00799408	0.0413831	0.0601729	0.681915	0.0747507	0.0351286	0.208984	0.0535898	0.0926076	0.0383824	0.968417	0.0333489	0.0382551
	0.103145	0.115441	0.113904	0.141193	1.22017	0.0499507	0.0979975	0.0690763	0.0504857	0.014473	0.0914188	0.937683	0.0449155	0.0528744	0.110386	0.0929283	0.0824168	0.0434232	1.4434	0.0415672	0.0501453
	0.145241	0.103111	0.119099	0.16897	1.18646	0.0570606	0.0833134	0.0566516	0.0485792	0.0170736	0.0810445	0.743185	0.0535404	0.00107162	0.149242	0.0803686	0.0792734	0.0490128	1.14923	0.0695974	0.0294669
	0.107667	0.075571	0.141342	0.177987	0.880476	0.0291755	0.111234	0.0489649	0.0423902	0.0216385	0.069544	1.00046	0.0515886	0.0463238	0.247117	0.112826	0.0753805	0.0413327	0.957262	0.0357894	0.0459312
	0.132919	0.100619	0.0975483	0.128615	1.77975	0.0556439	0.132213	0.0524319	0.0215119	0.0462534	0.073112	1.12524	0.0473756	-0.00889554	0.132278	0.0689306	0.0720725	0.0706818	0.907007	0.0213937	0.0386089
	0.100285	0.0849974	0.110327	0.147102	1.6099	0.0314547	0.0783476	0.043902	0.0654928	0.0167967	0.0563977	0.878964	0.028286	0.0450299	0.167091	0.0707208	0.0838721	0.0704544	0.651298	0.0437321	0.0377688
	0.15301	0.0846355	0.139277	0.132813	0.83316	0.0372849	0.117443	0.0803164	0.0412538	0.0226054	0.0895556	1.4107	0.0356748	0.066917	0.11651	0.067991	0.0910473	0.0575239	0.53648	0.0485476	0.0499049
	0.354362	0.0976829	0.105568	0.204953	0.968509	0.0454277	0.0684222	0.0386071	0.0401716	0.0150002	0.0538251	0.831886	0.0409531	0.0359165	0.189017	0.086808	0.338983	0.0690852	1.0462	0.0250384	0.0361091
	0.28743	0.122865	0.0799727	0.199973	2.01524	0.0471186	0.10071	0.0727762	0.0353027	0.0319577	0.0605113	1.03768	0.0451468	0.0481845	0.0889066	0.0580245	0.361997	0.0415913	1.06729	0.035196	0.0575909
	0.136963	0.0856166	0.127419	0.16979	0.937828	0.0396767	0.0965669	0.180877	0.0451339	0.0855664	0.0873173	1.06335	0.0391034	0.0190632	0.153395	0.0844816	0.0549085	0.0417858	1.02284	0.0498473	0.0559587
	0.126552	0.127537	0.147497	0.212421	1.98967	0.0526088	0.123372	0.0444631	0.0559404	0.0477763	0.0378883	1.19902	0.0517954	0.0805273	0.144954	0.0775583	0.0697218	0.0462743	0.67735	0.0437303	0.041071
	0.0887403	0.0836607	0.11038	0.103534	1.1151	0.035137	0.101327	0.19807	0.0280332	0.0565779	0.0901953	1.1722	0.0522593	0.110417	0.12016	0.0610279	0.0914395	0.0428796	1.18786	0.0568446	0.0392731
	0.486578	0.0705851	0.0942032	0.119627	0.677765	0.0317272	0.10637	0.0767458	0.0397068	0.0394838	0.0656621	0.483209	0.0549771	0.104779	0.130493	0.0898583	0.0823012	0.0398067	1.28924	0.0500578	0.0585978
	0.735099	0.0901121	0.114664	0.0797402	1.22072	0.0226901	0.0846369	0.079136	0.0293169	0.0616976	0.0586831	1.14495	0.0525567	0.0989085	0.113556	0.0789898	0.0906998	0.0532932	0.953936	0.0379184	0.0548271
	0.13261	0.0577961	0.125106	0.0793777	1.07431	0.0374579	0.0976422	0.0973304	0.034279	0.0541322	0.0688391	0.572722	0.0513668	0.0917007	0.0877404	0.0810628	0.0507444	0.0377017	0.921877	0.041601	0.0595489
	0.13253	0.079304	0.109976	0.10605	0.847802	0.0324143	0.135497	0.123168	0.0423285	0.0601671	0.0962863	1.0727	0.0244183	0.0851682	0.124344	0.0781617	0.0821028	0.047507	0.817557	0.0475338	0.0528688
	0.707044	0.09595	0.117634	0.0962932	0.830584	0.0449391	0.107801	0.0757888	0.0328177	0.0623518	0.0450646	0.995522	0.0424935	0.125731	0.0944249	0.0774214	0.0752982	0.0447407	0.910592	0.0451991	0.0395761
	0.0824135	0.0703504	0.119231	0.100192	0.62124	0.0374639	0.0908346	0.114285	0.024097	0.0409955	0.0673766	1.06049	0.0583882	0.109301	0.102569	0.0735081	0.0547705	0.0397999	0.558691	0.0520436	0.0413953
	0.0561312	0.0668364	0.106549	0.100354	0.317607	0.0548935	0.141664	0.0738715	0.027125	0.0527844	0.0604722	1.27136	0.0474031	0.0856384	0.09484	0.113774	0.0612927	0.0675751	1.08446	0.0465702	0.0314426
	0.0977357	0.0872752	0.123067	0.091559	1.12524	0.0501445	0.133105	0.0932382	0.0862547	0.062672	0.0322373	0.689507	0.0651264	0.0740161	0.0706416	0.0900383	0.0755107	0.0478494	1.04974	0.040575	0.0497233
	0.186764	0.0796252	0.117923	0.0900325	0.56772	0.042301	0.103058	0.0645282	0.0187937	0.0327722	0.0584207	0.78676	0.0601488	0.0682555	0.104741	0.102485	0.0563658	0.0546656	1.12972	0.0545591	0.0272744
	0.0666833	0.0803984	0.107391	0.0998704	0.845408	0.0248858	0.115755	0.0623693	0.00750692	0.0537853	0.0469959	0.85575	0.055642	0.0885062	0.148213	0.0985813	0.415019	0.0640531	1.09214	0.0222795	0.0400825
	0.106022	0.0722293	0.116965	0.107465	1.06198	0.0503664	0.116319	0.0471769	0.0828654	0.0523111	0.0545383	0.843617	0.0593396	0.080739	0.079047	0.091278	0.416833	0.0520314	1.46188	0.034591	0.0491765
	0.190344	0.10027	0.0964151	0.0973467	0.914383	0.0316391	0.110911	0.0413257	0.0185328	0.0538196	0.0430234	1.20921	0.0716873	0.125244	0.0696244	0.0771472	0.060227	0.0582584	0.796356	0.0573048	0.0419762
	0.114674	0.0777874	0.124609	0.094829	0.957805	0.0408731	0.110419	0.0616828	0.0277257	0.0458544	0.0364035	0.876921	0.0718588	0.096539	0.10392	0.0611534	0.0990553	0.0586115	0.788254	0.0332457	0.0170073
	0.130357	0.137798	0.0769926	0.0919035	0.968001	0.0483408	0.0978277	0.0641898	0.0258186	0.0470441	0.0308334	0.536434	0.0602058	0.0952513	0.103854	0.100049	0.0572871	0.0588326	0.801175	0.0539344	0.0659694
	0.254569	0.0766654	0.0858022	0.109735	0.901336	0.0255552	0.092899	0.0823046	0.0207337	0.0532115	0.0355685	0.946191	0.0467316	0.0895327	0.100845	0.0846368	0.0816744	0.0664328	0.981972	0.0499924	0.0509828
	0.196217	0.0822881	0.113458	0.10095	1.18245	0.030513	0.103279	0.0453819	0.0250017	0.0543071	0.034462	0.588354	0.0697664	0.0822387	0.0894802	0.0544243	0.0962834	0.0813862	1.11948	0.0974445	0.116718
	0.116078	0.076717	0.101221	0.118939	0.829303	0.0750321	0.109867	0.106513	0.0600626	0.0513612	0.0308296	0.822176	0.0818343	0.117248	0.0978964	0.0578424	0.0777884	0.0706248	0.740718	0.0807175	0.0805584
	0.131268	0.364786	0.0918797	0.0940028	0.872713	0.0452372	0.0551392	0.0632955	0.0295246	0.0487814	0.0340446	0.931007	0.0846162	0.0949734	0.0835543	0.0839237	0.0829674	0.0506394	0.742328	0.0791244	0.103234
	0.125174	0.085426	0.0860427	0.116298	1.73044	0.0568224	0.082564	0.0441584	0.0192091	0.0141393	0.0398182	1.06974	0.0661755	0.0806259	0.138151	0.0783715	0.0924265	0.0573071	0.982653	0.089096	0.0977503
	0.0915728	0.0981414	0.0847601	0.101542	0.936119	0.0458409	0.0866101	0.0712865	0.0370421	0.056078	0.0556407	0.403098	0.0657314	0.104453	0.115235	0.0774082	0.0752479	0.0655894	1.01904	0.0660423	0.0864616
	0.0933191	0.0702704	0.074682	0.113934	0.853319	0.0518815	0.107708	0.033832	0.0231514	0.0596564	0.0787379	0.837569	0.0773676	0.0329037	0.112017	0.0938998	0.0849548	0.0921168	1.04293	0.0854095	0.0893982
	0.135688	0.10644	0.102269	0.106146	1.20617	0.0473854	0.10695	0.145278	0.0416106	0.0411021	0.0464115	1.08466	0.0511001	0.0130206	0.0966124	0.0781277	0.0634648	0.0633875	0.991813	0.0754166	0.0961877
	0.0860197	0.118046	0.0977976	0.107319	1.09817	0.0651634	0.0717409	0.111219	0.0537213	0.0633141	0.0771592	0.915532	0.0764917	0.0543465	0.11288	0.0837882	0.0696202	0.0561283	0.995116	0.0760815	0.121256
	0.13622	0.0796598	0.0865781	0.0980974	0.845506	0.0214585	0.075353	0.0643837	0.0531811	0.0606051	0.0416836	0.993506	0.0862301	0.0663409	0.110706	0.0833387	0.118576	0.0541925	1.09704	0.0825832	0.0984525
	0.116034	0.10854	0.0848465	0.0934824	1.6601	0.0520769	0.126906	0.0853924	0.0354517	0.0563257	0.0723875	0.884817	0.075503	0.0458047	0.101754	0.0710971	0.0840806	0.0595059	1.47626	0.0687194	0.0832996
	0.124049	0.0717286	0.112421	0.0957619	1.09852	0.0222974	0.0951614	0.19081	0.0270131	0.0391342	0.0807355	0.439682	0.0586539	0.0180766	0.108864	0.0797029	0.0369396	0.0637166	0.603621	0.0796129	0.0928007
	0.102632	0.483208	0.0767782	0.0974196	1.9074	0.0439613	0.101047	0.0853321	0.0344749	0.0649065	0.0776776	0.811443	0.0650961	0.0737196	0.0887538	0.103183	0.112546	0.0616885	1.03521	0.066408	0.105711
	0.120944	0.088026	0.0925983	0.0904494	1.35094	0.0275632	0.10314	0.0681875	0.0427913	0.0369196	0.0809635	0.759407	0.0733292	0.0192893	0.0946663	0.104744	0.0844769	0.071211	0.733128	0.0747464	0.0768833
	0.0910012	0.0915532	0.0888653	0.105651	1.44279	0.0313481	0.117625	0.0765116	0.0562714	0.0446674	0.0681228	0.843552	0.0704255	0.0600234	0.0934998	0.0906409	0.121549	0.0632466	0.953139	0.0782393	0.0918257
	0.129094	0.0497487	0.0803285	0.0891846	0.844348	0.0835316	0.104945	0.0616529	0.048989	0.0512131	0.0702593	1.09219	0.082147	0.0461594	0.0821764	0.087706	0.103712	0.0684368	1.7059	0.087697	0.0819431
	0.112557	0.0975119	0.0560036	0.0794997	0.861342	0.0988097	0.0974724	0.0709409	0.0517514	0.0498318	0.0598281	0.672323	0.079047	0.0359552	0.102357	0.106684	0.0758726	0.0580119	1.11315	0.0729245	0.095737
	0.109601	0.0924157	0.0704133	0.114961	1.18444	0.067412	0.104935	0.140184	0.0354605	0.0559356	0.0600035	0.477887	0.0806235	0.0449293	0.137977	0.0817439	0.065175	0.10817	1.04131	0.0636876	0.0800007
	0.149055	0.0654702	0.0734075	0.0881898	1.00905	0.0906428	0.092524	0.10431	0.02914	0.0466353	0.0711511	1.01476	0.0795685	0.0897189	0.101287	0.0954387	0.0989474	0.0415842	0.862637	0.0403687	0.0894167
	0.110628	0.0715585	0.0779565	0.173526	0.841047	0.100641	0.0954145	0.0735369	0.055047	0.056805	0.0757312	1.14063	0.0741721	0.0613157	0.127512	0.0808448	0.121	0.0498393	1.54266	0.0646774	0.0913261
	0.106812	0.104068	0.0649084	0.167899	1.31306	0.0873998	0.105518	0.133631	0.0584612	0.0335889	0.0671445	1.03544	0.0631592	0.059603	0.105646	0.0847916	0.141103	0.0660828	1.0216	0.0931917	0.0786061
	0.0958001	0.0731002	0.0667338	0.19736	1.06616	0.0810702	0.100832	0.0907002	0.00744533	0.0577596	0.0581313	0.843234	0.0782266	0.0445569	0.106098	0.0732675	0.11476	0.0498826	0.830916	0.0800814	0.0764121
	0.134812	0.0814506	0.0833082	0.161373	0.802673	0.0874444	0.0922505	0.116779	0.063723	0.0424632	0.0727295	1.05827	0.061811	0.0552534	0.0620491	0.0807855	0.0338041	0.0835319	0.654917	0.0429048	0.0612415
	0.109648	0.0894893	0.0714128	0.180099	1.16971	0.0959447	0.097683	0.0380301	0.0421765	0.0494921	0.0659171	1.03382	0.0738831	0.0654501	0.107486	0.0906134	0.0352061	0.0770604	0.948901	0.0743622	0.0791223
	0.236732	0.0723366	0.140615	0.157651	1.28531	0.0677523	0.10835	0.124696	0.031949	0.0553811	0.0561353	0.694754	0.082569	0.0561553	0.104543	0.0785531	0.0354683	0.0685089	1.24819	0.0661321	0.113224
	0.24588	0.0827436	0.0734668	0.130747	1.2326	0.0822677	0.0834054	0.0692737	0.0727485	0.0576468	0.0620832	0.823743	0.0886958	0.0714713	0.218915	0.0897361	0.0383122	0.0705208	0.749354	0.0534711	0.0569973
	0.243495	0.0873213	0.151277	0.130098	0.809268	0.0886246	0.106908	0.173261	0.0393588	0.0650368	0.11392	1.10973	0.0850658	0.0801828	0.0773013	0.0913868	0.0544986	0.0500138	1.92557	0.0845368	0.08613
	0.108189	0.0678027	0.162695	0.155859	1.9157	0.0851482	0.090935	0.172756	0.0369103	0.0637062	0.114225	0.210685	0.104647	0.0344036	0.17567	0.104906	0.0317188	0.0709691	0.953912	0.0510819	0.0731445
	0.0614713	0.0939628	0.0704814	0.114732	1.04931	0.100894	0.0791758	0.0557607	0.0461377	0.049085	0.0870963	0.850368	0.101778	0.0128924	0.0380417	0.0922305	0.0449367	0.0543806	1.06759	0.0747457	0.0594642
	0.218567	0.0804271	0.074501	0.167933	1.06091	0.0755734	0.0823513	0.100677	0.0466862	0.0694371	0.111781	0.892034	0.0705876	0.0592022	0.100559	0.0950675	0.101288	0.104372	1.87824	0.0549702	0.0672087
	0.182928	0.0706435	0.139548	0.143941	1.13085	0.0707512	0.083033	0.0954234	0.0674615	0.0445221	0.127032	0.613819	0.0900606	0.0788063	0.166917	0.0848694	0.0499706	0.068802	0.804248	0.0768786	0.0794656
	0.115856	0.100276	0.134841	0.182014	0.915237	0.0759902	0.0745237	0.0749288	0.0562734	0.163159	0.0710724	0.960085	0.0734255	0.0640212	0.0975555	0.0836437	0.110424	0.0539149	1.06906	0.0539764	0.0693386
	0.118063	0.130655	0.14385	0.150212	2.07726	0.0689035	0.0976264	0.0695858	0.032622	0.187281	0.0933311	0.610765	0.0929845	0.0291356	0.128832	0.0538009	0.0915271	0.0797691	1.13637	0.0698643	0.137995
	0.259219	0.101847	0.109971	0.186689	1.17378	0.0785052	0.098581	0.0812412	0.0294153	0.306196	0.0812264	0.336768	0.0946852	0.0263506	0.190041	0.0733777	0.0629707	0.0394829	0.896044	0.0717596	0.063038
	0.148943	0.0813597	0.0986665	0.176956	1.19767	0.0822773	0.0919173	0.0764241	0.0261341	0.0527757	0.0777279	0.832909	0.024556	0.0563246	0.109689	0.111518	0.0810042	0.0701195	1.50295	0.0874494	0.0464788
	0.33387	0.153602	0.0849552	0.181539	0.323988	0.0679505	0.0953458	0.223753	0.0317968	0.0761087	0.0694262	1.00251	0.0500389	0.0186814	0.0907651	0.0637446	0.108512	0.0638096	0.867677	0.0681018	0.124173
	0.288519	0.0926071	0.0988868	0.154201	1.30654	0.0854479	0.0676811	0.0850683	0.0516374	0.215503	0.0788772	0.775786	0.0764061	0.053982	0.165718	0.0632427	0.0738185	0.0727015	0.932525	0.0661447	0.0786272
	0.219943	0.0795762	0.0860123	0.121471	1.2099	0.0685264	0.0710122	0.107452	0.0282046	0.176051	0.0768048	1.28553	0.0448619	0.0514287	0.11313	0.0822173	0.0818768	0.0727895	1.02393	0.0587151	0.118167
	0.0931865	0.0983677	0.0874143	0.163698	0.824194	0.0886941	0.0733357	0.329686	0.0307409	0.0684942	0.139265	1.08654	0.0542808	0.0363345	0.827991	0.109013	0.0794836	0.0656735	1.04212	0.0678231	0.0786865
	0.0967445	0.0711015	0.0875822	0.232292	1.39463	0.0482408	0.085996	0.698642	0.043289	0.0653336	0.088205	0.704555	0.0521421	0.0405055	0.374205	0.106974	0.0758748	0.0840928	0.910883	0.0538872	0.0913986
	0.0492564	0.0762594	0.0972258	0.154235	0.356913	0.0644556	0.0648503	0.864487	0.0414458	0.354784	0.0477162	1.04085	0.0477445	0.0606793	0.46221	0.0781836	0.0610693	0.0386425	0.686094	0.0828744	0.0387461
	0.0508276	0.120601	0.122177	0.160392	1.14068	0.0594823	0.0954841	0.186251	0.0377643	0.254163	0.0686887	0.429427	0.0482598	0.0250083	0.109303	0.0882719	0.0892053	0.0842569	1.26543	0.072104	0.0273449
	0.195491	0.0733512	0.0755859	0.125842	1.17397	0.036483	0.0675433	0.0706352	0.0396269	0.039054	0.0627605	0.497987	0.0536679	0.0531509	0.0918681	0.0743511	0.0763607	0.0865445	0.76943	0.0699161	0.0247137
	0.0877877	0.0656435	0.101105	0.174757	0.923071	0.0744719	0.0559544	0.11469	0.0518177	0.0435917	0.0587023	0.855442	0.0447715	0.0318592	0.626181	0.0772743	0.075559	0.0775545	1.27252	0.0564537	0.0307742
	0.183107	0.063074	0.0903853	0.1545	1.01114	0.0796305	0.0814138	0.311317	0.0992789	0.0389078	0.0601747	0.688701	0.0445532	0.0528825	0.125524	0.0752987	0.0820412	0.0597062	0.681847	0.0101445	0.0183657
	0.101305	0.114672	0.103649	0.165435	0.930339	0.0541079	0.0830919	0.185399	0.0975175	0.0811182	0.0625676	0.674054	0.0489784	0.084134	0.129811	0.0710051	0.0599515	0.0657564	0.903091	0.0859396	0.0529024
	0.265323	0.0751634	0.108541	0.145684	1.19325	0.0732738	0.0509195	0.0625477	0.107399	0.235623	0.0589514	0.680643	0.0551467	0.0894464	0.103419	0.0775311	0.0594321	0.0548655	0.87607	0.0697616	0.0527202
	0.0954355	0.0834513	0.0880248	0.16193	1.14412	0.0648165	0.0942137	0.0697375	0.0798926	0.0935222	0.0732322	0.905737	0.0559225	0.0810452	0.120397	0.0727457	0.0553657	0.08649	1.07371	0.0458326	0.0698302
	0.277106	0.0663618	0.103251	0.157585	1.096	0.074064	0.0676916	0.122771	0.0826977	0.0241558	0.060681	1.55658	0.0466271	0.101594	0.106296	0.0830616	0.30856	0.0575497	1.23543	0.0393152	0.0561294
	0.184916	0.10255	0.0925612	0.171003	0.939174	0.06887	0.0869526	0.328439	0.0865453	0.0461555	0.0701698	1.66127	0.0571713	0.0723269	0.117633	0.0623671	0.0542051	0.0362567	0.928858	0.100792	0.00691356
	0.104687	0.0732662	0.106413	0.163673	0.923237	0.0589105	0.0773772	0.0707286	0.0786868	0.0746759	0.0807723	1.60995	0.0612699	0.0941664	0.0983427	0.0589948	0.0332366	0.0640364	0.830296	0.0545006	0.0264231
	0.0851459	0.377795	0.11821	0.144575	1.36926	0.0622329	0.0789259	0.105791	0.0645216	0.0569099	0.0663747	0.582331	0.0557217	0.0785581	0.135635	0.0738313	0.0391814	0.074828	0.760534	0.111192	0.0327539
	0.132296	0.30707	0.117177	0.177701	1.19535	0.0486241	0.0964437	0.0480717	0.114867	0.0306927	0.079959	1.3466	0.0665232	0.0913773	0.114565	0.0747939	0.0417042	0.0823026	1.09661	0.0615313	0.0382293
	0.185529	0.0826602	0.0992914	0.168827	1.21182	0.0728277	0.0747683	0.0487387	0.0425503	0.109352	0.0679997	1.26858	0.0648883	0.088179	0.148765	0.0710654	0.0304617	0.0923709	0.83879	0.0740724	0.041011
	0.0706255	0.277134	0.125194	0.141001	1.23665	0.0456274	0.0769908	0.0531842	0.0826387	0.0880654	0.0680068	1.60724	0.0618478	0.0877175	0.101136	0.0696026	0.0342268	0.086133	1.098	0.057722	0.0695547
	0.100983	0.244164	0.098045	0.193664	0.787546	0.0675836	0.0934645	0.167548	0.0924692	0.0237165	0.0831584	0.918698	0.0756042	0.0705495	0.106135	0.0917095	0.0351629	0.0758218	0.753758	0.0838166	0.0299013
	0.169061	0.110073	0.108825	0.163973	1.3089	0.0785582	0.0796039	0.0569698	0.153927	0.0342711	0.0626472	1.49831	0.0642129	0.0761507	0.142185	0.0801797	0.0254976	0.0888683	0.87402	0.0614013	0.0381882
	0.103088	0.0626839	0.152405	0.161692	1.14069	0.0773356	0.0682999	0.0513042	0.107061	0.0373218	0.0648872	1.14442	0.0551687	0.0719974	0.121845	0.0393076	0.0288959	0.077392	0.689989	0.0780102	0.0412058
	0.157122	0.0954555	0.14435	0.161518	1.03611	0.0556155	0.0579682	0.0646572	0.0707947	0.0365729	0.100944	1.25869	0.0779946	0.081025	0.105374	0.069383	0.036748	0.100313	0.9155	0.0809774	0.0636794
	0.104923	0.102945	0.103755	0.165146	0.677852	0.0632361	0.0679242	0.11603	0.085035	0.0221546	0.0533271	0.450391	0.0383803	0.0830398	0.111497	0.051831	0.0225652	0.104202	1.38825	0.0724439	0.0476481
	0.332989	0.100214	0.177371	0.163208	1.27594	0.0882817	0.0460354	0.080127	0.0652268	0.0507643	0.0547427	1.12225	0.0615357	0.0596691	0.0992198	0.0796133	0.0435739	0.0780668	1.12488	0.0763898	0.0466159
	0.329199	0.0995152	0.129898	0.16297	0.71369	0.0846304	0.0823155	0.485058	0.0901971	0.0490401	0.0772383	1.01319	0.0520618	0.0589509	0.130027	0.0693368	0.0354906	0.0754392	1.57364	0.0563107	0.0623922
	0.10101	0.116094	0.111254	0.157785	0.453853	0.0773407	0.0908804	0.080328	0.0662286	0.0438661	0.0929999	1.22046	0.0456351	0.0755782	0.16607	0.0534851	0.0342861	0.0615408	0.751837	0.0551613	0.0789597
	0.297459	0.0803802	0.185792	0.185426	0.795774	0.0710664	0.075467	0.0775887	0.075076	0.0444294	0.089298	1.15755	0.0628123	0.0620991	0.0609956	0.0567362	0.0335818	0.0730503	1.17743	0.0705206	0.0379558
	0.126078	0.0662521	0.153434	0.192176	0.85536	0.0778819	0.0623695	0.10009	0.0955404	0.0528894	0.0541766	1.02592	0.0343944	0.0802719	0.0835755	0.0500801	0.031828	0.0808638	1.24451	0.0843926	0.0481533
	0.0386129	0.111134	0.110924	0.122593	0.982779	0.0670631	0.0794402	0.109289	0.11052	0.031852	0.0413771	1.20049	0.0304065	0.0743214	0.127607	0.0553291	0.0246403	0.0739974	1.07526	0.0764739	0.0561624
	0.0703129	0.0732723	0.138013	0.118965	1.42341	0.0708883	0.0757131	0.11808	0.0854145	0.0176056	0.0688414	1.13897	0.0719714	0.0837678	0.118682	0.057381	0.0289021	0.0942432	0.686967	0.076295	0.0371318
	0.115509	0.0796425	0.138482	0.11287	0.636054	0.0692324	0.0809977	0.0963444	0.110938	0.0208009	0.0493588	1.15108	0.0612445	0.0580975	0.111161	0.0781886	0.0333108	0.0778638	1.39698	0.0659095	0.0640309
	0.109713	0.0640994	0.104259	0.132729	1.51289	0.0898237	0.069585	0.122477	0.0973581	0.0569014	0.0428608	1.13828	0.0576949	0.049823	0.156576	0.0880617	0.0332234	0.0698572	0.965326	0.0635099	0.0463962
	0.0877593	0.112515	0.118229	0.122005	1.55916	0.08086	0.0409907	0.53633	0.0955645	0.0245269	0.0339174	1.74917	0.0435505	0.0497718	0.108393	0.0468812	0.0287511	0.0857494	1.27967	0.0494179	0.0787221
	0.044256	0.06434	0.118656	0.126341	0.453111	0.081972	0.0804347	0.075467	0.109759	0.0216406	0.0360773	1.06978	0.0543976	0.071662	0.160224	0.0874901	0.0205609	0.0893113	1.19053	0.11061	0.0518952
	0.0660544	0.0716773	0.0900501	0.13213	0.761011	0.0635426	0.0657972	0.0938013	0.105541	0.0565465	0.0529949	0.97966	0.0478767	0.0625397	0.117226	0.0829403	0.0279059	0.0473702	1.3025	0.0848507	0.0325779
	0.0690202	0.0531327	0.0947146	0.11145	1.52561	0.024879	0.080378	0.0988393	0.103271	0.00505933	0.0338928	1.18539	0.0618233	0.0508942	0.138895	0.10217	0.0389142	0.0717718	1.44814	0.0951314	0.0357152
	0.0742943	0.125676	0.138887	0.11286	0.909335	0.0543327	0.0585043	0.116464	0.120446	0.0606391	0.0442509	1.0143	0.0681505	0.0687668	0.109473	0.0898996	0.0179472	0.0895186	1.27335	0.024253	0.0595273
	0.139294	0.0705193	0.135838	0.125224	1.15751	0.051823	0.0608135	0.0619979	0.00832692	0.0447036	0.0417971	1.15363	0.0518994	0.0917231	0.0946826	0.0459483	0.0248258	0.0836076	1.57151	0.0117718	0.0427367
	0.095811	0.0975108	0.100285	0.107713	0.478108	0.00929329	0.0662701	0.122548	0.0134164	0.072279	0.0434636	0.921789	0.0416953	0.0632189	0.100338	0.0570932	0.0289715	0.0693141	1.37509	0.0284657	0.0608773
	0.0603167	0.0768858	0.112329	0.129839	0.738566	0.0624649	0.0580651	0.0670341	-0.0150123	0.0199009	0.0400589	1.0283	0.054563	0.0869714	0.341818	0.052875	0.0427772	0.0786688	1.05427	0.0315467	0.0460433
	0.193539	0.0966271	0.105008	0.0675402	1.35772	0.0142635	0.0467148	0.127225	0.0177418	0.0257336	0.036787	0.832197	0.0539574	0.0646332	0.139473	0.0520897	0.0384274	0.064504	1.22759	0.0238558	0.0232549
	0.10884	0.0835594	0.107485	0.102385	0.873879	0.0354655	0.0660368	0.113512	0.00941937	0.058382	0.033878	1.03727	0.044121	0.0650522	0.0843251	0.0383875	0.012598	0.0648951	1.36548	0.03617	0.0482522
	0.183652	0.108909	0.115155	0.0983053	0.896403	0.0362192	0.0704938	0.615316	0.0106185	0.061794	0.0390614	1.14432	0.0650675	0.0962966	0.122109	0.0860255	0.0391348	0.0925234	1.23501	0.0237505	0.0519432
	0.0589621	0.0882762	0.102735	0.10425	0.952831	0.0430396	0.050509	0.147644	0.0221239	0.0239938	0.0300765	0.948871	0.0493835	0.0629788	0.159707	0.0699627	0.0140731	0.0615748	1.15384	0.0351617	0.0359228
	0.195418	0.0931926	0.128176	0.117712	1.1344	0.029633	0.056296	0.114259	0.0111506	0.00870756	0.0271105	0.988032	0.0303592	0.0718463	0.142848	0.0639444	0.0355512	0.0766634	1.07063	0.0196905	0.0466753
	0.128102	0.0949368	0.0915469	0.0907542	0.611445	0.0218858	0.0545501	0.0862463	0.0222689	0.025742	0.0536943	0.763824	0.0261787	0.0535736	0.111194	0.0686327	0.0435276	0.168411	1.19464	0.0393304	0.0339586
	0.125151	0.0682291	0.112521	0.101363	0.82619	0.0201765	0.0549561	0.410185	0.0162126	0.0349458	0.0472312	0.569527	0.0458971	0.0687012	0.092085	0.0596081	0.0233162	0.100124	1.16393	0.046821	0.0304813
	0.1248	0.0657953	0.147866	0.102203	1.13904	0.0447803	0.0504731	0.0901258	0.0262347	0.0245005	0.0559527	1.11464	0.0386215	0.0444577	0.340488	0.0820882	0.0325212	0.122819	1.52782	0.0305628	0.0242432
	0.0672278	0.100304	0.133524	0.082418	1.36969	0.0536556	0.0615405	0.0661802	0.0166644	0.0286745	0.0236276	0.806774	0.0710762	0.0872954	0.115541	0.0603447	0.0215122	0.101277	1.15085	0.0314385	0.0450895
	0.155946	0.0738992	0.128711	0.114812	1.09946	0.0412829	0.0448512	0.125607	0.0123496	0.0277186	0.0384718	0.866098	0.0522268	0.0988337	0.133465	0.0629112	0.0261482	0.138212	0.951969	0.0311663	0.0184538
	0.292448	0.0773509	0.100111	0.106871	0.974129	0.0344982	0.068321	0.11542	0.00677135	0.0373223	0.0489129	1.08173	0.0493028	0.0655952	0.1765	0.0643013	0.0278161	0.0838097	0.981278	0.0458858	0.0340646
	0.111656	0.0897029	0.125204	0.103383	0.882837	0.0421976	0.0494373	0.115141	0.0071377	0.0550408	0.0648213	0.995028	0.0624597	0.0633474	0.312142	0.0586711	0.0304335	0.0925934	0.900387	0.0261785	0.0411653
	0.105727	0.0797749	0.115128	0.0993421	1.03217	0.0379701	0.0824033	0.0925143	0.0248865	0.0166661	0.0448128	0.875707	0.055234	0.0442357	0.140825	0.0898379	0.0464674	0.0995425	0.972934	0.0394573	0.0444993
	0.050375	0.0796404	0.112605	0.0930878	0.938943	0.0321778	0.0664858	0.107817	0.023457	0.0210007	0.0625083	0.892713	0.0670836	0.0424044	0.386312	0.0534912	0.0238434	0.102131	1.06414	0.0304985	0.048439
	0.158327	0.0826402	0.115515	0.101267	1.20141	0.0291189	0.0800119	0.0874314	0.0038491	0.0423854	0.0670456	0.917515	0.0545435	0.0680241	0.298147	0.0675664	0.030163	0.0887734	1.07326	0.0433166	0.040391
	0.119711	0.085286	0.126399	0.102537	1.15585	0.0550965	0.0632436	0.0854367	0.0222448	0.0506683	0.0395856	0.837629	0.0533115	0.0462458	0.288992	0.0757953	0.0301987	0.0801899	0.729445	0.0429177	0.0356314
	0.086794	0.0537191	0.110622	0.094559	0.821629	0.0410207	0.0771979	0.0374419	0.00772516	0.00973837	0.0500388	1.12061	0.0403279	0.0657098	0.231764	0.0425228	0.0190494	0.0582359	1.12294	0.0167003	0.0360753
	0.283236	0.0865935	0.128619	0.0901292	1.12804	0.0300798	0.071123	0.0743046	0.00971782	0.0322128	0.0618821	0.769585	0.0703774	0.0495317	0.18536	0.0849298	0.0203407	0.0647834	1.23056	0.0446404	0.032815
	0.0313668	0.108986	0.141422	0.0899436	0.956514	0.0343848	0.0648754	0.12606	0.0145396	0.020704	0.0317783	0.992036	0.0407081	0.053229	0.235935	0.0746714	0.0342135	0.0994013	0.784023	0.031227	0.0463068
	0.168203	0.0898415	0.0745795	0.111647	0.923727	0.0396458	0.048368	0.0935737	0.00958753	0.0174255	0.0491942	0.391855	0.0619841	0.0590811	0.173907	0.0673798	0.0218569	0.0603904	1.15035	0.0288813	0.0527499
	0.0953118	0.0774665	0.10306	0.0902859	0.5803	0.037959	0.07582	0.127511	0.0120786	0.0710366	0.0526522	1.00112	0.0688375	0.0606748	0.346487	0.11003	0.0228066	0.119483	1.14113	0.02286	0.0511373
	0.177327	0.0553979	0.113266	0.120198	1.38485	0.0384616	0.0765109	0.0534177	0.0171196	0.0722562	0.0458155	0.650853	0.0502768	0.06147	0.404282	0.0974697	0.0699963	0.161137	0.531608	0.0298699	0.0299833
	0.117987	0.0752044	0.0911383	0.116361	0.370192	0.0423884	0.074916	0.664444	0.0141606	0.0717086	0.0553443	0.755686	0.0473276	0.0719174	0.116695	0.149082	0.0444656	0.0812534	0.641655	0.0439219	0.0231906
	0.0470809	0.0965985	0.12438	0.0799803	0.839464	0.0269697	0.0696151	0.0665959	0.0134651	0.061345	0.0474586	1.09469	0.0431941	0.0654324	0.19198	0.134698	0.0611669	0.0854111	0.918173	0.0362538	0.0287026
	0.111688	0.0916793	0.0761408	0.065924	0.791649	0.0377826	0.0543679	0.0750695	0.0142242	0.0501362	0.0696065	0.267178	0.0429298	0.0448407	0.136858	0.127595	0.0264092	0.114138	0.737038	0.0366256	0.0294804
	0.0578048	0.0730536	0.113711	0.0876756	0.929211	0.0411897	0.0978037	0.080558	0.0273286	0.067805	0.0584427	0.795969	0.0755064	0.0668334	0.200062	0.15043	0.0732181	0.0769982	0.594457	0.0219526	0.025351
	0.148845	0.0785025	0.098218	0.10576	0.661584	0.0378639	0.0581288	0.0815071	0.0226749	0.059903	0.040438	1.07976	0.0890308	0.0142247	0.283739	0.133733	0.0717272	0.075168	1.09761	0.0349474	0.063206
	0.102468	0.0799789	0.0848544	0.0817656	0.759019	0.0336916	0.0822571	0.186221	0.0185508	0.06498	0.0589932	1.32097	0.0649155	0.0765669	0.310943	0.168384	0.0540911	0.0944449	1.18235	0.0249554	0.00916152
	0.0701166	0.135086	0.10802	0.0902989	0.459223	0.0675351	0.0525643	0.12161	0.0188346	0.0787223	0.0395634	1.60152	0.0439554	0.0841997	0.189867	0.128649	0.0656597	0.126348	1.08938	0.0526485	0.0548153
	0.085817	0.0659747	0.136762	0.0891302	0.834486	0.0300577	0.0660769	0.00648068	0.0246238	0.0511813	0.0532152	1.15379	0.0538575	0.0410105	0.138891	0.122103	0.0352962	0.118487	0.627886	0.0520325	0.0461286
	0.0558604	0.0937476	0.0928307	0.0909453	0.939803	0.063123	0.0463502	0.0479292	0.0212945	0.0569601	0.0576408	1.64903	0.0368898	0.0468353	0.165793	0.133742	0.0464177	0.08647	1.31182	0.0498242	0.030169
	0.0877031	0.0831834	0.112189	0.0863323	0.692795	0.0409025	0.0730242	0.0422099	0.0243955	0.0467324	0.0591091	1.41962	0.0512856	0.0953871	0.334009	0.125165	0.0328481	0.080423	1.17989	0.0362909	0.0237842
	0.0253966	0.0931145	0.0947	0.110184	1.05128	0.0569264	0.0626544	0.0827708	-0.00635488	0.0654043	0.0769988	0.940452	0.0610165	0.132315	0.422332	0.135042	0.0501524	0.103091	1.28757	0.0238994	0.0378783
	0.0501147	0.0901	0.108889	0.0916854	1.18419	0.0497851	0.0759552	0.136618	0.0174563	0.0597228	0.0538589	1.35787	0.0510359	0.119249	0.140954	0.170631	0.0372965	0.105765	1.02765	0.0531722	0.0500717
	0.0773424	0.0713158	0.0952771	0.0837319	0.952336	0.036257	0.0951214	0.0915172	0.0318481	0.0550762	0.060821	1.26168	0.0799501	0.108633	0.15477	0.150241	0.0340938	0.108463	1.35206	0.0374761	0.0196078
	0.0454904	0.088705	0.116704	0.0962142	0.626477	0.0322888	0.0524523	0.0747144	0.0177563	0.0463087	0.0741493	1.34304	0.0848456	0.0959441	0.318811	0.107503	0.0304861	0.0886436	1.26957	0.0394855	0.0565307
	0.061234	0.0919837	0.124195	0.0878491	1.08362	0.0248006	0.0413841	0.129119	0.0328596	0.0687939	0.0600126	0.878169	0.0634068	0.111328	0.148885	0.122801	0.036757	0.0776049	1.4403	0.0433337	0.0489889
	0.0553745	0.0859476	0.148231	0.114699	0.918598	0.0178352	0.047902	0.0417673	0.0103303	0.0491791	0.0342367	1.9512	0.0669342	0.113858	0.113447	0.0878004	0.0357595	0.134102	0.693366	0.0322265	0.0525654
	0.327931	0.0787189	0.0867088	0.0849421	0.938288	0.0354367	0.0669586	0.0471807	0.0339811	0.0455658	0.0500469	0.643472	0.0487124	0.0948639	0.211897	0.141721	0.0389515	0.133067	1.28372	0.0376452	0.0335098
	0.118071	0.0807691	0.110247	0.0854432	1.00388	-2.58674e-06	0.0500902	0.0574531	0.0254188	0.0515189	0.075134	1.0593	0.0633839	0.112325	0.122547	0.0886271	0.0328183	0.0849992	0.884591	0.0387231	0.0380229
	0.0772515	0.100133	0.134538	0.0864084	0.965908	0.0491311	0.0738624	0.0686918	0.0457278	0.0476104	0.0477508	0.932004	0.0757965	0.0887834	0.176874	0.14626	0.0236242	0.0762804	1.19008	0.0499021	0.0296331
	0.103537	0.097699	0.114977	0.0883424	0.896894	0.0313795	0.0781908	0.0745222	0.0296776	0.0460398	0.0536907	1.18833	0.0611255	0.0694444	0.099938	0.126561	0.023445	0.0794567	0.925409	0.0403248	0.0212649
	0.0738264	0.0604908	0.125362	0.0812059	1.11625	0.048703	0.0797222	0.0932992	0.0220774	0.0385125	0.0532208	0.916761	0.0458558	0.0736438	0.172981	0.12969	0.0338106	0.0819914	1.02665	0.071866	0.0373855
	0.0965624	0.0773211	0.106486	0.0751796	1.22899	0.0266944	0.0907391	0.0548342	0.0377336	0.041269	0.0476097	1.58296	0.050151	0.0789975	0.201553	0.146958	0.0457969	0.0848814	0.576609	0.0659077	0.0480229
	0.0965743	0.0691702	0.0960864	0.0621444	0.990626	0.0516657	0.116202	0.0748665	0.0240444	0.0468213	0.0418559	1.10378	0.0559166	0.125489	0.152677	0.124893	0.037035	0.066153	0.888005	0.0143665	0.0491651
	0.0533302	0.073777	0.106313	0.0884477	0.780774	0.0314669	0.0698139	0.0986638	0.0310993	0.0477212	0.0581486	1.30455	0.081438	0.0662384	0.402743	0.127864	0.0298998	0.0796277	0.868977	0.0489006	0.0437683
	0.0695218	0.0635647	0.111087	0.115192	0.996648	0.0470741	0.0595622	0.129471	0.0195093	0.0508269	0.0687921	1.33762	0.0584371	0.0992226	0.102687	0.0796251	0.0347593	0.0974955	0.960044	0.0369577	0.0613876
	0.155281	0.0786077	0.123662	0.0814433	0.758628	0.0277986	0.104551	0.115307	0.0253956	0.0419069	0.0207946	1.36938	0.0694326	0.0946175	0.0614688	0.146042	0.0354887	0.0786406	0.812613	0.0496519	0.05527
	0.0463164	0.0791357	0.118292	0.110507	0.839299	0.042905	0.084386	0.0543442	0.0213547	0.0477596	0.0499487	1.05112	0.0603828	0.0912673	0.141807	0.117184	0.0291618	0.0845365	1.17589	0.0418026	0.053213
	0.0416674	0.0947402	0.135422	0.0969024	0.636928	0.0303488	0.0616952	0.04161	0.0295989	0.0819477	0.0520268	1.03879	0.0580569	0.0715803	0.171484	0.118896	0.0191507	0.107991	0.859245	0.0197094	0.0667447
	0.208764	0.158579	0.104466	0.113649	0.569831	0.0332931	0.0794928	0.111861	0.0304749	0.0491541	0.0584368	1.08563	0.0462239	0.0827021	0.159645	0.137872	0.0266567	0.0997144	0.723099	0.052604	0.0437196
	0.0379362	0.0475177	0.140731	0.0802124	0.960228	0.0486831	0.0606703	0.0408002	0.0344832	0.0422384	0.045255	0.958257	0.0852623	0.0658043	0.173355	0.138881	0.0286423	0.117424	1.29304	0.0309683	0.0358112
	0.139001	0.189102	0.133085	0.0737871	1.00882	0.0573581	0.0521392	0.112005	0.0431627	0.0481508	0.0580292	0.919172	0.0547014	0.117323	0.231379	0.117379	0.0399219	0.088743	1.07083	0.03203	0.044635
	0.0842072	0.0625335	0.11342	0.075475	0.377406	0.0489057	0.0853142	0.106257	0.034222	0.0364975	0.0214823	1.34309	0.0541467	0.0604607	0.126907	0.13728	0.0418692	0.109542	1.32413	0.0543091	0.050876
	0.169216	0.0556432	0.121641	0.0936845	1.10047	0.0370534	0.0685106	0.0564898	0.0475204	0.104651	0.0363236	1.13128	0.0620254	0.0850817	0.132767	0.140846	0.0421469	0.101404	0.865276	0.0390413	0.045017
	0.0715699	0.0376863	0.12753	0.0633204	1.05033	0.0278306	0.0592529	0.108428	0.0226325	0.0447196	0.0740982	1.06071	0.0551248	0.0637846	0.0812425	0.108897	0.0385576	0.126645	0.968428	0.0598316	0.0398989
	0.0355799	0.0728544	0.153955	0.0781921	0.564828	0.041893	0.0481873	0.0543403	0.0382425	0.117402	0.0283463	0.885566	0.0706512	0.0912559	0.0551238	0.122481	0.0326542	0.0986004	0.925457	0.0323775	0.025378
	0.108836	0.102868	0.0817323	0.0673674	0.660911	0.0584578	0.0679836	0.0062618	0.0351926	0.033518	0.0345619	0.993176	0.0700518	0.0596603	0.119446	0.0817324	0.026296	0.130131	0.908762	0.0419442	0.0481558
	0.0392494	0.0906106	0.086723	0.07751	1.21874	0.0361948	0.0592809	0.144517	0.0258119	0.0435223	0.0468319	1.22301	0.0769323	0.0959531	0.130041	0.11025	0.0155795	0.126232	0.912056	0.0550041	0.0346564
	0.0363003	0.100597	0.031361	0.10223	0.964885	0.0573605	0.0661189	0.085849	0.0284923	0.039299	0.0312431	1.0432	0.0337353	0.0880225	0.164886	0.120399	0.0116205	0.120111	0.90511	0.0288953	0.0452281
	0.464849	0.0642048	0.0746378	0.108027	1.07823	0.0370287	0.0754555	0.107594	0.251854	0.0338821	0.0614435	0.995846	0.0658797	0.0708838	0.0909269	0.100664	0.018885	0.137952	0.818911	0.0567868	0.0606918
	0.0741625	0.0769666	0.0883148	0.0847714	1.55003	0.0382471	0.0826293	0.0362181	0.0398871	0.0559999	0.0698055	1.11615	0.0588308	0.0572711	0.115826	0.104921	0.037149	0.110507	0.9323	0.0664891	0.0630422
	0.420102	0.0900116	0.0505192	0.0425784	1.23133	0.0583052	0.102314	0.175137	0.0156884	0.0880591	0.0731124	1.33286	0.0662521	0.0691051	0.138585	0.0911542	0.0582162	0.129514	0.668359	0.0512785	0.0247441
	0.042567	0.0535376	0.0549151	0.0787233	1.16919	0.0277805	0.0699346	0.0784873	0.025952	0.0580761	0.0415175	0.913133	0.0509077	0.0479943	0.0898062	0.0928346	0.0171078	0.121102	0.426814	0.0405146	0.0425563
	0.0692628	0.096234	0.178455	0.168515	0.438587	0.0525864	0.080262	0.0345557	0.031291	0.0532205	0.0521966	0.935574	0.0515558	0.0664557	0.083974	0.129178	0.0261663	0.11676	0.853054	0.0566781	0.0572441
	0.0499468	0.0639795	0.0822022	0.133805	0.921283	0.0556455	0.0860138	0.102421	0.0472852	0.0346305	0.08916	1.24944	0.0526775	0.0687637	0.110703	0.0914493	0.00459209	0.133074	0.745217	0.045985	0.0541392
	0.0821661	0.0838581	0.155294	0.0864893	1.14387	0.0239386	0.0842489	0.18689	0.0301865	0.049115	0.0612054	0.619071	0.0775071	0.0820308	0.11175	0.114411	0.022609	0.141572	1.05708	0.0544719	0.072426
	0.121702	0.0602104	0.0652971	0.149406	1.51717	0.0171583	0.0504397	0.040774	0.0384809	0.0344617	0.0595058	0.909606	0.0645958	0.106406	0.0838689	0.125558	0.0616587	0.0994086	0.811778	0.0619837	0.0765754
	0.070087	0.0683164	0.0741451	0.111259	1.07691	0.0111799	0.158613	0.281216	0.0420867	0.046138	0.0581569	1.16281	0.0591157	0.105699	0.587622	0.123603	0.0290369	0.111992	0.723004	0.0581898	0.0314817
	0.0387461	0.0654304	0.0893044	0.160735	1.35134	0.0188751	0.055523	0.123555	0.0351208	0.0704915	0.0464036	0.773999	0.0602502	0.114387	0.0719601	0.155747	0.0323706	0.0915167	0.894631	0.070937	0.0417329
	0.0724252	0.0613331	0.155272	0.131357	0.956629	0.00325018	0.0573727	0.0463845	0.0411616	0.0417425	0.0571244	0.792553	0.0490453	0.0836489	0.799312	0.169566	0.0431102	0.130087	0.897511	0.0728309	0.0627692
	0.0908386	0.073932	0.0799101	0.14567	0.949587	0.0238791	0.0466686	0.0689202	0.0457177	0.0452754	0.0221198	0.994491	0.0614103	0.106511	0.0988921	0.130383	0.0296929	0.128429	0.824178	0.055688	0.075754
	0.171963	0.0768306	0.0973644	0.0949843	1.24176	0.0239348	0.058201	0.0477052	0.0432161	0.0538473	0.0753198	1.10598	0.0332264	0.100554	0.592143	0.133329	0.0442773	0.124009	1.02659	0.061452	0.0530881
	0.158847	0.132627	0.0536343	0.120603	1.17706	0.0248153	0.0718131	0.0351438	0.0456003	0.05071	0.0673218	0.818975	0.0340348	0.0875687	0.528021	0.146647	0.0571036	0.127851	0.905602	0.0692658	0.00814178
	0.168742	0.0236231	0.0890501	0.226862	1.33161	0.0260955	0.237022	0.0451753	0.0444216	0.0533874	0.0735813	0.811015	0.017865	0.0963118	0.793345	0.128776	0.0567737	0.119584	0.540592	0.0632677	0.049057
	0.231269	0.0695505	0.0755252	0.166767	0.692909	0.0187786	0.215321	0.0525008	0.0581852	0.0310581	0.0749843	0.848629	0.016643	0.0962542	0.957337	0.148893	0.0430093	0.127213	0.889774	0.0612252	0.0183093
	0.107012	0.100421	0.0574923	0.107525	1.04563	0.0266755	0.143635	0.0619338	0.0557206	0.0464981	0.070417	1.03965	0.009346	0.10753	0.0901212	0.192139	0.0434016	0.13465	0.824913	0.0557041	0.0472054
	0.0999413	0.0882142	0.0749695	0.120254	1.08907	0.0351876	0.21603	0.0596485	0.0442926	0.0956441	0.0552511	0.815778	0.0324171	0.0958549	0.457347	0.204123	0.0503708	0.122763	0.909141	0.0521433	0.0497724
	0.158802	0.0844117	0.0592396	0.133997	1.13871	0.0270942	0.202098	0.0461384	0.0660011	0.0372904	0.0834376	1.07729	0.0186252	0.0918239	0.0757466	0.157831	0.0433491	0.136705	0.958038	0.057946	0.0583281
	0.137408	0.0861685	0.0696072	0.104372	0.640737	0.0118584	0.217737	0.0493043	0.0608949	0.0797144	0.0158566	0.804109	0.0169317	0.111134	0.144109	0.0968099	0.0527651	0.15393	0.542593	0.0511497	0.0284768
	0.105654	0.0724932	0.0714121	0.0654292	0.756156	0.0447036	0.186151	0.0548546	0.0550836	0.0609289	0.0705687	0.989587	0.0299242	0.106437	0.101094	0.108727	0.0699191	0.175134	0.580413	0.0470185	0.0408489
	0.135848	0.0806626	0.0650348	0.104043	0.948393	0.0277471	0.160159	0.0904144	0.0444312	0.0561796	0.0470027	0.89337	0.0327242	0.0957654	0.103258	0.128293	0.0483616	0.116683	0.927187	0.0551309	0.00669693
	0.315305	0.0697439	0.0801464	0.208837	0.902662	0.0411651	0.169363	0.0551169	0.0620319	0.0726262	0.103927	1.00998	0.013783	0.112912	0.164812	0.0676823	0.0464716	0.0777525	0.80251	0.0372574	0.0339816
	0.111894	0.0910582	0.0809115	0.0872288	0.808733	0.0203483	0.251844	0.0407668	0.0591152	0.064093	0.0415315	0.871923	0.0183022	0.110231	0.108066	0.0724516	0.0594679	0.105009	1.08806	0.0375809	0.0713575
	0.119539	0.0696601	0.0835024	0.111833	1.23696	0.0468677	0.139994	0.0476708	0.0417635	0.0644111	0.0694088	1.10168	0.010635	0.112987	0.107254	0.076943	0.0643505	0.12364	0.765544	0.0604056	0.0606014
	0.110103	0.100105	0.0837631	0.119636	1.15734	0.042033	0.209218	0.0518717	0.050013	0.0486918	0.0581036	1.07083	0.0368756	0.106112	0.108882	0.068125	0.0530396	0.147564	0.701926	0.037976	0.0294331
	0.130802	0.0863068	0.112589	0.106984	0.840508	0.0387048	0.157619	0.0895756	0.0642954	0.0813776	0.0777084	1.09541	0.0160284	0.117341	0.136406	0.0643891	0.0465974	0.0907525	1.07788	0.0502159	0.0200627
	0.101116	0.0955865	0.0753334	0.116467	1.20062	0.0340994	0.137549	0.0604813	0.0433382	0.0740408	0.0642992	0.924806	0.0166808	0.0810623	0.183633	0.0714924	0.0582124	0.139617	0.759573	0.0536447	0.0746954
	0.108576	0.0769554	0.0640806	0.0907478	0.87189	0.0339103	0.16394	0.0855637	0.0741357	0.0800087	0.0535114	0.898676	0.036451	0.0721226	0.0933929	0.0541106	0.0481294	0.112963	0.613152	0.0791478	0.014741
	0.130647	0.100062	0.11375	0.0984461	0.762296	0.0509195	0.138849	0.0820947	0.046335	0.0906347	0.0794482	0.846265	0.0104846	0.0726479	0.131252	0.0744806	0.0485578	0.153785	0.898754	0.0641009	0.0728193
	0.187895	0.0885215	0.0653334	0.0912771	0.717087	0.0204544	0.199324	0.0776258	0.0542118	0.0407875	0.0628018	1.95217	0.00815592	0.0892	0.142817	0.0793004	0.0753784	0.101485	0.724785	0.0846556	0.0876275
	0.156611	0.0689113	0.150013	0.146369	1.4011	0.0349565	0.131136	0.0411706	0.0562446	0.0803285	0.071615	1.60552	0.0305134	0.109562	0.113588	0.0753651	0.0691431	0.115518	0.855253	0.0332555	0.0809609
	0.0991813	0.0729848	0.0642527	0.0849055	0.869569	0.0456249	0.211907	0.0802128	0.0610437	0.103764	0.0691911	0.832321	0.0292835	0.131241	0.0923078	0.0749767	0.0579478	0.1283	0.984975	0.0433399	0.0618246
	0.158216	0.0965976	0.0986167	0.237511	1.20088	0.0303947	0.160293	0.100044	0.0701569	0.0874358	0.0825495	0.925431	0.0277375	0.1464	0.0910663	0.0698722	0.102678	0.15183	0.919072	0.0443148	0.0516186
	0.202974	0.0725298	0.0877452	0.113895	1.00527	0.0335762	0.139919	0.0827733	0.0439274	0.0592454	0.0798319	1.27681	0.0375266	0.158447	0.123147	0.0780974	0.105248	0.111569	0.763068	0.0399317	0.0729134
	0.248586	0.0789817	0.0892409	0.124962	1.33639	0.0475646	0.128273	0.0511287	0.0626766	0.0703213	0.0849831	1.78023	0.0674349	0.160743	0.11852	0.0847593	0.101364	0.12277	0.621207	0.0725981	0.0690676
	0.139735	0.0850334	0.0619643	0.168297	1.14531	0.0580981	0.204951	0.0576372	0.0494102	0.0787783	0.0751561	0.754673	0.0452641	0.16331	0.0955486	0.0894513	0.141895	0.109106	0.865208	0.0409029	0.0630986
	0.1253	0.0817245	0.0889762	0.173487	0.935146	0.047159	0.123628	0.0733277	0.0706753	0.093897	0.077695	1.52825	0.0374511	0.152747	0.0823855	0.0789493	0.114348	0.141039	0.681812	0.0708101	0.05972
	0.139002	0.101182	0.0841788	0.100109	0.673223	0.0387892	0.122798	0.0404479	0.0587244	0.0568887	0.101235	0.839061	0.0659741	0.175896	0.110362	0.0822146	0.107755	0.123258	0.4837	0.0441934	0.0757763
	0.124149	0.0761722	0.0665269	0.0953969	1.09433	0.0344528	0.162328	0.0522727	0.059053	0.0924851	0.0818674	1.10295	0.0482113	0.166972	0.100652	0.0659906	0.114396	0.216869	0.836329	0.0589046	0.071311
	0.154975	0.102411	0.0752661	0.0937171	1.29318	0.0394545	0.158683	0.0418188	0.0490461	0.0767287	0.0659519	2.07129	0.052865	0.135954	0.0925912	0.0501079	0.139637	0.263323	0.958461	0.0641396	0.0529118
	0.114794	0.0561285	0.073778	0.122142	1.26285	0.0315323	0.134571	0.0456222	0.0287807	0.0309223	0.0797923	0.930873	0.0403604	0.290033	0.112815	0.0766725	0.108349	0.110287	1.20502	0.0443546	0.0734199
	0.18406	0.0803298	0.0623934	0.10573	1.45678	0.0264557	0.114197	0.098721	0.0374906	0.0701945	0.056492	0.928619	0.0219792	0.174078	0.0920066	0.0894195	0.0870057	0.315723	0.985381	0.0425177	0.0922453
	0.156039	0.0984649	0.0748983	0.115766	1.42355	0.024269	0.14022	0.0616558	0.047588	0.0590223	0.0670494	1.86403	0.0432135	0.140278	0.0900379	0.0829356	0.117255	0.14152	0.874254	0.0363303	0.0821397
	0.135341	0.143754	0.146956	0.121331	1.42858	0.0272021	0.144709	0.0920638	0.0546013	0.0998052	0.0744014	1.88863	0.0344412	0.171815	0.10509	0.065533	0.0910091	0.208687	0.77549	0.0337413	0.0870988
	0.165428	0.0950763	0.0821154	0.0855198	1.27298	0.0117764	0.128733	0.0708398	0.040693	0.0610662	0.0593304	0.788096	0.0330691	0.155093	0.0841782	0.0777859	0.0872511	0.128899	0.812063	0.0407444	0.0634031
	0.204644	0.0718841	0.570107	0.132955	1.17115	0.0572336	0.0987775	0.0334837	0.0334646	0.0836655	0.0714136	0.950723	0.0457561	0.112396	0.0813127	0.0685974	0.113546	0.143167	0.946436	0.0530278	0.0621075
	0.179486	0.0862281	0.0997607	0.102739	1.26889	0.0124456	0.134423	0.072386	0.0274327	0.0533508	0.0778198	1.09148	0.0429777	0.106071	0.0869385	0.0590899	0.101598	0.0660884	0.795747	0.0370709	0.0792384
	0.140813	0.113079	0.103876	0.13782	2.0575	0.052393	0.106939	0.0423323	0.0394768	0.0594218	0.0553123	1.0669	0.0610278	0.152193	0.111856	0.0847774	0.0842428	0.0775044	0.993847	0.0488655	0.0494824
	0.120791	0.0960061	0.0778641	0.097585	1.05346	0.0399386	0.094222	0.094844	0.039092	0.0680622	0.0640795	1.07461	0.0535375	0.0972534	0.0779479	0.0596979	0.0924308	0.0728361	0.869017	0.0495598	0.0656396
	0.155542	0.100757	0.0914564	0.0623507	1.02929	0.0197549	0.146443	0.0149107	0.0342182	0.0710112	0.07602	0.990223	0.106437	0.155106	0.0709071	0.0891217	0.0999749	0.0810606	0.684405	0.035823	0.0425063
	0.136197	0.0934089	0.0734453	0.13919	1.16162	0.0209921	0.12566	0.0271822	0.039983	0.0520715	0.112604	0.859842	0.09169	0.113506	0.133137	0.0543395	0.0796539	0.0783288	0.589531	0.0490548	0.0706159
	0.142615	0.10125	0.0596893	0.11445	1.07561	0.0496166	0.0660267	0.0456904	0.0443179	0.0819174	0.0623448	0.89169	0.0868061	0.116685	0.0394395	0.0800552	0.11995	0.0553245	1.18144	0.0547936	0.0716675
	0.134419	0.106893	0.09089	0.107017	2.33287	0.0401458	0.0789515	0.0578142	0.0416011	0.0417098	0.0645777	0.867689	0.0842603	0.126547	0.124974	0.0712456	0.0938513	0.0720668	0.789023	0.042931	0.0734426
	0.154247	0.0925618	0.0726149	0.12845	1.11264	0.046721	0.0744729	0.0798666	0.046181	0.0573603	0.0454519	1.10754	0.0973568	0.0960315	0.0889221	0.066991	0.0995175	0.0488884	1.01248	0.0611879	0.0682623
	0.121942	0.0973088	0.0948071	0.107536	2.01029	0.0525148	0.0962369	0.0878561	0.020803	0.0779286	0.0450624	0.985056	0.0562935	0.106018	0.0763057	0.0599313	0.0899355	0.175574	1.31241	0.0440064	0.0666739
	0.116412	0.10533	0.0677159	0.086698	1.1476	0.0327967	0.0657148	0.0876408	0.0723239	0.0529364	0.0532009	0.907238	0.0588933	0.090091	0.110576	0.0884297	0.098541	0.0540181	0.935652	0.0611559	0.0627345
	0.106225	0.128663	0.0465623	0.148516	1.16753	0.0504616	0.0892822	0.051641	0.0535309	0.0558469	0.0587672	1.12964	0.0700006	0.0805431	0.116419	0.0512134	0.105814	0.073471	1.07371	0.0212777	0.0698749
	0.142329	0.0950188	0.0833106	0.157372	1.75509	0.0485534	0.0817807	0.0573483	0.0498141	0.0563947	0.0661929	1.14617	0.0527829	0.0886555	0.103449	0.0854798	0.107557	0.0508022	1.04151	0.0693813	0.0571382
	0.0833519	0.116217	0.0810532	0.105966	2.23523	0.0412536	0.0784169	0.0599203	0.0557143	0.0436118	0.0575273	0.725068	0.0863295	0.0813809	0.116532	0.0659535	0.125911	0.0604803	0.780813	0.0648693	0.0538524
	0.116507	0.116659	0.051151	0.115096	1.82254	0.0200564	0.0659519	0.039805	0.0570585	0.0475725	0.0490384	0.810913	0.0681172	0.102366	0.167011	0.0764033	0.137514	0.0619622	1.30017	0.0427671	0.066382
	0.150068	0.080584	0.0652746	0.0927421	2.15747	0.0385312	0.0857118	0.0712226	0.0647033	0.0583556	0.052591	0.939426	0.0694985	0.0958096	0.146288	0.0561528	0.149443	0.0795765	0.463953	0.0703293	0.063398
	0.113406	0.10749	0.0567569	0.133	1.13617	0.0246523	0.0789971	0.0517326	0.0428779	0.0496575	0.0452395	0.886912	0.0784784	0.108713	0.193058	0.0693412	0.110976	0.0490558	0.764549	0.0487894	0.0595993
	0.131754	0.108811	0.0675209	0.126374	1.57201	0.0352721	0.0590333	0.0427686	0.0470549	0.0551272	0.0452893	1.47637	0.0783175	0.0667199	0.144809	0.056572	0.0844116	0.0458871	1.06838	0.0453701	0.0164833
	0.111054	0.102956	0.0536877	0.116944	1.50896	0.022432	0.0830615	0.0869987	0.0582722	0.0195956	0.0534878	1.09934	0.0747066	0.0776387	0.127644	0.0719038	0.0604219	0.0670099	0.989813	0.0622274	0.0685296
	0.0964443	0.115956	0.0714499	0.114413	1.3397	0.0475043	0.0739562	0.187516	0.0570187	0.0267516	0.0554131	0.849501	0.0696848	0.0676915	0.175307	0.0620496	0.0717617	0.074007	0.888507	0.0611125	0.0705689
	0.109676	0.108759	0.0632965	0.106607	0.934469	0.031363	0.0633695	0.155424	0.070407	0.00818101	0.0594452	1.10414	0.0487044	0.0988667	0.158448	0.0671259	0.130173	0.0471878	0.668243	0.0701966	0.0686953
	0.12333	0.0992913	0.0661466	0.129183	0.868456	0.0440749	0.0554606	0.124984	0.0935807	0.0373347	0.0386677	0.863282	0.061221	0.11224	0.205189	0.0953072	0.0615532	0.061347	0.852227	0.0557667	0.0444639
	0.106942	0.100222	0.0953065	0.142315	0.767464	0.049163	0.0714914	0.136219	0.0615076	0.0199896	0.04585	0.802615	0.0777923	0.100222	0.143048	0.119768	0.0917973	0.0779476	0.866487	0.0680723	0.0539883
	0.185893	0.100882	0.058738	0.140193	0.874898	0.0270161	0.0668727	0.107193	0.0517539	0.0589685	0.0637834	1.14654	0.0813456	0.0813525	0.116548	0.0791441	0.0949304	0.0417192	0.739179	0.0695961	0.0383191
	0.107571	0.082004	0.0739939	0.145842	1.25563	0.0482559	0.0620343	0.0967639	0.0640118	0.0252137	0.0537882	1.19447	0.0882879	0.0687483	0.160576	0.0963631	0.0824738	0.0802539	0.863579	0.0641038	0.0531426
	0.132338	0.0738785	0.0690673	0.0922905	1.4836	0.0294554	0.065414	0.0697101	0.0567637	0.0431961	0.0458746	1.17592	0.0872758	0.0990803	0.126866	0.1378	0.0819817	0.0545178	0.975619	0.0459941	0.0682169
	0.202553	0.0650649	0.0919148	0.123144	0.929485	0.0403727	0.0652419	0.281345	0.0644865	0.0144613	0.0613941	0.983646	0.0752331	0.0770255	0.133145	0.0459704	0.120154	0.0662109	1.12552	0.0460903	0.077806
	0.2298	0.13853	0.0586065	0.126244	0.923175	0.0425017	0.0663463	0.0533952	0.0360998	0.0258319	0.0131849	1.1572	0.0884027	0.0714645	0.140616	0.0857434	0.106036	0.0664275	0.509703	0.0547992	0.0395061
	0.103121	0.0748132	0.0786554	0.0990906	0.905207	0.0343513	0.0510395	0.186422	0.0436999	0.0436981	0.0425784	1.0124	0.0980587	0.108573	0.1552	0.14069	0.116159	0.0404602	0.799466	0.045921	0.0708758
	0.128536	0.111481	0.0666158	0.0930918	1.00541	0.024768	0.0719795	0.0866889	0.0469027	0.0489394	0.0751687	1.3024	0.0598315	0.0899793	0.223104	0.055857	0.0877046	0.0555137	0.731096	0.0517903	0.0615599
	0.118467	0.10306	0.0797777	0.0896613	0.863162	0.040481	0.0384551	0.228729	0.0591896	0.00849916	0.0875681	0.93154	0.0700146	0.0726407	0.0979053	0.0925162	0.0876495	0.0617639	0.637298	0.0493152	0.0567708
	0.124837	0.0939741	0.0724707	0.0818939	1.02329	0.0315496	0.0633406	0.045281	0.0469138	0.0314783	0.0832357	0.696876	0.0535687	0.0524866	0.277157	0.0737861	0.10164	0.055531	0.742488	0.056344	0.0527193
	0.126167	0.117878	0.0681835	0.0924539	1.23411	0.0297849	0.0627861	0.0718746	0.0479585	-0.000958573	0.0405019	0.916702	0.0853477	0.0672058	0.136276	0.086906	0.0912955	0.067462	0.933991	0.0888884	0.0639784
	0.122824	0.100581	0.0754296	0.12723	0.791142	0.026675	0.045194	0.0242547	0.0606934	0.00703111	0.0572221	1.21037	0.0453769	0.0831203	0.125002	0.0436907	0.20587	0.065667	0.620147	0.0510236	0.0667249
	0.146526	0.0965537	0.0979976	0.114106	1.1487	0.0440149	0.0512571	0.171065	0.052053	0.0170566	0.0442921	0.941345	0.0485954	0.0701924	0.145183	0.146365	0.105633	0.0573258	1.02162	0.0512796	0.0639787
	0.120587	0.108917	0.086263	0.0714225	0.863581	0.0216	0.0512763	0.180753	0.0407539	0.016342	0.0366663	0.947737	0.0795234	0.0935926	0.15309	0.0834006	0.076995	0.0629311	1.08765	0.0566607	0.0442802
	0.127516	0.100329	0.0680566	0.0836338	1.12604	0.0422171	0.0738646	0.209022	0.0314927	0.0249937	0.0701009	1.15724	0.045027	0.0887764	0.128058	0.0732251	0.104735	0.079465	0.860363	0.0693651	0.0505377
	0.128156	0.113906	0.0857143	0.116672	1.70439	0.0288693	0.051816	0.283977	0.0517997	0.0627315	0.0520548	0.511162	0.0554302	0.0827514	0.146794	0.0604364	0.0817292	0.0657652	0.555109	0.0395676	0.0438729
	0.145235	0.121214	0.0742683	0.0784695	1.11814	0.0298212	0.0581293	0.241823	0.0604557	0.0110537	0.0354166	1.0439	0.098179	0.0808405	0.157295	0.0752066	0.0872295	0.0921502	1.00579	0.07215	0.0843509
	0.161353	0.110103	0.08471	0.0755066	0.978433	0.0117246	0.0795567	0.255623	0.0424831	-0.00277113	0.053886	0.994134	0.0553514	0.0956184	0.144371	0.05509	0.116369	0.0788246	0.721946	0.0644139	0.0511848
	0.184285	0.115473	0.0970557	0.109458	0.58835	0.0337882	0.0614987	0.149558	0.0427125	0.00633455	0.0599491	1.15404	0.0704058	0.0958016	0.125755	0.0627579	0.141327	0.0492897	0.922118	0.0780995	0.0508912
	0.131725	0.111334	0.0874765	0.10203	1.17054	0.0474494	0.0612663	0.153384	0.056434	0.0201963	0.0417663	1.28974	0.0778132	0.0928121	0.140417	0.085638	0.108214	0.116439	0.767904	0.0789412	0.0583239
	0.183551	0.101744	0.0916953	0.102244	0.944168	0.0294243	0.0604256	0.116407	0.0481123	0.0495393	0.106748	1.17183	0.0811988	0.0657996	0.116846	0.0670689	0.108759	0.0695228	0.623283	0.0769863	0.0411443
	0.0550033	0.101773	0.0869623	0.101433	0.882034	0.0491372	0.0499028	0.063555	0.0417914	0.0200358	0.0546721	0.952021	0.0633079	0.0888335	0.245076	0.0740663	0.0976408	0.0858184	0.916289	0.0638979	0.0682074
	0.120735	0.0937052	0.0942048	0.0992141	0.906094	0.0310822	0.0608631	0.253887	0.0411271	0.0283217	0.0580522	0.834889	0.047189	0.0827787	0.140589	0.10362	0.0960344	0.0756548	0.827307	0.0839187	0.0539892
	0.103197	0.112576	0.0670485	0.0850888	0.99685	0.0436348	0.0678394	0.197249	0.0360659	0.00511021	0.109346	0.738402	0.0897074	0.0927075	0.174762	0.0716091	0.122332	0.0641253	1.08471	0.0695719	0.0271216
	0.214474	0.110732	0.0630012	0.101189	0.866635	0.0402758	0.054115	0.264866	0.0638693	0.0107621	0.0643524	0.865674	0.0740254	0.100681	0.17137	0.121236	0.124861	0.0822303	0.608345	0.0801772	0.051074
	0.147288	0.103821	0.101123	0.0795075	0.976856	0.0441811	0.0694572	0.31013	0.0587569	0.0326532	0.0595514	0.928876	0.045937	0.0974113	0.185699	0.0684288	0.180958	0.113345	0.720566	0.0623909	0.0455038
	0.181107	0.0965176	0.0909319	0.0858813	1.15586	0.049428	0.084772	0.0710395	0.0378726	0.0102296	0.0672611	0.752091	0.0815517	0.062805	0.166382	0.193818	0.100447	0.101197	1.01478	0.0788971	0.0216492
	0.126458	0.0968547	0.0713979	0.0695141	0.575177	0.043845	0.0648044	0.170425	0.0289491	0.0231876	0.0194707	0.788723	0.0518707	0.0692185	0.129688	0.212066	0.12055	0.102086	1.00656	0.105346	0.0514578
	0.142631	0.0594821	0.0803981	0.102858	1.04516	0.0408385	0.0737173	0.132627	0.0270901	0.0148029	0.106293	1.09447	0.0557265	0.0643229	0.106073	0.0769413	0.0805559	0.0745513	0.899676	0.0362966	0.0427738
	0.205486	0.0520247	0.123314	0.0774797	1.04194	0.0292646	0.0509371	0.0755589	0.0219978	0.00974093	0.0684954	0.828649	0.0594937	0.136078	0.126709	0.0792845	0.219212	0.074454	0.711657	0.0206266	0.0215785
	0.254937	0.117759	0.0813039	0.0770259	0.455387	0.0354484	0.0865858	0.137775	0.0402104	-0.00479665	0.071105	1.1214	0.033187	0.129122	0.123198	0.0868022	0.104131	0.101683	0.560847	0.0424575	0.0324693
	0.16834	0.0899531	0.0753482	0.0862888	0.401978	0.0661838	0.0890495	0.0546288	0.0905922	0.0479163	0.0685138	1.03933	0.0281682	0.187513	0.136153	0.0811666	0.118088	0.0761361	0.877923	0.0167912	0.0398438
	0.171221	0.0931787	0.0760081	0.0812327	0.926162	0.0401498	0.0869334	0.145657	0.0233528	0.0772159	0.0315673	0.913834	0.0623021	0.129654	0.111283	0.0764415	0.0961654	0.109493	0.723344	0.029929	0.0174664
	0.193104	0.0818785	0.0576041	0.058252	0.814802	0.0379882	0.0769455	0.0819765	0.0530101	0.0125079	0.0612611	0.565742	0.0563731	0.159658	0.118815	0.0861475	0.0882601	0.107257	0.442718	0.0260486	0.0467452
	0.199799	0.0834414	0.068017	0.10839	1.31483	0.0434248	0.0912056	0.0667774	0.0319768	0.0169093	0.033535	1.31197	0.054111	0.15028	0.147174	0.100809	0.103242	0.0951791	1.09496	0.0262125	0.035493
	0.180116	0.0739904	0.0687508	0.0746405	0.879223	0.0376321	0.125959	0.0724876	0.0748472	0.0153086	0.0898654	1.24503	0.059863	0.160084	0.0964068	0.102067	0.0895165	0.148765	0.983278	0.0260534	0.0411302
	0.170534	0.0762644	0.121782	0.0895021	0.219101	0.0364854	0.077383	0.0132526	0.0443099	0.00769581	0.0341471	1.38718	0.0375594	0.147063	0.113837	0.0959923	0.240094	0.119396	1.0949	0.0425656	0.0395113
	0.180577	0.120802	0.115452	0.0736071	0.666631	0.050798	0.0962416	0.216978	0.0400898	0.089342	0.0340629	0.787573	0.0615594	0.112502	0.145616	0.0575293	0.113693	0.151259	1.22481	0.0415498	0.0600795
	0.191803	0.0810258	0.108923	0.147102	0.916869	0.036223	0.123241	0.0828459	0.0383812	0.0121868	0.0989462	0.698464	0.0545713	0.1518	0.133239	0.0573696	0.100322	0.143163	1.08525	0.0345716	0.0322524
	0.22248	0.0868873	0.088891	0.12695	1.16249	0.0419411	0.106452	0.0404313	0.0564704	0.0178957	0.0577894	1.32802	0.0533306	0.16457	0.147396	0.101826	0.0836536	0.123257	2.19086	0.0368017	0.0494329
	0.212595	0.11737	0.110055	0.109461	0.900927	0.0399339	0.137592	0.0553124	0.0437546	0.0129641	0.0317356	1.01809	0.057153	0.143348	0.122558	0.0822694	0.108417	0.126886	0.519491	0.0439949	0.0574958
	0.123656	0.0641456	0.0908593	0.0983949	0.699439	0.0547488	0.0814085	0.0613108	0.0535905	0.00685796	0.0222925	0.825136	0.0407508	0.173158	0.125072	0.20064	0.102051	0.117162	1.252	0.041821	0.0522379
	0.150487	0.0841054	0.108289	0.0934015	0.779611	0.0210853	0.13297	0.0813203	0.0550572	0.0062756	0.0386215	0.691661	0.0718145	0.169631	0.14747	0.0679565	0.0910584	0.102114	0.913428	0.0365869	0.0439455
	0.414305	0.0734125	0.104619	0.0726449	1.26608	0.0350849	0.110044	0.0365121	0.042272	0.0246559	0.119875	0.755574	0.0550359	0.12841	0.0894402	0.0767481	0.11053	0.11151	1.29861	0.0269085	0.0689152
	0.125348	0.0646168	0.107423	0.0841192	1.02973	0.048901	0.0651307	0.0491078	0.0587709	0.0162294	0.0441966	0.990535	0.0504599	0.158239	0.103272	0.0461035	0.0999304	0.108884	1.07559	0.0347988	0.0460621
	0.0819134	0.0972212	0.0827541	0.0946283	1.0509	0.0313319	0.0847838	0.0664417	0.0693156	0.00943823	0.0514305	1.07664	0.0421215	0.149904	0.0912323	0.0544641	0.0918683	0.103981	2.10798	0.0342735	0.0456074
	0.113433	0.0670114	0.122416	0.0830498	1.42211	0.0342661	0.0993577	0.0452191	0.0467628	0.00364082	0.0410318	1.08476	0.0621454	0.113148	0.122291	0.0469129	0.111571	0.116906	1.00715	0.0643731	0.0574218
	0.1444	0.0825113	0.101404	0.0993951	0.691139	0.0360621	0.0937896	0.0792545	0.0495336	0.00972514	0.0436206	1.36212	0.0548268	0.138916	0.113279	0.0665415	0.0332157	0.0852134	0.778842	0.053904	0.0529647
	0.132335	0.0822905	0.0998255	0.08773	1.13448	0.0300481	0.0805634	0.0405249	0.0304846	0.141286	0.0891765	1.11231	0.0543441	0.127506	0.107368	0.0624365	0.0345537	0.115211	1.31144	0.0570852	0.0368867
	0.167696	0.0884768	0.107033	0.108116	1.1385	0.038089	0.121621	0.0336258	0.0559189	0.0637255	0.0467447	0.871696	0.0529345	0.138305	0.111512	0.0659537	0.027319	0.102257	0.807789	0.0662162	0.0557495
	0.0938822	0.0490572	0.0902301	0.0677658	1.45446	0.0440459	0.0849966	0.0953611	0.0517743	0.0468819	0.0471736	1.7544	0.0481184	0.137831	0.0925122	0.0643667	0.0398529	0.0968294	1.30168	0.0439325	0.0567212
	0.183088	0.0702058	0.078958	0.106417	1.03813	0.0606051	0.0949927	0.0591424	0.132431	0.0528272	0.0571453	1.04933	0.0659929	0.147658	0.126647	0.103776	0.0493016	0.116624	1.09702	0.0467949	0.0477082
	0.14511	0.0683	0.0974401	0.112787	1.04334	0.0384679	0.074629	0.0550338	0.0464415	0.0416719	0.0435832	1.29268	0.0488127	0.133959	0.201715	0.189688	0.00223884	0.0956727	0.324427	0.022553	0.0630559
	0.109956	0.0837774	0.0673488	0.103103	0.539299	0.0197146	0.118779	0.0354033	0.0612989	0.0711117	0.069168	0.992966	0.0450898	0.121674	0.144074	0.267009	0.0257288	0.12839	1.1558	0.0523807	0.0584867
	0.0901417	0.0380166	0.0724412	0.114031	0.893714	0.0623408	0.0791977	0.0610796	0.0375926	0.0619731	0.0428093	1.04231	0.0498158	0.139537	0.132209	0.0652018	0.0158048	0.0990298	0.950625	0.0381385	0.0352396
	0.0795402	0.0665177	0.0640708	0.0939874	1.16621	0.0314068	0.0900158	0.0436273	0.210992	0.0462678	0.0884309	1.10276	0.0467919	0.142043	0.161539	0.0512071	0.0560466	0.15372	1.10909	0.0420235	0.0423145
	0.401943	0.0712122	0.0970314	0.0937817	0.460932	0.0304769	0.0943062	0.0502033	0.140669	0.0393913	0.0358029	1.04175	0.0512534	0.133794	0.102337	0.085215	0.0200807	0.102456	1.08744	0.0331091	0.0157846
	0.132423	0.0723858	0.0835758	0.132528	0.958475	0.0373504	0.0962914	0.0589612	0.142765	0.0517113	0.0464908	1.02373	0.0397989	0.144655	0.143192	0.218496	0.0198985	0.131931	1.98976	0.0614568	0.0762206
	0.106687	0.0403231	0.0562739	0.107203	0.660184	0.0292739	0.0895355	0.172329	0.183972	0.0365092	0.0529352	0.863145	0.0301534	0.11831	0.140551	0.0859524	0.0312262	0.133575	1.10597	0.0610833	0.0743082
	0.120905	0.0798354	0.0569073	0.103119	0.762851	0.0352558	0.091524	0.0427299	0.184997	0.0331037	0.054793	0.975773	0.0501315	0.135847	0.10274	0.0817753	0.0339966	0.148588	0.943576	0.0354922	0.101167
	0.0796313	0.0952049	0.0755987	0.0950846	1.2712	0.0330447	0.0872812	0.115919	0.12842	0.0365972	0.0493168	1.10549	0.0384407	0.140746	0.139471	0.0840553	0.0337147	0.0556736	0.948575	0.0398879	0.0808206
	0.127443	0.0598489	0.0780153	0.124956	1.2064	0.0540603	0.0954636	0.0835589	0.116825	0.0294481	0.0542533	0.916634	0.0722751	0.12327	0.278524	0.110824	0.0274718	0.1327	0.830234	0.0503114	0.0488211
	0.191593	0.0587336	0.0677697	0.121154	0.771414	0.0549541	0.10338	0.216607	0.101137	0.0335604	0.0316811	0.873434	0.074826	0.135994	0.103922	0.0675913	0.0325299	0.129027	0.928012	0.0250733	0.0772862
	0.153945	0.0500952	0.0772758	0.129571	1.16888	0.0438599	0.0955957	0.0324092	0.160792	0.0692664	0.0296244	1.09715	0.037357	0.152666	0.290913	0.0788471	0.0375048	0.11151	0.795213	0.0298102	0.0747932
	0.148747	0.0712864	0.079411	0.107737	1.08325	0.0306023	0.0794163	0.0456041	0.255378	0.0494416	0.0689951	1.14261	0.0372193	0.135513	0.138221	0.123897	0.0479301	0.127194	0.717195	0.0770155	0.0679785
	0.234449	0.0729305	0.0584631	0.082963	1.06423	0.0350898	0.121527	0.0903262	0.16066	0.0245258	0.0435713	0.958617	0.0634096	0.131894	0.248022	0.0648859	0.0365768	0.13562	1.21954	0.055178	0.0780989
	0.248721	0.0666034	0.101057	0.118008	1.16956	0.0462352	0.0618378	0.0357988	0.0972869	0.0355883	0.0421697	1.08322	0.0511454	0.119657	0.1552	0.0900162	0.0506604	0.128114	0.719517	0.0416839	0.068129
	0.275518	0.0718806	0.0764984	0.12666	0.810637	0.0575351	0.0651705	0.909548	0.131542	0.0283294	0.0440109	0.669304	0.0410905	0.0703382	0.412794	0.0875037	0.0409698	0.136541	1.34622	0.0311543	0.07968
	0.247355	0.0725686	0.062765	0.118216	0.992227	0.0413935	0.080492	0.0635726	0.117014	0.0465073	0.0440841	0.832561	0.0406361	0.070242	0.117213	0.0568611	0.0285892	0.131059	1.36382	0.0422755	0.0548429
	0.136001	0.0655223	0.0771583	0.0941775	0.953607	0.034912	0.0726837	0.0790118	0.113426	0.0234484	0.036889	0.710194	0.0508137	0.0972935	0.205257	0.0757844	0.0238474	0.142908	0.816018	0.0398471	0.0508702
	0.100883	0.0597071	0.0707174	0.0996069	0.949248	0.0447378	0.0540499	0.0393692	0.187332	0.0353233	0.00262371	0.891607	0.0554802	0.0935857	0.175109	0.0841807	0.0401015	0.152036	1.13041	0.036755	0.0722906
	0.150322	0.0795302	0.100839	0.120817	1.14763	0.0300639	0.0786966	0.0739864	0.114039	0.0420524	0.0368338	0.968702	0.0601093	0.0879757	0.140991	0.0647093	0.193895	0.101439	1.19721	0.0462858	0.0733241
	0.206831	0.0589596	0.0789918	0.0972849	1.17833	0.0337941	0.10212	0.0680529	0.0986094	0.0391283	0.0329525	0.627346	0.0619002	0.0937531	0.319448	0.277643	0.0364674	0.0726143	0.880911	0.0532144	0.0658579
	0.105699	0.0662806	0.0875119	0.112672	0.914289	0.0372303	0.0705015	0.0475216	0.0928051	0.0285956	0.0527084	0.921597	0.115505	0.0811979	0.130737	0.0806163	0.0348452	0.0781482	0.888559	0.0337342	0.0600477
	0.176201	0.0584331	0.0770412	0.106227	1.05322	0.0328028	0.0729438	0.872901	0.126385	0.0365472	0.0616004	0.692053	0.1018	0.082804	0.135115	0.0787481	0.0179845	0.0638527	0.922626	0.0468311	0.0638023
	0.497114	0.070921	0.077916	0.0712245	1.10497	0.0415872	0.102956	0.662432	0.102979	0.0401234	0.0506301	0.797287	0.0886829	0.0795532	0.234639	0.0751299	0.0393743	0.129689	1.0372	0.0397567	0.0771169
	0.160598	0.0740546	0.0792413	0.124684	1.02211	0.0341395	0.0900175	0.0593501	0.123727	0.0340769	0.0289298	1.03275	0.0392729	0.0889319	0.130771	0.0779105	0.0228706	0.0860406	1.07314	0.039342	0.0598703
	0.50304	0.00722935	0.089865	0.131064	0.857457	0.0442726	0.0547455	0.0717407	0.0844046	0.0521059	0.0768885	0.150938	0.0722729	0.0816455	0.184984	0.0884778	0.0237193	0.0816427	1.20119	0.0547013	0.0873553
	0.135009	0.0772536	0.0930983	0.11137	1.22051	0.044703	0.0887912	0.143202	0.0653999	0.0277629	0.0737655	1.03653	0.0924606	0.0932275	0.110327	0.151892	0.0279495	0.0639387	1.50673	0.0399224	0.0721262
	0.371418	0.0651418	0.0954456	0.11003	1.14595	0.0303486	0.108809	0.0836224	0.0966577	0.0469263	0.0289786	0.908563	0.0821795	0.0424948	0.131072	0.338354	0.0346	0.160437	1.46383	0.04004	0.0482289
	0.467506	0.07203	0.0724194	0.0714938	1.04004	0.0318678	0.10809	0.687277	0.0762159	0.0343397	0.0584673	1.13251	0.0830397	0.0859997	0.135884	0.0810882	0.0204745	0.0737303	1.44001	0.0400559	0.101536
	0.115562	0.0630623	0.0688447	0.107871	1.07813	0.0506767	0.102597	0.0682341	0.0814191	0.0289054	0.0734906	1.13803	0.0915658	0.0641964	0.16887	0.0914022	0.03952	0.0736516	1.16486	0.0466657	0.0814213
	0.11658	0.0713285	0.0963918	0.121823	1.12789	0.0429552	0.109449	0.0761862	0.0778115	0.0300127	0.0200186	0.704377	0.0711447	0.0705544	0.129256	0.292851	0.0241343	0.0653943	0.919282	0.0260664	0.0668758
	0.137249	0.0737091	0.0651254	0.865479	1.09409	0.0416585	0.0801402	0.111767	0.0665921	0.0676201	0.0605324	0.820615	0.0868248	0.0515779	0.230482	0.0962322	0.0325614	0.187986	1.10618	0.0427971	0.0616499
	0.136199	0.0614491	0.0919529	0.105897	1.25687	0.0345617	0.0814535	0.103162	0.0594392	0.0576091	0.0421862	0.918698	0.0902361	0.0699352	0.139362	0.0798877	0.0205841	0.0703817	0.848242	0.0403414	0.0738226
	0.110692	0.0955744	0.0958695	0.138797	1.08891	0.0282689	0.0981121	0.104039	0.0526949	0.0496313	0.053061	1.13546	0.0751982	0.0665629	0.130513	0.0878743	0.0515325	0.0594734	0.725155	0.0391602	0.106181
	0.112227	0.142094	0.0949785	0.128666	1.08249	0.0200837	0.109357	0.0655602	0.0561833	0.0525931	0.0555525	1.08422	0.069117	0.064617	0.140863	0.127618	0.0341513	0.128307	0.841518	0.0338374	0.0693969
	0.121001	0.117512	0.0956425	0.111224	1.14772	0.0474427	0.100501	0.0712647	0.0853542	0.0377579	0.071033	1.1089	0.0907381	0.0293232	0.115758	0.127988	0.0340788	0.0457221	0.565371	0.0630188	0.0907094
	0.125638	0.103734	0.0988607	0.226216	1.36743	0.0483803	0.100152	0.123547	0.0755936	0.031296	0.0416865	0.901068	0.0731729	0.0762514	0.150024	0.122579	0.0318884	0.146738	0.834449	0.0670282	0.0833125
	0.135206	0.130392	0.0920069	0.0413711	1.44373	0.0292704	0.0840601	0.124206	0.0517434	0.0349957	0.0600928	0.908062	0.0988441	0.0747874	0.122411	0.119756	0.0289568	0.069612	0.94593	0.0872686	0.074106
	0.109085	0.124989	0.116407	0.0578596	1.21758	0.0443935	0.105359	0.077834	0.0564579	0.0659807	0.0642921	1.06022	0.0780329	0.046962	0.148064	0.124837	0.0150196	0.0716677	0.923189	0.0593531	0.0759568
	0.119679	0.140017	0.0975485	0.0374161	0.830779	0.0347837	0.0749846	0.0504832	0.0704473	0.0520202	0.0614655	0.808515	0.0729025	0.042301	0.146904	0.149349	0.091789	0.0733946	0.956692	0.0713929	0.0675371
	0.100457	0.12401	0.105557	0.0596064	1.4137	0.0515311	0.107727	0.186289	0.0714472	0.0487825	0.0568843	0.816619	0.0940382	0.0570286	0.114528	0.121448	0.0335497	0.0943841	0.838961	0.0722208	0.112058
	0.120573	0.11521	0.0955636	0.0557349	0.999546	0.0433992	0.106105	0.11404	0.0823504	0.0473734	0.0495915	0.822227	0.0606281	0.0634143	0.0904402	0.130848	0.0266677	0.0706725	0.72584	0.067553	0.0812443
	0.107158	0.104465	0.0871864	0.0517483	1.02293	0.0290593	0.0963084	0.0628024	0.0882343	0.154367	0.0963215	1.10938	0.0718009	0.0831101	0.129194	0.125622	0.0315524	0.0922731	0.901251	0.0499707	0.0863357
	0.126281	0.130641	0.0855112	0.0520869	0.923021	0.0558607	0.0716665	0.0986106	0.0556074	0.0540428	0.0728859	0.771344	0.0674556	0.102074	0.0994354	0.227164	0.0430992	0.0756526	0.504051	0.0533153	0.0857571
	0.0955942	0.14316	0.106814	0.0366524	0.793722	0.0408294	0.120524	0.0564154	0.0654737	0.0465161	0.0905753	0.954333	0.0938467	0.0598414	0.127493	0.133269	0.0216534	0.1196	1.03326	0.0593653	0.0663076
	0.181024	0.107104	0.090855	0.0637027	1.19434	0.0563658	0.0887561	0.0441196	0.0896623	0.0794049	0.0767184	0.347868	0.0854921	0.0550603	0.100905	0.128751	0.14101	0.0898988	0.760005	0.0416642	0.0972758
	0.113691	0.0812188	0.0690599	0.0494503	0.852641	0.0351306	0.114515	0.0846627	0.0746262	0.169835	0.0790323	1.12965	0.0781507	0.075307	0.11214	0.138734	0.0262491	0.063152	1.01206	0.0654126	0.0798615
	0.126909	0.0973775	0.071018	0.0607002	0.913395	0.0624002	0.0943234	0.0490132	0.0911	0.0489602	0.105865	0.766185	0.057807	0.0269592	0.0721313	0.327432	0.0292461	0.0903607	1.43029	0.0575296	0.0730196
	0.120935	0.0765121	0.0892497	0.0734302	0.696061	0.0358167	0.116907	0.064918	0.0819786	0.0836056	0.107342	1.16496	0.074615	0.0593866	0.159206	0.14275	0.0249669	0.0924209	1.00619	0.0748664	0.0851052
	0.12065	0.108889	0.0858893	0.0404416	0.869861	0.0525616	0.0856106	0.068963	0.0671884	0.073662	0.117009	1.45418	0.0762997	0.0787544	0.131718	0.209823	0.0350772	0.0820457	0.708735	0.0540586	0.0628985
	0.136672	0.105928	0.0869054	0.0755572	1.0903	0.0489418	0.100461	0.0470384	0.0960052	0.053198	0.110138	0.742348	0.0798626	0.0449808	0.14575	0.183062	0.0321998	0.0604382	0.963907	0.0744579	0.0647578
	0.111249	0.114874	0.0853651	0.0507515	1.00841	0.0487772	0.0814719	0.0648712	0.0530024	0.0774158	0.111578	0.790675	0.0731273	0.0583397	0.191381	0.118394	0.0273002	0.0691052	0.567316	0.0702042	0.0559571
	0.131589	0.066229	0.0805401	0.0642103	1.03544	0.0185741	0.108687	0.0534559	0.0633737	0.0663576	0.165101	1.24013	0.0614652	0.0508823	0.103245	0.140731	0.033722	0.0904146	0.787662	0.068399	0.0366933
	0.148778	0.125597	0.0791798	0.127925	1.09383	0.0467155	0.137255	0.128001	0.0898893	0.172203	0.126673	0.761158	0.0853715	0.0626371	0.166681	0.129187	0.0526397	0.0542026	0.473884	0.0845199	0.0527839
	0.108302	0.111966	0.0825207	0.120414	0.923094	0.0324706	0.0620085	0.0600031	0.0478118	0.0749785	0.269219	1.08327	0.0774365	0.0444321	0.109545	0.105242	0.0261936	0.0980191	0.857575	0.0610525	0.0559004
	0.106146	0.0947603	0.0927137	0.0913734	1.24483	0.0568398	0.0985352	0.0886043	0.0769685	0.0666085	0.107257	0.57148	0.0371339	0.0698436	0.168437	0.113336	0.138646	0.0721985	1.00058	0.0766834	0.0523726
	0.111248	0.116011	0.0717788	0.0926329	0.819525	0.0437439	0.104989	0.0882936	0.081487	0.0522592	0.245481	1.10324	0.0540738	0.0780166	0.166693	0.32079	0.0608179	0.108521	0.725055	0.0788185	0.0365771
	0.104891	0.117108	0.0501065	0.0698195	1.48502	0.0475532	0.107557	0.0389873	0.0809705	0.113679	0.136665	0.732594	0.0516318	0.0592072	0.0980541	0.160442	0.0543146	0.0766707	1.00081	0.0802149	0.0432219
	0.0884656	0.126343	0.0859989	0.0346216	0.728968	0.0448797	0.149726	0.0587372	0.0684498	0.0435233	0.376046	0.920093	0.0635693	0.0512464	0.127138	0.108343	0.0180885	0.0802204	0.867748	0.0454214	0.0383449
	0.274319	0.0963664	0.0793396	0.155105	0.922935	0.0424913	0.111727	0.0887004	0.0653621	0.0557111	0.103809	0.893622	0.0502689	0.0821325	0.164686	0.13676	0.108877	0.0689545	0.882211	0.105641	0.0355959
	0.113235	0.0876241	0.067775	0.0196737	1.12786	0.038637	0.107553	0.0429785	0.0788004	0.0509938	0.158303	0.701433	0.0525716	0.0587633	0.103248	0.153264	0.0809937	0.0746468	0.790858	0.0475412	0.0618467
	0.143039	0.118416	0.069033	0.106617	1.30865	0.0147849	0.082833	0.0495824	0.086321	0.0507996	0.122939	1.10336	0.0838024	0.0561031	0.164954	0.142724	0.0531297	0.067375	0.828266	0.0749981	0.0703465
	0.0841759	0.103257	0.0753727	0.0318671	1.30868	0.0440401	0.0857155	0.314032	0.0682315	0.0498505	0.0954171	1.10382	0.0552063	0.0698003	0.103433	0.181348	0.0817826	0.069104	0.759753	0.0756398	0.0555226
	0.1129	0.0859103	0.0435229	0.0778297	0.880477	0.0527404	0.126629	0.0930336	0.0608389	0.0451257	0.11072	0.785396	0.0737823	0.0704427	0.13533	0.222846	0.0765196	0.0850115	0.764182	0.0980438	0.0588298
	0.27155	0.121754	0.0722167	0.0742458	0.882285	0.045905	0.0747271	0.0716189	0.0843156	0.0575752	0.160176	0.950817	0.058143	0.0655774	0.135566	0.11661	0.0871513	0.379312	0.777956	0.0615063	0.0961528
	0.130898	0.0876426	0.0716857	0.0778533	1.30264	0.0282193	0.0864002	0.0893424	0.049943	0.043329	0.0917737	0.840405	0.0327748	0.0557052	0.135852	0.114689	0.0822867	0.0745775	0.679012	0.0573472	0.0513818
	0.0898123	0.0918848	0.0791602	0.104887	1.43475	0.0450655	0.0933156	0.0488055	0.0728419	0.0319486	0.0835273	0.690037	0.0577012	0.048994	0.145462	0.1513	0.0757523	0.0627692	0.887824	0.1074	0.060318
	0.0836768	0.11165	0.0707759	0.0557033	0.759471	0.025557	0.10048	0.0596984	0.0883454	0.049907	0.0972245	0.846295	0.075147	0.0575069	0.15889	0.176466	0.0722684	0.106203	0.693062	0.0135754	0.0687025
	0.108	0.0846617	0.0734332	0.0574402	1.33401	0.0482698	0.0795585	0.0640416	0.0790966	0.0255083	0.0984042	0.831763	0.0488485	0.0757703	0.108224	0.173473	0.0742165	0.0858113	0.995268	0.08717	0.046862
	0.126514	0.113716	0.0636519	0.0495554	1.15598	0.0281331	0.151838	0.0818451	0.0913164	0.050293	0.0792162	1.14278	0.0594978	0.0597064	0.135448	0.119911	0.053376	0.0571126	0.629657	0.080006	0.0586237
	0.0900552	0.0834427	0.0876214	0.0785594	0.885616	0.0445463	0.0817337	0.0777352	0.0740362	0.0516286	0.0909756	1.04373	0.0464097	0.0635892	0.137882	0.210949	0.0697909	0.0646023	0.880088	0.0546819	0.0725473
	0.0534685	0.107571	0.0706173	0.0968175	1.10397	0.0373599	0.0720144	0.062971	0.0899248	0.0428811	0.100667	0.99656	0.0696164	0.0634294	0.15854	0.153591	0.077978	0.0690197	0.719399	0.0885372	0.0553814
	0.0871355	0.11111	0.114907	0.0578412	1.21445	0.0388483	0.0779863	0.427696	0.0746778	0.044801	0.085558	0.994495	0.0368542	0.074756	0.113446	0.368691	0.0588131	0.0928795	0.646579	0.0955034	0.0408375
	0.0395112	0.114182	0.079717	0.0908207	0.861499	0.051699	0.108709	0.0645669	0.0723729	0.0301496	0.0807152	0.692562	0.0506732	0.110275	0.198952	0.0422681	0.0675007	0.0552987	0.830738	0.0721517	0.0499704
	0.0805983	0.0766678	0.0375993	0.0483709	1.16113	0.00914903	0.0799184	0.049598	0.152597	0.0332859	0.0699079	1.12604	0.047017	0.0840577	0.230619	0.0389753	0.0966734	0.0660126	0.905667	0.0906291	0.0413237
	0.101981	0.0545926	0.101392	0.0892061	0.964723	0.040819	0.0926272	0.0777548	0.133713	0.0287428	0.0432337	1.04253	0.0492388	0.120508	0.373809	0.0610266	0.0711006	0.0852611	0.783986	0.0377858	0.0448121
	0.212925	0.0661651	0.112495	0.0847347	0.605107	0.0485039	0.102369	0.0506957	0.169543	0.0657833	0.0557694	0.762166	0.0489803	0.0911159	0.174906	0.0515289	0.088062	0.060084	0.829087	0.0405102	0.0555931
	0.0891299	0.068162	0.116971	0.408152	0.835192	0.0488379	0.0834593	0.0665497	0.16109	0.0267064	0.068397	1.13993	0.0526861	0.103309	0.137392	0.0444221	0.100302	0.0547517	1.02598	0.0486604	0.0530593
	0.119025	0.0818146	0.0878858	0.0574064	0.505544	0.0546936	0.116752	0.125676	0.0624746	0.0558411	0.0641737	0.981253	0.0607729	0.074153	0.223652	0.0408072	0.0828334	0.354437	0.985536	0.0536013	0.0410635
	0.211045	0.0559545	0.129017	0.0659555	0.543258	0.0410951	0.0949679	0.0646029	0.0665404	0.0529182	0.0859027	1.15018	0.0391659	0.100126	0.211872	0.0493534	0.0972111	0.0713257	1.05968	0.0733733	0.0493408
	0.111474	0.0613924	0.119353	0.104639	1.22707	0.0398745	0.0992416	0.0665208	0.137017	0.0269183	0.109385	1.13415	0.0476184	0.0806665	0.175675	0.0472551	0.0880669	0.0812022	1.4523	0.0431774	0.0554599
	0.265104	0.0690129	0.140962	0.0663329	1.17696	0.021616	0.0996636	0.160492	0.0441916	0.0369484	0.0907296	0.96856	0.0547171	0.0593934	0.176311	0.0718382	0.076938	0.0792185	0.680821	0.0303567	0.0447296
	0.0999488	0.0598875	0.101911	0.0703002	1.2418	0.037064	0.0737932	0.105004	0.0766924	0.030616	0.0229658	1.14728	0.0554641	0.100548	0.126145	0.108752	0.0975182	0.0825774	1.11323	0.0408723	0.0540945
	0.056312	0.0499216	0.0975273	0.0837055	1.18742	0.0544754	0.101538	0.0600044	0.0763141	0.0299546	0.0191329	1.24722	0.0559965	0.0536111	0.155018	0.0915092	0.0680134	0.0843273	1.03585	0.0484968	0.0534267
	0.0871776	0.0598631	0.100832	0.107734	1.10179	0.0502914	0.0994686	0.0690732	0.104217	0.0285261	0.0634903	0.874338	0.0652782	0.0762058	0.124439	0.0521176	0.0927442	0.0644265	1.1726	0.0549632	0.0707483
	0.0933458	0.0610706	0.0626517	0.0868359	0.958135	0.0394511	0.105714	0.0400112	0.0559773	0.0409899	0.0279507	0.961919	0.0862908	0.0822512	0.388115	0.0647346	0.100556	0.0690865	0.779075	0.0698494	0.0429355
	0.108374	0.0504123	0.0818444	0.042669	1.12588	0.0412399	0.0923903	0.155857	0.0461475	0.0235456	0.0429497	1.16308	0.0666484	0.0666508	0.152718	0.0690086	0.0852398	0.0628538	0.996164	0.0658754	0.0414573
	0.0931051	0.0739524	0.0822302	0.0458852	1.13687	0.0482666	0.104755	0.103276	0.0631601	0.043256	0.0384482	1.21559	0.0378376	0.0965178	0.141073	0.0782117	0.0987372	0.102618	1.3152	0.0546367	0.0338755
	0.0979729	0.0665284	0.0872403	0.0459864	1.15019	0.0386166	0.0845596	0.0699366	0.0484583	0.049633	0.0250172	0.957506	0.0710782	0.0748422	0.149968	0.0599549	0.110214	0.0437349	1.03067	0.0529368	0.0469658
	0.0958889	0.0651937	0.126428	0.0676837	0.795636	0.0264718	0.073462	0.0925815	0.056247	0.0569253	0.0490452	1.09371	0.0531016	0.0843485	0.192871	0.0739688	0.096504	0.0692535	0.733299	0.0480377	0.0575026
	0.105795	0.0614782	0.0943556	0.0401948	1.2073	0.0473374	0.0811714	0.24911	0.0416165	0.0204861	0.0534518	1.06244	0.0371169	0.122819	0.298386	0.0796843	0.0465425	0.0709859	0.868264	0.0570502	0.0348851
	0.117087	0.0669277	0.0745888	0.047583	1.11457	0.0495378	0.116457	0.18085	0.038761	0.07792	0.0536952	0.876639	0.0697502	0.137334	0.12349	0.0750949	0.105787	0.0601306	0.720072	0.0682393	0.0677057
	0.120344	0.0635231	0.102399	0.0618005	1.2289	0.0342383	0.101441	0.0607575	0.109606	0.0457968	0.0462796	0.836376	0.0485039	0.0944358	0.143744	0.129193	0.0696718	0.194013	0.994302	0.0354676	0.028238
	0.118169	0.0497511	0.0974635	0.072748	1.01815	0.0529761	0.107907	0.155988	0.107702	0.0379303	0.0764226	1.07231	0.0488329	0.0821751	0.149775	0.0710272	0.090624	0.0649705	1.34529	0.0549209	0.0462051
	0.125253	0.0672402	0.114026	0.0419636	1.05619	0.0398297	0.0357091	0.0857911	0.052797	0.0463448	0.020048	0.932453	0.0360683	0.0923426	0.273126	0.0673584	0.0481838	0.104719	0.988469	0.0498765	0.0709039
	0.148347	0.0675371	0.0732232	0.0536131	0.854661	0.0543091	0.104882	0.0705519	0.0254707	0.0385142	0.106518	0.41393	0.0363898	0.100615	0.195278	0.0781628	0.0983609	0.0997142	0.489309	0.0677034	0.0291111
	0.0791004	0.0753689	0.112988	0.0588453	1.31297	0.033838	0.0954406	0.0475931	0.0378722	0.0737317	0.0528841	0.744791	0.034999	0.125691	0.185707	0.0613738	0.0538759	0.0777262	0.960369	0.05863	0.0458846
	0.109199	0.0304278	0.0954792	0.0712136	1.20424	0.0357736	0.078474	0.105089	0.0448062	0.0396971	0.0480964	1.71275	0.0465062	0.111598	0.114121	0.0536966	0.0570292	0.0624505	1.09443	0.0608315	0.025726
	0.13073	0.0585871	0.107647	0.0441287	1.50376	0.0320573	0.0858757	0.158495	0.160763	0.0505996	0.033984	0.985632	0.0574386	0.110457	0.179209	0.0752821	0.125911	0.0748782	0.665842	0.0598511	0.0658565
	0.0986962	0.0589918	0.0962438	0.0308949	1.04553	0.0437081	0.101963	0.0894656	0.0313897	0.0326373	0.044193	1.06495	0.0147608	0.0929537	0.157242	0.065353	0.0685772	0.07202	0.904977	0.0594544	0.0487798
	0.0984031	0.0668079	0.072	0.0560625	1.09367	0.0482115	0.0579895	0.0966474	0.135033	0.0398888	0.0592567	0.839328	0.0543535	0.100582	0.114178	0.0391166	0.10292	0.12159	1.02158	0.0597768	0.0631199
	0.0980929	0.0804877	0.108182	0.0683749	0.679097	0.0501382	0.0663758	0.107625	0.0260376	0.0378062	0.052341	1.00299	0.028184	0.103427	0.140738	0.0713258	0.0369197	0.0488443	0.997706	0.0817834	0.0559304
	0.120638	0.0818412	0.0784042	0.0620171	0.567905	0.0469853	0.0488997	0.0710126	0.259285	0.0621963	0.117421	0.82708	0.0405817	0.0955526	0.116902	0.053608	0.073097	0.100743	1.07314	0.062971	0.0506795
	0.107132	0.0697001	0.102087	0.0345085	1.24193	0.044567	0.0792883	0.72288	0.0632921	0.0494486	0.123913	1.4984	0.0507642	0.109051	0.137923	0.222515	0.0753957	0.232627	1.01667	0.056127	0.0498052
	0.107381	0.06811	0.0965427	0.0393426	1.22173	0.0524907	0.0686722	0.082626	0.0463461	0.0808322	0.0594448	1.6577	0.0326864	0.0835214	0.158645	0.202536	0.0599848	0.0574365	1.03531	0.082399	0.0610962
	0.132945	0.0512792	0.0768995	0.0533125	0.732944	0.0571561	0.0561977	0.20256	0.028588	0.0259254	0.0298496	0.827943	0.047713	0.0976532	0.15486	0.203706	0.0757068	0.0426961	1.04857	0.0726715	0.0599326
	0.207109	0.0661557	0.079464	0.0349667	1.33253	0.0445982	0.0607735	0.160162	0.232013	0.0431199	0.0601241	1.00408	0.0484648	0.0970142	0.164919	0.195474	0.0944759	0.0560158	0.986022	0.0822956	0.0382186
	0.0851882	0.064777	0.0979044	0.0434095	1.05855	0.05146	0.0712655	0.0740304	0.0558741	0.0751542	0.0800199	0.726654	0.0586364	0.107097	0.136724	0.1028	0.101513	0.170969	0.616832	0.0590797	0.0373302
	0.15739	0.0593223	0.0755555	0.0624065	1.46824	0.0466379	0.0663204	0.0926131	0.0485279	0.0598508	0.0574733	1.0715	0.0523355	0.194723	0.216303	0.100368	0.0974327	0.125099	0.857504	0.0480923	0.0394855
	0.0732254	0.0803507	0.107411	0.0469	1.05472	0.0525512	0.0774907	0.0547533	0.142806	0.0742765	0.0625143	0.61522	0.0640309	0.1054	0.153428	0.0996231	0.0644159	0.121375	0.858101	0.0506686	0.0363841
	0.102427	0.0782582	0.0738432	0.0574776	1.09829	0.0439523	0.0696713	0.104025	0.0368582	0.0477337	0.0612081	0.791437	0.0528966	0.104865	0.376263	0.0843511	0.0784539	0.165449	0.920332	0.0263145	0.0941662
	0.0852888	0.0586045	0.0640946	0.057883	0.859599	0.0402549	0.0784296	0.114868	0.0323116	0.0534156	0.0529471	0.861159	0.0363172	0.0859791	0.165594	0.102867	0.0706052	0.125473	1.01891	0.0224971	0.0834563
	0.110169	0.0835941	0.0812102	0.0530008	1.19253	0.0618157	0.0800941	0.0788444	0.10244	0.0489723	0.055425	0.871891	0.039861	0.0838649	0.264086	0.101803	0.0845068	0.122964	0.832355	0.032651	0.070224
	0.182399	0.0621428	0.0605802	0.0698708	0.60401	0.0532027	0.063727	0.0657059	0.0531385	0.0608875	0.0665879	1.2326	0.0422396	0.0752041	0.19072	0.0945644	0.101633	0.0842201	0.773794	0.0285281	0.0873202
	0.154632	0.0508142	0.0481663	0.0339675	1.20387	0.0512817	0.075286	0.0908013	0.041926	0.0659035	0.0573342	1.34655	0.0454737	0.0673977	0.155231	0.117288	0.0692117	0.100253	0.785199	0.0274682	0.0697855
	0.0664299	0.0675876	0.0417644	0.0471063	1.25447	0.0474637	0.075581	0.207549	0.0576419	0.0475382	0.0561387	0.869643	0.0435927	0.0760284	0.157458	0.110623	0.0858048	0.110597	0.682771	0.0304443	0.10221
	0.141751	0.0741024	0.0686745	0.0367836	1.33914	0.0661256	0.0970919	0.06185	0.0322162	0.0456208	0.0449293	1.08872	0.0286785	0.0488256	0.154359	0.0948792	0.0770281	0.115683	0.47989	0.0365811	0.0990614
	0.173716	0.0754053	0.0654602	0.0507381	1.27438	0.0645155	0.0738746	0.0639294	0.0521646	0.0481956	0.0717444	1.00403	0.0424458	0.0972722	0.155913	0.0852965	0.0734747	0.100484	1.29915	0.00534688	0.0769253
	0.0412209	0.0756793	0.0642109	0.0484718	0.350562	0.0669645	0.0783486	0.0529328	0.0561982	0.058436	0.0674302	0.779586	0.0400889	0.0680816	0.20905	0.105979	0.110783	0.128558	0.905529	0.0287309	0.0769999
	0.0742305	0.0780056	0.0629398	0.0711306	0.813782	0.0570132	0.0818284	0.1102	0.0261629	0.0275256	0.0740368	0.995651	0.0394747	0.0739136	0.130631	0.0948461	0.0679475	0.113594	0.0609145	0.0450909	0.0586798
	0.0595354	0.069804	0.061799	0.0582074	0.655085	0.0603472	0.0755656	0.122195	0.0541916	0.0577103	0.0709439	1.3142	0.0503686	0.0890082	0.0861384	0.0729123	0.076016	0.110567	0.695329	0.0350489	0.0765163
	0.126351	0.0671264	0.0342395	0.0635652	0.781455	0.0564614	0.0652735	0.127302	0.0442976	0.0574264	0.0642803	1.0523	0.0550651	0.0787262	0.144086	0.116649	0.127098	0.145611	0.861484	0.0423047	0.0714977
	0.0789682	0.0803059	0.0391494	0.0427702	1.17849	0.0503742	0.0676645	0.129083	0.0424426	0.0527989	0.0419043	1.23009	0.0456694	0.0838679	0.134471	0.0987812	0.092486	0.115689	0.832095	0.040366	0.0935238
	0.0801459	0.0858748	0.056918	0.0636114	1.19816	0.0428351	0.0874277	0.0960796	0.0490197	0.0337426	0.057134	0.745254	0.0377398	0.077161	0.136368	0.0812737	0.0854916	0.115427	0.847211	0.0355887	0.0883514
	0.059997	0.0658225	0.0372066	0.0407048	0.548252	0.0625707	0.0672053	0.0630263	0.0488789	0.0406206	0.0732383	1.17426	0.0376587	0.0950926	0.128355	0.101065	0.0851209	0.11939	1.107	0.0327446	0.0779203
	0.0661328	0.077454	0.037822	0.0502474	0.963543	0.0529395	0.0711571	0.219863	0.0463345	0.0441791	0.070782	1.19607	0.0429984	0.065969	0.143629	0.105325	0.0859383	0.0872121	0.687664	0.0513634	0.102209
	0.113187	0.101316	0.0472846	0.0347058	0.906836	0.0470496	0.0739969	0.243103	0.0538026	0.0639631	0.0692729	0.861873	0.0572905	0.0685038	0.156079	0.0804848	0.0864526	0.107398	0.831159	0.040817	0.100204
	0.107717	0.0916666	0.0398745	0.065449	0.375713	0.0476548	0.060504	0.110612	0.0378588	0.0487248	0.0740768	0.917408	0.0408207	0.070003	0.133981	0.0957797	0.124781	0.112074	0.735515	0.0425921	0.0791146
	0.0892704	0.10111	0.0366474	0.0621222	0.676905	0.0529555	0.0804961	0.0849757	0.0544951	0.0397823	0.0790412	1.1554	0.0436322	0.0650992	0.159987	0.112189	0.0893659	0.134361	0.516134	0.0334352	0.104379
	0.079333	0.0724592	0.0367637	0.0501425	0.853546	0.065313	0.070716	0.0963462	0.0396736	0.0431109	0.0886891	1.031	0.0543354	0.0703797	0.132886	0.130671	0.117849	0.111743	0.509273	0.0510332	0.097861
	0.0759614	0.0600201	0.0357486	0.0439996	1.24091	0.0437602	0.0393866	0.249222	0.0626337	0.0560247	0.0655662	1.13908	0.0414458	0.0633985	0.128945	0.119112	0.114285	0.100309	0.71798	0.0479858	0.07812
	0.0882471	0.0909596	0.0442401	0.0390277	0.507089	0.0504762	0.077259	0.0554824	0.0435914	0.0323634	0.0666014	1.01452	0.0589354	0.0660606	0.15401	0.106024	0.0932892	0.0993197	1.01094	0.0516864	0.0842906
	0.10384	0.0962611	0.0404538	0.0536811	1.06844	0.0328388	0.104677	0.0786444	0.050093	0.041499	0.0701869	0.57352	0.0370223	0.0875091	0.376936	0.100099	0.102841	0.116859	0.728358	0.0214281	0.140011
	0.075072	0.0836401	0.0398639	0.0674345	1.13886	0.0391864	0.0531266	0.163585	0.0558804	0.0403352	0.074175	1.22347	0.0462908	0.0628838	0.505361	0.0992144	0.120736	0.121014	0.616696	0.0341359	0.0801849
	0.20039	0.116183	0.0892351	0.0580809	1.2127	0.0484774	0.0994729	0.188178	0.0439428	0.0458363	0.0870605	1.13648	0.0366418	0.0752595	0.250208	0.135701	0.118007	0.131528	0.839015	0.0481405	0.107632
	0.0696935	0.112639	0.0414935	0.0617796	0.953431	0.0484375	0.0683813	0.0888659	0.0767322	0.0823103	0.0645606	1.04627	0.0687785	0.0532852	0.240381	0.0983428	0.112421	0.113839	0.816458	0.0501061	0.0867869
	0.100569	0.0678495	0.0634042	0.0743373	0.865343	0.0199268	0.0519449	0.291334	0.0363831	0.0625211	0.0771295	0.995102	0.0557666	0.0480123	0.213033	0.132643	0.110181	0.139245	0.887716	0.0465402	0.109617
	0.0872744	0.0933601	0.0463992	0.0549118	1.20832	0.0754062	0.0954071	0.168684	0.0467879	0.046846	0.105132	0.722387	0.0329102	0.0632843	0.127435	0.118831	0.140447	0.149802	0.919715	0.0362483	0.0821934
	0.130746	0.072526	0.0396212	0.0613357	1.07402	0.0508071	0.079998	0.0625698	0.0684711	0.0607714	0.10054	0.969645	0.0409004	0.0534553	0.114133	0.0993552	0.139898	0.172942	0.926441	0.0593051	0.104496
	0.0735039	0.0472076	0.0780196	0.0492614	1.17716	0.0409021	0.0532426	0.158453	0.051312	0.0483757	0.0779455	0.972919	0.0314423	0.038877	0.127302	0.118932	0.108924	0.0323765	0.926411	0.0518168	0.106719
	0.0749099	0.0881889	0.0444558	0.0487052	1.30786	0.0419375	0.106971	0.0933087	0.0493345	0.0316678	0.0842318	0.88097	0.0334918	0.0483722	0.13144	0.11336	0.0915005	0.0378884	1.00444	0.0441318	0.0863806
	0.0713056	0.0945787	0.211932	0.0643296	1.12999	0.0404581	0.0702196	0.0807403	0.0586284	0.077748	0.0732778	1.12423	0.0382549	0.0397463	0.124007	0.107384	0.101639	0.0295271	0.818884	0.0542994	0.0742126
	0.0549775	0.0860461	0.0395384	0.0438544	1.14766	0.0358823	0.0582922	0.102735	0.0393112	0.0490798	0.0569511	1.05823	0.0386373	0.0537312	0.109974	0.0967614	0.123756	0.0149905	1.07067	0.0401061	0.0717069
	0.250744	0.0688444	0.0656513	0.0420399	1.12804	0.0480494	0.0736415	0.0672628	0.0609456	0.0648429	0.0888675	0.901117	0.0374815	0.0611652	0.122648	0.120754	0.0936462	0.0228251	0.930534	0.0383615	0.0958365
	0.0899265	0.086197	0.0452107	0.0591904	1.09138	0.0596479	0.0799249	0.070479	0.0273669	0.070923	0.0720892	0.869796	0.0165548	0.0914583	0.124986	0.106561	0.0751456	0.0122042	0.979725	0.0409352	0.0749444
	0.0665925	0.0961322	0.0437914	0.0678765	1.16447	0.0455816	0.0646582	0.126851	0.0555959	0.0441013	0.0927334	0.894314	0.0317705	0.0511582	0.106989	0.0673125	0.0599721	0.0261316	0.883079	0.0546494	0.0835938
	0.0493648	0.07577	0.0841178	0.0607618	1.39119	0.0337847	0.0706617	0.0956879	0.0502189	0.0582896	0.0688598	0.158282	0.04348	0.0484365	0.21813	0.0891656	0.108055	0.0341677	0.804092	0.0286642	0.0751513
	0.0655181	0.0843318	0.059758	0.0588265	1.09106	0.0511639	0.0369296	0.154643	0.0413889	0.0546602	0.0697011	0.581328	0.0453806	0.0791716	0.115314	0.0659632	0.0653778	0.0297868	1.00901	0.0239392	0.0682154
	0.111342	0.0893988	0.113449	0.0464298	1.17702	0.0520712	0.0663832	0.217444	0.0440824	0.0356542	0.0960001	0.982242	0.0872547	0.111063	0.075463	0.0746478	0.0658035	0.0315372	0.946633	0.0333271	0.116635
	0.0690051	0.0794442	0.065961	0.0541026	1.08117	0.0610598	0.0684889	0.0890315	0.0211279	0.0709036	0.0615709	0.787363	0.0977748	0.0893113	0.111413	0.0766199	0.118188	0.0157559	0.921198	0.05693	0.104789
	0.0434469	0.078376	0.0453498	0.0544159	1.12287	0.0611584	0.0690048	0.200727	0.0431414	0.0498276	0.0757531	1.02062	0.0545346	0.122161	0.0783781	0.0564046	0.0885651	0.0343177	1.04508	0.053598	0.0579546
	0.0957175	0.0885265	0.076567	0.0654956	1.28299	0.0348736	0.052085	0.123676	0.0446899	0.0705525	0.0720033	0.985418	0.0617136	0.108599	0.093452	0.07595	0.0771599	0.0287268	1.04259	0.0484951	0.0775326
	0.231976	0.0769812	0.0507599	0.0511205	1.15202	0.0500929	0.0807033	0.25806	0.0482826	0.0437801	0.0383976	1.30523	0.0753332	0.0942797	0.179015	0.0557368	0.0893767	0.0555185	0.935657	0.0529557	0.0704992
	0.42362	0.101121	0.0268855	0.0539685	0.78494	0.0465465	0.0716049	0.177669	0.0473105	0.0408075	0.0536171	0.767315	0.0589525	0.0985098	0.0909904	0.0738816	0.0818737	0.0292258	1.07875	0.0592295	0.100935
	0.31895	0.0851718	0.0497011	0.0789893	1.13146	0.0616447	0.0554769	0.0935627	0.0389851	0.0695158	0.0546245	1.1167	0.0654958	0.128027	0.0914371	0.0942864	0.0787028	0.0441827	1.16437	0.0287605	0.0920125
	0.0772962	0.087962	0.0418382	0.0613258	1.2852	0.0369046	0.0615054	0.0901374	0.0510657	0.0402259	0.0681157	0.822635	0.0596799	0.0930314	0.0799277	0.0720664	0.0820842	0.0464749	0.925878	0.0529635	0.0711398
	0.0858551	0.150072	0.0473575	0.0700052	1.21166	0.0342741	0.0652819	0.0711608	0.0465606	0.0497539	0.0571837	1.02995	0.0502753	0.103119	0.0968642	0.0864247	0.0674428	0.0441741	0.787996	0.0234786	0.0903262
	0.0883618	0.0809664	0.0505725	0.0735106	1.2664	0.0331342	0.0696407	0.113012	0.0751348	0.0106768	0.0544448	0.858314	0.09391	0.0661684	0.12256	0.0939151	0.0850733	0.0539555	0.753216	0.0176878	0.0988916
	0.28289	0.0973152	0.102617	0.0721884	1.19628	0.0562058	0.0810121	0.0653334	0.0471003	0.0541433	0.029751	1.18727	0.0702801	0.0894943	0.180567	0.0904243	0.082703	0.0420118	0.677359	0.0150663	0.0740218
	0.0825061	0.146373	0.0477785	0.0715553	0.803888	0.0544795	0.0712212	0.120553	0.0312053	0.0619841	0.079924	0.975037	0.0540435	0.0841149	0.117975	0.0768492	0.0809848	0.0485089	1.10496	0.0243647	0.078168
	0.0773808	0.101873	0.0437911	0.0730271	0.931544	0.0233062	0.0751642	0.0758117	0.0287072	0.0510907	0.0693579	1.10432	0.0740031	0.0776777	0.129919	0.0674674	0.079091	0.05461	0.790172	0.0127405	0.0861695
	0.0700378	0.0427055	0.0701656	0.115066	0.906546	0.0468556	0.0699913	0.120467	0.0432832	0.0581385	0.0850801	0.969305	0.0665635	0.10698	0.0902031	0.0762023	0.0727067	0.0231165	0.705026	0.0282247	0.0628418
	0.0739534	0.0268056	0.0759425	0.0664159	0.715097	0.0477392	0.0815084	0.10639	0.0521461	0.0640365	0.0815715	1.01527	0.0659712	0.0654965	0.118289	0.085184	0.0674942	0.0421196	0.904677	0.0313259	0.0805051
	0.125383	0.027804	0.0565983	0.117809	1.98423	0.0475304	0.0837143	0.146344	0.0194959	0.0541176	0.0698282	1.18993	0.075699	0.0786799	0.143585	0.114529	0.0770616	0.0585936	0.936661	0.026726	0.0619462
	0.159026	0.0221412	0.062909	0.0882446	2.31418	0.0530985	0.0579133	0.0599292	0.046311	0.0698554	0.0564355	0.844089	0.100594	0.0863803	0.132328	0.0639523	0.0955124	0.0501851	0.905706	0.0258114	0.0908148
	0.17685	0.033729	0.0798732	0.103052	0.976698	0.0479468	0.0842394	0.22445	0.0289313	0.0436834	0.030195	0.791983	0.07741	0.0701089	0.197996	0.0852098	0.104936	0.0700911	0.996071	0.0376399	0.069139
	0.0614171	0.0236551	0.0796758	0.0961755	2.36036	0.0432777	0.058137	0.161223	0.0405795	0.0383588	0.0346582	0.80118	0.0621088	0.0680727	0.143445	0.0740206	0.0924115	0.052813	1.01519	0.0344092	0.0816495
	0.121306	0.0354634	0.0635913	0.127106	0.920951	0.0656186	0.05824	0.112543	0.0466006	0.058233	0.013686	0.839887	0.0545309	0.190147	0.149886	0.0904684	0.111609	0.0587168	1.00994	0.01458	0.0738854
	0.0891402	0.0292993	0.0866026	0.11797	2.02776	0.0328409	0.0887714	0.0460524	0.0392125	0.0442313	0.0700113	0.730518	0.0617007	0.0703292	0.136551	0.0944654	0.113351	0.0415203	1.07172	0.0226953	0.0867457
	0.0945652	0.0402722	0.0686896	0.122957	1.67712	0.0478991	0.0781344	0.106836	0.0428285	0.0332991	0.103218	1.15645	0.0721563	0.0959373	0.232639	0.0914147	0.119732	0.044023	0.894605	0.0304878	0.0818518
	0.0568169	0.0397229	0.0612314	0.124632	0.922243	0.05255	0.0658598	0.0498479	0.103536	0.0482021	0.0595742	0.764949	0.0680833	0.0658445	0.294209	0.140824	0.0658838	0.0221802	0.720702	0.0431237	0.0785781
	0.15327	0.0238786	0.0930139	0.0847992	0.886489	0.0674687	0.122632	0.0647247	0.0188379	0.0531403	0.0907378	1.05168	0.0856295	0.0639967	0.185155	0.080011	0.100698	0.0437014	0.894652	0.0121723	0.0796526
	0.0862962	0.0302011	0.0860505	0.0979462	2.21685	0.0561534	0.0919064	0.0700857	0.186231	0.0474538	0.0670126	0.947019	0.080064	0.0687272	0.129049	0.117418	0.0990415	0.0561784	0.962488	0.039049	0.0471775
	0.118358	0.0353555	0.0459781	0.088144	0.717748	0.0362108	0.078816	0.0596372	0.0336858	0.0473434	0.0833623	1.27205	0.0817707	0.0758484	0.134454	0.0911427	0.117154	0.0545401	1.52211	0.0407644	0.102933
	0.11854	0.0012669	0.0630122	0.105136	1.93731	0.0579129	0.109654	0.130524	0.0313933	0.0532466	0.0623029	1.29839	0.0907383	0.0586291	0.113575	0.0940392	0.135	0.066166	0.593947	0.0142852	0.0694997
	0.0692082	0.0567048	0.0842133	0.116863	0.6466	0.0279144	0.0975803	0.065813	0.020363	0.031971	0.0903288	1.2866	0.0819348	0.0500551	0.157296	0.118763	0.0877884	0.0441266	1.80934	0.0182761	0.0750971
	0.0996603	0.0267773	0.0853299	0.125276	1.62898	0.0932117	0.103983	0.0757795	0.0427333	0.0422659	0.0874559	0.473999	0.0820785	0.0482337	0.114964	0.0813248	0.0835356	0.0513343	0.55572	-2.37075e-06	0.0664119
	0.0881576	0.0239115	0.0543828	0.0826116	1.17545	0.0644531	0.0891242	0.0657197	0.0397629	0.0531437	0.0801247	1.3854	0.0852073	0.0522717	0.116903	0.100095	0.097771	0.0343679	1.05781	0.0448228	0.0845478
	0.0768293	0.0298542	0.0551444	0.132666	2.19352	0.0453283	0.115262	0.110634	0.118622	0.0705008	0.084709	0.46198	0.0811865	0.0423593	0.0972887	0.0948736	0.0654466	0.0437991	0.557611	0.0332183	0.0790925
	0.101857	0.031931	0.0648317	0.110131	0.882164	0.0535498	0.131981	0.0581504	0.0292879	0.0189685	0.0808162	1.24765	0.0759854	0.0727938	0.106407	0.113779	0.075118	0.069764	0.910417	0.0421976	0.075946
	0.0573798	0.0261385	0.130636	0.108201	0.524202	0.055745	0.0832006	0.0921592	0.108018	0.0252033	0.0678967	1.28034	0.0695356	0.0563686	0.14524	0.135933	0.0726878	0.0323526	0.776936	0.0220752	0.0604197
	0.0788608	0.0500918	0.116445	0.0992896	1.12635	0.0418999	0.0900112	0.0525996	0.0201921	0.0201874	0.0839714	1.19452	0.0779433	0.0560702	0.115068	0.124401	0.0979879	0.0618279	0.502673	0.0256368	0.0980832
	0.0910272	0.0302605	0.126142	0.108293	0.795583	0.0739419	0.0890459	0.0646015	0.283137	0.0368176	0.0765804	1.42599	0.0941341	0.025383	0.161544	0.115322	0.0637442	0.0401997	1.40381	0.0208356	0.0662193
	0.119476	0.0110551	0.220684	0.103392	0.790156	0.0271403	0.0718385	0.0487889	0.165773	0.0328192	0.0668956	1.43107	0.0800582	0.0299327	0.169144	0.112062	0.0768222	0.0575794	1.39243	0.0403001	0.0779357
	0.0573487	0.0323722	0.094192	0.106931	0.571796	0.05456	0.0898337	0.059001	0.0402926	0.0240609	0.0728769	1.19957	0.0821499	0.0380035	0.194397	0.116098	0.0888968	0.04837	1.17106	0.0467698	0.0698973
	0.0808361	0.0375676	0.099407	0.123223	1.33949	0.0351601	0.0706117	0.0964639	0.206173	0.030657	0.0850946	3.03002	0.0594382	0.030535	0.123584	0.0998727	0.0805211	0.0455491	1.07674	0.0323338	0.0866412
	0.0857691	0.0198785	0.157	0.0822201	0.782873	0.0265182	0.0984414	0.114822	0.0246437	0.0254646	0.0669602	1.11927	0.0565456	0.045925	0.148409	0.111881	0.0897439	0.058617	0.740322	0.0260249	0.05193
	0.0652878	0.0429346	0.0920532	0.101047	0.951124	0.050377	0.0917517	0.0773346	0.0377016	0.023226	0.092309	0.412796	0.0833838	0.0355083	0.161478	0.126773	0.0600653	0.0564567	0.727341	0.0620115	0.0711246
	0.085999	0.0216477	0.14374	0.129967	1.42599	0.00231953	0.0761195	0.0539112	0.0326	0.0312831	0.075999	1.0954	0.0838956	0.0633944	0.111077	0.0827095	0.116498	0.050976	1.2005	0.0437067	0.0643671
	0.0972782	0.0417135	0.129744	0.112212	0.859684	0.0264094	0.0989078	0.0431982	0.0240126	0.030768	0.0821757	0.809656	0.068506	0.0596631	0.109034	0.110643	0.0539948	0.0559894	0.618998	0.0529277	0.0656044
	0.0572659	0.0331958	0.138104	0.110794	0.952502	0.0493994	0.106893	0.100785	0.0793384	0.0271174	0.0681006	0.925321	0.0390472	0.0458974	0.117917	0.0815977	0.103358	0.0683655	1.50922	0.0186738	0.0892833
	0.0556237	0.0470741	0.125883	0.115634	0.895647	0.0315637	0.0948431	0.0519545	0.0233567	0.0396401	0.0508453	1.06499	0.0435594	0.0451131	0.0990594	0.106692	0.0934801	0.0452775	1.12704	0.0313725	0.0534636
	0.115652	0.0177064	0.0862763	0.127023	0.823785	0.0319573	0.0882009	0.0444559	0.196723	0.0345665	0.0731041	1.2585	0.0578635	0.0502999	0.094976	0.140568	0.0956457	0.0445159	1.3894	0.0290334	0.0523718
	0.0788269	0.0507985	0.144012	0.0685728	0.920595	0.0518101	0.0804747	0.051386	0.0253651	0.00835783	0.076773	0.975477	0.0679896	0.0476526	0.117042	0.0940301	0.0696525	0.0700007	0.93148	0.0210246	0.0612694
	0.0238804	0.0387484	0.110539	0.109453	0.465597	0.056194	0.0793418	0.0915702	0.0168504	0.0201181	0.065211	0.758539	0.0541279	0.0483809	0.227617	0.122914	0.0792121	0.0445695	0.807294	0.031726	0.0484598
	0.085922	0.0244414	0.121881	0.112859	0.596192	0.0522872	0.0796878	0.0711067	0.0316886	0.0339201	0.0637457	1.1238	0.0839659	0.0585662	0.125724	0.137909	0.096623	0.0588434	1.16405	0.0638886	0.0431813
	0.0846322	0.0129706	0.135822	0.148672	1.07884	0.0373786	0.0648268	0.043095	0.0234041	0.0329189	0.0679144	1.48187	0.0541375	0.0465177	0.176104	0.116171	0.0745595	0.0618534	1.13921	0.0254442	0.0656531
	0.0731309	0.0154434	0.141563	0.123603	0.825965	0.0298085	0.0833126	0.0654648	0.0264773	0.0477241	0.0525484	0.774145	0.0630562	0.0414884	0.219853	0.141829	0.0783742	0.0523505	1.14059	0.0290099	0.0543982
	0.0636311	0.057265	0.123344	0.12987	1.11981	0.0481119	0.0669568	0.0586564	0.0201449	0.0218456	0.0501455	2.01385	0.0642086	0.0534758	0.121242	0.132491	0.0807857	0.0741532	1.31866	0.0327537	0.0667052
	0.0630493	0.0306322	0.137812	0.121588	0.978751	0.0571984	0.0517749	0.0459332	0.0228928	0.0362103	0.0557649	1.04617	0.0572078	0.0566109	0.146273	0.113193	0.0764396	0.066843	0.791505	0.0280919	0.0467363
	0.0639262	0.0297979	0.113789	0.10284	0.457626	0.0435847	0.0807856	0.0465492	0.037682	0.0232771	0.0543759	1.13923	0.0544241	0.0413817	0.0822212	0.122258	0.140747	0.117649	0.92656	0.0407371	0.0872936
	0.0945936	0.0346635	0.117082	0.11885	1.22377	0.0503037	0.06158	0.0418808	0.020543	0.0508226	0.0554726	0.912941	0.054184	0.0448284	0.222681	0.0963973	0.0848246	0.0998854	1.11976	0.0459206	0.0581287
	0.0689274	0.0252303	0.142925	0.130615	1.21774	0.0552408	0.0677746	0.0823952	0.0286156	0.0639641	0.0646073	0.920789	0.0830622	0.0488745	0.227426	0.112552	0.0980265	0.116735	0.498551	0.0324621	0.0575221
	0.0583439	0.0234	0.146066	0.115668	0.476031	0.0367908	0.080005	0.00922685	0.0136812	0.0708884	0.0472304	1.26599	0.0618669	0.0308924	0.161599	0.113387	0.0891586	0.0816694	0.894175	0.0390817	0.0721596
	0.1976	0.0242697	0.0377123	0.10932	0.487688	0.0519996	0.0811199	0.0521617	0.0528715	0.0526967	0.0483704	1.30928	0.0726301	0.0360631	0.115841	0.127741	0.117201	0.101986	1.04247	0.0430642	0.0587353
	0.0678313	0.0307119	0.0371618	0.116817	1.02783	0.0598834	0.0824411	0.0782871	0.0445993	0.0297209	0.0194233	0.858768	0.0523827	0.0477222	0.102648	0.118445	0.0914576	0.0939141	1.04693	0.0147229	0.0470278
	0.109169	0.0213483	0.0527805	0.0965068	1.18192	0.0433895	0.0643966	0.0519768	0.0557475	0.0322481	0.123101	0.978111	0.0586082	0.0653304	0.101282	0.131588	0.113873	0.091176	1.18859	0.046094	0.0441889
	0.0762715	0.0121578	0.0596792	0.0894429	0.723819	0.0510383	0.0740512	0.0515207	0.0432015	0.014268	0.0757712	1.01689	0.0737818	0.0306652	0.146102	0.117524	0.104551	0.123532	1.20861	0.0392573	0.0373874
	0.117421	0.04122	0.24088	0.115832	1.18774	0.0449071	0.0474975	0.042407	0.0302769	0.0693163	0.0791705	0.816714	0.0707827	0.037753	0.14133	0.109079	0.111335	0.102213	0.948816	0.0528001	0.0719145
	0.0995025	0.0310206	0.0821613	0.148097	1.14039	0.0660494	0.0789727	0.0359763	0.0600194	0.0376606	0.048869	0.965645	0.0697716	0.0617928	0.152766	0.122584	0.108078	0.084352	1.38053	0.0319822	0.0641215
	0.0878646	0.0297643	0.0904321	0.117288	1.08516	0.0503518	0.0641852	0.0626377	0.0411509	0.0461783	0.0565373	0.897799	0.04923	0.0212922	0.0963379	0.103618	0.108052	0.0751939	0.853588	0.0365192	0.0710454
	0.121789	0.0301585	0.254864	0.136806	0.771503	0.0409935	0.0643108	0.0228484	0.0560913	0.064103	0.059218	2.12094	0.0678493	0.0644519	0.107192	0.12016	0.0972927	0.101725	1.03672	0.0421989	0.0644186
	0.121934	0.020229	0.0674485	0.104847	0.998589	0.0805696	0.0615521	0.0570444	0.0194201	0.0616423	0.0611867	0.906318	0.0775796	0.0536037	0.11556	0.138178	0.113684	0.0824602	0.8342	0.0412535	0.0643194
	0.0952037	0.0162399	0.0820062	0.118244	1.03526	0.0370353	0.065425	0.0339163	0.0432015	0.043571	0.127977	1.03865	0.080702	0.0372966	0.124204	0.146341	0.14024	0.0861783	0.9741	0.0318401	0.0717407
	0.183731	0.0235194	0.0627343	0.139653	0.904424	0.0469243	0.0801758	0.0474605	0.053689	0.0655656	0.0767919	0.886922	0.0616258	0.0567195	0.137132	0.116434	0.121929	0.116229	1.07293	0.0481573	0.0808276
	0.111138	0.0357117	0.0758862	0.111266	0.980319	0.0495109	0.0714193	0.0800363	0.0531821	0.0665767	0.0879747	1.13619	0.0505437	0.0407294	0.121882	0.123658	0.139184	0.0862206	0.829402	0.0224873	0.0516973
	0.147077	0.0186408	0.0551141	0.12022	0.899517	0.0280424	0.052874	0.129114	0.0423213	0.0701946	0.0492358	0.717363	0.0672643	0.0520104	0.186631	0.121195	0.142472	0.108446	0.776364	0.0589492	0.0742013
	0.132017	0.0330531	0.123842	0.113773	0.837185	0.0330576	0.0641105	0.0491937	0.0465804	0.0632861	0.0672953	1.0836	0.066616	0.0660939	0.0816234	0.100827	0.133518	0.110196	1.01683	0.0304944	0.0880624
	0.155256	0.0449572	0.071488	0.0944742	0.914653	0.0420129	0.0930331	0.0866095	0.0673644	0.0671535	0.0669747	1.05506	0.0394377	0.0799253	0.215909	0.136804	0.101416	0.105261	0.889615	0.0485176	0.0443353
	0.124977	0.0278641	0.0482766	0.079294	1.00043	0.0403745	0.064515	0.104365	0.0324841	0.0730358	0.0736014	0.6693	0.0803568	0.0599525	0.20465	0.100186	0.15395	0.0947022	1.39077	0.0513791	0.0466523
	0.671475	0.0290002	0.0581194	0.0785553	1.32875	0.0491132	0.0850943	0.0768112	0.0740394	0.0604653	0.111561	1.327	0.0798321	0.0665504	0.156143	0.124886	0.173294	0.117107	1.32566	0.0198929	0.0504628
	0.0888048	0.027537	0.0382923	0.0848351	1.3805	0.0279548	0.043705	0.0564618	0.0322914	0.0370334	0.0670513	0.915443	0.0636635	0.0558574	0.206838	0.135455	0.133526	0.107497	0.553419	0.0316691	0.030978
	0.107147	0.0424275	0.074949	0.0891595	1.82273	0.0571743	0.0579896	0.0567396	0.0593801	0.0547434	0.0404619	0.891301	0.0867507	0.0643792	0.14573	0.137818	0.129755	0.0805339	0.872902	0.0690381	0.0416246
	0.0574962	0.0280581	0.0639797	0.104815	1.29737	0.035379	0.100537	0.0820041	0.0595664	0.0584002	0.109254	0.461504	0.0692491	0.071473	0.122369	0.147469	0.118051	0.0886328	0.905413	0.0340357	0.0525092
	0.121998	0.0326636	0.0678338	0.0822018	0.576578	0.012546	0.0461847	0.047323	0.0420429	0.0564974	0.101625	0.588419	0.0881303	0.0401559	0.106252	0.0893434	0.134581	0.132376	0.520435	0.0421333	0.0595265
	0.107924	0.0282201	0.0677291	0.104683	0.776189	0.0256322	0.0817949	0.104597	0.0588893	0.0624982	0.0775422	1.15626	0.0911777	0.0485503	0.118949	0.0657582	0.139732	0.0720309	0.92579	0.0286301	0.030736
	0.121906	0.0359194	0.0501589	0.120458	1.0614	0.0356814	0.0846881	0.0658747	0.0549464	0.0777699	0.0813193	1.15409	0.0788486	0.0561885	0.132156	0.0961888	0.130933	0.0724179	1.20693	0.0458547	0.0486319
	0.153659	0.0636342	0.0673135	0.084971	1.68201	0.0413598	0.0695232	0.0606844	0.0568531	0.0568453	0.0679465	0.954971	0.0249137	0.0443415	0.119581	0.0750757	0.137522	0.0821086	0.87506	0.0422667	0.0621309
	0.0958239	0.0681147	0.0499898	0.0924025	0.892461	0.0269624	0.0446882	0.0704331	0.032631	0.0481644	0.0696324	0.869664	0.0383103	0.0647795	0.304388	0.0750555	0.139201	0.0957815	1.02432	0.0587097	0.0795897
	0.164092	0.0341041	0.0560333	0.107743	0.93755	0.04366	0.0745119	0.0567625	0.0491901	0.0473416	0.0801158	1.1023	0.0197207	0.0526554	0.101965	0.0970357	0.118644	0.0567891	1.10318	0.0507642	0.0904985
	0.0947563	0.0493708	0.0571948	0.0809437	0.943365	0.0397098	0.0543079	0.0439786	0.0689315	0.0681209	0.0751642	0.95729	0.0251634	0.0410423	0.307801	0.0683252	0.118045	0.0483137	0.390908	0.0273947	0.0387
	0.104027	0.0713828	0.0459796	0.0878687	1.14869	0.0249691	0.0710769	0.102527	0.0405994	0.0784902	0.0808787	0.612287	0.0385084	0.0515577	0.105811	0.0924997	0.139327	0.0759953	1.23503	0.0427777	0.0981069
	0.114969	0.0809614	0.0516235	0.0737893	1.06445	0.0550801	0.0555171	0.103276	0.101997	0.2477	0.0739887	0.289644	0.0226372	0.0603321	0.0797199	0.0690134	0.131376	0.0858433	0.960969	0.038897	0.0295097
	0.139541	0.0488131	0.0837813	0.0798092	1.16918	0.0392075	0.0533553	0.0381317	0.0704488	0.063773	0.081851	0.702708	0.0243982	0.0517955	0.115472	0.0762638	0.127079	0.0463908	1.34859	0.0535154	0.041867
	0.083076	0.0690525	0.0519946	0.0677814	0.794608	0.03448	0.0593372	0.0618496	0.0515018	0.0554888	0.0428774	0.963155	0.0228077	0.0547423	0.240293	0.0759406	0.143131	0.0917739	1.29663	0.0301086	0.0735522
	0.0671927	0.0678992	0.0579438	0.0709113	0.645457	0.0420332	0.0634584	0.0703785	0.0557217	0.061128	0.0739756	1.225	0.01685	0.0629505	0.069174	0.109195	0.142898	0.0467715	1.1945	0.0317689	0.0880031
	0.129049	0.0748957	0.0777783	0.0852847	0.663223	0.0346813	0.0652036	0.0629666	0.0446591	0.209129	0.0821739	0.796113	0.0426909	0.0487927	0.0825269	0.0679429	0.129868	0.0839621	0.767168	0.0119798	0.0521218
	0.0930039	0.0768456	0.0550944	0.0680659	0.901571	0.0392125	0.0501481	0.0498731	0.0637359	0.0445809	0.0688826	1.15188	0.0359659	0.0582869	0.340336	0.0555841	0.13826	0.0368326	0.954576	0.0216528	0.0664603
	0.163123	0.0757091	0.0507586	0.0763116	1.08697	0.0515674	0.0648288	0.039785	0.0632567	0.251846	0.0671473	1.17947	0.0190835	0.0737734	0.272865	0.0530989	0.14424	0.0518311	0.955137	0.0437312	0.049209
	0.146885	0.0654448	0.0411062	0.0947494	1.13182	0.0897796	0.0426443	0.0475868	0.0600535	0.0420566	0.0666529	1.1307	0.0321859	0.0542632	0.242045	0.066368	0.137116	0.0791669	0.874745	0.0373293	0.0814741
	0.173199	0.0355632	0.14377	0.0962778	0.955428	0.0411503	0.0991701	0.0600091	0.0574616	0.0619996	0.0932252	1.49093	0.027895	0.048329	0.120551	0.0620896	0.149152	0.0820657	0.96895	0.0564613	0.0821848
	0.138135	0.0846782	0.119638	0.105618	1.12071	0.0769376	0.0498469	0.0622752	0.0629906	0.04656	0.0854905	0.794537	0.0349324	0.086105	0.179691	0.0803567	0.149253	0.0417093	0.768136	0.0213217	0.0767632
	0.202034	0.0520908	0.055355	0.0570376	1.22517	0.053477	0.0872294	0.0435785	0.0888225	0.0622681	0.0447	0.829191	0.0236156	0.0874143	0.223478	0.0994073	0.1535	0.0354861	0.656126	0.0173909	0.0546009
	0.342068	0.0906527	0.122425	0.0953883	1.06864	0.0595548	0.0559152	0.0465133	0.0690958	0.048052	0.059015	0.573968	0.032732	0.101626	0.315222	0.0872604	0.114058	0.101472	0.945842	0.0304925	0.064238
	0.171254	0.0524428	0.11288	0.0598569	1.10921	0.0633133	0.0569878	0.0656664	0.076986	0.0690358	0.0621479	1.3502	0.0390857	0.0941234	0.117194	0.101028	0.110373	0.0770033	0.708824	0.0197681	0.0418582
	0.128972	0.0461105	0.136121	0.113352	1.18989	0.0759526	0.0448385	0.0254485	0.0595449	0.059327	0.0689194	0.980916	0.0411294	0.0991523	0.0971112	0.0974894	0.158153	0.122332	0.763892	0.0235229	0.0220505
	0.134663	0.0710692	0.114713	0.0631061	0.948926	0.0561323	0.0631593	0.0406903	0.0620288	0.0708153	0.0843368	1.08303	0.0453679	0.0889274	0.200324	0.143362	0.145909	0.0966456	0.900262	0.0478363	0.0559126
	0.131687	0.05769	0.186475	0.097531	0.742244	0.0954484	0.0863187	0.0503417	0.0782809	0.0560817	0.0719828	0.837291	0.0308266	0.0958843	0.13053	0.144171	0.100433	0.0864432	0.932396	0.0472755	0.0462904
	0.233603	0.0694672	0.115375	0.107312	0.883743	0.0615908	0.0474513	0.0413779	0.0741409	0.0555689	0.0157154	1.02175	0.0280146	0.0970594	0.458332	0.125502	0.0886067	0.0940644	1.08553	0.0401051	0.0653789
	0.0962135	0.0569848	0.110761	0.121666	0.668541	0.0693293	0.065122	0.0591534	0.0701973	0.0492613	0.0712855	0.709771	0.000715448	0.0828316	0.138635	0.11897	0.121464	0.16123	1.09249	0.0600026	0.0806104
	0.14308	0.0669475	0.115762	0.109725	1.09793	0.0634698	0.0542712	0.0569492	0.0733042	0.0833269	0.0847723	0.894639	0.0209066	0.0760964	0.102916	0.112624	0.113025	0.0363168	1.01109	0.0433629	0.06366
	0.115734	0.0792383	0.140942	0.140389	1.05071	0.0776783	0.0641203	0.0445796	0.118582	0.0599736	0.0772056	0.910705	0.028067	0.0567067	0.120796	0.121953	0.103484	0.0759505	0.575141	0.0284996	0.0603346
	0.274264	0.0640128	0.127525	0.118296	0.662843	0.0630179	0.0772409	0.0410799	0.0534807	0.055449	0.0614026	0.638163	0.0520753	0.0846804	0.259392	0.142434	0.103528	0.0668761	1.1869	0.0416778	0.0616525
	0.148706	0.0982916	0.0959811	0.106422	0.483553	0.071116	0.0596137	0.0719457	0.0329871	0.0557875	0.0810684	1.24917	0.0448094	0.0552622	0.232808	0.104423	0.106885	0.0557679	0.922793	0.0459181	0.0375635
	0.112576	0.0695495	0.110015	0.13514	0.91961	0.0652347	0.048084	0.0797427	0.0928405	0.0608996	0.0397339	1.14789	0.0471489	0.0680305	0.297927	0.132958	0.0862547	0.10789	0.76576	0.0506997	0.072061
	0.166759	0.116883	0.121117	0.0851173	1.03681	0.103911	0.0715492	0.0657244	0.0162572	0.0419607	0.0685692	1.07948	0.0427787	0.0789291	0.0915385	0.116808	0.105975	0.0663827	0.965586	0.0667295	0.0549397
	0.141262	0.0646175	0.133137	0.129862	1.27819	0.0990991	0.0786292	0.0260203	0.0848338	0.0597392	0.0667612	0.925186	0.0512159	0.0729499	0.0892219	0.125011	0.146123	0.0793307	0.577679	0.0610271	0.0767711
	0.179514	0.0865439	0.159264	0.110658	0.261516	0.0910397	0.0381323	0.0685238	0.0885641	0.036988	0.0485884	0.948178	0.0440319	0.092652	0.0987754	0.132414	0.114317	0.0645518	1.26639	0.0453477	0.0578785
	0.171129	0.0580847	0.121149	0.0897598	1.23165	0.0997819	0.0620725	0.056102	0.047847	0.0849348	0.0596184	0.979634	0.0535367	0.0803638	0.309842	0.146041	0.139981	0.114389	1.27855	0.044884	0.0761494
	0.100358	0.0703883	0.121937	0.128015	0.675147	0.0815763	0.0636955	0.0531387	0.0226075	0.066588	0.0382595	0.861489	0.0516777	0.0694139	0.296673	0.142076	0.120865	0.0586968	1.01178	0.0601194	0.0577457
	0.149611	0.035392	0.0880172	0.11874	1.23247	0.10223	0.0582868	0.146415	0.0378747	0.032963	0.0740306	0.93633	0.0560994	0.0813103	0.316928	0.130604	0.116288	0.0536124	1.2248	0.0513974	0.0494768
	0.208468	0.07109	0.106448	0.105403	1.1631	0.0860045	0.0477952	0.0539784	0.0366829	0.0543276	0.0435823	1.0627	0.0620885	0.0768513	0.264607	0.140042	0.120567	0.0551925	0.971459	0.0641526	0.0675695
	0.139288	0.0862628	0.117109	0.112065	0.923934	0.0852367	0.0776549	0.0622868	0.0338097	0.0766492	0.0485308	0.828442	0.0512438	0.079507	0.296011	0.152351	0.378767	0.116984	1.10535	0.0736673	0.0563663
	0.127371	0.0975574	0.118207	0.092373	0.563628	0.0859329	0.0432795	0.0368085	0.0508879	0.0415788	0.054921	0.929683	0.0668998	0.0799113	0.107126	0.148612	0.034756	0.0870514	1.0157	0.0593152	0.0829828
	0.124787	0.0468342	0.123382	0.103614	1.03404	0.114154	0.0853376	0.0999831	0.0868577	0.0670564	0.0637308	0.874513	0.0570554	0.17002	0.271454	0.154349	0.057836	0.0818921	1.28838	0.0350574	0.0590312
	0.10689	0.0690671	0.12795	0.105514	0.954794	0.109337	0.0785337	0.0776185	0.0841923	0.0703351	0.0748042	1.00861	0.00731058	0.130652	0.114294		0.363444	0.0641433	1.0279	0.0538109	0.0640378
	0.19739	0.0771155	0.13625	0.129223	1.15085	0.0997093	0.081903	0.0941472	0.0652037	0.0541639	0.0573138	1.12875	0.0540685	0.154002	0.124394		0.367541	0.118512	0.534666	0.0327804	0.0920997
	0.14177	0.0591842	0.143448	0.123866	1.00372	0.071386	0.0961268	0.0785821	0.0890509	0.196824	0.0611337	1.21984	0.0572916	0.12248	0.145583		0.412878	0.116212	0.656999	0.0630595	0.0528648
	0.158566	0.0659114	0.168874	0.133782	0.82507	0.0856374	0.0568531	0.161972	0.0578321	0.0456072	0.0538787	0.405791	0.0659292	0.156866	0.120815		0.0758308	0.0624979	1.26064	0.0658359	0.0579563
	0.118584	0.0817478	0.162219	0.104742	0.913712	0.072785	0.0718007	0.0535567	0.134979	0.0432292	0.0567872	1.01332	0.0601563	0.103172	0.105314		0.0588488	0.0667888	1.32446	0.062723	0.0576448
	0.115884	0.0819458	0.135853	0.104173	0.934094	0.0950714	0.0914177	0.0640315	0.158923	0.124613	0.0761369	0.349273	0.047645	0.131044	0.234866		0.0600675	0.0598004	1.44766	0.0477167	0.0619648
	0.125481	0.100255	0.145461	0.082506	0.860399	0.0666163	0.0803889	0.0597022	0.0610569	0.0508254	0.0779905	0.907666	0.0690676	0.0876128	0.100576		0.0507863	0.0789069	1.14873	0.0624751	0.065113
	0.186261	0.052966	0.206695	0.0893806	0.85517	0.0746838	0.0934561	0.122713	0.0578249	0.0420471	0.0514349	0.938469	0.071318	0.103064	0.103566		0.0821963	0.0733584	0.994859	0.0461906	0.0696945
	0.0905924	0.0595815	0.166577	0.144996	0.697661	0.073444	0.112554	0.161908	0.0390665	0.176593	0.0710581	0.631827	0.0568968	0.141593	0.19243		0.0858929	0.0656821	1.00258	0.0512803	0.0694826
	0.172595	0.0871082	0.151044	0.108907	1.08425	0.0507607	0.0521482	0.100515	0.0588074	0.0723057	0.0696832	0.985094	0.0650757	0.109497	0.100662		0.0454126	0.0576275	1.36453	0.0567978	0.0671688
	0.143435	0.0633354	0.12696	0.114639	0.654015	0.0693717	0.0768805	0.0646449	0.0476614	0.0801603	0.0482372	0.881178	0.0274721	0.0926613	0.0813285		0.0650518	0.0603015	1.35291	0.0585725	0.0616768
	0.10842	0.0712602	0.0568616	0.126604	1.14191	0.0647854	0.0569822	0.0697846	0.0861064	0.111961	0.0445249	0.881868	0.0656355	0.0939094	0.0790252		0.056986	0.101206	1.11726	0.0214698	0.081201
	0.132359	0.0968577	0.0461192	0.0943935	0.706594	0.0744648	0.0734723	0.0889762	0.10696	0.162961	0.0585826	1.1663	0.0811232	0.117001	0.120378		0.0659209	0.181244	0.808591	0.0602918	0.0659515
	0.183788	0.043402	0.0567058	0.134524	0.72912	0.0472522	0.0982629	0.0695383	0.0845162	0.0773389	0.0537253	1.0774	0.0456742	0.114475	0.125712		0.068726	0.0891951	1.00173	0.058552	0.0776368
	0.212706	0.0513842	0.0758166	0.41514	1.27544	0.0544415	0.0674196	0.0887173	0.053086	0.0516783	0.0388914	0.831806	0.0770425	0.0935286	0.140341		0.059531	0.0947088	0.27283	0.0308725	0.0777233
	0.115471	0.055289	0.14852	0.0441022	0.85104	0.0614807	0.0610309	0.0811948	0.0646481	0.045046	0.0577647	0.942478	0.0989782	0.0999749	0.0843715		0.072513	0.0685739	0.951845	0.0560438	0.073549
	0.145632	0.0695887	0.0720161	0.115779	1.20551	0.0748784	0.0644388	0.134318	0.0429209	0.0505711	0.0600114	1.30738	0.0404477	0.0998099	0.10355		0.058821	0.196482	0.873596	0.0343048	0.06249
	0.177181	0.0276024	0.0512123	0.102253	1.16543	0.0461548	0.0593539	0.0868475	0.0654966	0.0609739	0.0361762	1.40476	0.0642687	0.087426	0.0960231		0.0841513	0.0627238	1.57581	0.0618194	0.0819671
	0.0992433	0.0451278	0.0620138	0.139175	0.660265	0.0449877	0.0737765	0.0927162	0.0761398	0.0360945	0.0457055	0.822946	0.0533217	0.0782151	0.0904152		0.0689409	0.099069	1.24064	0.0456727	0.0819744
	0.16034	0.0856263	0.0583665	0.0915145	0.386947	0.0474247	0.0726782	0.142359	0.104093	0.0396309	0.0647648	1.20284	0.0904565	0.106016	0.0970495		0.0689719	0.0681213	1.33994	0.0667035	0.0688306
	0.120705	0.0560146	0.0651979	0.0990271	0.908157	0.0497464	0.0895361	0.0633797	0.0391289	0.168762	0.0294361	1.03693	0.0446401	0.0769722	0.289344		0.0578618	0.0882176	1.49977	0.025182	0.0988587
	0.140849	0.0442845	0.0686148	0.0991093	0.631343	0.0636007	0.0458179	0.12252	0.0733406	0.0618967	0.0451457	1.09072	0.0395761	0.103604	0.154554		0.0619802	0.0795952	0.921379	0.0143812	0.0783149
	0.199409	0.052346	0.0521807	0.091711	1.24178	0.0648086	0.0699255	0.0589656	0.0701673	0.0429399	0.0553873	1.06393	0.055052	0.108793	0.199748		0.0738026	0.0891179	0.943562	0.0625838	0.0707985
	0.160557	0.0462309	0.0466637	0.105346	1.21633	0.0377134	0.0819485	0.105998	0.0648493	0.211407	0.0531002	1.33856	0.0792787	0.0846529	0.144881		0.0624626	0.0344323	0.875823	0.0305717	0.0810469
	0.0943035	0.0542656	0.0684972	0.08127	0.942538	0.060708	0.0715668	0.141398	0.0612853	0.0566736	0.0494123	1.12719	0.0740999	0.103381	0.135838		0.0695425	0.049541	1.22722	0.0517501	0.098802
	0.131364	0.0307054	0.0615331	0.0853615	0.720495	0.0491417	0.0541095	0.126977	0.0608589	0.0723365	0.145239	1.05932	0.0445085	0.129259	0.0981041		0.0565468	0.0425854	1.03116	0.0728796	0.0890916
	0.149866	0.0464276	0.0670234	0.0954871	0.879366	0.0578475	0.0624318	0.0617851	0.0724472	0.0280946	0.100723	0.894416	0.0464313	0.0761991	0.11072		0.0646834	0.0551446	0.859477	0.025809	0.0559704
	0.100005	0.0592143	0.0540899	0.1034	1.07412	0.0765682	0.0793722	0.0757835	0.147728	0.0327933	0.061887	1.04893	0.0264822	0.0969427	0.124509		0.0512582	0.0589853	0.369093	0.0117509	0.105665
	0.107482	0.043555	0.0702361	0.107601	0.968284	0.0717046	0.0677334	0.0633347	0.0783523	0.0318528	0.0372673	0.913011	0.0312404	0.102863	0.112145		0.0502962	0.0316793	0.890556	0.0480087	0.0987672
	0.093045	0.0810999	0.0746154	0.0901537	0.746856	0.0584758	0.0969095	0.0687876	0.084203	0.0303209	0.0215781	1.10482	0.0396395	0.101897	0.154682		0.0487293	0.0532113	0.970117	0.0206769	0.108798
	0.106019	0.0593215	0.0675102	0.103501	0.398998	0.0565987	0.0899039	0.071632	0.0944108	0.0340062	0.0596589	1.12823	0.0474177	0.120736	0.138701		0.0938584	0.0539397	1.07574	0.0338538	0.0836155
	0.124654	0.0399442	0.18228	0.0886554	0.991748	0.064403	0.0717787	0.0593416	0.117645	0.0384448	0.0636952	1.22354	0.0501305	0.0748425	0.0739987		0.0720614	0.0388953	0.850893	0.0145968	0.103816
	0.109205	0.0535708	0.137057	0.0925907	1.78247	0.0604063	0.0912792	0.0733569	0.0567385	0.0516727	0.0521412	1.38184	0.0442115	0.122113	0.0431415		0.0607316	0.0527303	0.78544	0.02616	0.0953992
	0.302753	0.0766601	0.0736238	0.077263	0.895519	0.0618569	0.0508545	0.0818329	0.0552327	0.0562359	0.0544505	1.11902	0.0754772	0.0986929	0.126489		0.0706132	0.0412347	1.03223	0.00596018	0.0801399
	0.0573828	0.080397	0.0685419	0.0973272	0.721712	0.0648816	0.102558	0.0632277	0.033833	0.0298047	0.063998	1.22895	0.0655175	0.123129	0.0763916		0.0386649	0.0560799	0.884973	0.0396569	0.0810627
	0.0638451	0.0661054	0.0925159	0.101493	0.567694	0.0579558	0.0756985	0.0756423	0.0644885	0.0371569	0.0464521	1.03207	0.0556817	0.126285	0.131475		0.0593646	0.0591548	1.01606	0.0241742	0.104117
	0.125581	0.0694293	0.205279	0.0865966	0.852489	0.0762254	0.0549303	0.0768003	0.0806966	0.0415688	0.063111	1.02601	0.0587736	0.103445	0.0832642		0.0582409	0.0409329	0.784251	0.0223594	0.0843172
	0.118511	0.0737262	0.072822	0.0959369	0.865074	0.0712204	0.0708333	0.16726	0.0419502	0.0448949	0.0525851	0.7656	0.0502333	0.122804	0.128807		0.0851171	0.048624	0.751258	0.0515516	0.0953078
	0.0826875	0.055325	0.0725212	0.0963219	0.976141	0.0657263	0.0669424	0.0723877	0.0723975	0.0369346	0.0441091	1.30042	0.0346697	0.104167	0.161952		0.0817334	0.104302	0.538597	0.0308895	0.0676588
	0.0839201	0.0623565	0.0728853	0.0969807	0.66302	0.0558325	0.0864529	0.0596747	0.051872	0.044301	0.0470363	1.10902	0.0473273	0.0917894	0.121802		0.0650707	0.0500864	1.18033	0.0308796	0.109898
	0.0520557	0.0859257	0.0925884	0.0776924	0.827912	0.0542098	0.0615678	0.211268	0.0745957	0.0424694	0.0490342	1.2588	0.0573569	0.084715	0.0945734		0.0372139	0.0539198	1.11037	0.0444894	0.0941621
	0.230519	0.0879213	0.0953398	0.089441	1.00188	0.0458311	0.0532337	0.0737171	0.0909526	0.0558733	0.0591022	1.08095	0.0511593	0.080902	0.180897		0.0966921	0.141395	1.03002	0.0262537	0.0919707
	0.076709	0.0590056	0.066202	0.0759701	0.90611	0.0499059	0.0707616	0.0769137	0.0805569	0.0383127	0.0546874	0.969714	0.0456043	0.0858821	0.0848752		0.0529068	0.0753386	0.424948	0.0378521	0.0791939
	0.0996512	0.0516655	0.0751729	0.0992112	0.867386	0.0717191	0.0577041	0.0368039	0.0559056	0.0720808	0.0545246	1.04766	0.0587045	0.072361	0.128218		0.054494	0.0632726	1.07077	0.039774	0.0781358
	0.134459	0.0697134	0.151854	0.0826014	1.17796	0.0536555	0.0527666	0.0512677	0.0740857	0.0413596	0.0584933	1.09258	0.0447264	0.0641388	0.193633		0.0723302	0.0743312	1.00602	0.0279638	0.0889858
	0.117239	0.0718903	0.0790143	0.0912557	0.283223	0.0532697	0.0853982	0.0558953	0.0527218	0.0340875	0.0528673	1.28	0.0338621	0.0907014	0.0809794		0.0809325	0.0837942	0.998945	0.0146143	0.0891684
	0.324379	0.0624714	0.079056	0.0913465	1.06857	0.0593029	0.0840002	0.0845039	0.0474943	0.0607173	0.0440276	1.11447	0.0471422	0.0620357	0.095444		0.070244	0.080616	0.792342	0.0133038	0.066787
	0.128107	0.0781805	0.0849466	0.086883	1.15756	0.0722785	0.0674686	0.0663524	0.0783339	0.0568225	0.0509869	1.12548	0.0688531	0.0632519	0.275539		0.0582005	0.0666099	1.05599	0.0131939	0.105315
	0.097391	0.0666176	0.0886108	0.0815194	0.611746	0.0620622	0.0601738	0.0720808	0.0663924	0.0434995	0.0487241	0.93657	0.092142	0.0935703	0.145852		0.0625814	0.084723	0.93857	0.0505062	0.0648901
	0.158273	0.068029	0.228217	0.0984699	0.848689	0.0510553	0.0618605	0.0828259	0.0789491	0.0536748	0.084159	1.10756	0.0482314	0.0806825	0.0759337		0.108856	0.0879821	1.23694	0.0226541	0.103486
	0.12268	0.0781903	0.102334	0.0832873	0.999701	0.0577884	0.0520257	0.0674551	0.0544435	0.0543264	0.0402914	1.33583	0.0648976	0.0763068	0.0991664		0.0548783	0.068808	1.16047	0.0200719	0.0734049
	0.111724	0.0650493	0.0698307	0.0952059	0.90411	0.0612139	0.0825496	0.0476871	0.0915988	0.0279258	0.0444949	1.38705	0.0535857	0.0990901	0.113697		0.0622699	0.110099	0.927785	0.00640634	0.0378354
	0.0770779	0.0746015	0.0834511	0.0885432	1.15041	0.0544199	0.0692159	0.05298	0.0774675	0.0549275	0.0612218	1.68959	0.0745147	0.0911047	0.231629		0.0597069	0.0754052	1.1441	0.0389443	0.0729866
	0.180887	0.0668454	0.0805519	0.11635	1.10795	0.0555132	0.0534449	0.0618829	0.059149	0.0433408	0.0467582	1.50396	0.0693097	0.0931949	0.153541		0.0448427	0.0779051	1.07417	0.0199419	0.0729476
	0.0710429	0.191772	0.0593109	0.137405	0.720388	0.0676336	0.0625667	0.0668467	0.0847405	0.0390258	0.0625399	1.00501	0.0690476	0.0608716	0.132836		0.0847617	0.0624598	0.594476	0.0336336	0.0666998
	0.0835402	0.0502043	0.0713562	0.0880628	0.942517	0.0616666	0.0474467	0.034257	0.109136	0.0273058	0.0597725	0.981808	0.0602945	0.0943708	0.0907792		0.0805833	0.0848819	1.28287	0.0371026	0.0938891
	0.143733	0.0587102	0.058862	0.105216	0.779822	0.0490872	0.0436481	0.0476814	0.0752775	0.12102	0.0467668	0.889579	0.0474576	0.0903543	0.125427		0.0718914	0.0942359	1.05517	0.041986	0.0998212
	0.0906125	0.0525658	0.0614633	0.112245	0.902024	0.0400967	0.0349067	0.064277	0.0731856	0.0417765	0.0695526	0.593359	0.0584333	0.0778069	0.0813623		0.0664422	0.0725394	0.662036	0.0191895	0.0339837
	0.132337	0.114133	0.061318	0.2046	0.978422	0.0417731	0.0760551	0.0618263	0.0594543	0.0441777	0.050807	0.982092	0.0582874	0.0805818	0.122282		0.0664644	0.0720705	0.747517	0.0186914	0.040545
	0.189751	0.0649771	0.0498972	0.11765	1.09446	0.0599672	0.0358679	0.0574925	0.0633261	0.0473662	0.0470213	0.972866	0.0650473	0.0732899	0.118013		0.076073	0.0596832	0.691954	0.0463139	0.0335873
	0.0750588	0.0472142	0.0506372	0.185912	0.701292	0.0645141	0.0483362	0.0726304	0.0726532	0.055238	0.056949	0.793746	0.0239864	0.0532327	0.200435		0.0754396	0.0941509	0.568863	0.0374493	0.0717454
	0.0741659	0.0492529	0.0571126	0.134205	1.35157	0.0647721	0.0569306	0.0377747	0.0955742	0.0422004	0.0715397	0.683454	0.0670183	0.0923029	0.148625		0.0597883	0.07873	0.657416	0.0296416	0.041671
	0.129534	0.0715519	0.131767	0.108276	1.06702	0.0448427	0.0971011	0.0377761	0.0932734	0.059761	0.0347653	0.731051	0.0586843	0.0868677			0.0691207	0.0763944	0.916858	0.035676	0.0404863
	0.128082	0.120002	0.0537088	0.0977155	1.71153	0.0527665	0.0929848	0.0847345	0.0797327	0.106414	0.0502522	0.935146	0.012396	0.134978			0.0727426	0.0608114	0.576681	0.0283172	0.0338797
	0.0935457	0.150341	0.0673949	0.0562771	1.01878	0.032051	0.0875192	0.0788256	0.0856701	0.10718	0.0752099	1.01968	0.0801157	0.0854923			0.0796524	0.0695257	1.00322	0.0441578	0.0408718
	0.116626	0.0639958	0.0492331	0.0941031	0.733608	0.058731	0.101681	0.114646	0.114134	0.0908402	0.0674497	0.836281	0.0245933	0.0850935			0.0770966	0.0730699	1.01252	0.0376316	0.0503457
	0.1039	0.12178	0.0467063	0.0743454	0.337737	0.0536637	0.106887	0.117262	0.0726156	0.0737698	0.0519132	1.22178	0.0213799	0.0710665			0.100314	0.075972	0.155325	0.0277662	0.0457366
	0.0784683	0.0623829	0.197188	0.143424	0.893587	0.0417716	0.119363	0.103951	0.0637633	0.176601	0.0467862	0.923612	0.0490106	0.0651698			0.0816037	0.0745836	0.773347	0.0582403	0.0622333
	0.0693167	0.0983827	0.14753	0.0882364	0.47127	0.0353644	0.0914499	0.136834	0.0317543	0.0653082	0.0906343	0.901518	0.0508577	0.0697012			0.0859513	0.0472715	0.76828	0.043242	0.0405331
	0.119103	0.0544905	0.112197	0.0802916	0.859985	0.0486978	0.0882742	0.133475	0.0946071	0.053824	0.0732497	0.63464	0.0520966	0.0608504			0.0737781	0.0449976	0.794317	0.0353406	0.0452076
	0.0391272	0.0869266	0.347529	0.0949284	1.29232	0.0559368	0.102278	0.0843699	0.0804048	0.0555195	0.0618359	1.27042	0.0644786	0.0688832			0.0950833	0.0601051	0.604955	0.0394843	0.0476762
	0.16507	0.0636199	0.147873	0.0800409	0.838077	0.0493728	0.108677	0.0686235	0.0945689	0.0494965	0.0785681	1.0615	0.0699773	0.09392			0.0725774	0.078949	0.727133	0.0441813	0.0371728
	0.18723	0.0675031	0.0915038	0.105998	0.797815	0.0346539	0.0911636	0.0609535	0.0550638	0.0370163	0.0799129	0.962311	0.0618966	0.0779048			0.116839	0.056519	1.01712	0.0409988	0.0457393
	0.0831196	0.0351356	0.137771	0.0818132	1.17995	0.0379821	0.100777	0.0796136	0.0640047	0.0551222	0.0895824	0.972042	0.0460588	0.0791164			0.093535	0.0701365	0.625412	0.0254511	0.0413193
	0.146662	0.017516	0.120113	0.0861599	0.870398	0.050832	0.0831411	0.122939	0.0820197	0.0668454	0.0975072	0.944189	0.0303652	0.0558307			0.0849246	0.0537183	0.513204	0.0261174	0.0434195
	0.124175	0.0373671	0.0923958	0.0636174	0.739852	0.0174825	0.107101	0.0578773	0.0885325	0.0498116	0.0738228	0.869414	0.0612243	0.0778626			0.0692395	0.073285	0.914726	0.0410718	0.0467291
	0.201484	0.0347692	0.193936	0.106388	1.28073	0.0399775	0.10861	0.0655231	0.0796101	0.0539444	0.0837105	0.871027	0.0742287	0.112501			0.0982691	0.0571531	1.08237	0.0235304	0.030715
	0.534639	0.041345	0.0895155	0.592068	1.07122	0.0452515	0.108448	0.0456336	0.115121	0.0542566	0.127732	0.541991	0.0559498	0.0833014			0.105128	0.0547994	0.454204	0.0478048	0.0554491
	0.0346514	0.0324141	0.0991842	0.0543064	1.05962	0.0406892	0.104731	0.131396	0.134927	0.0434268	0.0931871	0.574061	0.0407489	0.0765397			0.0704649	0.0522007	0.363252	0.0338402	0.0448918
	0.132844	0.0318564	0.120654	0.0505736	0.75554	0.0466919	0.106378	0.0596219	0.0594721	0.0521054	0.0798514	1.13613	0.0384152	0.0818293			0.0748308	0.0545934	0.614294	0.0359087	0.0418837
	0.114756	0.0357997	0.119047	0.0901274	0.803661	0.0389229	0.0955267	0.0653112	0.112317	0.0646552	0.0449809	0.877768	0.0581232	0.0542798			0.0510772	0.0591203	0.991465	0.0333313	0.0496143
	0.123557	0.0383171	0.12933	0.0834069	0.761321	0.0314528	0.0807617	0.0755451	0.0674398	0.0664199	0.0887991	1.24537	0.0341938	0.035357			0.0895549	0.0741864	0.815353	0.0307197	0.0447655
	0.20779	0.0230635	0.0972335	0.102796	0.892977	0.0384918	0.0819256	0.207426	0.191333	0.0688096	0.0931612	0.444199	0.0511058	0.0856484			0.085081	0.0653907	1.20115	0.0545849	0.0360388
	0.145527	0.0401477	0.0989011	0.0821083	0.899802	0.041823	0.117253	0.0482081	0.0665555	0.0644996	0.10801	1.24787	0.0401269	0.0565797			0.0863535	0.0486544	1.08061	0.0262093	0.0547006
	0.081619	0.0592652	0.0941093	0.062768	0.791477	0.0440311	0.0805774	0.204122	0.0666835	0.0408013	0.112605	0.644864	0.0436699	0.0672972			0.0756575	0.0424137	0.98215	0.028337	0.0472385
	0.130163	0.0286342	0.113053	0.0522844	1.10538	0.0322046	0.0911493	0.120643	0.0452651	0.046094	0.123031	1.08807	0.0399613	0.0968207			0.0696841	0.0487334	1.02938	0.0459729	0.0270937
	0.0626245	0.0342331	0.0848251	0.0650855	0.811551	0.0293753	0.0890604	0.0806492	0.0825257	0.0504123	0.129514	1.12148	0.0474427	0.0380799			0.0594788	0.0404602	1.1938	0.0415454	0.0478563
	0.143886	0.025307	0.129997	0.0924133	0.804259	0.0377699	0.0840211	0.136589	0.0542314	0.0562602	0.113049	0.703845	0.0572754	0.133743			0.0943546	0.0806724	1.02591	0.02246	0.0461114
	0.112037	0.0153902	0.161384	0.129954	1.20277	0.036367	0.0971222	0.106243	0.0578115	0.0346587	0.128993	1.1627	0.0491536	0.0711869			0.0708945	0.0418637	0.88966	0.0464271	0.0497242
	0.0788247	0.0358247	0.0903437	0.126865	0.760593	0.0258204	0.112671	0.0865351	0.0433245	0.0399258	0.0891357	1.14637	0.041436	0.0925061			0.0773259	0.0659181	1.0525	0.0479985	0.0436318
	0.114006	0.0223524	0.103434	0.132632	0.985085	0.0392331	0.0882149	0.231981	0.0389595	0.0399612	0.0931459	1.48236	0.0343573	0.0353025			0.0689133	0.0374722	0.833468	0.0308269	0.0425249
	0.0797723	0.0419405	0.0956659	0.128018	0.47281	0.0525273	0.0803463	0.145715	0.0724152	0.0326618	0.11015	1.25661	0.0315872	0.083521			0.0571496	0.0428297	1.17322	0.0332471	0.063484
	0.0962919	0.0244284	0.1254	0.0975736	1.2413	0.0400282	0.0945549	0.133324	0.0543326	0.0469707	0.104371	1.00137	0.0776072	0.0351477			0.069164	0.0596144	0.606507	0.0416814	0.0674393
	0.0762176	0.0428924	0.122822	0.138252	0.607387	0.0425136	0.0877788	0.113848	0.0781358	0.0498208	0.0899201	0.693941	0.0482649	0.000602505			0.0770454	0.0459031	1.0019	0.0462739	0.0369009
	0.0933531	0.0325967	0.132123	0.156758	0.963867	0.0465646	0.0960621	0.0721877	0.0498277	0.0486678	0.0826708	1.07569	0.0596083	0.105224			0.0721253	0.0655541	1.13663	0.0360681	0.0575075
	0.119025	0.0366859	0.157647	0.0932014	0.888666	0.0308271	0.104759	0.106854	0.0881111	0.0372832	0.120244	1.11202	0.0409867	0.114025			0.0774868	0.0405893	1.24486	0.0455521	0.0306355
	0.157657	0.0407042	0.148889	0.107052	0.925043	0.043358	0.0770222	0.105054	0.0474796	0.0297159	0.0995325	0.87416	0.0511156	0.132394			0.0797167	0.0360679	0.962238	0.0768872	0.0346903
	0.0989536	0.0407685	0.146267	0.118429	1.04747	0.0479145	0.106955	0.109785	0.0471254	0.0384368	0.116465	1.44033	0.0497175	0.0992519			0.0786655	0.0405191	1.04486	0.0502918	0.0592702
	0.0930512	0.0320884	0.145721	0.145409	0.673511	0.0450052	0.0683213	0.0591838	0.0966639	0.0281669	0.114117	1.08562	0.0499453	0.097051			0.0876167	0.0452764	1.10906	0.0504394	0.0502456
	0.104573	0.0334969	0.159326	0.126292	0.713001	0.0455297	0.111891	0.11563	0.0402612	0.0483509	0.106141	0.962471	0.0656224	0.109522			0.0745951	0.0435624	0.652941	0.0538271	0.0453023
	0.0816905	0.0229973	0.106343	0.0986917	0.949539	0.0457247	0.0988501	0.0719064	0.0293527	0.0314629	0.116906	0.835937	0.0565198	0.159586			0.0612197	0.0346923	1.09456	0.0267867	0.0532076
	0.23101	0.0375723	0.13809	0.123691	1.03633	0.0415687	0.0564932	0.0941469	0.0332184	0.0401993	0.129368	1.04929	0.0494748	0.105545			0.0732698	0.0542174	1.22655	0.0584648	0.0252557
	0.112572	0.0350399	0.128253	0.133931	0.811011	0.0231298	0.0956995	0.0884454	0.0443957	0.0355253	0.0854308	0.937209	0.043129	0.115132			0.0664347	0.0645422	0.884002	0.083023	0.0214227
	0.0857759	0.0292714	0.142292	0.134361	0.789141	0.0608174	0.0932168	0.0558809	0.11248	0.0415242	0.115158	0.944997	0.0516873	0.0834762			0.0966005	0.102165	0.745576	0.0944178	0.0474972
	0.142361	0.0402922	0.148247	0.0860692	0.335304	0.0357174	0.105967	0.0676043	0.13853	0.0515382	0.127504	1.05501	0.0223804	0.0925888			0.0613172	0.0539063	1.31374	0.0556158	0.0304574
	0.0825753	0.0308203	0.137044	0.157236	0.776009	0.0459119	0.0896522	0.082126	0.0409283	0.051944	0.0974046	1.19447	0.0343057	0.126902			0.076238	0.0769419	0.651697	0.0561132	0.0429456
	0.0551175	0.0439057	0.129088	0.128436	0.814943	0.0611192	0.103493	0.0816889	0.0536473	0.0471175	0.118767	1.04866	0.0318009	0.126075			0.0678732	0.0418127	0.919767	0.0475465	0.033939
	0.106715	0.0394956	0.115358	0.164336	0.875203	0.0246959	0.0874683	0.0910798	0.0551376	0.0264787	0.123154	0.886843	0.0411955	0.0766531			0.101436	0.0776987	1.02143	0.0390403	0.0190117
	0.106249	0.0358474	0.167514	0.13741	0.861869	0.0608736	0.0788881	0.0343105	0.0548531	0.0277331	0.0913531	0.835752	0.0434491	0.125576			0.0718623	0.0402309	0.733101	0.0457671	0.0443213
	0.0650704	0.0434149	0.158382	0.114737	0.711515	0.0495026	0.10243	0.103423	0.0790998	0.0410523	0.0810623	0.719672	-3.30477e-06	0.0964302			0.0288717	0.0804216	0.833563	0.0467789	0.0360995
	0.193527	0.0305036	0.166094	0.135083	0.38904	0.0442912	0.083408	0.121378	0.0580533	0.0311337	0.138266	1.45274	0.0483589	0.0947592			0.0713361	0.0368464	0.995706	0.0536544	0.0474879
	0.0914975	0.060104	0.120539	0.235656	0.78822	0.0375022	0.109072	0.0565837	0.0510386	0.0400295	0.0740805	0.649959	0.0451551	0.0925749			0.0623988	0.0714735	1.28973	0.0714976	0.0318618
	0.129355	0.0451219	0.180615	0.132812	1.20315	0.0484711	0.0661515	0.204885	0.0394334	0.045132	0.0795482	1.56133	0.0427352	0.0894747			0.0764041	0.0617208	1.284	0.0533658	0.0438659
	0.082244	0.0585429	0.185465	0.140633	0.898752	0.0526641	0.0572109	0.0885227	0.0636034	0.0448763	0.106038	1.08406	0.0632956	0.0934603			0.0733888	0.0348841	1.0848	0.0553965	0.0356969
	0.0734493	0.0582268	0.0483168	0.146948	0.935932	0.0411445	0.0806064	0.082244	0.0695728	0.0272351	0.0540387	0.815113	0.0475373	0.107811			0.0550516	0.0569445	1.5376	0.0475557	0.031001
	0.0979271	0.030402	0.0509021	0.137563	0.699278	0.0270889	0.0684849	0.206023	0.036199	0.0296148	0.0817977	0.90173	0.050696	0.0854264			0.0491346	0.0581425	1.06411	0.0571812	0.0518402
	0.0932534	0.010042	0.0550531	0.100997	0.740155	0.0256807	0.0662301	0.0721319	0.0815082	0.0276233	0.0772476	0.857799	0.061705	0.103009			0.0487838	0.0433268	1.26529	0.0704931	0.0485908
	0.100678	0.0334894	0.0552216	0.128254	0.459483	0.0424776	0.0591383	0.183184	0.0781834	0.0349735	0.0815463	1.1564	0.0306299	0.101441			0.0815873	0.0864691	0.893004	0.0437873	0.0659522
	0.0769253	0.0382426	0.056797	0.107277	0.70224	0.0286517	0.080988	0.118361	0.04643	0.0295002	0.0816734	0.694643	0.0577868	0.128501			0.0109821	0.0698201	0.901266	0.0310289	0.078208
	0.0986664	0.030921	0.0488492	0.0960954	0.800001	0.0390855	0.0806789	0.150557	0.0329414	0.0344756	0.0256372	0.751366	0.0546811	0.0807114			0.0617263	0.0428221	1.2289	0.0383526	0.0728154
	0.0817477	0.0511999	0.0563348	0.12202	1.14368	0.0431089	0.0791481	0.0751698	0.0382654	0.0463894	0.0706542	0.896944	0.0670432	0.068396			0.092224	0.0391661	1.13903	0.0784975	0.0734501
	0.0722229	0.031094	0.0459036	0.141038	0.482257	0.0306781	0.050085	0.0584371	0.0508465	0.0330815	0.0959175	0.42387	0.04181	0.0964917			0.0516578	0.0654694	0.780515	0.0522969	0.0467354
	0.182555	0.041724	0.128103	0.114288	0.826773	0.0223763	0.0784298	0.0563882	0.0326885	0.0390234	0.0670805	0.976278	0.0551211	0.0929146			0.0509261	0.10648	1.44874	0.0705065	0.0746133
	0.104782	0.0292531	0.0627165	0.11969	0.909732	0.0663094	0.0490261	0.145011	0.0393884	0.0260064	0.0827246	1.40985	0.0380964	0.0594631			0.0472378	0.037316	1.61152	0.0767731	0.0914178
	0.0675778	0.0351675	0.131958	0.126722	1.02001	0.0405338	0.0670337	0.293477	0.0306531	0.0240359	0.0290467	0.688927	0.0222682	0.0481331			0.0588708	0.0538868	1.60179	0.0469035	0.088377
	0.214315	0.0491479	0.0506014	0.129488	1.2144	0.0499054	0.0833503	0.287508	0.0415726	0.0330357	0.0685404	0.787587	0.0450871				0.0557677	0.0655142	1.30089	0.073676	0.05947
	0.0929986	0.0680613	0.0572219	0.0959295	0.844384	0.0201229	0.072496	0.0582602	0.0674934	0.0440867	0.0653003	0.651582	0.0681192				0.077229	0.0738473	0.868726	0.0848697	0.0754128
	0.0518689	0.0321756	0.135989	0.0971079	1.10881	0.0522039	0.0589459	0.0602505	0.0254712	0.021236	0.0542244	1.00283	0.0380407				0.0521376	0.0484618	1.50142	0.0476258	0.0712152
	0.0954667	0.0383451	0.048967	0.108767	0.988122	0.0628207	0.0718284	0.122549	0.0493394	0.041214	0.0770715	0.932386	0.0291983				0.087917	0.0876523	1.11913	0.0839522	0.0718357
	0.143455	0.0402951	0.0413211	0.128468	0.960333	0.0260558	0.0948201	0.048843	0.0296789	0.0278745	0.0550319	0.819474	0.074236				0.0845482	0.0570014	1.24914	0.067027	0.071438
	0.190773	0.0397801	0.0520721	0.155537	0.854641	0.045743	0.0609877	0.0569101	0.0863729	0.0351186	0.0254227	0.878193	0.0419758				0.0776044	0.0995933	1.67643	0.0507924	0.068516
	0.148101	0.0381157	0.049142	0.0986643	0.969447	0.0553964	0.0474793	0.0621073	0.0514679	0.0359318	0.0831058	1.13382	0.0357764				0.0855964	0.0417252	1.64098	0.0757909	0.08063
	0.111855	0.0465235	0.0549757	0.088621	0.833197	0.0223434	0.046593	0.216702	0.0682697	0.0309125	0.0757393	0.873348	0.0590387				0.0846206	0.0404598	0.906879	0.0604842	0.0912676
	0.0842614	0.0482683	0.0550222	0.139567	1.19185	0.0508601	0.0747197	0.161977	0.0394827	0.0314619	0.0670802	0.973579	0.0386055				0.064405	0.104728	1.1552	0.0621507	0.050725
	0.052558	0.0314812	0.0515472	0.119211	0.662288	0.0529396	0.0742279	0.063672	0.0510067	0.048237	0.0313765	0.741167	0.0319453				0.103019	0.0718152	1.48124	0.0747019	0.067485
	0.126978	0.0344748	0.0443826	0.116312	0.986167	0.0362514	0.0559388	0.21484	0.0391282	0.0714531	0.0637155	1.1479	0.0228815				0.107352	0.0575531	0.727975	0.0748996	0.0470327
	0.0719161	0.0308997	0.0562963	0.109019	0.40125	0.0442238	0.0523038	0.0677718	0.0579732	0.0450139	0.0781496	0.881151	0.034246				0.0620345	0.0941874	0.931289	0.0717821	0.0851252
	0.0576462	0.0397707	0.0443489	0.0889525	1.08806	0.0384588	0.0368501	0.0774527	0.0496168	0.0217986	0.0660134	0.762904	0.0249735				0.0910846	0.0415341	1.28636	0.0876371	0.0512681
	0.102162	0.0402166	0.193015	0.118191	0.955326	0.0424937	0.0491304	0.15733	0.0441053	0.0312472	0.0605488	0.815586	0.0554193				0.0876415	0.0571213	1.4657	0.077477	0.0485264
		0.0506964	0.0445181	0.100094	0.980545	0.0458035	0.0681911	0.339561	0.0679786	0.0496218	0.0529312	0.811611	0.0376405				0.0781023	0.0884122	0.389725	0.0686346	0.0641024
		0.0358842	0.0343667	0.111806	1.02036	0.0463361	0.0387744	0.0725467	0.0604042	0.0311462	0.0262357	1.00977	0.0380191				0.0639005	0.060048	1.17572	0.0837906	0.0579816
		0.049725	0.0614382	0.102293	0.833924	0.0287747	0.0639099	0.665485	0.0501469	0.0463639	0.0293213	0.777158	0.0423491				0.107634	0.0673961	0.557614	0.0728215	0.0714213
		0.0431034	0.0312982	0.105915	0.836201	0.0340694	0.0299321	0.694088	0.0665609	0.0422631	0.0657282	0.852596	0.0273542				0.0850721	0.0907274	0.888784	0.06146	0.0804908
		0.0341493	0.053916	0.12717	0.946658	0.050246	0.0668364	0.0554263	0.061959	0.021298	0.0783912	0.9962	0.0436928				0.0834384	0.062796	0.971752	0.0704777	0.0959701
		0.0618625	0.0482621	0.126869	0.882235	0.0351483	0.0500856	0.0881627	0.0573471	0.0369673	0.0638627	0.688605	0.0295791				0.0708808	0.100557	0.742693	0.0750597	0.0467827
		0.0478544	0.0347872	0.14088	0.604016	0.0200392	0.0438633	0.128639	0.0534118	0.0431925	0.0514085	1.64468	0.0498026				0.0876695	0.0528125	1.40933	0.0636978	0.0642214
		0.0469669	0.0497538	0.120079	0.994589	0.039233	0.051153	0.0665534	0.069992	0.0129359	0.0656768	0.870934	0.0278398				0.0864548	0.0813283	0.858533	0.0635917	0.0713217
		0.0364212	0.0314864	0.105696	0.739486	0.0412966	0.0421273	0.062238	0.0567069	0.02979	0.0635732	0.847494	0.0304071				0.0653579	0.0512898	0.769597	0.0474529	0.0471049
		0.0197458	0.060058	0.102447	0.739502	0.0353682	0.0410033	0.063979	0.057737	0.0424563	0.0544262	1.01051	0.0350965				0.0838836	0.0622343	0.750842	0.043606	0.0742647
		0.0439757	0.0540067	0.0652115	0.721685	0.0300554	0.0391744	0.0749654	0.0709597	0.0403744	0.0612761	0.659708	0.0319893				0.0808185	0.0792096	0.750266	0.06585	0.0537088
		0.0373222	0.0634299	0.147761	1.12629	0.0378405	0.052497	0.0886544	0.0599395	0.0250219	0.051304	0.939162	0.0332294				0.11215	0.0869358	0.994227	0.0648741	0.0861688
		0.0508345	0.0498883	0.152559	1.06779	0.0373158	0.0556592	0.167975	0.0686529	0.0136972	0.0346252	1.33072	0.0438631				0.0967344	0.0606694	0.922523	0.0615452	0.052761
		0.0555763	0.0631267	0.124424	0.816153	0.032228	0.0253777	0.0407562	0.700445	0.0217203	0.0635673	0.459897	0.0288921				0.0698876	0.0680988	2.12261	0.0420788	0.0720932
		0.0339587	0.0582271	0.121122	0.890526	0.0413175	0.0362516	0.0534839	0.0732037	0.0335343	0.0685128	0.621542	0.0409301				0.0770773	0.0807451	0.991027	0.0593585	0.0671309
		0.0490335	0.0721245	0.0988314	1.02495	0.0314784	0.0467638	0.0833171	0.0770332	0.0434283	0.0735255	1.18777	0.0371032				0.096768	0.045799	0.829115	0.0448389	0.0673426
		0.0505121	0.101314	0.119859	0.719213	0.0234793	0.0876275	0.092239	0.0454984	0.0144327	0.052704	0.83475	0.047121				0.0977548	0.0625217	0.80417	0.049369	0.0524925
		0.0721849	0.117012	0.104562	1.20398	0.0505019	0.0641789	0.311665	0.0633892	0.0228026	0.0615842	0.965269	0.0380499				0.0969582	0.060103	0.607385	0.0436999	0.0449796
		0.0499519	0.103022	0.125719	0.874219	0.0636859	0.0616298	0.158762	0.0613266	0.0299012	0.0498444	1.05512	0.0393832				0.0955596	0.05892	0.724853	0.0542829	0.0657392
		0.0533926	0.0973411	0.142211	1.0627	0.0203924	0.0942142	0.247213	0.0528064	0.042615	0.056419	0.88674	0.0768809				0.0742862	0.163565	0.939944	0.0609569	0.0648766
		0.063987	0.11309	0.13843	0.520627	0.0444486	0.110462	0.253722	0.060657	0.0407544	0.0553152	0.891248	0.067465				0.0840387	0.04067	0.748603	0.0515782	0.0339832
		0.055288	0.122536	0.102898	0.927808	0.0292618	0.0856954	0.292349	0.0528737	0.0257517	0.0793273	1.11793	0.078585				0.0785084	0.0854604	0.88235	0.0689121	0.0438744
		0.0370678	0.101253	0.127354	0.807488	0.0460314	0.0860778	0.0409807	0.0802894	0.0416203	0.0928695	0.790957	0.053648				0.0905019	0.0674558	0.709381	0.0544681	0.0807044
		0.0606874	0.122131	0.100452	0.894117	0.0338703	0.077301	0.0426793	0.0288187	0.0313663	0.0539586	0.660574	0.0369507				0.131141	0.0603702	1.02834	0.0394215	0.0665251
		0.104514	0.0901252	0.113112	0.769327	0.0295142	0.0732989	0.121024	0.054166	0.0562923	0.0647958	1.03774	0.035857				0.110964	0.0579046	0.777365	0.0465655	0.0465341
		0.1397	0.0959671	0.106511	0.747491	0.030796	0.0770302	0.0576583	0.0415148	0.0162759	0.0629633	1.01479	0.0456082				0.0839475	0.0668228	1.74731	0.0664371	0.0599463
		0.118561	0.0975449	0.1363	0.680793	0.0495682	0.0684518	0.0406549	0.0417405	0.0363676	0.0769921	0.539306	0.0603661				0.0758324	0.0607777	2.61843	0.0309153	0.0669629
		0.121515	0.111581	0.126468	1.28343	0.0420395	0.110151	0.0601783	0.0655734	0.0531613	0.0746085	0.881238	0.0401756				0.110079	0.0999134	1.00983	0.0392423	0.0560211
		0.122107	0.0964268	0.13864	0.835765	0.0209092	0.0632738	0.0931198	0.0568179	0.0140799	0.0573427	0.70559	0.0795369				0.119091	0.060903	0.758666	0.0404994	0.0811704
		0.100033	0.110143	0.113527	1.59687	0.033296	0.0946417	0.0877008	0.0612833	0.0406605	0.071005	1.04017	0.0536225				0.0912586	0.163524	1.02153	0.0415546	0.0485056
		0.0913811	0.12729	0.11619	1.19583	0.0463	0.101269	0.0608511	0.0624584	0.0338309	0.0878511	0.887635	0.051588				0.0878361	0.0696039	0.996664	0.0612936	0.0794037
		0.099519	0.0930322	0.132267	1.14355	0.00916983	0.0947589	0.0860908	0.0500007	0.0447369	0.102719	1.41169	0.0664268				0.0849199	0.0511383	0.680775	0.0630647	0.0548827
		0.107614	0.141539	0.124398	0.476932	0.0202179	0.0818926	0.0516399	0.0541568	0.0325488	0.0796806	0.659377	0.0601135				0.070524	0.0808978	0.961187	0.0502184	0.053614
		0.110331	0.0933438	0.105685	0.919448	0.037827	0.0821569	0.0441256	0.0638754	0.0315193	0.0821077	0.663777	0.06037				0.0726861	0.0627576	0.865042	0.056208	0.0557196
		0.0657115	0.101354	0.112927	0.536461	0.0314246	0.0881276	0.097326	0.102959	0.01174	0.0862368	0.926795	0.0702163				0.0920582	0.046908	2.09022	0.0631315	0.0736659
		0.0799028	0.10754	0.1115	0.810479	0.0409066	0.0913445	0.0620626	0.0803693	0.0429258	0.106584	0.884246	0.0550114				0.0935386	0.0688961	1.01756	0.0629221	0.0378723
		0.115869	0.0875527	0.113465	1.22854	0.011434	0.118341	0.0792178	0.0602873	0.0234163	0.0628701	0.777789	0.0651207				0.115505	0.0654302	0.755272	0.0771949	0.093827
		0.101524	0.125379	0.0743642	1.16536	0.0413808	0.0931478	0.054626	0.0566029	0.0198205	0.0884347	0.997113	0.0723734				0.123641	0.048585	0.976235	0.0399456	0.0411874
		0.0891219	0.0950135	0.121799	0.782652	0.0272769	0.103447	0.0520067	0.0885581	0.0439767	0.102836	0.8456	0.0736613				0.108873	0.0603225	0.775305	0.0364116	0.058221
		0.0797509	0.105343	0.119236	1.00311	0.0434473	0.0894251	0.0777304	0.0698698	0.0138679	0.139059	1.23687	0.058583				0.321147	0.0618462	0.777336	0.0425871	0.100737
		0.0507558	0.091638	0.101683	0.991789	0.0160802	0.0902283	0.0663888	0.060789	0.0330107	0.0630275	0.902242	0.0650914				0.347976	0.0656894	0.891866	0.0529503	0.0650786
		0.0583722	0.102342	0.106764	0.998909	0.0136198	0.106019	0.0614389	0.0539912	0.0406948	0.0366008	0.809011	0.062243				0.403023	0.0562774	1.0706	0.0465093	0.0655321
		0.0776403	0.0977644	0.0866718	1.21814	0.0344632	0.104209	0.11567	0.0867168	0.0305286	0.0477291	1.21883	0.129495				0.0838354	0.0516739	0.735322	0.0517186	0.0643815
		0.111411	0.0960054	0.119493	1.03662	0.023811	0.113077	0.0615169	0.072353	0.017152	0.0516046	1.11127	0.0389088				0.5024	0.0815195	2.5046	0.0397784	0.0953813
		0.0445531	0.103767	0.117725	0.97622	0.0327064	0.0670995	0.0641928	0.0628331	0.0449846	0.0805107	1.0011	0.0730503				0.0638966	0.114046	0.978146	0.0432803	0.0704349
		0.103831	0.12793	0.124104	1.01105	0.037035	0.0983615	0.154295	0.0654652	0.0363931	0.0433372	0.951795	0.080145				0.097303	0.0471916	2.55041	0.043738	0.127581
		0.0773412	0.073798	0.081595	1.22401	0.0186946	0.0904881	0.13599	0.0496346	0.0350113	0.0366245	0.669164	0.106988				0.369538	0.069135	1.05562	0.0380614	0.0603422
		0.0691554	0.111729	0.0981237	1.17093	0.0321909	0.073665	0.077762	0.0614787	0.0228664	0.0678269	1.01537	0.0518567				0.0797004	0.0489641	0.876797	0.0494709	0.0558412
		0.094065	0.119042	0.108883	0.860134	0.033475	0.067936	0.137163	0.0884997	0.023938	0.0560907	1.35805	0.103561				0.0694841	0.0745401	2.47127	0.0589607	0.0898937
		0.107135	0.0819595	0.118219	1.76793	0.0510839	0.0926553	0.11224	0.0700408	0.0262036	0.067764	1.20444	0.0923125				0.0707459	0.0641626	0.899469	0.0411548	0.0706461
		0.0700951	0.111908	0.115167	1.4689	0.0336936	0.0734091	0.110126	0.0667449	0.0391849	0.0657533	1.11269	0.0623318				0.428743	0.061139	0.614269	0.0570629	0.0389987
		0.112826	0.0990784	0.10486	0.963193	0.0309821	0.0766767	0.0736372	0.0580438	0.0447988	0.0604385	1.27904	0.0621924				0.0866062	0.0500426	0.844577	0.0441213	0.0657339
		0.113367	0.103104	0.104408	0.809426	0.046595	0.0987382	0.0867855	0.0465472	0.0322158	0.0590621	1.34819	0.0863989				0.284663	0.0608545	0.751558	0.049292	0.0992104
		0.0488806	0.0967472	0.112237	1.26912	0.0327412	0.077035	0.0589157	0.0627094	0.0224941	0.0687845	1.18852	0.0935708				0.0691654	0.0739318	1.30059	0.0567053	0.0758284
		0.0952275	0.0937965	0.121663	1.28906	0.0367861	0.0684112	0.0762925	0.0604928	0.0433117	0.0633709	1.07294	0.0767714				0.479039	0.033108	0.576074	0.0320686	0.0586334
		0.086366		0.104957	1.7844	0.0084501	0.0641615	0.129769	0.0916156	0.0454581	0.0899428	1.43937	0.0866567				0.47824	0.0701379	0.734898	0.0447886	0.0865417
		0.0866727		0.224263	1.24568	0.046733	0.0640878	0.0989117	0.0616249	0.0419115	0.0770761	0.900359	0.0741873				0.397991	0.056364	0.728903	0.0600217	0.0794675
		0.0880171		0.21303	1.27929	0.0348242	0.08935	0.120963	0.0733776	0.035969	0.068666	0.944792	0.0417501				0.0838183	0.105105	0.655864	0.0487714	0.115769
		0.0743205		0.161425	1.3714	0.0446081	0.0901352	0.0909518	0.0624542	0.0308627	0.0792186	0.981375	0.0563763				0.337714	0.074651	1.03668	0.0431228	0.0572745
		0.105896		0.168446	1.03814	0.0361301	0.0851871	0.100128	0.0787102	0.0667121	0.0838383	0.913022	0.049419				0.0713598	0.0721116	0.942896	0.0570821	0.087985
		0.0926348		0.187482	0.918113	0.0499521	0.0940921	0.0456427	0.0797277	0.0428071	0.0840132	0.965168	0.0832209				0.0604342	0.0377095	0.905893	0.043004	0.0814582
		0.0945908		0.231833	1.34678	0.0459564	0.0833444	0.068553	0.0960365	0.0295378	0.0715092	0.893961	0.0572874				0.0859292	0.0530596	0.846882	0.0515272	0.0675397
		0.10653		0.173297	1.4035	0.0535719	0.0774671	0.0612236	0.0740604	0.016989	0.0748205	0.915925	0.0407346				0.419642	0.0983556	0.67887	0.0543576	0.0842711
		0.104366		0.208744	1.28126	0.0469465	0.0979324	0.09092	0.0679708	0.0333496	0.087279	1.03324	0.0139909				0.118967	0.0405103	0.387555	0.0660088	0.0878179
		0.0912811		0.187826	1.23035	0.0405196	0.0856326	0.0604254	0.112333	0.0408796	0.0655989	1.0891	0.0462261				0.073855	0.0648948	1.22658	0.0517893	0.111615
		0.131958		0.199702	1.258	0.0571409	0.0784462	0.0948168	0.0756719	0.0276192	0.072171	0.70802	0.0840913				0.110793	0.0659755	0.769015	0.0652541	0.0715649
		0.0956082		0.206365	1.39139	0.0318617	0.0736417	0.0610356	0.0789955	0.0292813	0.0964966	0.944867	0.0116135				0.103415	0.0423946	0.797195	0.0366801	0.0827546
		0.122755		0.178408	1.15459	0.0344123	0.0824169	0.0942712	0.0802607	0.0394753	0.0614696	1.16093	0.0619597				0.118988	0.0282583	0.872273	0.0778503	0.100601
		0.0937856		0.162067	1.3108	0.0463645	0.0721958	0.0584719	0.0763661	0.0388458	0.0738652	1.02752	0.0471983					0.0950484	0.515393	0.0448547	0.106428
		0.128844		0.177489	0.939184	0.0446365	0.0654214	0.0690957	0.0876132	0.0232572	0.0545075	0.8464	0.0520579					0.0436408	1.27262	0.0865351	0.0869934
		0.10513		0.157152	1.4073	0.0389612	0.0775725	0.0865801	0.0843507	0.014533	0.0913128	1.20949	0.0814973					0.0369494	1.07788	0.103595	0.0747189
		0.1058		0.198469	0.825229	0.0613762	0.0651589	0.0612409	0.0793925	0.018489	0.061335	0.988587	0.0639356					0.0483009	0.680884	0.0683399	0.108298
		0.101293		0.172631	1.06329	0.0417737	0.0715815	0.0908217	0.0949856	0.0132234	0.0896776	1.02225	0.0492473					0.0576809	0.96635	0.0489373	0.0867305
		0.13176		0.170865	1.90045	0.0490801	0.0747451	0.0606175	0.101459	0.0298469	0.0546852	0.971823	0.044351					0.0524318	0.815725	0.0719182	0.0750723
		0.108622		0.178438	1.17646	0.0506135	0.0855061	0.088997	0.0446152	0.017284	0.0590041	0.871862	0.0663374					0.0293313	1.09818	0.0491255	0.0523018
		0.0926948		0.204977	0.442316	0.0332361	0.0527221	0.0565651	0.033664	0.00510318	0.0880935	0.925261	0.0545812					0.0525724	1.01331	0.034174	0.0765589
		0.106624		0.173425	1.30944	0.049925	0.0805991	0.118336	0.044769	0.0313774	0.0724957	1.13984	0.0604502					0.0379886	0.910614	0.0426092	0.0657752
		0.119548		0.150521	1.35451	0.0507281	0.0748571	0.0475849	0.0492161	0.0211365	0.0870578	0.996878	0.0537894					0.0488616	1.24023	0.072678	0.0830566
		0.0875778		0.172203	0.609321	0.0500566	0.0700107	0.165393	0.0578026	0.0442708	0.0629231	0.855211	0.0508874					0.0464374	0.611398	0.0421683	0.0872935
		0.0691538		0.183941	0.952128	0.0470454	0.0645678	0.0573055	0.028354	0.031095	0.0540764	0.812136	0.0505246					0.0362792	0.815254	0.0694483	0.0873138
		0.119895		0.182009	1.74242	0.0482832	0.0474578	0.077476	0.0436007	0.0427406	0.0550436	0.940141	0.049017					0.0327005	1.93737	0.0683675	0.0939806
		0.0957623		0.169387	0.992924	0.0429902	0.0616489	0.048594	0.0423283	0.0335756	0.0708147	1.1799	0.0447728					0.0370725	1.15735	0.0615538	0.0596305
		0.0732556		0.16329	0.977265	0.0436697	0.0697416	0.0117535	0.0276332	0.028457	0.0755214	0.918216	0.0589997					0.0248782	1.72881	0.0878943	0.113497
		0.0425258		0.167916	0.606868	0.0482179	0.0984491	0.0848226	0.0394554	0.0383999	0.0823152	1.00267	0.0679182					0.0427355	0.435337	0.0709957	0.102848
		0.0498249		0.1544	1.18654	0.0404072	0.0679963	0.0816529	0.0391487	0.034655	0.0542826	1.05898	0.0470593					0.0521755	0.994357	0.0724656	0.123843
		0.0553075		0.15196	1.20574	0.0490242	0.0813128	0.143411	0.0351954	0.035531	0.0622869	1.04587	0.0176689					-0.00712595	0.931565	0.0626047	0.0378499
		0.0690675		0.190095	1.07762	0.0417128	0.0780865	0.0875057	0.0247566	0.0542232	0.0841819	0.985717	0.0494307					0.0500124	1.06949	0.0834602	0.0720822
		0.0348845		0.163461	1.1778	0.0564261	0.0927978	0.110936	0.0391056	0.0251487	0.0769873	1.40076	0.0646704					0.0349729	0.533366	0.0706857	0.0507047
		0.0412054		0.160554	1.15989	0.0499939	0.0671635	0.1214	0.052866	0.0319407	0.068596	1.35426	0.0488909					0.00882073	0.882977	0.0638078	0.0408315
		0.0499196		0.18487	0.898806	0.0401242	0.0726712	0.0718655	0.068086	0.0534009	0.0672518	1.48025	0.0712169					0.0445131	0.970463	0.0724526	0.0588375
		0.0604782		0.166151	1.3372	0.0493416	0.0760968	0.119609	0.0390379	0.051667	0.0699765	0.968304	0.0457534					0.0297658	1.21275	0.0756806	0.0488643
		0.0466729		0.225056	1.1106	0.0514215	0.0828294	0.076873	0.0295385	0.0378195	0.0269152	1.25293	0.0478195					0.0512479	1.46136	0.0633898	0.0325483
		0.0614634		0.207827	1.37831	0.0395475	0.0467963	0.14063	0.0435276	0.0300445	0.0574107	1.15277	0.0633803					0.0399703	0.840467	0.0573747	0.054722
		0.0613994		0.138121	0.843689	0.0447397	0.0589247	0.0774468	0.0607052	0.0237084	0.0677015	1.34822	0.0555615					0.0573086	2.04803	0.0653974	0.0357273
		0.0515628		0.196892	0.931857	0.0454144	0.0593147	0.0729367	0.0436951	0.0388811	0.0489115	1.31252	0.0579027					0.0544823	1.90035	0.0694905	0.0378967
		0.054516		0.196425	0.616171	0.054763	0.0765479	0.0981609	0.0320797	0.0534939	0.0412822	1.9132	0.0646843					0.0480003	1.53765	0.0729045	0.0488546
		0.0459346		0.191091	1.10884	0.0380285	0.0798351	0.0867992	0.0251572	0.0341064	0.0589797	0.818044	0.0408017					0.0439457	2.00555	0.0886144	0.0488015
		0.0705318		0.158832	1.17856	0.0845284	0.0406857	0.0976292	0.0477371	0.0539018	0.0830698	1.23669	0.0520737					0.0541563	2.00103	0.0676544	0.0661404
		0.0355383		0.160176	0.660794	0.0369266	0.0423816	0.059589	0.0140107	0.0577321	0.0596837	1.23042	0.0669631					0.040522	0.579251	0.0635656	0.0436339
		0.0547826		0.15484	1.0723	0.0475889	0.0427227	0.0981072	0.0485479	0.0281787	0.0531918	1.37091	0.0618314					0.0413949	1.06165	0.102707	0.0531151
		0.052672		0.185384	1.183	0.0604803	0.0657483	0.0890225	0.0480009	0.0451354	0.0814043	1.62345	0.0470832					0.0423177	0.561454	0.0788457	0.0542474
		0.0710857		0.189078	1.19182	0.046544	0.0522583	0.0881052	0.0489572	0.0306471	0.0655902	1.79731	0.0535639					0.0485778	1.84679	0.0538129	0.0891498
		0.053368		0.159828	0.824707	0.0413545	0.0683258	0.0865555	0.071623	0.0618507	0.049471	1.94184	0.0289348					0.0542635	0.864193	0.0510528	0.0647952
		0.0613301		0.179745	0.799931	0.0532694	0.0736582	0.0699665	0.0755273	0.0577566	0.0607463	0.9211	0.0652738					0.0532762	0.394349	0.042313	0.0535472
		0.0449689		0.150449	1.36177	0.0708018	0.0801341	0.0553644	0.082226	0.0224919	0.0537658	1.01279	0.0636583					0.0520349	1.75812	0.0660536	0.085853
		0.0534926		0.17355	1.04624	0.0645604	0.0810896	0.0861653	0.0567807	0.0186844	0.0460866	0.9207	0.065689					0.0560921	1.10359	0.0550439	0.0585114
		0.0681703		0.197438	0.992076	0.058704	0.0488761	0.071097	0.0526824	0.0452971	0.051721	1.17023	0.0553776					0.0152352	1.58784	0.0570344	0.0556197
		0.0477107		0.125667	0.952668	0.0428725	0.0581865	0.0910991	0.0619672	0.0331095	0.055724	1.41979	0.0533326					0.0464907	1.85757	0.0761332	0.0603693
		0.0549722		0.119028	1.07233	0.0601103	0.0650194	0.0723853	0.0736955	0.0209564	0.0437808	1.0345	0.0594487					0.0490218	1.87331	0.0527214	0.0686224
		0.0527772		0.117129	0.965995	0.0242023	0.0578887	0.070242	0.0807614	0.0491064	0.0741598	0.815915	0.0562081					0.0274912	2.14207	0.0266758	0.0678653
		0.046647		0.15381	1.03787	0.0448832	0.0722923	0.0725971	0.0571631	0.0318426	0.0533083	1.05043	0.0351825					0.0353307	1.57017	0.0208082	0.0744591
		0.0331421		0.12417	1.05179	0.0628851	0.0534776	0.0846639	0.0796169	0.0637863	0.0640696	1.05578						0.0544168	0.754404	0.0716596	0.0763584
		0.0579201		0.0915495	1.21193	0.0638301	0.0643426	0.0610944	0.0592559	0.0580122	0.053375	0.826756						0.0413692	1.17309	0.0472099	0.0471496
		0.095026		0.136506	1.0761	0.0538615	0.0742102	0.126338	0.0533984	0.0292784	0.0527481	0.870914						0.0368137	0.875837	0.0422974	0.0634839
		0.0634119		0.130101	0.999574	0.0605206	0.0803463	0.0964822	0.0606693	0.253121	0.0611079	0.999349						0.0532209	2.04774	0.0670644	0.0516784
		0.0440969		0.123287	0.993331	0.0455638	0.06443	0.0678387	0.0511903	0.058788	0.0470934	1.28372						0.0416617	0.783385	0.0544679	0.0997177
		0.0282056		0.124301	1.02158	0.0512736	0.0939051	0.0663707	0.0491599	0.0505105	0.0479498	1.08294						0.0354542	0.819591	0.0572848	0.058814
		0.0554134		0.123676	0.93697	0.0581588	0.0856921	0.0818716	0.0578057	0.0465048	0.0333521	0.805596						0.0520354	2.11666	0.0768687	0.0803885
		0.0615646		0.104566	1.12947	0.0479791	0.0691441	0.0970994	0.0601005	0.0366816	0.0397226	1.3392						0.0434341	1.13084	0.0595692	0.0470757
		0.0926599		0.103029	0.782588	0.0539538	0.0820203	0.069398	0.0668081	0.212157	0.0387056	1.40877						0.0459183	1.2569	0.06641	0.0777186
		0.0580743		0.129585	1.12756	0.0473745	0.0912973	0.0640472	0.0666918	0.0479535	0.039466	0.994654						0.0611908	1.07941	0.071647	0.0663245
		0.0417975		0.135039	1.19791	0.0605162	0.0448774	0.0753601	0.0584153	0.0803412	0.066776	0.924952						0.0702718	1.47956	0.0602532	0.0736294
		0.0483633		0.15742	0.877728	0.0422077	0.0821096	0.107502	0.0671396	0.0523319	0.0253407	0.663894						0.0748839	1.2426	0.0446659	0.0631953
		0.0702322		0.109474	1.07465	0.0696316	0.0890077	0.102843	0.0681447	0.0361553	0.0632658	1.3434						0.0424999	0.86022	0.0599962	0.0459817
		0.0806266		0.0837366	1.30476	0.0628769	0.0545877	0.0682877	0.0582871	0.05713	0.0762961	1.22643						0.0425826	1.13305	0.0532428	0.062734
		0.0628686		0.137057	1.20242	0.0533865	0.0183772	0.102475	0.0588189	0.0370334	0.0756985	0.950026						0.0485452	1.44266	0.0696871	0.071803
		0.0541416		0.128317	1.14965	0.0522992	0.0848881	0.0503763	0.0655638	0.044878	0.14128	0.968274						0.0541919	1.02026	0.0682993	0.0625482
		0.0811211		0.12652	0.976699	0.0411096	0.0759778	0.057856	0.074639	0.0419736	0.0888086	0.982401						0.0444573	1.05139	0.0536089	0.0626424
		0.0692239		0.120598	0.940785	0.0633428	0.0861677	0.0889764	0.0745771	0.0474061	0.0733747	1.45103						0.0603686	1.0506	0.0629003	0.0799068
		0.0689067		0.140475	1.18701	0.0506897	0.0493874	0.0822686	0.0639541	0.0475012	0.0708423	0.560419						0.0348353	0.851782	0.0375453	0.0690427
		0.0753673		0.128326	1.21896	0.0431153	0.0366127	0.106154	0.0775596	0.0595705	0.0689906	0.617015						0.0350601	2.01688	0.0648561	0.0633028
		0.0588906		0.140716	1.20921	0.061888	0.0875023	0.0882615	0.0523912	0.0317631	0.140312	0.801121						0.0312552	1.23103	0.0378015	0.0871502
		0.0689574		0.143969	1.20052	0.0281404	0.048827	0.0482123	0.0427897	0.0575246	0.0946588	1.16841						0.0443359	0.822048	0.0402352	0.0629353
		0.0670279			1.01822	0.0627402	0.0576942	0.125243	0.044242	0.0461646	0.077194	0.463127						0.0331456	0.99237	0.0568909	0.0664656
		0.0618258			1.33301	0.0556717	0.121921	0.0593619	0.0819442	0.0591678	0.0777179	0.859112						0.0486445	0.866342	0.0674208
		0.0891846			1.44175	0.0578141	0.0972099	0.0607068	0.0734342	0.0536029	0.0552578	1.14656						0.0674877	1.15507	0.0756771
		0.0474594			1.13075	0.0399976	0.123471	0.0908103	0.0570792	0.0458623	0.112074	1.15941						0.0631909	1.71884	0.0334647
		0.071027			0.99428	0.0454671	0.131556	0.0922678	0.0480284	0.0549638	0.0665748	0.784451						0.047829	1.03832	0.0530344
		0.0521078			0.766629	0.0482203	0.14864	0.0641191	0.0606524	0.0197094	0.0813548	0.939162						0.0531471	1.03957	0.0799964
		0.0362695			1.00605	0.0528878	0.131761	0.0842982	0.0569251	0.0436711	0.112557	1.24197						0.258831	1.11492	0.0294055
		0.0628264			0.856329	0.0275406	0.119184	0.0499303	0.0583689	0.0722911	0.106402	1.0905						0.294597	1.02417	0.0398163
		0.0828788			0.77111	0.0553065	0.124707	0.0871466	0.0599061	0.0438494	0.144022	0.894952						0.0856208	0.928014	0.0604925
		0.0594583			1.00532	0.0620254	0.103691	0.0944441	0.0685023	0.0403266	0.108114	1.33244						0.0433337	1.1462	0.0456844
		0.0958979			0.956823	0.068761	0.123315	0.0799725	0.0459746	0.0522121	0.121113	1.01008						0.050141	1.23153	0.080882
		0.0518262			1.08332	0.0513223	0.0796938	0.0571507	0.0549213	0.0461332	0.116249	0.739161						0.224235	0.480022	0.0291449
		0.066762			1.11787	0.0523546	0.113457	0.119221	0.0970452	0.0587405	0.116814	0.822157						0.0432898	1.14103	0.0461949
		0.059761			1.04346	0.0499991	0.0854517	0.0688217	0.101902	0.0654353	0.109496	0.744129						0.0959579	0.929128	0.0453523
		0.040954			1.10926	0.0526849	0.145731	0.0688311	0.0896562	0.0505065	0.137831	0.868022						0.0916583	1.32495	0.0595305
		0.0825398			0.974015	0.0638879	0.114522	0.065588	-0.0144364	0.0428682	0.109607	0.915332						0.0484432	0.866664	0.033226
		0.128593			1.07191	0.0594423	0.144532	0.0610026	0.117472	0.0386311	0.108158	0.938843						0.0505535	0.9174	0.0755004
		0.0732842			0.988792	0.064428	0.11519	0.0910503	0.0634957	0.064424	0.101997	0.790826						0.0444391	1.02544	0.0289213
		0.0604378			1.22592	0.0537509	0.109315	0.0610779	0.0698027	0.0411306	0.082304	0.967416						0.119238	0.803157	0.0423393
		0.0460786			1.36031	0.060042	0.121046	0.140419	0.0586861	0.0550629	0.120655	0.788938						0.22091	0.819767	0.0132896
		0.0504726			1.10817	0.0720283	0.100535	0.120863	0.117928	0.0416063	0.0753477	0.936981						0.0494678	0.973483	0.0566867
		0.144837			1.20046	0.048017	0.0973342	0.0678082	0.0579118	0.0568955	0.0791649	0.545566						0.0858016	0.984023	0.0261122
		0.15539			1.05187	0.0572985	0.107738	0.0639844	0.0309281	0.0520014	0.134238	0.809018						0.0746688	0.87026	0.0734189
		0.062426			0.975593	0.0519669	0.0979431	0.0648042	0.0772083	0.0624477	0.0868818	0.936752						0.0918528	1.89349	0.0481367
		0.0601098			0.949039	0.0726666	0.114577	0.104503	0.0733999	0.0703726	0.136824	0.760923						0.0610622	1.05855	0.0532213
		0.0538458			1.12396	0.0560796	0.0846596	0.0787296	0.0939367	0.0593313	0.0580576	0.851226						0.225661	1.78048	0.0438125
		0.0611871			1.15559	0.0630354	0.12718	0.0930242	0.0716059	0.0395057	0.0906057	0.564903						0.078289	0.952908	0.0446629
		0.112592			1.1953	0.0582532	0.110907	0.0718686	0.0485925	0.0169941	0.104234	0.958724						0.0548408	1.94739	0.0471852
		0.050285			1.02314	0.051066	0.109532	0.0812371	0.0535406	0.0145489	0.0840789	0.502435						0.0673827	0.797965	0.030904
		0.0736047			0.818467	0.0507301	0.106341	0.0948751	0.0590421	0.0289662	0.0649876	0.739605						0.0900079	1.58058	0.0266797
		0.0494113			0.975843	0.0589993	0.090324	0.0941519	0.068168	0.0276521	0.0794044	0.880798						0.0594274	1.27336	0.0354683
		0.0779358			1.10476	0.0529871	0.0940806	0.0976719	0.0355969	0.0318789	0.0960109	0.785041						0.0919749	1.50199	0.0123306
		0.0487225			0.706304	0.0734841	0.10348	0.0784318	0.0385379	0.023435	0.0820061	1.1517						0.0826173	1.89651	0.0499536
		0.0357099			1.05106	0.0487969	0.0728529	0.0945733	0.0327358	0.0070554	0.0602684	0.65613						0.0760047	2.26429	0.03891
		0.0737001			1.05169	0.0528695	0.0983064	0.150873	0.0809285	0.0123	0.0598747	0.555624						0.0829367	1.08273	0.0309663
		0.172571			0.839792	0.0628479	0.119899	0.0683567	0.049171	0.0269977	0.0813689	0.619935						0.0881682	1.79733	0.0276282
		0.0751091			1.11388	0.0495865	0.0950019	0.113626	0.0677939	0.0247341	0.0778102	0.758507						0.0614257	1.16899	0.0325638
		0.0481971			1.21387	0.0548887	0.102855	0.0595331	0.053033	0.0236425	0.0627796	0.728						0.0694831	1.24958	0.0449873
		0.034758			1.26667	0.0254422	0.0998635	0.0328807	0.0706043	0.0343248	0.119111	0.757488						0.0643173	1.0306	0.0347795
		0.120766			1.12062	0.0514604	0.12118	0.180021	0.0565197	0.0313113	0.128816	0.640678						0.0638874	2.14946	0.038141
		0.11329			1.12636	0.0641102	0.100078	0.0515936	0.0818026	0.0259159	0.152105	0.613278						0.0873935	0.812117	0.0374211
		0.0849255			1.52312	0.0597497	0.141441	0.0633838	0.0601538	0.0153339	0.0994262	0.934686						0.0618646	1.80951	0.0400392
		0.0729162			1.18894	0.0650513	0.0608865	0.0591741	0.0409367	0.0209698	0.0930599	0.698495						0.104422	0.976995	0.0379309
		0.065024			1.95075	0.0344591	0.0910917	0.0760773	0.0656018	0.034914	0.0986001	0.760152						0.0620824	1.11115	0.0453497
		0.0830129			1.01997	0.0743627	0.0964612	0.135355	0.0834828	0.0232057	0.0762684	0.600383						0.0720399	1.04776	0.0402255
		0.0979823			1.59216	0.0528244	0.124842	0.0630174	0.0418016	0.0234397	0.0876805	0.697208						0.0883648	1.3395	0.0509503
		0.0888759			0.957918	0.0744888	0.120608	0.158858	0.0778771	0.0213448	0.0770901	0.769301						0.0898578	0.880858	0.0413323
		0.0699574			1.18573	0.0678723	0.110221	0.167581	0.0464671	0.0261787	0.0859064	0.654572						0.0712513	1.06735	0.0479134
		0.131518			1.27454	0.0630503	0.0768266	0.0683234	0.173231	0.0252909	0.0709227	0.828598						0.0709869	1.09792	0.0217537
		0.109668			1.13334	0.046887	0.110746	0.040834	0.219639	0.0222847	0.0889928	0.554605						0.0816922	1.00366	0.0445786
		0.102751			1.05992	0.0372758	0.119989	0.0535044	0.0631993	0.0108619	0.0790315	0.602116						0.0645543	1.39993	0.0539483
		0.0597255			1.30418	0.0258357	0.117822	0.0707687	0.0769347	0.0263812	0.0838971	0.765503						0.0923968	1.88233	0.0538983
		0.118876			1.07728	0.0289335	0.253259	0.0687839	0.0687897	0.0301969	0.064194	0.854578						0.0913386	1.02913	0.0126636
		0.0803298			0.953546	0.0128075	0.0959308	0.0742344	0.069769	0.01802	0.0670425	0.810809						0.127008	1.02069	0.0353631
		0.0888102			0.972055	0.0452426	0.0990969	0.146258	0.0849852	0.0300196	0.0676858	0.5634						0.111414	1.07877	0.0702485
		0.063138			0.776299	0.0318069	0.0851879	0.054398	0.0754948	0.030051	0.0675969	0.794259						0.083916	0.991795	0.0302115
		0.0929884			0.951447	0.0473268	0.10267	0.108549	0.0781346	0.0266015	0.105938	1.0852						-0.0146567	1.06189	0.0623383
		0.09332			1.02335	0.0527886	0.0997742	0.0306795	0.0673452	0.0311712	0.0922528	0.993718						0.0628315	1.09368	0.0452417
		0.107821			1.08812	0.0435327	0.0856051	0.0662936	0.0736272	0.0276428	0.0622373	1.1562						0.0597136	0.946754	0.0524439
		0.0790475			0.850532	0.0339151	0.0907858	0.146083	0.0813935	0.0292736	0.0775789	0.611207						0.0654194	0.993315	0.0318356
		0.11527			0.955073	0.018961	0.114071	0.070748	0.0764309	0.0325798	0.0592264	0.777676						0.0935656	0.979364	0.0298106
		0.120196			1.25961	0.0229661	0.0915266	0.178663	0.0562024	0.0283147	0.109373	0.746611						0.0871696	1.05722	0.0395208
		0.090127			1.05564	0.0273682	0.111029	0.0390444	0.058681	0.0298603	0.0728107	1.10229						0.0896299	1.09292	0.0282547
		0.119076			1.0634	0.0359498	0.0842177	0.116105	0.0521548	0.0193452	0.0519358	0.746678						0.0701198	0.980885	0.0325432
		0.0867587			0.80649	0.0325999	0.0795842	0.0505828	0.0665783	0.0271213	0.049769	1.00558						0.0773913	0.962047	0.0400343
		0.10342			1.08064	0.0399074	0.0985406	0.0614785	0.0436155	0.0363688	0.0911845	1.22564						0.0956652	1.05403	0.0381179
		0.117648			0.984747	0.00843528	0.0987428	0.0643255	0.0631021	0.0386903	0.0702028	1.35236						0.0753122	0.919126	0.0302315
		0.113653			1.15109	0.0130574	0.104449	0.0993857	0.0601654	0.0333871	0.0738048	0.8122						0.0615325	1.80192	0.0538856
		0.0922313			1.1299	0.0406497	0.082473	0.0704953	0.0551326	0.0360396	0.103747	0.805186						0.0729163	1.60462	0.0332554
		0.116431			0.906005	0.0169968	0.093317	0.0927745	0.0488986	0.0372811	0.0796018	0.93744						0.078979	0.619324	0.0463856
		0.113313			1.05542	0.0442855	0.098252	0.083935	0.10139	0.0291859	0.107088	1.16165						0.100864	1.09976	0.042877
		0.0870219			1.32725	0.0374955	0.0971624		0.0458773	0.0339109	0.0934069	1.09621						0.0946555	1.31421	0.031394
		0.0799359			1.52238	0.0266098	0.0848468		0.0815223	0.0345019	0.109212	1.1068						0.0878815	1.05175	0.0554898
		0.112773			1.13686	0.0591666	0.101729		0.0730674	0.0455	0.0875065	1.05279						0.0944229	1.5643	0.0439256
		0.086534			1.01201	0.0391611	0.0689069		0.0318933	0.0508651	0.0915691	1.21524						0.107896	1.47898	0.0420782
		0.126476			0.84328	0.024069	0.0847499		0.0671692	0.0500267	0.141731	1.20513						0.0857491	0.982771	0.0499013
		0.0690004			0.960734	0.0206322	0.0668214		0.0725442	0.06628	0.0615108	1.1059						0.113199	0.953601	0.0267893
		0.133129			1.34747	0.0420097	0.0748564		0.0403875	0.049354	0.106296	0.616925						0.107117	1.15065	0.0622286
		0.0722033			0.86303	0.0186901	0.098672		0.0264431	0.0767095	0.141736	0.94032						0.104202	1.24412	0.0470747
		0.0850043			1.03453	0.0207351	0.0705288		0.0730834	0.0828511	0.114972	1.2659						0.112515	1.3008	0.0412183
		0.113926			1.03596	0.0253924	0.0940447		0.0552348	0.0484794	0.0959106	0.870349						0.11004	0.870796	0.0651554
		0.0994717			1.19705	0.0405922	0.0962261		0.0354094	0.0437177	0.0849519	1.15908						0.0966382	1.06242	0.0516293
		0.161366			1.06186	0.0215374	0.100577		0.0694686	0.0591781	0.0837108	1.13306						0.132763	0.76697	0.0401967
		0.102338			0.852213	0.0317023	0.101365		0.0472905	0.0801409	0.111436	0.465661						0.121266	0.723153	0.0561784
		0.0517225			0.891336	0.0311072	0.0981667		0.0590672	0.03876	0.103594	1.05354						0.129016	0.756613	0.0433948
		0.168358			1.19949	0.0542861	0.0932954		0.0389393	0.0619234	0.124011	1.04235						0.0974756	1.17205	0.0755103
		0.101517			0.848724	0.0335093			0.0532537	0.0410349	0.0858694	0.995283						0.113648	1.09876	0.043935
		0.0794286			1.12637	0.0382241			0.100355	0.0530047	0.0857227	1.1546						0.12422	0.968295	0.0511491
		0.101769			1.59935	0.0454377			0.0837985	0.0764215	0.0918267	0.813015						0.125577	0.597978	0.0435586
		0.0971258			0.993208	0.0593572			0.0796419	0.0570165	0.0911092	0.941979						0.127068	0.306461	0.064704
		0.114609			1.18243	0.0502513			0.0806799	0.0735622	0.11774	1.01173						0.104899	0.63361	0.0533465
		0.0942761			1.30506	0.0471357			0.069588	0.0689024	0.0924096	1.07505						0.123178	0.794858	0.0516456
		0.0893293			1.43953	0.0218055			0.0703	0.0433959	0.0846633	1.23322						0.12207	1.07045	0.0607632
		0.0887028			0.770093	0.0262873			0.0657887	0.074051	0.103013	0.723996						0.0996075	1.04067	0.0750892
		0.115125			0.763013	0.00722167			0.064853	0.0596795	0.0986554	1.24978						0.0993442	0.609868	0.0402796
		0.0932844			1.44349	0.0371108			0.0559179	0.0483956	0.127423	1.07871						0.109595	0.489285	0.0448901
		0.0974149			0.842234	0.0396643			0.0669015	0.0494486	0.0944756	0.799185						0.0741549	0.968033	0.0637761
		0.0786665			1.52942	0.015416			0.0580806	0.0473765	0.0899854	1.15218						0.0944051	1.01339	0.0542157
		0.0863306			1.15638	0.0233583			0.067711	0.0979287	0.103665	1.12714						0.0443752	0.566222	0.0491716
		0.10378			0.879023	0.039941			0.0525974	0.0521199	0.0942205	0.846516						0.0965484	0.941533	0.0717659
		0.0640899			1.23476	0.0308109			0.0759212	0.11105		1.20318						0.108798	0.944068	0.0287881
		0.0465954			1.17516	0.0215422			0.0586023	0.0608793		1.02608						0.0898223	1.14361	0.0281526
		0.0918516			0.894264	0.0255282			0.0705638	0.0955873		1.06153						0.0924255	1.09118	0.0194477
		0.0554771			0.826517	0.0290155			0.060888	0.0576338		1.02072						0.0949602	0.956184	0.0682665
		0.0559426			0.5231	0.0367784			0.0790647	0.071933		0.897462						0.0789511	0.994652	0.0501909
		0.070529			0.890282	0.0159109			0.0651403	0.103519		1.39693						0.075525	1.17937	0.0421161
		0.0676031			1.2616	0.0279311			0.0547784	0.0518338		1.38279						0.082921	0.633948	0.0489612
		0.094264			1.03392	0.029557			0.0884172	0.116983		0.754168						0.0771789	0.943113	0.0683847
		0.08109			1.49698	0.045783			0.0457668	0.0722829		1.23373						0.103252	0.432355	0.0794944
		0.0511829			0.917424	0.0326101			0.0694546	0.0652964		0.832866						0.145736	0.957402	0.0615639
		0.0862277			1.47113	0.0372791			0.083903	0.0630786		1.23658						0.143847	0.689619	0.0630002
		0.205204			0.891502	0.0446035			0.0869494	0.0913889		0.906977						0.0898861	1.11902	0.0774906
		0.0533588			1.18356	0.0395016			0.083795	0.0302077		0.930827							0.967342	0.0188379
		0.123419			1.24513	0.0304934			0.074964	0.0829492		0.992462							0.776773	0.0576932
		0.147943			1.11568	0.0264221			0.0761023	0.0609021		0.625576							1.21752	0.0400829
		0.107012			1.33478	0.0450995			0.0658661	0.0699249		0.989923							1.22097	0.040806
		0.0648492			0.998858	0.0352045			0.0708063	0.0914803		1.03723							0.902648	0.0800323
		0.0595708			0.761032	0.0818192			0.0620455	0.0986159		0.916933							1.05667	0.0718258
		0.140677			1.05759	0.0861036			0.0632663	0.0711979		0.617531							1.02299	0.0629079
		0.135726			1.06155	0.104612			0.0701875	0.0750549		1.08746							0.78645	0.0868279
		0.23977			1.08913	0.0676273			0.0304845	0.0751775		0.932751							0.895126	0.0514874
		0.0832488			1.2007	0.108385			0.0230687	0.0579611		1.05333							1.70138	0.0305201
		0.0714469			1.13943	0.113577			0.0154371	0.0744679		1.10299							1.18538	0.0495765
		0.082891			1.84681	0.0721416			0.095415	0.149601		0.879554							1.3577	0.0421329
		0.0836477			0.617326	0.0920884			0.0315804	0.0995089		0.988917							1.06025	0.0697818
		0.0924092			0.964299	0.0742752			0.047138	0.0446327		1.22621							1.53405	0.0686535
		0.0717993			0.735132	0.112459			0.027821	0.132452		1.13762							1.38423	0.0817174
		0.0605316			1.02621	0.0997952			0.0303593	0.0959442		0.945626							1.29545	0.0530153
		0.114704			0.800883	0.0763092			0.0315359	0.116172		0.931249							1.59461	0.0527458
		0.0453948			0.729853	0.110338			0.0867846	0.0570635		0.93875							0.735211	0.0712416
		0.0866551			0.84658	0.076045			0.0446997	0.0906467		1.15859							1.05267	0.0706511
		0.0543636			0.97113	0.0623136			0.0592656	0.0914556		0.691475							1.03921	0.0793716
		0.0509093			0.969703	0.08912			0.0443974	0.114005		0.589048							0.775741	0.0813454
		0.0696642			0.73686	0.0940767			0.030371	0.0811814		1.09759							1.08879	0.0612868
		0.068031			0.719599	0.104007			0.0466118	0.0946266		1.24922							0.63167	0.102791
		0.0775936			0.858119	0.0983346			0.114521	0.119603		0.759741							0.962089	0.0459045
		0.0654144			0.633659	0.0314188			0.0847096	0.0979029		0.733715							1.01849	0.0401263
		0.0722383			0.499427	0.07904			0.0544671	0.0701169		0.63339							0.868221	0.0828153
		0.0627419			1.3565	0.0901378			0.0550889	0.0281454		0.855876							0.5394	0.0449045
		0.0475315			1.8054	0.0892492			0.0597582	0.0164444		0.926253							1.00556	0.00733714
		0.0708375			0.740666	0.0767396			0.0623099	0.07405		0.975435							0.972446	0.0191735
		0.0703331			1.14461	0.100369			0.0643865	0.0618521		0.914268							1.13639	0.0436023
		0.0762139			0.968188	0.0736384			0.105118	0.0882282		1.08954							1.15338	0.0565502
		0.0626398			0.607301	0.0948273			0.0736518	0.0176359		1.40003							0.908758	0.0611668
		0.0501662			1.01519	0.0967321			0.0886114	0.0341351		0.81081							1.04521	0.0509895
		0.0675656			1.30727	0.0786537			0.0758188	0.0615137		1.00707							0.659976	0.0447087
		0.0840563			0.669839	0.0948594			0.0843047	0.032028		1.14215							0.751176	0.0593841
		0.0572154			0.696624	0.0793079			0.0842875	0.0367649		2.16876							0.999492	0.0446384
		0.0734448			0.988257	0.106879			0.061416	0.0370621		0.892619							0.592719	0.0508932
		0.0965767			1.143	0.0918519			0.0864435	0.0306302		2.30271							0.826834	0.0581014
		0.0966709			0.650045	0.100862			0.0796749	0.0466984		2.05752							0.523279	0.0476803
		0.0809611			0.928793	0.0904558			0.0782278	0.0569446		0.766194							0.626317	0.0501658
		0.0570209			0.733864	0.0930942			0.0796253	0.0712451		0.793627							1.09772	0.0656913
		0.0544209			0.795752	0.0980524			0.0861517	0.0455724		0.983093							1.04373	0.0729325
		0.0600521			0.974979	0.099461			0.0793844	0.0321258		0.938546							0.43288	0.056534
		0.080293			1.14538	0.0971649			0.054506	0.103417		0.895078							0.726617	0.0651346
		0.0892326			0.446297	0.113225			0.0903201	0.0382417		1.06253							1.08619	0.0780368
		0.102972			0.381793	0.0868015			0.0818321	0.0494263		0.547705							1.04871	0.0547709
		0.0491787			0.924605	0.114011			0.100955	0.050065		2.01251							0.819394	0.0663248
		0.0955652			1.00734	0.0943939			0.0735611	0.0335152		2.33634							0.796345	0.0672615
		0.0601058			0.901823	0.0914547			0.0932154	0.069494		0.492656							1.15369	0.0656971
		0.0593835			0.948909	0.091263			0.0735539	0.0360818		1.07113							1.01318	0.05932
		0.0702273			0.85761	0.119783			0.0751268	0.0246548		1.77338							0.763322	0.0779623
		0.0653905			0.461598	0.0801024			0.0644886	0.044729		0.95756							0.682053	0.0782499
		0.0674545			0.858673	0.128425			0.101229	0.0603654		0.868026							1.00679	0.056732
		0.142701			0.888614	0.122011			0.088936	0.0300238		0.812336							1.12855	0.0819843
		0.0695108			1.40925	0.0483144			0.0790725	0.0798722		1.07251							0.833142	0.0659814
		0.0732948			0.886442	0.0770788			0.0802333	0.0450295		1.25668							1.05806	0.0666856
		0.0796612			0.833482	0.096343			0.0765828	0.0867216		1.20365							1.24729	0.0574918
		0.0781134			0.562618	0.0578226			0.0776637	0.0492004		0.841674							1.20219	0.0345608
		0.104066			0.514312	0.116709			0.0579001	0.0538753		1.01264							0.894924	0.0830748
		0.0695378			0.896451	0.0806137			0.0516279	0.0532284		1.16378							1.00539	0.0549623
		0.0742781			0.903486	0.080933			0.0682476	0.0542062		1.04682							1.18262	0.0503946
		0.0721136			0.888229	0.0932097			0.0534326	0.0413844		1.16288							1.08478	0.0560057
		0.0757589			1.35319	0.0684061			0.0499544	0.0506749		0.929839							1.12918	0.0449092
		0.054844			0.93691	0.0645251			0.0396293	0.0551336		0.737776							1.2964	0.0525064
		0.0626088			0.9877	0.0771861			0.0646267	0.0460168		1.05239							0.833893	0.0441388
		0.0854703			1.4635	0.0740699			0.0594647	0.0410025		1.27272							1.01081	0.0561452
		0.0856691			0.383918	0.0769796			0.0446263	0.0381583		0.788559							1.21583	0.0584246
		0.07133			1.01235	0.0836557			0.0432866	0.0684432		1.00559							0.979917	0.0603409
		0.0936035			0.953571	0.08028			0.0625449	0.0471297		1.21715							1.23546	0.0810054
		0.073906			0.781857	0.0634817			0.0530632	0.038143		1.12208							0.535194	0.0336778
		0.0543717			1.32545	0.0808071			0.0352783	0.0366597		1.24451							0.959757	0.0565025
		0.0775084			1.28582	0.081573			0.0366806	0.0471124		1.01451							0.910165	0.0500444
		0.0778474			1.15388	0.0768143			0.0476527	0.0437116		0.731515							1.14941	0.0280809
		0.075372			1.15789	0.0832189			0.04848	0.053271		0.885687							0.942283	0.0385336
		0.0715708			0.75255	0.066592			0.0617955	0.0549422		1.23257							0.830024	0.0426668
		0.0722799			0.785385	0.057879			0.0529202	0.0310262		1.27666							1.05921	0.0994382
		0.0829768			0.882757	0.093802			0.0448092	0.0531394		1.05765							0.908828	0.0427916
		0.0942738			1.11593	0.0485012			0.0803922	0.047379		0.849084							1.00864	0.0314869
		0.0846459			0.533003	0.0662037			0.0207374	0.0688587		0.776044							1.11956	0.0562029
		0.0749807			0.841243	0.0529219			0.0453859	0.0408121		1.3551							0.727436	0.0376851
		0.10653			0.551279	0.0598176			0.0519297	0.0319728		1.03135							0.733722	0.0382076
		0.136604			0.930855	0.106147			0.0496774	0.0103498		0.856427							0.551934	0.0411414
		0.0716751			0.599864	0.0403791			0.0736364	0.0620726		0.724908							1.07461	0.0338276
		0.112683			0.821531	0.055652			0.0440508	0.052215		1.08221							0.786856	0.066474
					1.1269	0.0592564			0.0632418	0.0598873		1.17135							1.18064	0.0408327
					0.996074	0.0654943			0.0758699	0.0525942		0.9943							1.41797	0.0418163
					0.902575	0.0502207			0.0355778	0.0560164		0.94274							1.44699	0.0426869
					0.855931	0.0938018			0.0660453	0.0693702		0.795375							1.49336	0.0785527
					0.761049	0.0620948			0.0677603	0.0525448		0.990159							0.949088	0.0493099
					0.836346	0.0414194			0.0327451	0.0486754		0.950562							1.35638	0.0494497
					0.84527	0.0437672			0.0451585	0.0588485		0.821443							1.04793	0.03835
					0.293226	0.0872167			0.0501715	0.0640382		0.882848							1.17989	0.0569729
					1.08067	0.0754905			0.0734465	0.0672656		0.912164							1.13395	0.0494565
					0.794045	0.0605304			0.0473615	0.0746947		0.782895							1.09983	0.0380756
					0.731057	0.0482215			0.0625957	0.0475939		1.22088							0.929544	0.0555147
					1.1825	0.0896752			0.031676	0.0422413		1.08125							1.00754	0.0471826
					0.811206	0.0493623			0.0694488	0.0479039		0.890551							1.02102	0.0509877
					0.844941	0.0867293			0.108735	0.0408843		0.95706							1.02586	0.0546317
					1.16651	0.0519409			-0.00193253	0.0442305		0.851655							0.882293	0.0218837
					1.30587	0.053619			0.0958388	0.0358865		1.423							0.785266	0.054059
					0.508165	0.0586701			0.0686396	0.0529755		1.13745							1.16054	0.0488999
					1.02779	0.0418786			0.0689509	0.0406005		1.12739							0.970091	0.0414028
					0.591698	0.0545408			0.0468637	0.0364237		0.953832							1.2018	0.0479817
					1.09226	0.0430722			0.0742336	0.0506711		0.558279							1.14058	0.0371835
					0.778726	0.0674425			0.0996622	0.0687303		0.812387							1.16406	0.0430242
					1.03688	0.0623049			0.0620684	0.0170463		1.08696							0.957874	0.0493667
					0.80186	0.0570746			0.067151	0.0441286		0.871092							1.02701	0.0482312
					0.962129	0.062116			0.060016	0.0549192		0.80635							0.770384	0.0713703
					0.759323	0.0613942			0.093204	0.0460731		0.645878							1.07918	0.0732343
					1.07553	0.0749222			0.0885301	0.0509867		0.451605							0.971298	0.0450998
					0.808519	0.0869071			0.108772	0.0538963		0.550767							1.00938	0.0457654
					0.995343	0.0665877			0.0956433	0.0525314		0.71327							1.37803	0.0799845
					0.907888	0.076325			0.0826251	0.0497003		0.411025							1.03332	0.0501786
					0.906794				0.105783	0.0783349		1.49563							0.927126	0.0474712
					1.12291				0.150525	0.0677167		0.844279							1.25004	0.0717027
					1.14325				0.0987497			0.884544							1.01616	0.0740705
					0.241604				0.180169			0.577268							0.827515	0.0409889
					0.865362				0.113296			0.938781							1.01353	0.0585267
					0.63063				0.0939016			0.611537							1.44086	0.0612561
					0.945808				0.0704919			0.84164							0.73307	0.049836
					0.991659				0.104364			0.757769							1.0128	0.0436337
					0.769819				0.112488			0.949474							0.989375	0.0532923
					1.23562				0.106637			1.18122							0.912957	0.0515923
					1.08126				0.111024			0.853247							1.41878	0.0549097
					0.985325				0.0664153			0.657137							1.06865	0.0477666
					1.32291				0.101386			0.847812							1.44815	0.0586114
					0.863695				0.0923376			0.661183							0.985113	0.0752256
					1.11893				0.101581			0.669153							1.39759	0.0537954
					1.03767				0.0807945			0.995761							1.01674	0.0514543
					1.13189				0.113859			0.696277							1.02429	0.0608839
					1.15953				0.125242			0.790291							1.05528	0.0617999
					1.09545				0.0867192			0.624438								0.0677275
					0.751612				0.112964			0.868618								0.091924
					0.963739				0.125225			0.76664								0.0583943
					1.38629				0.133545			0.696784								0.0487631
					1.09587				0.095556			0.819104								0.0648226
					0.91963				0.0861904			0.888782								0.0796024
					0.71928				0.110543			0.735815								0.056833
					1.35379				0.103058			0.743955								0.0772357
					0.788947				0.119675			0.884915								0.0568948
					0.623019				0.0946272			2.48429								0.0749428
					0.890744				0.0920404			0.95605								0.0745996
					0.806696				0.097956			0.68104								0.049845
					0.987041				0.116048			2.40666								0.071666
					1.0968				0.0815757			2.33348								0.0663467
					1.24798				0.114566			2.5651								0.0685782
					0.865806				0.0835371			0.814609
					0.652439				0.0764818			0.678905
					0.92765				0.0753952			0.985343
					0.346355				0.0702724			0.810709
					1.00537				0.0840697			0.744054
					0.773192				0.0779218			0.723163
					0.979916				0.0762543			0.639978
					0.588935				0.0848349			2.13784
					0.938627				0.0872328			0.849447
					1.1091				0.0642187			0.824202
					0.982055				0.0867255			1.06884
					0.982788				0.0800136			0.892745
					0.617589				0.0862998			0.650171
					0.771248				0.0534338			1.11521
					0.982542				0.06186			2.90895
					0.848198				0.0594952			0.556864
					1.08601				0.075876			0.553762
					0.642207				0.0494489			1.0502
					0.81658				0.102566			0.925287
					0.941282				0.0559994			0.749275
					0.570773				0.0401396			0.693974
					0.643592				0.0934516			0.50639
					0.319352				0.0823432			1.18594
					0.763752				0.0716821			1.29695
					0.985334				0.0835043			1.03107
					0.673048				0.0506552			1.25076
					0.719827				0.0834641			0.781549
					0.918585				0.0648827			0.926058
					1.10404				0.0612613			1.0197
					1.01009				0.064336			1.17298
					0.98496				0.0716534			1.17175
					0.828432				0.0531976			1.19013
					0.816898				0.0725033			0.851456
					0.917497				0.122185			1.00946
					0.719757				0.0575229			0.873187
					0.921757				0.0503295			0.993098
					0.880928				0.11686			0.985963
					0.805824				0.0472777			0.866351
					1.2173				0.114198			1.06141
					0.843901				0.0683521			0.974868
					0.824746				0.110216			0.88865
					0.704866				0.0720728			0.804197
					0.999644				0.0480715			1.36483
					1.33893				0.0594541			1.0207
					0.948876				0.0514232			0.698573
					1.01466							1.39513
					1.26076							1.45102
					0.994946							1.03062
					1.05339							0.953239
					0.922319							0.710371
					1.00365							1.19198
					1.26123							0.953204
					1.14611							0.746961
					1.07415							0.8909
					0.630924							1.23183
					1.11721							0.620099
					0.448059							2.78368
					0.864429							0.82341
					1.11153							0.62437
					0.431714							2.60749
					1.00982							0.71951
					1.03074							2.56418
					1.00168							0.914188
					0.83061							0.925586
					0.789444							1.99953
					0.885416							1.11468
					0.799746							0.862793
					1.36487							1.2313
					0.927248							0.904864
					1.0431							0.78098
					1.092							1.75128
					1.01064							1.68943
					1.29174							0.881168
					0.615775							0.923834
					0.992144							0.70915
					0.67589							0.899904
					1.128							1.05697
					0.988238							0.704213
					1.08076							0.954231
					0.979691							0.838494
					0.919348							1.70535
					0.369802							0.958204
					1.67207							1.78258
					0.875633							0.685505
					1.03471							0.914979
					0.948914							0.869442
					0.75932							0.666815
					1.10945							0.867667
					1.1276							0.946362
					0.813841							1.09805
					1.26623							0.848034
					1.01454							1.11468
					1.04332							0.960122
					0.859716							1.10402
					1.15167							0.862042
					1.03284							1.07899
					1.16063							0.997669
					1.05111							1.12974
					1.378							0.95021
					0.721199							1.49259
					1.17843							0.797542
					0.913515							1.16345
					1.13142							1.05173
					0.989426							1.07347
					1.70473							1.22559
					1.22563							0.551312
					0.987967							1.14351
					1.00394							1.07683
					1.15167							1.11433
					0.765893							0.958558
					0.759895							1.126
					0.747072							1.17308
					1.03309							1.01838
					1.02713							0.609071
					0.930171							1.11283
					1.40982							0.933526
					1.58956							1.04347
					1.16073							0.98753
					0.875942							0.380045
					0.81048							0.842026
					1.07426							1.0811
					1.62653							0.908364
					1.79539							0.870291
					1.02049							1.18723
					0.570359							1.04971
					1.1963							1.06812
					0.297							0.837013
					0.939993							1.34358
					0.503646							0.963238
					1.95964							0.95473
					1.1374							0.763914
					0.452576							0.786229
					1.13195							0.767409
					0.984278							0.989317
					0.835303							0.851869
					0.528412							1.06071
					0.601901							0.792713
					1.44766							0.788433
					1.1767							1.12997
					0.92246							1.21024
					0.931971							1.03939
					0.641628							0.597141
					1.03803							1.17843
					1.22706							0.793213
					0.638415							1.05261
					0.80322							0.83581
					0.622722							0.452873
					0.732745							0.983371
					1.4675							0.968751
					0.794466							0.839396
					1.29637							0.804847
					1.11115							0.853649
					0.988857							1.35267
					0.371521							0.786992
					0.857535							0.743608
					1.02684							1.11852
					1.22634							0.676259
					0.788093							0.867139
					0.697514							0.489351
					1.25561							0.840739
					0.926615							0.801048
					0.969914							1.2308
					0.959036							1.09448
					0.961833							0.513826
					0.535933							0.754544
					0.950456							0.767871
					0.502433							0.779323
					1.23835							0.823125
					0.825449							0.745417
					1.35308							0.996946
					0.564191							0.805834
					1.04514							0.789126
					0.980564							0.614216
					0.934959							0.931525
					0.635317							0.753041
					1.37709							0.907887
					0.997196							0.98092
					0.92578							0.885789
					1.04806							0.986248
					0.711746							0.746137
					0.746162							0.91318
					0.852968							1.01551
					1.05274							1.73839
					0.836998							1.74321
					0.794316							1.09831
					1.05814							1.46774
					0.865185							0.951749
					0.640189							0.997908
					0.941483							1.54638
					1.18317							0.673022
					0.666689							0.744209
					0.940683							1.03502
					0.992156							1.1196
					0.890578							0.776625
					1.20843							0.906401
					1.04084							1.11417
					1.1422							0.725613
					0.601293							0.707498
					0.758129							0.783084
					0.6122							0.753555
					1.09557							0.860462
					0.882925							0.969163
					0.700325							0.67966
					0.767904							1.05191
					0.722523							0.654626
					1.07397							0.789485
					0.836247							0.504077
					0.821131							0.948682
					0.671522							0.680721
					0.706547							0.845015
					0.6581							1.04332
					0.844966							1.18636
					1.19187							1.5922
					0.659545							1.13343
					0.579065							1.05431
					0.553519							0.896595
					0.852648							1.07386
					0.500118							0.989636
					0.768149							0.988818
					0.881456							1.05423
					0.975593							1.00915
					0.855562							1.13495
					0.707075							1.07687
					0.861439							0.764456
					0.832126							1.05615
					1.0178							1.10063
					1.07988							0.554437
					0.772168							0.735971
					0.835461							0.841794
					1.77698							0.79029
					0.775515							1.94636
					0.715593							0.88184
					0.687118							0.766456
					0.681187							2.1309
					0.791298							1.09585
					0.895105							0.984462
					0.765928							0.708923
					0.828252							1.00503
					0.723817							0.981794
					0.842871							0.994024
					0.891824							1.04796
					1.04777							1.09903
					0.805169							1.31252
					0.947667							1.16589
					0.781441							0.954667
					0.563024							0.821804
					1.0883							1.07079
					0.392096							1.19788
					1.08428							1.04465
					0.86354							0.312723
					1.50057							1.01426
					1.16126							0.689524
					1.03307							1.04488
					1.2383							1.37824
					0.876164							1.14668
					1.02037							1.00298
					0.906723							1.26584
					1.18399							1.05005
					1.06908							1.41239
					0.814255							1.51593
					1.80335							0.796525
					0.810894							0.851693
					0.988182							0.768276
					1.12806							0.916587
					1.20876							0.755302
					0.907879							0.51977
					1.4767							1.00376
					0.798163							0.754733
					1.33744							0.697719
					0.884211							0.93434
					0.947471							0.713015
					0.950121							0.431532
					0.981954							1.04988
					0.759996							0.96649
					0.855326							0.99841
					0.789601							0.717174
					0.934264							0.378281
					0.490448							1.02947
					1.54615							1.008
					0.939917							1.60993
					0.88982							1.03846
					0.873269							0.905952
					2.06231							1.09189
					1.41507							0.800927
					1.25548							0.878264
					1.51451							0.743785
					1.95988							1.03993
					1.62758							1.14981
					0.974335							0.814406
					0.96149							0.988335
					0.968823							1.12084
					0.860347							0.811057
					1.69366							0.485578
					0.863225							0.858178
					0.927311							0.960145
					1.90063							1.29857
					1.22979							0.958362
					1.06344							1.18683
					0.40038							1.02772
					0.802429							1.15561
					0.890314							1.06325
					0.83763							1.06085
					0.881422							0.762712
					1.99316							0.552407
					0.98285							0.944652
					1.11939							0.935484
					0.790016							0.768666
					1.39955							0.998402
					1.061							0.994378
					0.782904							0.749805
					0.608028							1.1366
					0.774837							0.895835
					1.03482							1.04696
					1.35797							1.0265
					0.886016							0.699432
					1.08857							0.916478
					1.06089							0.854283
					0.813086							0.507928
					0.33009							0.963703
					0.671071							0.89361
					0.530202							0.661871
					0.832453							0.87605
					0.759071							1.04939
					0.892762							1.09058
					0.63612							1.00744
					1.19939							1.25187
					0.923344							0.727429
					0.609225							1.05035
					0.683469							0.871523
					1.33504							1.07343
					0.88543							1.72169
					1.25293							0.991237
					0.824384							1.15935
					0.905534							1.32125
					1.09112							1.02189
					0.788764							1.18006
					1.01993							1.66508
					0.784168							0.99819
					0.976046							2.12357
					0.77043							1.79563
					0.916911							1.15114
					0.58183							1.19932
					0.767495							1.15542
					0.851388							0.999243
					0.823451							1.27611
					0.749314							1.10918
					0.774957							1.27201
												1.11556
												1.28517
												0.985094
												1.27214
												1.12897
												1.29459
												1.24066
												0.912717
												1.26869
												0.958409
												1.49747
												1.74711
												1.45387
												0.73909
												1.85033
												1.47348
												1.3841
												1.55741
												1.3181
												1.58897
												0.878835
												1.13849
												0.868949
												0.871893
												1.02149
												0.848013
												0.855607
												0.732363
												1.22153
												0.81805
												0.687301
												0.70461
												0.907203
												0.825118
												1.30495
												1.00054
												0.536581
												1.04844
												0.826003
												1.12603
												0.87915
												1.25843
												0.411707
												0.764826
												1.21421
												1.07826
												0.907826
												1.41087
												1.25837
												0.690482
												1.35925
												1.01712
												1.52382
												0.772518
												1.08313
												1.202
												0.971484
												1.46897
												1.14624
												0.636919
												0.850824
												1.19472
												1.0005
												1.00038
												0.722494
												1.1616
												0.900893
												1.05559
												1.00257
												0.731059
												0.832046
												0.913566
												0.912753
												0.694482
												1.12931
												0.993726
												1.37995
												1.06871
												0.954563
												1.1731
												0.888056
												0.839268
												0.846399
												2.31013
												1.08012
												2.42642
												0.878442
												0.753161
												2.37459
												1.06383
												0.909877
												0.493315
												0.970253
												0.72303
												1.11186
												1.04903
												1.01889
												0.899035
												0.575277
												0.784295
												0.975374
												0.8329
												1.15152
												0.892457
												0.79865
												0.9537
												0.865631
												0.74431
												1.16383
												0.896974
												1.0518
												1.04635
												0.933063
												1.00824
												1.03229
												1.01841
												0.985509
												1.10097
												1.2362
												1.25519
												1.18934
												1.01782
												0.760441
												0.690134
												1.01199
												0.976223
												1.12973
												0.669519
												0.982961
												1.18921
												1.07106
												0.727266
												0.956052
												0.601369
												0.774056
												0.881352
												0.691942
												0.830933
												0.895625
												0.975036
												0.790769
												0.935497
												1.08353
												0.739688
												0.879573
												0.516328
												0.596315
												1.33104
												0.630221
												0.894158
												0.908448
												0.746142
												0.823653
												1.09278
												0.790623
												0.970364
												0.918621
												0.509844
												0.504535
												0.320171
												0.80254
												0.967722
												1.0635
												0.52615
												0.805939
												0.982495
												0.940356
												1.18691
												0.953076
												0.950703
												1.09344
												0.963428
												1.09433
												0.757656
												1.20232
												1.17906
												0.993959
												0.929832
												1.16689
												1.18527
												0.990227
												0.726909
												1.1114
												1.05814
												1.23708
												0.717602
												1.0275
												0.490771
												1.29431
												1.14179
												0.846598
												1.04404
												0.379183
												0.900214
												0.913867
												1.26205
												1.05541
												0.797913
												0.800507
												0.941677
												0.658364
												0.942963
												0.911847
												0.925202
												1.06028
												1.49449
												0.884688
												1.14001
												0.583803
												0.742623
												0.876761
												0.847921
												0.87487
												0.93745
												1.15923
												1.12914
												0.742921
												0.974887
												0.913367
												0.92053
												0.903807
												0.915579
												0.605941
												0.811128
												1.0486
												0.723076
												0.664546
												0.754377
												1.35313
												0.864003
												0.846953
												1.22099
												0.847567
												1.2234
												0.947579
												1.16278
												0.93321
												1.3219
												0.978571
												1.20408
												1.23187
												1.01618
												0.995756
												1.14172
												1.03699
												0.898915
												1.25284
												1.17101
												0.734735
												0.773874
												1.19319
												1.03855
												1.11581
												1.10392
												1.08554
												1.12609
												1.17
												0.759785
												0.461986
												1.00935
												0.931867
												0.816224
												1.08548
												0.79611
												1.00434
												0.848474
												1.26006
												1.35811
												0.658414
												0.76497
												1.13442
												0.751631
												1.04824
												0.550407
												1.06832
												0.884215
												1.09118
												1.117
												1.24135
												0.941163
												1.08747
												0.966428
												0.981054
												0.935231
												1.56296
												1.12696
												0.616103
												0.748005
												1.52499
												1.63169
												0.913847
												1.28431
												1.23993
												1.53156
												0.875319
												0.818526
												1.41574
												0.66618
												0.897868
												1.32128
												1.01605
												1.36648
												1.53478
												1.13598
												1.06498
												0.867023
												1.42796
												1.1675
												1.30355
												0.900625
												1.16323

## Sheet: fig. 4d
		Nuclear KAT2A fluorescence
	TADA1_dTAG_1h_R1	TADA1_dTAG_24h_R1	TADA1_dTAG_3h_R1	TADA1_dTAG_6h_R1	TADA1_DMSO_24h_R1	TADA1_KO_empty_vector_R1	KAT2A_KO_R1	TADA1_dTAG_1h_R2	TADA1_dTAG_24h_R2	TADA1_dTAG_3h_R2	TADA1_dTAG_6h_R2	TADA1_DMSO_24h_R2	TADA1_KO_empty_vector_R2	KAT2A_KO_R2	TADA1_dTAG_1h_R3	TADA1_dTAG_24h_R3	TADA1_dTAG_3h_R3	TADA1_dTAG_6h_R3	TADA1_DMSO_24h_R3	TADA1_KO_empty_vector_R3	KAT2A_KO_R3
	0.73037	0.347583	1.08243	0.884784	1.00921	0.647393	0.443509	0.708771	0.678895	0.905714	0.660548	0.962294	0.533591	0.506937	0.849686	0.63224	1.1743	0.658736	0.891328	0.513871	0.157421
	0.623231	1.13421	1.70399	0.537824	1.03465	0.782087	0.704105	1.09349	0.909676	0.825044	0.670376	0.969658	0.81149	0.420536	1.04807	0.621236	0.980269	0.754526	1.30968	0.30901	0.351098
	0.870293	0.811776	1.06337	1.00874	1.16786	0.679414	0.43204	1.14768	0.841727	1.08096	0.892186	1.13438	1.06934	0.361153	0.916	0.965347	1.02111	0.675022	0.955356	0.31871	0.241999
	0.966418	1.03975	0.803973	0.925834	0.956084	0.619557	0.394505	1.03399	0.5904	1.18432	0.633435	0.887463	0.926292	0.546742	0.777944	0.957217	1.04628	0.796837	1.20304	0.719234	0.345075
	0.886992	0.743978	1.21129	1.15191	1.0147	0.590455	0.625299	0.892716	1.12855	0.213541	0.770514	0.952203	0.335034	0.435269	0.763568	0.127858	1.13123	0.796543	1.26533	0.546963	0.0469049
	0.784292	0.454002	0.825366	0.947334	0.744852	0.586848	0.463929	1.08663	0.752942	0.976307	0.967716	1.23462	0.679522	0.325813	0.875965	0.904214	0.906078	0.708907	0.452171	0.694381	0.190798
	0.790206	0.949896	1.14084	0.857616	1.28641	0.796339	0.362376	0.935767	1.1969	1.14729	0.957882	1.17075	0.523736	0.369372	0.827669	0.585023	0.98917	0.770832	1.07218	0.645517	0.23106
	0.679422	0.781178	1.08034	1.0734	1.18879	0.767106	0.461821	1.06142	0.789161	0.66204	0.902968	1.37888	0.903978	0.296462	0.970291	0.945083	1.16791	0.515345	1.43849	0.605969	0.314753
	1.38062	0.473319	1.00063	0.977227	0.945545	0.603089	0.640627	1.0459	0.536539	1.0261	0.543669	1.17268	0.568011	0.245582	0.853989	0.62189	1.18019	0.82843	1.00425	0.536339	0.313321
	1.03787	1.04024	1.13961	0.595777	0.91111	0.794737	0.572171	1.19314	0.975075	0.791471	1.11549	1.1051	0.686205	0.388261	0.992561	0.754078	0.894016	0.678818	0.987	0.607193	0.279904
	0.822992	0.9565	0.835201	1.08305	0.898644	1.00546	0.452905	1.14779	0.653773	1.04264	0.69157	1.10707	0.639051	0.457531	1.09376	0.748578	1.02971	0.996621	0.470032	0.0625968	0.229048
	1.11261	0.518322	1.04008	0.849181	1.01195	0.652886	0.505852	1.17467	0.829765	0.886129	1.1207	1.13399	0.691362	0.394874	0.890995	1.02484	1.13708	0.922087	1.40617	0.537532	0.282622
	1.24478	0.969213	0.151668	0.746706	1.49665	0.703864	0.422895	0.986192	0.901021	1.19054	0.692581	0.467144	0.509233	0.276208	1.20316	0.872055	0.76876	0.45598	1.09509	0.618426	0.276932
	0.620081	0.881016	0.895187	0.824697	1.01685	0.868221	0.590309	1.15774	0.738919	0.728151	1.10698	1.20969	0.649399	0.437226	1.0203	0.926387	0.509184	0.731485	1.19036	0.294381	0.267401
	1.31212	0.846969	1.10359	1.02761	1.07209	0.769049	0.402059	1.06003	0.154597	1.1583	0.847154	1.0056	0.704323	0.418212	0.481534	0.612396	1.06866	0.576626	1.30494	0.461144	0.30936
	1.04647	0.680911	0.613996	0.999224	0.927213	0.753671	0.631291	1.01984	0.910996	0.708275	0.929858	0.856575	0.873645	0.409079	0.714842	0.590749	1.17069	0.73557	0.700612	0.804131	0.377712
	0.852248	0.893113	0.546227	0.998404	0.99894	0.693565	0.245985	1.09439	1.04738	0.652423	0.584267	0.889467	0.792072	0.382652	0.886605	0.803354	0.392348	0.484182	0.934731	0.813729	0.27128
	1.06481	0.661157	1.30774	0.713047	0.940228	0.945282	0.323579	1.10116	1.16491	0.410275	1.15377	1.11587	0.638223	0.39604	0.945197	0.819723	0.963065	1.21391	1.34766	0.647735	0.45455
	1.33228	0.978733	0.862489	0.852912	0.89153	0.528775	0.317741	1.16846	0.75019	1.12961	0.680274	0.844834	0.740583	0.144499	1.04904	0.764329	0.891359	0.769797	0.675604	1.03947	0.232043
	1.08732	0.817825	0.424997	0.818124	1.06049	0.770642	0.382109	1.05359	0.627338	0.89531	0.748233	0.999033	0.821059	0.460452	1.14563	0.79759	0.995033	1.06299	1.04723	0.801019	0.206933
	1.086	0.968894	1.36973	0.859805	0.893656	0.845732	0.445947	1.05625	1.3704	0.592947	0.960494	0.262432	0.631739	0.344573	0.808443	0.633501	1.03523	0.941728	0.990457	0.774415	0.265816
	0.96488	0.732536	0.657556	0.399969	0.755365	0.936794	0.838413	0.733871	0.755024	1.05034	0.859128	1.33369	0.828441	0.329926	1.15131	0.759343	0.870573	0.850929	1.19931	0.507094	0.300985
	0.950959	0.939607	0.700249	0.843782	1.03613	0.845423	0.416736	1.10698	0.821931	1.02508	1.27116	1.05283	0.885628	0.237644	1.11388	0.865876	1.0268	0.769528	0.833243	0.806837	0.351498
	0.953801	0.795444	0.788836	0.914751	1.26969	0.592807	0.431524	1.16173	0.994325	1.02943	1.07668	1.31721	0.824876	0.386349	1.19097	0.50787	0.817653	0.924399	1.29386	0.26895	0.233826
	0.559466	0.505922	0.901324	0.777726	1.13105	0.912734	0.254402	0.766392	0.392572	0.887562	0.673452	1.17521	0.75891	0.401577	0.884186	0.529165	1.17308	0.993924	0.832814	0.533753	0.369961
	1.13052	0.581768	1.11811	0.337633	1.35475	0.887383	0.543707	1.23594	0.877227	0.123433	0.967564	0.91944	0.388294	0.342657	1.05584	0.792619	0.810705	0.765956	1.1043	0.691688	0.334249
	0.989811	0.415919	0.622955	0.715303	0.928611	0.618254	0.416614	1.29546	0.376852	1.06247	0.993093	1.14924	0.908182	0.286578	1.28822	0.756874	1.24995	0.372875	0.923829	0.825373	0.192635
	0.779388	0.765737	0.779172	0.955429	0.958926	0.856077	0.410551	1.11376	1.20975	0.909027	1.18458	1.21591	0.900772	0.223237	1.04666	0.728905	0.773395	0.554408	1.12816	0.582919	0.313147
	1.04977	0.77685	0.998559	1.09869	0.986367	0.786032	0.50769	1.16518	1.01269	0.939678	0.82088	0.587992	1.00091	0.386554	1.16686	0.870194	0.983653	0.978374	0.954624	0.492712	0.219186
	1.03227	0.895845	0.719362	1.04566	1.08797	0.698618	0.513551	0.879779	0.740717	0.803677	0.671847	1.38064	0.794704	0.348678	1.00648	0.628545	1.16347	1.06247	1.09833	0.557985	0.252789
	0.569721	1.06338	1.04534	0.731284	0.990064	0.501262	0.575785	1.36355	0.675683	0.134504	0.468021	1.04527	0.791716	0.272728	1.2232	0.769043	1.04979	1.03661	0.682408	0.28882	0.354815
	0.625685	0.85147	1.05598	1.00704	0.779195	0.711823	0.417945	1.27346	0.940137	1.00816	1.31551	0.942706	0.439604	0.331154	1.08688	0.9276	1.40742	0.767151	0.944865	0.548718	0.412514
	0.27895	1.00246	0.954921	0.777885	1.3297	0.541293	0.540508	1.03872	0.732381	0.522758	1.2039	0.900054	0.602913	0.273964	0.955955	0.762052	1.04885	0.806692	1.01237	0.418181	0.335708
	1.23041	0.811943	0.748369	0.81133	0.776568	0.617591	0.552877	1.03435	0.719695	1.16157	0.392582	0.884082	0.641173	0.258862	1.06354	0.651157	0.941297	0.870481	1.27772	0.630506	0.328586
	0.193838	0.708091	1.03116	0.526751	0.937487	0.56002	0.445836	1.09243	1.13346	1.14705	0.399288	0.202165	0.661717	0.35704	1.09576	0.461566	1.03463	0.861188	0.767526	0.630239	0.641108
	0.99948	0.958338	1.19855	0.817237	1.45841	0.956925	0.453596	1.08223	0.798197	0.724229	0.76427	1.25958	0.585071	0.430839	0.737191	0.840744	1.26966	0.916423	0.675329	0.846828	0.347661
	0.979261	0.625649	1.19937	0.711724	0.802494	0.818024	0.27281	0.968425	0.7916	0.799565	0.788772	1.10167	0.688691	0.368432	0.864648	0.712407	0.886337	0.972996	1.24153	0.594474	0.214824
	0.646647	0.913924	0.556389	0.622031	0.924699	0.48771	0.682079	0.88716	0.880289	0.848485	0.725708	1.43062	0.442695	0.457563	1.18172	0.567246	0.845829	0.713211	1.03832	0.793096	0.229009
	1.39384	1.1066	1.0892	0.861202	1.15115	1.04246	0.475002	1.15133	0.493611	0.884996	0.766763	0.963877	0.728146	0.527411	0.887701	0.75845	0.797991	0.625674	1.09152	0.708703	0.108178
	0.809781	0.839657	1.05794	0.669883	1.06256	0.290541	0.423834	0.622817	1.00076	0.13093	1.01116	0.994891	0.686319	0.310844	0.960533	0.622848	0.899532	0.813571	1.1281	0.626513	0.364452
	0.882796	0.113109	0.223202	0.988885	1.04445	0.703453	0.33756	1.14911	0.919221	1.10589	0.95782	0.973234	0.787451	0.545198	0.765895	0.705364	1.17511	0.885872	0.920555	0.474864	0.3668
	0.800527	0.948561	1.0043	0.967634	1.42819	0.607901	0.651792	1.19525	0.810478	0.682812	0.974009	0.961489	0.375441	0.370828	0.633094	0.747822	1.23956	0.614128	0.0994128	0.64572	0.199838
	0.670424	0.917373	0.510718	0.897471	1.53509	0.611307	0.272793	0.691494	0.713102	1.01544	0.922423	0.98808	0.703783	0.368741	0.790159	0.630502	0.93526	0.928326	1.14394	0.592892	0.249474
	0.79833	0.998087	0.912671	0.822272	0.97408	0.846236	0.315058	0.913975	0.700545	0.983136	0.46857	1.13139	0.724662	0.373527	0.987093	0.649706	0.805761	1.04787	0.918218	0.892587	0.250233
	1.05497	0.711062	0.784993	0.961662	1.07387	0.108494	0.24666	1.25746	0.808633	1.01917	1.04812	1.13813	0.85354	0.44573	0.801094	0.799688	0.707021	0.992249	1.16107	0.78186	0.442365
	0.89044	0.788441	0.628362	0.903603	1.30782	0.288944	0.347018	0.927099	0.852474	1.09228	0.892047	0.824864	0.653223	0.346507	0.716992	0.549148	0.899725	1.03967	1.01949	0.71647	0.262861
	0.703839	0.877181	1.36778	0.877489	0.957006	0.764627	0.310994	0.806267	0.87829	0.748336	1.07384	0.920843	0.84548	0.378273	0.720017	0.911187	0.830752	1.00364	1.05279	0.780468	0.343184
	0.477031	0.754917	0.35235	0.954482	0.982236	0.851578	0.185474	1.13861	0.615104	0.889741	0.58892	1.12971	0.680752	0.508418	1.15765	0.860229	0.316821	0.754691	1.43265	0.447761	0.330081
	0.78918	1.09895	1.21291	0.97154	0.991353	0.692086	0.264953	0.55172	1.17173	1.06078	0.967124	1.36931	0.899351	0.367619	0.672072	0.119086	0.554312	1.07301	1.13135	0.727079	0.241531
	1.05776	0.733659	0.886048	1.06397	0.854217	1.01454	0.404355	1.08357	0.766028	0.538574	0.24791	1.12544	0.544222	0.327934	0.731144	0.703082	1.17286	0.923493	1.36358	0.862723	0.367773
	0.709452	0.843249	0.770302	0.610167	1.35026	0.506458	0.324399	0.82826	0.768725	0.939022	0.8439	0.377065	0.663515	0.458112	0.992953	0.702828	0.640046	0.739623	0.856465	0.742523	0.187321
	0.20247	0.82298	0.86844	1.11886	1.12619	0.758722	0.273307	0.739071	0.718147	0.869368	0.877109	0.987569	0.792067	0.238639	0.698148	0.716009	0.701783	1.02853	0.612399	0.642216	0.40028
	1.15968	0.930903	1.18605	1.11486	1.1503	0.701637	0.442819	0.987895	0.750444	0.904348	0.851218	1.00629	1.09466	0.155899	0.735671	0.910592	0.898842	0.890626	0.501846	0.493646	0.271711
	0.815331	0.756763	0.605943	0.577543	0.182081	0.541708	0.597933	0.631737	0.792184	0.388506	0.899051	1.04908	1.04991	0.401302	0.369965	1.0476	0.798747	0.860559	0.77822	0.743605	0.253402
	0.72701	0.807878	0.185396	1.01696	1.08432	0.68324	0.396737	1.36853	1.05466	0.491777	0.909692	0.913618	0.98921	0.47675	0.986015	0.787113	1.13198	0.362893	0.493973	0.824299	0.208478
	0.23149	0.712059	0.841994	0.729246	1.05454	0.977457	0.568181	1.13097	0.136133	0.879609	0.708395	0.296794	0.590361	0.21915	0.670926	0.854589	0.835785	1.09095	1.18861	0.484923	0.174301
	0.746472	0.614792	0.788071	0.7322	1.26338	0.335779	0.503853	0.673271	0.918515	0.0788261	0.114764	0.748098	0.610796	0.237237	1.07072	0.745599	1.34813	1.0049	0.890896	0.596789	0.19929
	0.507272	0.826939	0.70989	0.82551	0.222824	0.59048	0.426669	0.214046	0.802229	0.74163	0.683351	0.822425	0.709682	0.542406	0.908378	0.680868	0.940323	0.744701	0.971149	0.828404	0.28026
	0.855506	0.675413	1.35391	0.855855	0.516336	0.696691	0.285842	0.609539	0.721123	0.838344	0.784936	0.86881	1.11215	0.444715	0.91003	0.833487	1.18972	0.736957	0.909382	0.690417	0.332799
	0.669432	0.896033	1.11342	1.15696	0.939811	0.21202	0.449143	1.02281	0.489765	0.875459	0.839765	0.789387	0.507172	0.385219	0.982932	0.849895	1.07188	0.532326	1.12875	0.734194	0.362934
	1.04508	0.615392	1.04853	0.76246	1.14815	0.214591	0.309246	1.04039	0.936224	0.986009	0.657852	0.882223	0.400189	0.388706	1.01147	0.668898	0.477942	0.599325	-0.0351415	0.539575	0.283464
	0.747805	0.868678	0.973152	0.356363	0.916971	0.597494	0.480888	1.16313	0.621792	0.810131	0.753676	1.02741	0.482111	0.347626	0.881178	0.799041	0.776797	0.689123	1.13495	0.488362	0.251615
	0.898893	0.861546	0.262587	1.00824	1.01124	0.802225	0.345116	0.676142	0.844197	0.551458	0.872543	0.967439	0.618903	0.565851	1.04975	0.69842	0.87369	0.77751	1.13841	0.733319	0.251187
	0.623289	0.859908	1.18281	1.1356	1.07962	1.21435	0.643335	1.12094	0.320521	1.22799	0.624995	1.00439	0.672778	0.258519	1.10455	0.647822	0.896209	0.712138	1.03554	0.683552	0.391405
	0.734242	0.607232	0.728535	0.480884	0.944486	0.630802	0.245366	1.16232	0.744009	1.05035	0.634416	0.467167	0.788036	0.3753	1.22647	0.454364	1.03171	0.898974	0.472548	0.736583	0.218766
	0.97975	0.795124	1.02484	0.980038	0.345373	0.79171	0.403644	0.719784	0.806326	1.21311	0.936284	0.955241	0.704816	0.268616	0.874146	0.501485	0.956502	0.883989	1.09199	0.829851	0.205646
	1.34441	0.616591	0.782818	0.877409	1.1795	0.704304	0.296833	1.07259	0.776185	1.13125	0.87159	0.817386	0.411063	0.380386	1.04208	0.701422	0.593749	0.785393	1.15057	0.955201	0.416914
	1.01235	0.694258	0.59696	1.30087	1.04823	0.882083	0.443226	0.87032	0.746455	1.13927	0.814456	1.03698	0.389665	0.283131	0.91376	0.728595	0.804093	0.955522	0.997168	0.687293	0.207593
	0.303563	0.72861	0.573274	0.383067	0.998765	0.446185	0.426369	0.585666	0.271503	0.847978	0.670772	0.722472	0.63555	0.371897	1.09509	0.510799	0.995606	0.808414	1.19448	0.782585	0.330491
	0.912276	0.331963	0.962486	1.19297	1.12826	0.539293	0.437963	0.914024	0.508808	1.15522	0.694548	1.03746	0.651821	0.29157	1.12258	0.615154	0.978816	0.603015	1.0301	0.155526	0.313059
	1.36945	1.06864	1.06128	0.589963	1.10722	0.70576	0.42384	1.11742	0.67881	0.837378	0.888228	1.1142	0.453218	0.498055	0.737765	0.454712	1.00181	0.563008	0.978947	0.644112	0.257427
	0.908961	0.881468	0.211424	1.47357	0.890044	0.48186	0.414369	1.05212	0.766051	0.827594	0.845875	1.15912	0.355814	0.391262	1.05539	0.487553	0.742988	0.636733	1.01938	0.596024	0.199097
	0.201539	0.254229	1.2267	0.61444	1.25545	0.503521	0.505102	1.18904	0.875972	1.00588	0.856456	1.09334	0.532293	0.32948	1.33883	0.495092	1.21387	0.973191	1.22977	0.685492	0.235935
	1.05751	0.814391	0.909454	0.864045	1.19786	0.65556	0.449946	0.745577	0.758777	1.05836	0.773063	0.619228	0.550474	0.392956	1.22416	0.809772	1.03387	0.68855	0.609128	0.722603	0.241494
	0.974929	1.28366	1.09952	0.860493	0.77845	0.530276	0.416613	1.25049	0.829555	0.771799	0.675294	1.31139	0.537439	0.267019	1.09536	0.812358	1.05348	0.853043	0.600317	0.472335	0.0917864
	0.88848	0.594873	1.158	0.906971	1.24708	0.651008	0.529152	0.83582	0.67414	0.793971	0.884977	0.810526	0.588733	0.432169	1.03017	0.905601	1.09759	0.755529	0.998445	0.442664	0.313241
	1.15072	1.0499	1.0372	1.19302	0.902926	0.496465	0.346446	0.946958	0.849788	0.558608	0.723433	0.897644	0.756223	0.498698	0.842748	0.946914	1.09799	0.995929	0.989221	0.629666	0.227259
	0.544362	0.430294	0.97934	0.837367	1.39671	0.514672	0.451369	1.45474	0.69054	0.857785	0.802186	1.4075	0.786879	0.310829	0.151897	0.723791	1.19039	0.864307	1.17352	0.814951	0.274336
	1.19842	0.709207	0.828163	0.439662	1.15379	0.144613	0.399702	1.03198	0.356832	1.18855	0.740073	1.15398	0.675166	0.314968	1.09567	0.747702	0.91853	0.751861	0.738283	0.625534	0.137033
	0.803357	0.106923	0.514205	0.826574	1.20995	0.581842	0.377376	1.29717	0.562442	1.0459	0.844322	0.77451	0.65225	0.482117	0.692859	1.01857	0.900659	0.994337	0.843503	0.520867	0.337889
	1.00676	0.692106	0.737561	1.11663	0.980357	0.581383	0.472522	1.14386	0.841093	0.840294	0.925464	0.678658	0.649245	0.371508	0.652773	0.785997	0.50816	0.887889	0.741739	0.48856	0.203376
	1.14603	0.580199	0.961051	0.501255	1.34247	0.33727	0.380058	0.722856	0.613247	0.468908	1.01074	1.0214	0.571868	0.504573	0.893805	0.863669	0.790372	0.910061	0.7568	0.663445	0.26062
	0.952668	0.711459	0.279577	0.802154	1.00554	0.631714	0.667594	0.735668	1.00488	1.14825	0.741683	0.806382	0.859486	0.209256	1.04616	0.738111	0.899338	0.756146	0.139887	0.556035	0.288633
	1.00985	0.648545	0.754319	0.817446	0.975841	0.521505	0.445473	1.24328	0.59184	0.914913	1.01438	1.12136	0.846138	0.453716	1.18999	0.555961	0.644137	1.0634	1.09544	0.797974	0.0617167
	1.25508	1.02986	1.13484	0.760495	0.797664	0.632652	0.925976	0.917077	0.669368	0.725745	0.877237	0.935841	0.610209	0.442825	0.964787	0.562979	0.726606	1.09062	0.968794	0.793797	0.246085
	1.18268	0.169742	0.644253	1.11029	0.234397	0.660038	0.332441	0.969271	0.870102	1.01713	0.704701	1.00383	0.738684	0.227672	0.968951	0.399537	1.04279	0.786916	0.908867	0.616693	0.316514
	1.29597	0.698244	1.03912	0.231761	0.912898	0.622866	0.503781	0.479363	0.561422	0.638188	0.798602	0.754842	0.663996	0.240879	1.20078	0.589387	0.755079	1.04649	1.04981	0.512345	0.23794
	1.12588	0.724094	1.0582	0.587678	0.693524	0.768238	0.574535	1.1631	0.519633	0.357417	0.72327	0.73157	0.783019	0.403001	0.609489	0.0921085	0.583833	0.647658	0.920773	0.97133	0.318652
	0.982483	1.09842	0.64938	0.786546	0.67366	0.549818	0.443254	0.947187	0.67422	0.691545	0.140941	1.35132	0.807246	0.312036	0.771141	0.524295	0.91288	0.838111	0.997549	0.534147	0.213386
	1.15176	0.282892	1.02651	1.08587	0.289044	0.779577	0.469589	1.12805	0.54031	0.586286	0.660357	1.25727	0.933238	0.359128	1.22581	0.431384	0.965698	1.08869	1.47314	0.556022	0.246346
	1.0606	0.851058	0.983094	0.89879	1.02651	0.641474	0.765435	0.65044	0.493661	0.492214	0.906695	1.18277	0.923841	0.415797	1.09213	0.524172	1.05789	0.810798	1.20688	0.851199	0.32451
	1.03164	0.945033	0.86479	0.884759	1.31121	0.1671	0.895481	0.90691	0.3909	0.879734	0.845797	1.30623	0.821393	0.323802	0.743311	0.953484	0.986825	0.798789	1.05672	0.315774	0.164567
	1.42492	0.574549	0.764654	0.839639	0.573042	0.59949	0.42596	1.068	0.66598	0.361493	0.718411	1.06163	1.06654	0.471562	1.07321	0.712438	0.76428	0.808942	0.469467	0.944185	0.260363
	0.473906	0.861479	1.17556	0.966481	1.19674	0.671392	0.706524	0.886612	0.46091	0.768038	0.749696	1.25223	0.513309	0.434583	0.710299	0.798961	0.90585	0.839211	1.33867	0.892314	0.187827
	1.01359	0.629565	0.946453	0.937488	0.956892	0.746924	0.421444	1.08782	0.389529	1.04765	0.751754	0.547119	0.650066	0.300778	0.983221	0.749908	0.919656	0.772347	0.724544	0.497732	0.394997
	1.00468	0.80478	0.624938	0.834649	0.758148	0.569361	0.489049	1.0465	0.42705	0.709626	0.684155	1.05804	1.24822	0.385236	1.09466	0.959679	0.695062	1.03086	1.09366	0.687006	0.258242
	0.847693	0.942782	1.0594	0.631308	0.794894	0.760647	0.465782	0.886196	0.139993	0.220388	0.801951	1.25984	0.594218	0.422462	0.887768	0.667731	0.896124	0.814376	1.23509	0.693763	0.0854543
	0.911105	0.914106	0.750825	0.907076	0.785225	0.61548	0.559055	1.15673	0.718604	0.866534	0.822065	1.28663	0.557795	0.487906	1.19441	0.805263	0.821824	1.24946	0.877788	0.674225	0.254954
	1.05687	0.544333	1.23483	0.833002	0.790936	0.561173	0.0820717	0.915784	0.508521	1.10974	0.900387	1.07553	0.552488	0.417206	0.918767	1.02192	0.805601	0.860729	1.03134	0.823563	0.468028
	1.04586	0.839974	0.592989	0.821432	0.796142	0.790293	0.325606	0.958337	0.815421	0.949654	0.623012	1.23343	0.636248	0.330845	1.02731	0.736201	0.888155	1.04552	1.26856	0.682908	0.192936
	0.612585	0.868545	0.961293	0.875814	1.29647	0.614912	0.537785	0.725288	0.865563	0.573926	0.875768	0.71485	0.689114	0.266531	1.2133	0.885872	0.820698	0.970944	1.16258	0.526297	0.429075
	0.971388	0.761457	1.1879	0.993883	0.99008	0.817853	0.454795	1.09618	0.392679	0.640702	0.906517	0.877076	0.741368	0.271232	1.04966	0.779585	1.00869	1.17742	0.975829	0.565024	0.259974
	1.02266	0.380954	0.913105	0.820194	1.14345	0.660512	0.420774	0.696463	0.943554	0.681674	1.02823	0.831945	0.417176	0.441697	1.03578	0.926257	0.946127	1.19189	1.14819	0.55487	0.189666
	0.679118	0.131497	1.20159	0.626651	1.26715	0.828945	0.517692	0.769459	0.622905	0.927545	0.803557	0.619687	0.556075	0.332174	1.09984	0.471782	0.497366	0.770472	1.10603	0.525926	0.221269
	1.4116	0.754804	1.06051	0.841776	0.858344	0.771184	0.427749	1.13012	1.06332	0.823249	0.773139	1.10027	0.389591	0.227422	1.02117	0.601592	0.811452	0.497283	1.06856	0.539169	0.252198
	1.13493	0.610893	1.26075	0.979721	1.31372	0.816929	0.515653	1.34432	0.480221	0.54273	0.841702	1.14893	0.751225	0.29867	1.11999	0.331497	1.03113	0.72744	0.605507	0.550783	0.183579
	1.07685	0.6909	0.614249	0.996041	1.15482	0.673551	0.282919	1.142	0.477814	0.655691	0.963629	1.20722	0.122776	0.361591	0.730314	0.915253	0.638619	0.970815	1.05467	0.796849	0.388982
	1.03934	0.898524	0.933095	0.90082	0.928365	0.608463	0.566998	0.536993	0.357347	1.07531	0.57152	0.850291	0.731054	0.364429	0.933691	0.650542	0.973019	1.10502	0.497573	0.715814	0.113879
	1.09176	0.707976	1.41602	0.111193	1.5706	0.788486	0.314774	1.18039	1.06937	1.05445	0.838459	1.25738	0.721371	0.23797	1.14132	0.860164	1.08174	1.18265	1.19608	0.697975	0.279604
	1.00774	1.06815	0.968213	0.446524	0.988632	0.579735	0.419248	1.0832	1.00381	1.16767	0.649379	1.0108	0.613169	0.339034	1.06755	0.514307	0.700139	0.9804	1.20749	0.646256	0.281399
	1.04812	0.8893	0.578385	0.550604	0.310119	0.670399	0.313849	1.07626	0.543949	0.641634	0.919795	1.0163	0.814051	0.303155	1.13441	0.752059	0.838315	1.13552	0.941222	0.669458	0.189681
	1.11728	0.869954	1.29122	0.752899	1.02063	0.657095	0.472379	1.3183	0.804022	0.834549	0.733127	0.992503	0.615265	0.443297	1.203	0.822437	0.948229	1.03539	1.31827	0.65153	0.243236
	1.33716	0.550261	0.95659	1.12588	1.08233	0.943251	0.542414	0.964285	0.522579	0.114637	0.935197	0.86092	0.491057	0.281068	0.799887	0.510148	0.78982	1.12846	1.37679	0.527778	0.375673
	1.10021	0.763703	1.06832	0.479733	1.10206	0.781588	0.345845	0.981988	0.622659	0.868533	0.793444	1.17722	0.404201	0.336525	0.845505	0.311748	0.864973	0.84103	0.781666	0.422329	0.389796
	1.10227	0.607293	1.1027	0.475518	0.809524	0.641183	0.38625	0.989933	0.305947	1.00608	0.034378	0.363432	0.593574	0.243709	1.05078	0.576246	0.862809	0.871152	1.23282	0.703106	0.249634
	0.929555	0.694893	1.15259	0.964011	1.01189	0.676857	0.387645	0.391248	0.539957	0.846233	0.826267	0.8222	0.85848	0.182901	1.33777	0.84249	0.750819	1.18892	1.06428	0.149818	0.310486
	1.0353	0.683599	1.53523	1.09745	0.791046	0.934543	0.464174	0.937607	1.02041	0.820666	0.302376	0.795588	0.764129	0.32808	0.0593103	0.545857	0.806932	1.19278	1.11922	0.542012	0.437349
	1.22927	0.469612	0.303571	0.784809	1.04866	0.853905	0.393304	1.29338	0.449262	0.715531	1.10069	1.17286	0.449802	0.259013	0.601355	0.699519	1.0446	1.27811	0.743468	0.429901	0.390017
	0.96175	0.790545	0.916573	1.02251	0.950528	0.689017	0.258794	0.939637	0.521401	0.892028	0.740963	0.783277	0.452326	0.312076	0.880828	0.448336	1.07333	1.32913	1.23301	0.820658	0.376375
	0.975264	0.600444	0.988577	0.5688	1.36775	0.539857	0.314988	0.746811	0.549412	0.233501	0.919615	0.98823	0.845223	0.357347	1.25635	0.627489	0.806124	0.912384	1.25563	0.496644	0.27352
	1.22134	1.21368	1.13503	0.553374	1.05691	0.654118	0.377638	0.937544	0.958551	1.07903	1.00753	0.198579	0.467032	0.244097	1.0262	0.765204	0.762342	1.21738	0.842664	0.900056	0.380514
	0.262151	0.917596	0.805578	0.853798	1.08514	0.947113	0.240349	1.24962	0.801192	0.839175	0.945807	0.770913	0.830042	0.33797	1.0271	0.561803	0.885722	0.593335	0.181257	0.752487	0.398072
	1.07403	0.682702	0.880641	0.671746	1.40089	0.659655	0.389675	1.31175	0.430933	1.09447	0.906621	1.13432	0.623976	0.26146	1.23628	0.853011	0.737925	0.937589	1.28746	0.765864	0.387289
	1.1542	0.772226	0.505838	1.00841	1.2082	0.666047	0.239022	0.737559	0.426689	0.951564	0.8971	1.48017	0.512822	0.305554	0.957087	0.781244	0.42435	1.01427	0.780533	0.556069	0.364916
	1.05421	0.0781444	1.02583	1.10438	0.44261	0.437343	0.145034	0.888683	0.939035	0.88776	0.862757	1.00594	0.662994	0.210192	0.978666	0.630939	1.10892	0.918815	1.35306	0.779045	0.164666
	1.04643	0.756666	0.718634	0.901898	1.21196	0.583713	0.396948	0.658808	0.524554	0.874364	0.549466	0.989714	0.789512	0.383939	1.17219	0.803938	0.658298	1.30177	0.461194	0.406849	0.214198
	0.734014	1.06648	0.827839	1.11415	0.95564	0.839182	0.291256	1.01884	0.975706	0.828631	0.671346	0.79995	1.00447	0.262333	1.06674	0.710371	0.869855	0.953403	0.780507	0.572796	0.418399
	1.06311	1.11812	0.861319	0.809245	0.972607	0.302891	0.237458	0.916065	0.913448	0.695177	0.72107	1.04589	0.955859	0.413686	0.917862	0.846556	1.02554	0.797306	1.38641	0.691339	0.338333
	1.13776	0.773971	0.895121	0.611071	0.865941	0.819603	0.297687	1.22549	1.1578	0.963015	0.597442	0.747696	0.526184	0.288954	1.27254	0.660827	0.865573	0.58274	0.595757	0.472305	0.114467
	1.15119	0.488317	0.884331	0.921205	1.16114	0.438229	0.347805	0.629004	0.68702	0.956277	0.946827	1.13959	0.790468	0.310103	1.12269	0.715659	0.973323	1.06486	1.10065	0.275843	0.130654
	1.15904	0.836298	1.04947	0.754227	1.05726	0.45385	0.284941	1.18087	0.0710627	0.869788	1.15344	1.04704	1.03166	0.267215	0.763414	0.301639	0.740876	0.761999	1.11605	0.466744	0.220405
	0.935306	0.40947	0.877205	0.712494	1.27096	0.655164	0.386498	0.958079	0.807418	0.74219	0.668302	0.962468	0.386076	0.346951	0.943267	0.610889	1.04481	0.684161	1.05287	0.391298	0.217305
	0.61328	0.605471	1.02837	0.687046	0.801385	0.647313	0.35476	1.03318	0.35668	0.773543	0.903916	1.25417	0.933308	0.0975746	1.0363	0.564503	0.74752	0.960591	1.00521	0.562865	0.199597
	1.03667	0.809176	0.860669	0.652413	0.7688	0.654646	0.0505125	0.974245	0.873347	0.73197	0.332379	1.17552	0.938612	0.421861	0.789644	0.631731	1.03429	1.07509	0.717888	0.649999	0.174394
	0.996859	0.646403	1.19506	0.743423	1.18397	0.897582	0.303747	1.10527	0.20297	1.02608	0.878954	0.928357	0.401619	0.347643	0.802428	0.758037	0.666129	0.701858	1.2802	0.585857	0.215529
	0.672472	1.17446	1.00485	0.801476	1.22528	0.415433	0.444399	0.78753	0.59034	0.930899	0.92077	0.823035	0.396184	0.262368	0.939481	0.621436	1.02236	0.810406	1.05559	0.442305	0.193222
	0.938208	0.249272	0.777452	0.354867	1.10854	0.672453	0.295895	0.637878	0.750806	1.10695	1.04418	0.885819	0.456604	0.323056	0.586587	0.833301	0.911314	0.648503	1.25586	0.414409	0.146734
	1.37759	0.592878	1.38607	0.895568	0.553478	0.765111	0.491921	1.05165	0.230268	1.04056	0.884495	1.10713	0.619727	0.279243	0.935188	0.733351	0.189077	1.0846	0.822476	0.774271	0.0999917
	1.09246	0.486074	1.11759	1.15172	1.16315	0.366155	0.354418	0.689675	0.578716	0.857077	0.87313	0.166602	0.56848	0.317235	0.816763	0.754919	0.967264	0.815472	1.36188	0.467552	0.150325
	1.17902	0.761868	1.04578	0.835935	1.16275	0.579444	0.467012	0.240856	0.589876	1.05713	0.901956	1.12254	0.857561	0.342338	0.798307	0.551714	0.734532	0.961429	1.07471	0.769079	0.15396
	0.942058	0.989062	0.839022	0.648178	1.0307	1.05231	0.5582	0.836983	0.715921	0.869523	0.823996	1.12241	0.354012	0.355822	0.753279	0.620516	0.819193	0.648162	1.08852	0.823452	0.228071
	0.716699	0.569067	1.00121	0.863869	0.537427	0.597568	0.215116	0.73197	0.100347	0.938721	0.567763	1.19808	0.660035	0.281296	0.717785	0.594325	0.831042	0.87336	1.14049	0.520575	0.111008
	1.21688	0.790798	0.791271	0.962437	0.640309	0.649134	0.356354	0.977678	0.62338	0.950583	1.16186	0.778949	0.82604	0.33147	0.81463	0.672751	1.07318	1.05286	1.17989	0.635377	0.108295
	1.14958	0.797037	0.551122	0.80898	1.06681	0.581633	0.389097	0.746912	0.746247	0.643775	0.96797	0.623778	0.34293	0.400987	0.846041	0.670173	0.847542	0.868856	0.900113	0.660874	0.0269645
	1.22431	0.635348	0.909743	0.517579	0.966185	0.673667	0.387042	0.737529	0.826344	0.844026	0.848574	1.04952	0.514315	0.296423	1.26588	0.707389	1.12844	0.5313	0.685317	0.3443	0.131734
	1.26129	1.2187	1.29906	0.651275	1.17925	0.496107	0.319842	0.265215	0.811077	0.826465	0.0842346	1.17894	0.484942	0.259561	0.940708	0.569886	0.820053	0.841706	0.779797	0.909669	0.155568
	1.32606	0.511133	1.25779	0.859598	0.972624	0.904104	0.482826	1.08789	0.68518	1.1145	0.124697	0.974961	0.628385	0.303723	0.699849	0.503069	0.639301	1.04348	0.930003	0.375266	0.197486
	1.44991	0.700956	1.18452	0.832766	1.04418	0.513795	0.407337	1.00607	0.713476	0.861444	0.818728	1.24707	0.742342	0.286941	0.990963	0.840372	1.12698	0.273352	1.10567	0.569504	0.193531
	0.231426	0.983306	0.967699	0.96819	1.29997	0.678017	0.442131	1.24205	0.976427	0.667505	0.815819	0.910815	0.417264	0.283299	0.906756	0.0929663	0.635921	0.724722	1.30267	0.790121	0.167906
	0.60383	1.02644	0.876454	0.669701	0.183212	0.534394	0.538904	1.03025	0.587819	1.03747	0.937569	1.31125	0.500407	0.261195	0.9354	0.594937	0.769477	0.745512	1.05458	0.424352	0.167047
	0.923783	0.858684	1.15336	0.628406	1.23138	0.388104	0.350125	0.811083	0.880776	0.438744	0.669841	0.99167	0.517207	0.340023	0.624594	0.65834	1.06796	0.805179	0.896519	0.287302	0.204984
	1.10295	0.817931	1.12348	1.00204	0.648319	0.652591	0.368287	1.1468	0.812623	1.13944	0.806385	0.890588	0.232611	0.353887	0.538465	0.274472	0.83517	0.693098	1.05832	0.60498	0.155027
	0.60129	0.828976	0.939318	0.791732	0.90338	0.552531	0.523598	1.0861	0.660251	0.668627	0.643443	0.93728	0.244188	0.357973	0.967568	0.632571	0.640101	0.742886	0.380061	0.312652	0.253406
	1.16941	0.750563	0.698693	0.460957	1.11501	0.676407	0.438906	1.08414	0.75679	0.376713	0.929871	1.24245	0.565901	0.336979	0.865724	0.569306	0.631789	0.732595	0.81393	0.438235	0.274611
	1.11077	1.20632	0.57362	0.698518	0.865681	0.761416	0.405867	1.10112	0.000113718	0.739725	0.92804	0.764339	0.590968	0.348691	1.03293	0.828133	0.757199	0.73301	1.07681	0.281875	0.223024
	1.18579	0.625232	1.20895	0.704237	1.13002	0.748799	0.401588	0.896531	0.7819	0.547696	0.703743	0.332349	0.497004	0.506464	0.746235	0.663949	1.03557	0.939024	0.631687	0.589398	0.119376
	1.02788	0.717478	0.91637	0.522755	0.877114	0.561336	0.419589	1.17645	0.619063	1.00001	1.0424	0.714995	0.994965	0.477944	0.860429	0.530495	0.65651	1.00126	1.23716	0.527704	0.112726
	0.805252	0.772994	1.39977	0.800798	0.799794	0.712557	0.267966	1.04291	0.434126	0.461204	0.733311	1.43647	0.866787	0.37836	1.05467	0.810191	0.766874	1.03339	1.35809	0.830057	0.301456
	1.18642	0.819151	1.01169	0.881429	0.595906	0.658811	0.383073	1.26701	0.648384	0.730937	0.367199	1.38857	0.319512	0.116794	0.524806	0.99255	0.941103	0.118685	1.03539	0.430492	0.119449
	0.501941	0.364339	1.45322	0.771028	0.712044	0.488782	0.419535	0.919744	0.354078	0.840497	0.968036	1.00742	0.597339	0.23686	0.761099	0.590404	0.667414	0.642334	1.04703	0.446235	0.153503
	0.885585	0.709005	1.35224	1.13665	0.886231	0.388139	0.453704	1.2081	0.0585309	0.809519	1.03129	0.381519	0.725969	0.236726	0.939376	0.374967	1.33916	0.519931	1.11295	0.520733	0.10803
	0.964157	0.690448	1.13451	0.923876	1.13541	0.726704	0.466521	0.831803	0.666931	0.876069	0.650234	0.898688	0.722858	0.297667	1.00893	0.592002	0.953012	0.842727	1.51237	0.263325	0.204774
	1.13261	1.16397	1.04617	0.658874	1.28565	1.04236	0.348978	0.914301	0.743667	1.21059	0.571752	0.508884	0.425727	0.0477627	0.775151	0.49348	0.810221	0.451666	1.53491	0.734458	0.162067
	1.27256	0.831825	0.623938	1.02344	1.15777	0.628393	0.481853	0.746212	0.723603	0.908629	0.98726	1.43575	0.717962	0.20047	0.969776	0.446023	1.06392	0.363895	1.07804	0.57222	0.280269
	0.985121	0.74415	1.08754	0.771904	0.98261	0.657667	0.574198	0.908852	0.282813	0.951037	1.2885	1.22759	0.725491	2.70709e-07	0.841127	0.514548	0.523916	0.907085	0.953514	0.363403	0.136724
	1.10695	1.08867	1.03056	0.597373	0.511171	0.390039	0.537482	0.826448	0.669	0.996615	1.11262	0.823519	0.448356	0.306609	0.827554	0.589358	1.01448	0.42678	0.8183	0.668771	0.151146
	1.19016	0.940548	1.47436	0.877136	0.556451	0.715707	0.660031	0.991582	0.66293	0.184897	0.81332	1.21073	0.325757	0.481583	1.13441	0.722726	0.908931	0.827915	0.501761	0.625763	0.1365
	0.767416	0.804345	0.910195	1.10742	0.914351	0.617868	0.332327	0.938529	0.747393	0.703964	0.807312	0.720868	0.578427	0.23906	0.894284	0.857839	0.996989	0.864038	0.456484	0.438113	0.179215
	0.691664	0.840208	1.14145	1.08612	1.19825	0.762405	0.347701	0.876642	0.797098	1.17737	0.747279	0.901139	0.840949	0.126886	0.871091	0.647873	0.871948	0.683148	0.566076	0.110076	0.233681
	1.07401	0.997009	0.610998	0.944631	0.55862	0.80021	0.468546	0.958323	0.464454	0.613992	1.33762	1.43961	0.596994	0.239445	0.736925	0.903897	0.589573	0.679524	1.23405	0.489041	0.266502
	1.10179	0.763081	0.695877	1.02544	0.938505	0.960031	0.422363	0.301434	0.857773	0.889418	1.04584	0.514376	0.797801	0.455296	1.4044	0.855386	0.761195	0.731224	1.11331	0.344201	0.192075
	0.961266	0.790658	0.53363	0.804925	0.862117	0.461798	0.603917	0.801002	0.11598	0.848567	1.09784	1.58811	0.601879	0.440911	0.980356	0.582315	0.869078	0.435926	1.43009	0.720663	0.201598
	1.18947	0.859328	0.447327	0.978774	0.521455	0.342024	0.395361	0.897359	0.829364	0.954603	1.02771	0.131008	0.42952	0.387645	1.16716	0.650605	1.02281	0.548631	1.12918	0.617371	0.269143
	1.21179	0.823956	0.673396	0.756225	1.2989	0.392772	0.248679	0.813285	0.608985	0.956087	0.627612	1.29827	0.765412	0.223655	0.915063	0.744317	1.04313	0.289481	1.18639	0.519628	0.155688
	1.10895	0.552737	0.995416	0.883912	1.28587	0.700144	0.389311	0.233487	0.784164	0.795093	1.02774	0.122697	0.434232	0.308824	0.983492	0.590841	0.917739	0.503423	1.12183	0.456434	0.2099
	1.05283	0.910913	0.808057	0.60484	0.914711	0.65851	0.49127	0.953545	0.728235	0.878964	1.10695	1.35184	0.336985	0.325583	1.2408	0.68629	0.690543	1.06978	0.756645	0.512861	0.21654
	1.05533	0.647761	0.861477	1.06315	0.958428	0.4623	0.410599	0.78443	0.807692	0.899569	1.33196	0.814087	0.689937	0.397592	1.2273	0.690621	0.599534	0.561669	0.621718	0.572904	0.13897
	1.04964	0.851699	1.09987	1.03513	0.555296	0.664426	0.565558	1.45578	0.685641	0.786577	0.940708	1.11092	0.895106	0.317651	0.913041	0.668939	0.953097	0.127323	0.213572	0.628141	0.242856
	0.744266	0.465467	1.00759	1.18099	0.0661742	0.831814	0.702904	1.01757	0.845748	0.833543	0.754415	1.40908	0.514332	0.331162	0.951578	0.870624	1.08607	0.639965	1.21094	0.445602	0.179179
	1.38762	0.855492	0.940562	0.791615	1.17166	0.720359	0.559206	0.902534	0.840813	0.837525	1.04613	0.449297	0.526317	0.354741	1.02392	0.710452	1.18746	0.771023	1.06085	0.213623	0.130552
	0.760748	0.853781	1.08941	1.1037	0.429897	0.92079	0.512247	0.891081	0.858229	0.731685	1.23431	0.869294	0.8813	0.370981	0.85925	0.77352	0.663508	0.737733	1.18037	0.62794	0.122658
	0.730944	0.587211	0.49439	1.13479	0.608447	0.411996	0.510493	0.834925	0.280923	0.859005	0.700911	1.07083	0.760737	0.33847	1.28805	0.775696	0.867577	0.354411	1.22545	0.343257	0.13318
	1.21129	0.894084	1.24257	0.733641	1.17191	0.614576	0.435377	0.634654	0.76317	0.950415	1.31684	1.03302	0.716039	0.359277	0.780382	0.736479	0.977677	1.07632	1.33832	0.337793	0.198072
	0.989773	0.864022	0.82176	0.85939	0.773114	0.172506	0.469206	0.745982	0.847473	1.00377	1.14054	1.09407	0.399485	0.394487	1.02007	0.641011	0.840876	1.04744	0.83914	0.62516	0.154923
	1.00894	1.03949	1.05716	0.531014	0.815923	0.447013	0.512913	1.00677	0.761318	0.9118	0.601458	0.734059	0.835889	0.342565	0.787537	0.367303	0.487132	0.590272	1.22471	0.583531	0.0498667
	1.04376	1.03812	0.851631	1.09131	0.611834	0.989518	0.414548	1.01012	0.684818	0.955167	0.787504	0.410198	0.740716	0.355983	1.19414	0.485551	0.955117	0.801467	0.889	0.498179	0.204003
	1.03483	0.85329	1.03802	0.939049	1.08387	0.438919	0.341117	0.712693	0.671541	0.863681	1.17166	1.16855	0.400135	0.296578	1.08032	0.618776	0.821236	1.02707	1.2211	0.492177	0.260817
	0.981782	0.686196	0.751427	0.620197	1.34555	0.322124	0.414133	0.533301	1.08996	0.866939	0.565578	0.557071	0.727395	0.307385	1.07258	0.78713	1.20888	0.534606	0.865182	0.367682	0.211665
	1.30544	1.09233	1.11424	1.14536	1.22687	1.0601	0.594224	1.10591	0.737452	0.871582	0.953628	1.08989	0.934954	0.382441	0.985652	0.647222	0.927515	1.10099	0.896383	0.726226	0.188361
	1.15421	0.558927	0.874624	0.984807	0.66702	0.538149	0.292762	0.835259	0.643045	0.84633	0.569814	1.09359	0.690601	0.376985	0.967748	0.528571	1.39259	0.764545	0.997017	0.791516	0.242193
	0.921562	0.834433	0.929573	0.907131	1.03284	0.791142	0.306392	0.912686	0.661122	0.244339	1.13018	1.30224	0.735097	0.322072	1.06593	0.748557	1.01276	0.968879	1.10656	0.702192	0.318828
	0.827146	1.03526	1.02799	1.06592	0.963187	0.620027	0.343681	0.900201	0.37027	0.947663	0.522836	0.17757	0.760449	0.315485	1.14522	0.625022	1.10263	0.776945	1.32064	0.379578	0.277447
	0.99284	1.06074	1.05368	0.558893	0.835541	0.956875	0.337123	0.975931	0.450085	0.940063	0.953995	1.20153	0.685445	0.335069	0.846199	0.652612	1.24963	1.25365	0.908105	0.635416	0.156193
	1.09325	0.783571	0.720115	1.11323	0.934175	0.89056	0.341951	0.929276	0.664627	0.866096	0.468806	1.32718	0.603063	0.113345	1.01442	0.87409	0.848423	1.09054	1.35395	0.977456	0.245502
	0.486001	0.963109	0.852699	0.983091	1.1513	0.874103	0.209065	1.01829	0.961891	0.847109	1.07219	1.25592	0.592233	0.318375	1.17271	0.807506	0.921574	0.768322	1.47667	0.508635	0.316199
	0.710288	0.928353	1.1184	1.12596	0.785366	0.136842	0.264978	0.635476	0.9212	0.91066	0.951411	1.15926	0.849973	0.307542	0.806128	0.869747	0.926771	0.852879	0.900693	0.555437	0.264465
	0.596003	0.791797	0.628062	0.938281	1.18611	0.762444	0.430458	0.944238	0.708193	1.01522	0.690966	1.21087	0.861129	0.241388	0.959939	0.826525	1.0268	1.16332	1.35819	0.650036	0.206362
	1.03197	0.853046	0.826134	0.69321	1.16627	0.60979	0.371916	0.813371	0.77386	0.827872	0.492363	0.292469	0.267793	0.146594	0.947164	0.667159	0.535392	0.785093	0.299794	0.697595	0.243737
	0.780128	0.717763	0.700869	0.883365	0.735989	0.848682	0.493437	0.731633	0.869214	0.956654	0.493979	1.15357	0.626971	0.368018	0.916826	0.510489	0.585304	0.709486	1.19616	0.711289	0.234207
	1.22103	0.844596	0.918603	0.733913	0.958206	0.646057	0.450483	0.615941	0.738446	0.745328	0.620948	1.02298	0.807691	0.212141	0.634417	0.540006	0.774452	0.722933	0.593673	0.773021	0.118275
	0.628085	1.07079	0.416401	1.03243	1.05875	0.526239	0.355667	0.599232	0.635487	0.899586	0.774194	1.08055	0.58148	0.364033	1.0243	0.532284	0.862774	0.650502	1.31842	0.471203	0.214649
	1.12846	0.457985	0.863813	0.880592	0.997567	0.857878	0.303352	1.05465	0.419692	0.704697	0.452879	1.30749	0.511311	0.262266	0.855383	0.920755	1.05169	0.927558	0.847418	0.850512	0.250682
	0.972058	0.728563	0.905713	0.789663	1.08346	0.547646	0.52342	0.734605	0.91748	0.936156	1.11088	0.783881	0.737402	0.214654	0.9632	0.543833	0.798785	0.793948	1.32462	0.613663	0.201902
	0.973901	0.960724	0.957034	0.657287	1.13602	0.889842	1.98952e-06	0.910669	0.510078	0.835101	0.618413	0.401389	0.741167	0.24594	1.07484	0.662025	0.754047	0.692627	0.973073	0.521284	0.172331
	0.870909	0.823171	0.599014	0.457784	0.276417	0.564193	0.335505	1.11235	0.453724	0.671151	1.03095	1.34421	0.346192	0.441808	1.08786	0.74093	0.528297	0.525863	1.16469	0.200487	0.185256
	0.768093	0.515791	0.590287	0.901258	1.07805	0.649832	0.32386	0.712015	0.993713	0.692154	1.03565	0.649797	0.667919	0.416643	0.914563	0.921402	0.928287	0.388989	0.855664	0.540297	0.238949
	0.591282	1.23481	0.865727	1.09186	1.11317	0.440392	0.434407	0.898576	0.781178	0.156423	0.616155	1.43856	0.676566	0.343456	1.02271	0.811028	1.21392	0.900281	1.08385	0.923433	0.165848
	0.794501	0.424297	0.729689	1.09245	1.03733	0.887206	0.430812	0.823224	0.191209	0.776244	0.960787	1.29578	0.515724	0.254374	0.955339	0.616821	1.06646	0.931565	0.639602	0.722445	0.247714
	0.991482	0.586615	0.653022	0.850188	0.672516	0.73701	0.485413	1.03246	0.50715	0.734228	0.521125	1.14036	0.570256	0.246678	0.116631	0.740777	0.920666	1.12014	0.432951	0.481792	0.14549
	0.973982	0.45425	0.87922	1.07925	0.86512	0.550041	0.413037	0.757271	0.744485	0.512388	0.922469	1.08067	0.475184	0.33373	0.919989	0.544148	0.735595	0.882636	1.28868	0.682251	0.17047
	1.0536	0.417086	0.588129	1.29475	1.11874	0.492971	0.682066	1.00056	0.777061	0.857196	1.05392	0.753113	0.690584	0.281912	0.67432	0.858677	0.722227	0.794875	0.868306	0.822742	0.170428
	0.913476	0.693161	1.11613	0.915371	1.02869	0.914146	0.420934	1.07515	0.998839	0.670435	0.952815	0.971553	0.426006	0.343298	1.21604	0.667211	1.08115	0.733994	0.83046	0.514382	0.083413
	0.899657	0.585472	0.626823	0.866761	0.868646	0.742161	0.514187	1.04942	1.15514	0.779544	0.701238	1.28233	0.567981	0.410494	0.947126	0.674941	1.29809	0.990668	1.02263	0.826902	0.226003
	0.855205	0.727517	1.0873	0.919765	1.09888	0.712999	0.512827	1.14913	0.659491	0.586778	0.625809	0.160611	0.641624	0.218578	1.28636	0.954893	0.881132	0.920633	0.938868	0.539783	0.16094
	0.609801	0.282141	0.964024	0.771602	1.21806	0.753311	0.304953	1.11208	0.488461	0.840868	0.500657	1.04301	0.735821	0.0592935	0.290273	0.578558	0.94941	1.18864	0.859036	0.872302	0.146828
	0.847807	0.718068	1.13334	0.96719	1.21573	0.675974	0.314169	0.939072	0.744743	0.653244	0.58066	1.18221	1.08741	0.247663	0.969749	1.02836	0.956792	0.554398	1.30257	0.364855	0.124821
	1.22233	0.512695	1.33625	0.876389	1.0509	0.425397	0.454731	0.897369	0.725665	0.739749	0.557823	0.514605	0.660185	0.126301	0.46754	1.20419	1.24999	0.503983	1.23388	0.641508	0.250707
	0.960906	0.856262	0.583617	1.25354	0.749234	0.702138	0.311547	0.699356	1.18787	0.691981	0.86762	1.14314	0.369322	0.481439	0.710296	0.674901	0.884687	0.717069	0.886611	0.55484	0.282972
	0.587346	0.916425	0.988604	0.911189	0.882752	0.719238	0.429946	1.02083	0.80198	0.52647	0.614186	0.853424	0.850713	0.269839	1.09211	0.77236	1.01999	1.15655	0.888753	0.859699	0.343198
	0.900135	1.02639	0.451542	1.04238	0.751011	0.757524	0.333058	0.768946	0.568233	0.686777	1.02269	0.28287	0.861809	0.0371102	0.504794	0.626558	1.23547	0.565749	0.847066	0.781089	0.299719
	1.02188	0.735891	1.06908	1.07894	1.02347	0.554322	0.222577	0.591248	0.537125	0.938741	1.01316	1.18204	0.449227	0.16164	0.994106	0.692196	1.4601	0.652688	1.10784	0.715363	0.048741
	1.10238	0.978403	0.927521	0.904175	0.0481345	0.350194	0.539579	0.960607	0.625833	1.01652	0.767206	1.36309	0.610395	0.0756154	0.827578	0.606726	1.0265	1.03819	1.17648	0.837708	0.312286
	1.05633	0.911166	1.03783	1.04009	1.13105	0.859356	0.324861	0.856445	0.944339	0.655794	0.956222	0.808027	0.831599	0.32738	0.383533	0.492378	1.0602	0.747737	1.11076	0.688109	0.174515
	1.32484	0.95678	1.17574	0.946612	1.10091	0.239911	0.368659	1.11949	0.646413	0.723255	0.52665	1.07581	0.636819	0.225582	0.946812	0.558943	0.975762	0.92993	0.92704	0.634937	0.260182
	1.06483	0.78137	1.19646	1.20432	0.599086	0.84948	0.421901	0.915225	0.624282	0.7991	0.416885	0.770923	0.729487	0.189836	0.559352	0.645183	1.35449	0.643916	1.09959	0.697712	0.212189
	1.19752	1.04568	0.619779	0.902469	1.08745	0.329655	0.385836	1.16597	0.588537	1.19561	0.542463	0.958053	0.822418	0.17922	0.146661	0.54375	1.03746	0.866702	0.946257	0.75641	0.161211
	0.0843159	0.88129	1.04724	1.16753	0.198944	0.618097	0.312024	1.49292	0.771673	0.829386	0.551519	1.33469	0.785223	0.223653	1.00011	0.707505	1.28808	0.49158	0.980466	0.704809	0.408228
	0.196092	0.977719	0.967302	0.804362	1.12311	0.548722	0.665114	0.435971	0.706646	0.182901	0.618815	0.584635	0.420686	0.145062	0.895567	0.596524	1.18736	0.669418	0.881014	0.575418	0.0569992
	1.33333	0.674909	0.823955	0.613938	1.07736	0.1115	0.2253	0.832282	0.607817	1.06726	0.972579	0.797498	0.71706	0.170561	1.03564	0.692301	1.1684	0.835218	1.07585	0.319509	0.295581
	0.797332	0.711177	0.813419	1.17241	1.0838	0.683502	0.246915	1.0665	0.909207	1.00012	0.41641	0.907785	0.912446	0.226033	1.03753	0.522931	1.16397	0.432863	1.1932	0.70698	0.274966
	1.1393	0.884493	1.1278	1.19809	1.14312	1.01854	0.261877	1.22513	0.805934	0.996934	0.6667	0.683412	0.606991	0.191512	1.07893	0.713411	1.13808	0.443588	0.967965	0.124987	0.178353
	1.11034	0.732945	0.716663	1.06361	0.509339	0.85409	0.355133	0.863888	0.82809	0.968116	1.03959	0.596729	0.42218	0.353395	0.130055	0.57039	0.845502	0.796736	1.13406	0.918301	0.186467
	1.04329	0.920051	0.962952	1.13837	1.59531	0.667063	0.167592	1.10988	1.16	0.822711	1.05577	1.11838	0.671735	0.3359	0.80652	0.641214	0.94322	0.586009	0.994453	0.745707	0.191983
	1.00485	0.63987	0.985849	1.14077	1.11839	0.761457	0.38301	0.832115	0.782213	0.739277	0.633638	1.03442	0.69525	0.375766	1.0399	0.643465	0.905019	0.866458	0.726716	0.608549	0.245849
	1.01584	0.821763	1.02115	1.02199	1.16733	0.58364	0.341647	1.45038	0.805878	1.05767	1.0376	0.890631	0.487692	0.40581	0.82835	0.618263	0.729652	0.862358	0.776427	0.194031	0.264213
	0.823708	0.921973	1.00597	1.21205	0.620232	0.816081	0.388252	1.16656	0.725716	0.632233	1.27983	0.783133	0.607218	0.37175	1.13743	0.337989	0.787786	0.402129	1.24267	0.811784	0.0339807
	1.13908	0.651737	0.936661	1.07116	0.769622	0.766111	0.544897	0.762643	0.802182	0.933231	0.863852	0.815442	0.834765	0.348028	1.15051	0.845827	0.810484	0.853762	1.28225	0.642678	0.209369
	1.00111	0.955779	1.07699	0.631365	1.25639	0.703443	0.500568	1.24021	0.624585	0.890637	0.35113	0.811316	0.679678	0.439156	0.952047	0.816665	1.08693	1.34813	0.910626	0.620767	0.258348
	1.04919	1.09238	0.933744	0.82728	1.46005	0.559258	0.35124	0.771948	0.761145	0.73644	1.02819	0.926798	0.737393	0.281495	1.01856	0.673935	1.04236	0.837475	1.14425	0.653872	0.254707
	0.801864	0.793672	0.654988	0.824395	1.1961	0.882266	0.404357	0.714873	0.495943	0.955677	1.00567	1.21885	0.578789	0.301035	1.15505	0.667853	0.907166	0.79047	1.28046	0.676002	0.137153
	0.854522	1.24652	1.06546	1.099	0.833938	0.876276	0.453128	0.853712	0.949858	0.910892	0.292419	1.05399	0.631099	0.265731	0.827885	0.476405	1.00935	1.28249	1.36318	0.519777	0.246302
	1.06972	1.20162	0.765268	0.853405	1.03623	0.771777	0.290341	0.815969	0.789293	0.91196	1.02477	1.02238	0.79795	0.344341	0.862965	0.649326	1.24346	0.994645	1.14581	0.968551	0.226165
	0.894098	0.457722	1.1653	0.881537	1.03567	0.58455	0.487047	1.09019	0.791154	0.755524	0.756453	1.18542	0.884231	0.388349	0.899717	0.8377	0.877503	0.87879	1.32496	0.579852	0.242348
	1.01935	0.861079	0.830881	1.013	1.31583	0.963827	0.29411	1.1297	0.892981	1.05315	0.919606	1.12446	0.345831	0.428108	0.963771	0.573166	0.85723	0.5648	0.902136	0.581466	0.188965
	0.817243	0.331396	0.800795	1.06811	1.20265	0.890665	0.327247	0.19703	0.945712	0.538239	0.981158	1.05003	0.722671	0.321232	0.909025	0.664628	1.21911	0.645869	0.686696	0.726976	0.363233
	0.977663	0.952145	0.994618	1.0395	0.244092	0.931269	0.109764	0.684054	0.863377	0.46798	0.417717	0.127003	0.199989	0.494724	0.854599	0.578972	1.18668	0.999724	1.04725	0.661715	0.271171
	1.09337	0.866342	1.45849	0.792725	1.27388	0.680863	0.338923	0.814355	0.794984	0.70956	0.448303	1.31055	0.486201	0.351858	0.758677	0.641839	0.997762	1.07363	1.04402	0.510496	0.272655
	1.07017	0.777582	1.25312	0.896642	1.07502	0.944965	0.352472	0.800678	0.524188	0.76915	0.815561	0.853666	0.505461	0.284709	0.911902	0.548208	0.914556	0.855557	0.9885	0.41088	0.153678
	0.691871	0.836622	0.56654	1.05121	0.179368	0.642805	0.388906	1.11282	0.431382	0.681362	0.849918	0.778953	0.378751	0.327128	1.09321	0.743606	0.890725	0.633398	0.485926	0.608365	0.263997
	1.18441	0.572423	0.863517	0.970577	0.744808	0.685628	0.52183	0.999658	1.01498	1.04781	0.816685	1.26102	0.835512	0.367399	0.203489	0.715034	0.778027	0.750837	1.15186	0.550336	0.229348
	0.446948	0.827273	1.30405	1.0896	0.664474	0.743338	0.536027	0.885042	0.718039	0.972864	0.698026	1.2069	0.911263	0.201207	0.73602	0.747928	0.998592	0.688222	1.47273	0.608664	0.225759
	0.47253	0.310163	1.0636	0.988889	1.01756	0.360746	0.480791	0.920675	0.784022	1.02174	0.413572	1.34222	0.535403	0.291557	0.958907	0.944772	1.03517	1.02396	1.23525	0.989682	0.259727
	0.768132	0.814659	1.22829	1.06033	1.2553	0.57085	0.536613	0.998959	0.888804	0.861306	0.321867	1.19744	0.809946	0.272524	1.03793	0.790686	0.675039	0.742298	0.379206	0.523609	0.239967
	1.03397	0.849702	0.754561	1.45927	0.630525	0.750827	0.561403	0.836523	1.05052	0.83636	0.803984	1.10433	0.602151	0.097657	1.05434	0.756636	1.11898	0.818139	1.06393	0.520275	0.323378
	0.621106	0.432536	1.04626	1.27586	1.11598	0.888067	0.345765	0.705637	0.556446	1.17756	0.853395	1.21322	0.840474	0.104738	1.16214	0.526782	0.917329	0.707634	0.994044	0.493164	0.168399
	1.09161	0.511286	0.479132	1.18189	1.06885	1.01795	0.202523	0.850821	0.761657	1.00333	0.644894	1.16546	0.494462	0.313633	0.874093	0.155856	1.04284	0.810344	1.17667	0.254759	0.409723
	0.724204	0.851395	0.652104	1.02812	0.362426	0.897932	0.613338	0.376913	1.10216	0.907598	0.681841	1.34658	0.654475	0.18175	0.942795	0.585898	1.18034	0.845597	0.927467	0.642839	0.256859
	0.808861	0.512094	0.817073	0.830534	0.747477	0.627905	0.357426	1.04102	0.715754	1.10215	0.876537	1.12689	0.798984	0.546066	1.05351	0.609565	0.828665	0.314268	1.30555	0.562498	0.22096
	0.850267	0.273649	1.01943	0.956202	1.33022	0.75482	0.413188	1.38196	0.299272	0.161688	0.539632	1.11488	0.704313	0.213056	1.01336	0.653543	1.26156	0.940852	0.897264	0.771978	0.272725
	1.05927	0.897646	1.32498	0.705766	1.057	0.514157	0.427089	0.679286	0.40145	0.770528	0.62291	0.828994	0.849736	0.356175	0.889609	0.604433	0.884853	0.88195	1.07463	0.15808	0.380587
	1.05505	0.683219	1.05763	1.32991	0.394328	0.670581	0.38594	0.854377	0.777699	0.638409	0.966146	1.13726	0.798554	0.399899	1.24943	0.542058	0.903219	0.877257	1.10167	0.250179	0.296901
	0.898155	0.834673	1.18086	0.740409	0.206639	0.12834	0.473807	0.912369	0.5764	0.733798	0.821495	1.23495	0.827207	0.503328	1.13358	0.723121	0.916641	1.17669	1.2454	0.592443	0.448064
	0.635927	0.406319	0.923333	0.767552	0.89822	0.899317	0.505087	1.14162	0.272188	0.873325	0.86442	1.08748	0.839783	0.39762	0.994053	0.490144	1.0273	0.832213	0.78854	0.270011	0.294307
	1.04891	0.534872	1.14061	0.400088	1.27325	0.374565	0.281108	1.03438	0.490017	1.02228	0.685704	0.688565	0.775217	0.177675	1.28552	0.521114	0.612613	0.862925	0.926699	0.359478	0.221647
	0.963284	0.822051	1.17505	0.475105	0.846896	0.655084	0.405618	0.595599	0.603644	0.728712	0.885643	1.11148	0.344239	0.25455	0.982252	0.424152	0.58322	1.01671	1.11608	0.55051	0.106888
	0.819437	0.91664	1.12896	0.97774	1.26961	0.836999	0.367382	0.585459	0.16412	0.735182	0.831384	1.27912	0.683536	0.434508	0.98654	0.759938	1.13413	1.02356	1.07773	0.298611	0.278957
	0.939199	0.478078	0.985876	0.771381	0.940323	0.516844	0.27218	1.05373	1.14896	0.728944	0.938214	0.872623	0.465881	0.332485	0.818017	0.963187	0.65825	0.818486	1.12219	0.472516	0.256386
	1.00803	0.721581	1.09152	1.04065	1.27995	0.740381	0.325095	1.06061	0.55858	0.72853	0.901463	0.766175	0.343546	0.392731	1.17646	0.819305	0.962571	0.888774	1.03204	0.201338	0.266373
	0.895967	0.820227	0.769301	0.561273	0.509367	0.566285	0.382518	1.07948	0.707444	0.903981	0.807099	1.08332	0.561672	0.165995	0.855363	0.457314	1.05566	0.829504	1.36235	0.39298	0.212186
	0.803569	0.589597	0.892409	0.81004	1.31877	0.538673	0.282196	0.78411	0.595082	0.899529	0.317594	0.41479	0.655944	0.359929	1.06887	0.581101	0.89339	1.07619	0.763932	0.399956	0.215069
	1.15145	0.555286	0.988796	0.605777	1.10144	0.69571	0.302737	0.952236	0.277687	0.80233	0.945595	0.855378	0.562838	0.33151	1.15952	0.824716	1.10515	0.702157	1.23407	0.340505	0.205705
	1.28551	0.637965	1.00936	0.5889	1.15017	0.595602	0.531889	1.03092	0.457184	0.637527	0.753251	1.00922	0.799278	0.452401	1.18103	0.690294	0.912067	0.700744	1.2243	0.331174	0.158826
	0.679421	0.814057	1.15011	1.18323	1.23441	0.388095	0.382276	0.931765	0.652627	0.841058	1.23547	1.14758	0.453009	0.36606	1.07929	0.83418	0.531225	0.781838	0.973575	0.333705	0.118489
	0.801634	1.04691	0.664146	0.794813	0.953088	0.59262	0.258656	1.02956	0.755367	0.977189	0.839891	1.14233	0.391128	0.274648	1.31228	0.842198	1.19533	0.747235	0.920604	0.512516	0.433694
	0.670341	0.599216	1.05553	0.96621	0.789507	0.679995	0.141254	1.03979	0.561112	1.26357	1.16071	0.961624	0.528924	0.422777	1.24735	0.563134	0.944333	1.08744	1.18372	0.333027	0.146292
	0.943918	0.660212	1.19331	0.792272	0.856258	0.504837	0.513677	0.960183	0.65627	0.33057	0.723483	1.10513	0.490508	0.254194	1.20588	0.844148	0.848127	0.626675	0.738827	0.469303	0.199826
	0.699998	0.971814	0.60177	0.816937	1.30917	0.73048	0.390112	1.02405	1.0226	0.71877	1.27164	0.800528	0.633764	0.406714	1.0796	0.268717	0.529449	0.645766	1.26503	0.375953	0.236648
	0.946514	0.672508	0.835831	0.886237	0.809741	0.373	0.408944	0.884762	0.676395	0.904403	1.03336	1.03293	0.462229	0.252261	1.20187	0.84786	0.661801	0.600339	1.3551	0.467921	0.197699
	0.677744	0.841862	1.24022	0.889059	0.967348	0.848876	0.325941	0.923053	0.646581	1.28126	0.627572	0.895072	0.495589	0.300041	1.24782	0.847758	0.749544	1.17138	0.758306	0.514478	0.308967
	1.34721	0.453671	1.11245	0.960456	0.695645	0.807416	0.399605	0.560869	0.378294	0.763038	0.742254	1.18338	0.233762	0.237928	0.997849	0.11489	0.984047	0.800298	1.19036	0.493772	0.215482
	0.925688	0.712615	0.864322	1.00592	1.3278	0.531106	0.303586	1.11166	0.674567	0.88087	0.881718	0.751948	0.739604	0.257348	1.13294	0.999626	0.875318	0.391441	1.04498	0.587418	0.292188
	0.22198	0.94762	0.928408	0.527218	0.748893	0.429423	0.239335	1.08093	0.618943	0.412683	0.321644	1.17948	0.315322	0.160991	1.40338	0.875768	0.949617	0.782225	0.838731	0.443901	0.336947
	0.701289	0.912839	0.427156	1.07844	1.36765	0.674965	0.038682	0.868969	0.36773	0.229842	1.00837	0.231414	0.637082	0.461235	1.41115	0.910147	0.86733	0.0426508	1.14835	0.290783	0.365739
	1.13918	0.953936	0.944474	0.96919	0.557099	0.654587	0.449633	0.753497	0.768305	0.829706	0.898176	1.26884	0.597763	0.218538	1.22712	0.814856	0.855197	0.71923	1.18987	0.589906	0.465953
	0.814316	0.248711	1.07258	1.00566	1.21275	0.769933	0.320419	0.810487	0.493457	0.980495	0.948464	0.900243	0.548546	0.226046	1.31387	0.765581	1.2628	0.470973	0.333617	0.421474	0.139517
	1.10239	0.766652	1.06856	0.686589	0.115488	0.733943	0.417018	1.13184	0.804644	0.999605	0.710084	0.826974	0.194639	0.250193	1.15608	0.0930825	0.858943	0.816935	1.25437	0.549075	0.249289
	0.460997	0.965642	1.00431	0.759327	0.998839	0.678435	0.285379	0.877144	0.597529	0.742712	0.818017	0.89222	0.464692	0.328064	0.806085	0.732134	0.971358	0.697412	0.648586	0.471143	0.379242
	0.682261	0.930218	0.570811	0.699167	0.924021	0.813091	0.235122	0.65777	0.687651	0.705141	0.742123	0.101421	0.550668	0.119477	0.98821	0.759158	0.748118	0.917219	0.75942	0.61473	0.335978
	0.909215	0.707871	0.87394	0.644164	1.19592	1.10609	0.61646	1.06521	0.49094	1.07956	0.824631	0.87224	0.729062	0.325805	0.930404	0.599455	0.995816	0.719549	0.715794	0.32685	0.0378989
	0.718087	0.631175	0.410294	0.928785	0.536355	0.721164	0.271734	1.02865	0.580113	0.727385	0.352703	1.23032	0.698426	0.0637323	0.765879	0.886295	0.865222	0.877921	1.07076	0.470649	0.322788
	0.829817	1.03782	0.977672	0.792432	0.736732	0.760283	0.440945	1.03999	0.87722	1.00654	0.616374	1.0703	0.906464	0.24493	0.819458	0.860726	1.08112	0.975747	1.14427	0.584561	0.140287
	1.0908	0.853104	0.99035	0.878486	0.243508	0.828639	0.0541521	0.703125	0.721993	0.651326	0.558794	0.930794	0.417493	0.289427	1.09183	0.213433	1.01711	1.36485	1.12214	0.588047	0.361874
	0.778427	0.579601	0.731334	0.967346	1.06568	0.677506	0.400851	0.12204	0.503471	0.874946	0.708301	0.986215	0.474469	0.208712	1.09195	0.798423	1.18645	1.11183	1.04211	0.796295	0.36547
	0.805022	0.341174	1.08261	0.944046	0.94281	0.887219	0.213312	1.07832	0.711937	0.779825	0.601027	1.10404	0.495695	0.316398	1.03727	0.740847	0.983329	0.898031	1.19699	0.470321	0.309723
	1.03707	0.809311	0.977785	0.798218	0.807092	0.776779	0.293871	0.978213	0.635318	0.513595	0.53811	1.10746	0.278854	0.272006	0.961395	0.843396	1.01693	0.753085	1.17824	0.679688	0.0553695
	0.243324	0.874537	0.60163	0.879997	1.28536	0.668641	0.362221	0.828219	0.263263	1.04414	0.511063	0.844197	0.684721	0.411024	1.03883	0.804486	1.10721	0.677155	1.57147	0.480467	0.166883
	0.866168	0.450373	0.797185	0.879607	1.25229	0.816424	0.33125	1.07238	0.246991	0.774748	0.881385	1.10533	0.401625	0.4028	1.19089	0.859089	0.848661	0.808369	1.23303	0.585989	0.384625
	0.843491	0.256312	1.14666	0.835995	0.953617	0.915574	0.493508	0.691548	0.475675	0.791107	0.762948	1.15599	0.751329	0.469026	1.06582	0.836896	0.921034	0.940799	1.32801	0.502903	0.141633
	0.798801	0.785654	1.1178	1.05318	0.541645	0.735356	0.247508	0.809025	0.318606	0.446121	0.501529	1.34575	0.469865	0.422397	1.08372	0.905329	0.990499	1.05414	1.29079	0.67778	0.406644
	1.24772	1.05291	1.14185	1.191	1.34754	0.587281	0.226637	1.20855	0.820972	0.879139	0.808215	1.10171	0.572642	0.474258	1.27817	0.633661	0.823754	0.466523	1.23512	0.17069	0.334846
	0.81106	0.730497	1.0838	1.16042	1.37653	0.382276	0.285426	0.962219	0.664347	0.423776	0.768603	1.10642	0.807843	0.376454	0.961078	0.734323	1.02059	0.873949	0.586583	0.434036	0.235815
	1.16835	0.714339	0.854303	0.799039	1.21057	0.401005	0.341614	0.853422	0.821347	0.87941	0.782736	0.315949	0.720638	0.322887	0.590315	0.71139	1.42939	0.869136	1.28264	0.526811	0.189541
	0.891014	0.667286	0.878037	1.22174	0.965039	0.113668	0.150858	1.10232	0.975667	0.933597	0.770554	1.11044	0.983553	0.587399	0.817998	0.514285	0.573815	0.99315	0.864655	0.500984	0.250362
	0.582967	0.91785	0.883222	0.894351	1.41043	0.698729	0.483208	0.943921	0.990736	0.804367	0.646407	0.91345	0.63641	0.4279	1.11849	0.822876	0.754362	0.428043	1.32555	0.421301	0.0926853
	0.947869	0.928809	1.05645	0.912306	1.08937	0.388563	0.494816	0.866625	0.537713	1.07385	0.886142	1.30178	0.60584	0.274088	0.660747	0.561179	0.940905	0.832508	1.45485	0.26997	0.210648
	0.918387	0.261827	0.998809	1.01044	1.33731	0.744165	0.326027	1.01207	0.943259	0.824494	0.730128	0.886502	0.640609	0.317286	1.42744	0.524717	0.817694	1.02537	1.21691	0.620691	0.366173
	0.630326	0.636058	0.884655	1.31845	1.15509	0.534778	0.349391	0.77749	0.928588	0.775326	0.507078	1.08599	0.767248	0.411441	1.05157	0.886518	1.07356	1.03888	0.358925	0.669292	0.299505
	1.163	0.614997	1.08936	0.208685	1.22105	0.843802	0.442425	0.737156	0.939191	0.963006	0.873243	1.20661	0.684545	0.40323	1.1403	0.371988	0.974402	0.822577	0.869304	0.180268	0.314778
	0.828972	0.0945833	0.936969	0.798149	0.763569	0.534876	0.261641	1.11013	0.582968	0.894511	0.471664	1.19648	0.720208	0.445997	0.873006	0.492319	1.01124	0.582084	0.844803	0.665006	0.177629
	0.973311	0.660652	0.540364	0.976278	1.14033	0.683742	0.354434	0.866438	0.481144	0.920976	0.866654	1.44609	0.462725	0.36809	0.549133	0.180144	1.23515	0.771688	0.953302	0.546309	0.298068
	1.06791	0.850702	1.15831	1.15055	0.689925	0.547681	0.384508	0.827526	0.338238	0.512272	0.16482	1.26384	0.546375	0.263463	0.419214	0.885822	0.833421	0.651281	1.12352	0.389382	0.327896
	0.477226	0.61008	1.05211	0.830823	0.975058	0.766112	0.41043	0.776042	0.828803	0.817318	0.637016	0.929551	0.591199	0.48788	0.910779	0.671794	0.996945	1.06391	0.650511	0.49055	0.397463
	1.00924	0.657727	1.27063	1.07547	0.610037	0.725489	0.325994	0.949211	0.699115	1.17586	0.658182	1.34376	0.651478	0.452802	1.30261	0.595646	0.329508	0.567947	1.13789	0.225293	0.415827
	0.968335	0.476805	0.845496	0.940251	0.623165	0.461021	0.624141	0.550115	0.650327	0.934031	0.525956	1.0143	0.255602	0.421936	0.809575	0.746876	0.963722	0.722442	0.285144	0.588721	0.292756
	0.458666	0.168729	1.12498	0.959017	1.00355	0.649582	0.637027	0.27668	0.40233	1.03112	0.451052	0.91332	0.650764	0.322396	0.639793	0.542816	0.87572	0.702134	1.24091	0.311238	0.190557
	0.763203	0.644948	1.14611	0.748642	0.972473	0.88357	0.20571	1.23672	0.439674	0.839453	0.870197	0.798852	0.578375	0.550899	0.938726	0.468064	1.15443	0.881705	0.858776	0.451589	0.188772
	0.596685	0.5654	0.925893	1.01912	0.254653	0.661838	0.670864	1.00333	0.614706	0.825702	0.442345	1.34799	0.425587	0.254235	1.0328	0.539223	0.979986	0.973197	1.50798	0.567064	0.27348
	0.950867	0.217392	1.0836	0.721427	1.04667	0.344692	0.32354	1.03173	0.689939	1.06129	0.470981	1.15073	0.802658	0.313128	0.854403	0.930805	0.959645	0.967117	0.893723	0.391612	0.255386
	0.814519	0.186896	1.12259	0.895145	1.17916	0.402986	0.371561	0.95388	0.383002	0.914095	0.814877	0.979135	0.695552	0.319292	0.713485	0.636266	0.933813	0.681069	1.10075	0.597055	0.410389
	0.880552	0.457783	0.53066	0.674343	0.71758	0.55935	0.322607	0.860742	0.549526	1.45498	0.09537	0.849179	0.531408	0.369523	0.160303	0.677896	1.26901	0.892826	0.856681	0.482427	0.170042
	0.999522	0.871249	0.873824	0.701659	0.893882	0.855116	0.487964	0.194452	0.865784	0.626831	0.504325	0.929691	0.576861	0.192197	1.16941	0.527814	0.957179	0.711125	1.18602	0.501323	0.297935
	0.258734	0.793308	1.18082	0.486669	1.20571	0.54446	0.26238	0.906792	0.792454	1.10573	0.651751	1.19434	0.561603	0.453817	1.16151	0.713758	0.863017	0.845	1.12544	0.411965	0.284457
	0.408471	0.431818	0.253863	0.855002	0.909983	0.741657	0.38555	0.963702	0.641578	1.11268	0.3519	1.22306	0.442492	0.378616	0.694189	0.791195	0.430697	0.989557	1.13764	0.62586	0.101895
	0.667844	0.60091	1.12529	0.734712	1.34801	0.641007	0.483753	0.549245	0.216818	0.713778	0.719556	0.960579	0.690977	0.329833	0.997251	0.788115	0.910122	0.921449	0.674521	0.662033	0.40587
	0.619479	0.15663	1.01645	1.26073	1.39517	0.471843	0.508919	0.738347	0.702495	0.860523	0.912665	1.0166	0.637607	0.24078	1.01176	0.424643	1.05741	0.91987	1.01987	0.672819	0.26008
	1.11723	0.660718	0.891152	0.114076	1.07195	0.401698	0.454409	0.948046	0.18152	1.16149	0.680892	1.27428	0.93919	0.216353	1.02897	0.50679	1.20342	0.910187	0.691935	0.264777	0.168538
	0.419425	0.655065	0.959301	0.889026	1.43685	0.566713	0.38571	0.936073	0.542634	0.877035	0.447097	1.02845	0.582172	0.272113	1.00174	0.713475	0.678439	0.881782	0.401269	0.540246	0.223671
	0.43878	0.911322	0.395913	0.906458	0.611238	-0.0018456	0.247027	0.433517	0.309565	0.825768	0.635915	1.20254	0.550351	0.250443	0.438533	0.577646	1.20102	0.91062	0.91805	0.808354	0.355491
	0.691865	0.999717	1.16371	0.672101	1.39055	0.553907	0.456387	0.955225	0.712904	0.615304	0.814616	1.10558	0.593288	0.250687	1.09403	0.595193	0.242851	0.918948	1.06293	0.45121	0.303867
	0.79263	0.856152	0.434282	0.647102	1.34419	0.873988	0.663367	0.570716	0.506301	1.19821	0.370118	0.555683	0.661746	0.26512	0.499959	0.795811	1.02558	0.958341	1.16887	0.247019	0.377175
	0.444593	0.790658	0.775499	0.713763	1.35343	0.330862	0.257339	0.892231	0.853619	0.569478	0.730572	1.07786	0.700549	0.316398	0.91377	0.60423	1.12675	0.887666	0.659683	0.495087	0.305528
	0.873536	0.792134	1.01663	0.679972	1.41144	0.392673	1.14118	0.882915	0.695417	0.720962	0.855385	0.922686	0.744454	0.220879	0.888464	0.737028	0.886242	0.87532	0.889607	0.566898	0.142713
	0.377167	0.77056	0.420706	0.717698	1.52323	0.526831	0.362027	0.875082	0.547838	1.26931	0.702578	0.945219	0.663762	0.188988	0.824837	0.84647	1.03952	0.74897	1.27506	0.732676	0.307919
	0.738899	0.556882	0.543968	1.06705	1.11166	0.268564	0.332373	0.558136	0.68706	0.799352	0.583033	0.983229	0.631897	0.424376	0.879254	0.73104	1.16247	1.12062	1.03991	0.729898	0.379273
	0.900424	0.561642	0.733715	0.674322	1.12622	0.479393	0.316746	0.863892	0.75585	0.455583	0.0651012	1.10503	0.611197	0.344388	0.98511	0.829479	1.03424	1.03115	1.03041	0.809785	0.340398
	0.444085	0.403119	0.462923	0.974576	1.27539	0.135528	0.406588	0.758869	0.641248	1.08434	0.955096	0.936537	0.712846	0.423223	0.836446	0.882941	0.604931	0.80751	1.03818	0.443818	0.193981
	1.07296	0.729876	0.926098	0.57581	1.30828	0.451395	0.404173	0.553048	0.823594	0.878507	0.904968	0.983076	0.379547	0.339743	0.969072	0.667361	0.960637	1.0078	1.13152	0.696461	0.11251
	0.917885	0.184674	0.951414	0.943397	1.04843	0.679319	0.487953	0.645581	0.764234	0.885783	0.724094	0.924878	0.106738	0.367176	0.922037	0.633469	0.841733	0.994226	0.825566	0.661408	0.212725
	1.04069	0.512276	0.892594	0.867396	0.809193	0.68029	0.497148	0.65991	0.979003	0.29627	0.815535	1.11113	0.434006	0.330089	1.15382	0.619162	1.06836	1.06865	1.07165	0.710257	0.127883
	0.966975	0.98404	0.799347	0.939563	1.03593	0.557974	0.395584	1.02425	0.819063	1.0354	1.00429	0.923792	0.247366	0.394694	0.98338	1.11237	1.20253	0.972481	1.00311	0.636241	0.29415
	0.941193	0.589819	0.965816	0.850003	1.10605	0.755252	0.428338	1.10593	0.643838	0.537472	0.504357	1.17542	0.874181	0.338376	0.9536	1.06604	0.884795	0.880672	0.950521	0.503105	0.224055
	0.912922	0.667366	0.816816	0.668354	0.929404	0.541027	0.541877	0.707655	0.728759	0.353826	0.930334	1.10579	0.886612	0.32265	0.58132	1.28364	0.543512	0.709717	0.877408	0.481527	0.254864
	0.978986	0.711212	1.23842	0.933927	0.936965	0.537282	0.454071	0.96142	0.874595	0.196021	0.21084	0.999917	0.671606	0.396554	1.03919	0.784791	0.859955	1.03877	0.770959	0.475552	0.23418
	0.883842	0.674842	1.01818	0.362059	0.84483	0.786674	0.409128	0.871899	0.787025	0.98019	0.549215	1.16903	0.803017	0.247638	0.818731	0.729725	1.08509	0.622779	0.701781	0.443146	0.308721
	0.992084	0.529485	0.742559	0.766794	0.968607	0.609851	0.399307	0.971746	0.454665	0.443659	0.444403	1.18384	0.636408	0.371007	0.892924	0.783727	1.07283	0.60312	1.20581	0.3938	0.0578636
	0.698743	0.793145	1.09032	1.01499	1.17444	0.559326	0.579757	1.22986	0.64947	1.11636	0.946057	1.17701	0.684054	0.159898	1.25076	0.593305	0.962731	0.840511	0.94227	0.286171	0.196198
	1.06762	0.793878	1.00082	0.499578	0.524049	0.42675	0.628497	1.08493	0.53803	0.763922	0.593145	1.25793	0.995328	0.347654	0.928288	0.640206	1.03005	0.833923	1.28722	0.100864	0.517027
	1.09832	1.00263	1.26768	0.836631	1.06471	0.929009	0.401605	0.864827	0.685107	1.00116	0.976142	1.20547	0.467694	0.481219	0.880382	0.763939	1.08415	1.19649	1.13293	0.201457	0.179231
	1.14446	0.871603	1.33272	0.694097	1.27393	0.527229	0.414244	1.23309	0.855484	0.827194	0.935219	1.30337	0.896539	0.379714	0.708111	0.488896	1.04445	1.23938	1.08543	0.372887	0.124978
	1.16839	0.798779	1.33244	0.925174	1.0467	0.452693	0.372312	1.1019	0.640825	1.04539	0.871859	1.17176	0.885513	0.461893	0.997911	0.566117	1.02073	0.773319	1.13534	0.337565	0.238498
	0.968755	0.922213	1.05948	0.998731	1.07063	0.819729	0.46998	1.11885	0.900057	0.949411	0.649898	1.12067	0.272675	0.323393	1.16917	0.604638	0.909788	1.09153	1.00035	0.549386	0.389245
	1.1675	0.121947	0.920945	0.797698	1.01303	0.544175	0.410999	0.929397	0.653477	1.04388	0.676176	1.06285	1.00499	0.336329	0.872081	0.722502	1.00719	0.45487	0.688429	0.846351	0.131497
	1.06628	0.861413	1.00512	1.06088	0.330193	0.614882	0.478424	1.03996	0.442374	1.14624	0.956103	1.01189	0.281227	0.336723	0.821426	0.624135	0.852812	0.923901	1.02332	0.37938	0.197274
	1.13219	0.906431	1.28379	0.950089	0.880284	0.449577	0.459652	1.03033	0.785692	1.10093	0.767853	0.858094	0.360475	0.37549	1.05597	0.655693	0.776177	0.548102	1.0601	0.706799	0.369403
	1.02683	0.820252	0.762017	0.764394	1.34633	0.74443	0.195937	1.05783	0.728725	0.926888	0.909015	0.496846	0.721901	0.576317	0.954728	0.427163	0.740958	0.836836	1.01005	0.264372	0.248552
	1.09113	0.184634	0.36536	0.889772	0.929403	0.559859	0.32576	0.938511	0.777976	1.10614	0.80407	1.11435	0.355927	0.611941	0.93439	0.67634	1.06103	0.696499	0.884423	0.149909	0.291751
	1.13587	0.943116	1.12571	0.970631	1.17751	0.671897	0.474564	1.16204	0.700541	1.08966	0.722637	1.02628	0.657194	0.382758	0.283844	0.540045	0.975999	0.944708	0.994696	0.561476	0.127723
	1.14307	0.516417	1.17703	0.850415	1.14693	0.82446	0.494888	1.02461	0.77181	0.910196	1.0128	1.29394	0.716264	0.426936	0.953887	0.60836	0.998508	0.845772	0.946638	0.176499	0.236218
	1.03223	0.77776	1.07286	0.864343	1.42193	0.871541	0.491685	1.00558	0.691254	1.06243	0.932368	1.13088	0.952709	0.321723	0.970307	0.721697	0.845243	0.922085	0.814273	0.875906	0.226432
	1.3912	0.975537	1.0766	1.05217	1.20912	0.712676	0.370263	1.13439	0.846702	1.20618	1.33311	0.956248	0.834787	0.459574	1.04232	0.773666	0.975046	0.660059	1.12202	0.540291	0.273388
	1.10923	0.793942	1.01237	0.849017	0.797343	0.709007	0.28731	0.982487	0.641541	1.14167	0.807321	0.759187	0.679586	0.415994	1.05639	0.700622	1.10017	0.755763	1.12074	0.687997	0.311802
	1.43276	0.825346	0.844556	0.916901	0.668896	0.634818	0.345931	0.638919	0.963433	1.12042	0.835452	0.631268	1.21544	0.440192	1.29658	0.671445	1.1531	0.948881	0.305884	0.432957	0.230576
	1.12146	0.978256	0.970836	0.983624	1.11805	0.49955	0.455901	1.12659	0.754108	1.11552	0.740162	1.31395	1.0963	0.344524	1.27739	0.458868	0.870294	0.935998	0.571065	0.53035	0.285784
	0.98454	0.864023	0.506577	0.74519	0.925777	0.818356	0.469849	0.784813	0.829375	0.9477	0.891413	0.834217	0.863299	0.329399	0.673769	0.498647	1.04676	0.939971	1.05762	0.5634	0.253284
	1.01034	0.586545	0.820062	0.779341	1.20276	0.656469	0.399928	0.784554	0.200569	0.825618	1.0149	0.969059	1.01779	0.485776	0.861279	0.592884	0.713098	1.01906	1.20923	0.497412	0.284099
	0.977765	0.519822	0.553691	1.08873	1.28614	0.427706	0.299201	1.0477	0.71404	0.873109	0.967589	0.841172	0.71374	0.431365	1.19533	0.633003	1.11387	0.835766	1.30791	0.507021	0.353499
	0.935064	0.913313	0.564768	0.957423	1.3112	0.53929	0.349283	1.02651	0.901289	0.923722	0.9902	0.787042	0.837771	0.457285	1.13607	0.484363	0.994914	1.28618	1.09264	0.539174	0.320475
	0.794633	0.148861	0.57095	0.833989	1.02493	0.471008	0.490905	0.934706	0.449825	1.13958	0.648567	0.694446	0.793044	0.514578	1.12677	0.521677	0.928624	0.644461	1.05033	0.357676	0.4542
	1.16433	0.961511	1.24525	0.462679	1.27673	0.0744907	0.516752	1.22759	0.882392	0.722043	0.815475	0.885042	0.552395	0.333707	1.08	0.647024	0.982686	1.09388	0.868637	0.507141	0.26658
	1.03038	0.871484	0.751586	0.947106	0.94054	0.909775	0.346765	0.534983	0.389243	1.04774	0.775652	1.21535	0.900283	0.240022	1.0061	0.473279	0.894996	1.06312	1.10725	0.547068	0.220815
	1.22998	0.768879	1.47469	0.336267	1.16095	0.0489305	0.479809	1.2281	0.918717	1.17182	0.956721	1.19234	1.16976	0.271425	1.1664	0.46856	0.900335	0.368718	1.02608	0.597252	0.384875
	1.01027	0.808115	0.60471	1.01551	1.4098	0.816244	0.495329	0.656463	0.716805	0.95528	0.512247	1.06986	0.620832	0.507018	0.934223	0.559405	0.773223	0.323352	1.24655	0.599945	0.301819
	0.904679	1.05254	1.01511	0.857093	1.04754	0.599282	0.345333	1.02393	0.737418	0.946301	0.671849	1.01435	0.615107	0.371497	1.25156	0.441896	1.05851	0.694783	1.08445	0.572077	0.320458
	1.21108	1.0016	0.993091	-0.00223595	1.2423	0.466888	0.370715	0.303687	0.698335	0.899169	0.928642	1.17282	0.403223	0.254399	0.886286	0.72936	1.02476	0.821733	0.632285	0.486687	0.201246
	1.10555	0.968422	0.788265	0.650409	1.14416	0.142431	0.44139	0.214162	1.0296	0.868023	0.837316	1.04822	0.842125	0.316415	0.832097	0.304575	0.473599	0.714662	0.59138	0.447423	0.29587
	1.22108	1.14334	1.21647	0.977524	1.08139	0.821161	0.34266	0.776037	0.6652	1.03185	0.996111	1.02303	0.764973	0.313873	0.256731	0.781291	1.20628	0.517585	1.30946	-0.0258442	0.25466
	1.15888	1.18903	0.957185	0.791435	1.44724	0.527081	0.268606	0.811479	0.456887	0.930224	1.07072	0.885645	0.567188	0.454774	0.550506	0.705737	1.02724	1.1135	0.876731	0.344115	0.34755
	1.14935	0.95274	0.437674	0.794417	1.11376	0.79197	0.239869	1.33672	0.349064	1.08829	0.646342	0.979698	0.702714	0.295247	0.853251	0.612081	1.18381	0.477884	1.01074	0.945653	0.434547
	1.34295	0.863682	0.872848	0.85449	1.42141	0.597031	0.216691	0.663793	0.126968	0.949957	0.884614	1.38264	0.80458	0.375275	0.705486	0.574364	0.914062	0.00538474	1.25677	0.179517	0.283382
	1.05494	0.910464	0.792898	0.737246	1.12395	0.537338	0.339537	0.894554	0.496714	0.781747	0.820444	1.31169	0.72125	0.524361	1.35603	0.757729	0.891284	0.483275	1.13785	0.753128	0.436286
	0.991468	1.08656	0.995021	0.743923	1.12036	0.553775	0.435913	0.575195	0.785172	1.07215	0.572106	1.13076	0.815351	0.312216	1.17673	0.750255	1.03526	0.837053	0.960654	0.167009	0.402445
	0.981625	1.09631	0.245499	0.696123	0.925484	0.827368	0.459884	0.710619	0.470041	1.08082	1.05282	1.12049	0.604068	0.420185	1.04574	0.619884	1.0519	0.767333	1.28706	0.885962	0.158272
	0.37694	1.03721	0.280573	0.665429	1.1311	0.657138	0.378593	0.395632	0.541407	0.709381	0.982251	1.16995	0.657676	0.278442	1.10929	0.555056	1.07831	1.17431	0.804934	0.944897	0.263141
	1.06451	1.0083	0.85908	0.862035	0.980959	0.243487	0.2813	0.752605	0.632272	0.67664	0.770924	1.27076	0.7715	0.2848	1.03778	0.651302	0.803502	0.475783	1.39325	0.352302	0.321628
	0.881146	0.476863	0.855245	0.577761	1.02668	0.693147	0.324119	1.12064	0.824591	0.949704	0.910378	1.07916	0.582967	0.477587	0.815613	0.617974	0.979455	0.9046	0.631119	0.892808	0.317921
	0.725573	0.725424	1.12329	1.10139	1.1499	0.511571	0.350113	0.679941	0.810428	0.741458	0.407693	0.668399	0.890694	0.309447	1.06156	0.639728	0.781355	0.769951	0.650917	0.774379	0.276799
	1.02461	1.03166	0.294151	0.935968	1.01027	0.719002	0.397373	0.578129	0.686656	0.990357	0.720952	1.23617	0.596303	0.207355	1.02412	0.51337	0.920558	0.733444	0.927626	0.568765	0.0071626
	0.892837	0.858336	0.796443	0.728822	1.15802	0.652043	0.478	1.19102	0.937708	0.794731	0.845045	1.12055	0.795056	0.346728	1.06223	0.718859	0.749298	0.898719	1.06027	0.760504	0.31952
	0.912608	1.02591	1.19418	0.807532	1.17556	0.563091	0.216089	0.988861	0.843739	0.922282	0.932464	1.43952	0.94894	0.194212	1.17551	0.493947	0.474391	0.720633	1.00978	0.996406	0.426658
	0.923187	0.717857	0.969734	0.825301	1.11721	0.778201	0.42342	0.650937	0.96686	0.715037	1.27056	0.854247	0.191514	0.405661	0.753304	0.618762	0.964696	0.65559	0.62786	0.75092	0.337954
	1.08608	0.988619	0.988354	0.83307	1.00929	0.770444	0.421325	0.872129	0.832645	0.809339	1.04593	0.665439	0.780423	0.286769	1.03696	0.617337	0.341136	0.93748	1.03845	0.668409	0.147968
	0.973272	0.475902	0.513929	1.03732	0.82082	0.661005	0.414327	0.554517	0.670241	0.931236	0.476509	0.606288	0.936572	0.28593	0.748954	0.677589	0.793303	1.00299	1.11119	0.863424	0.323571
	1.01625	1.056	1.05057	0.773699	0.976134	0.361624	0.409574	0.792783	0.740214	1.03044	0.979608	1.01137	0.497622	0.31749	1.00158	0.676014	0.88919	0.620144	0.75805	0.45397	0.233335
	1.18952	0.775792	0.957158	0.686049	1.41615	0.524781	0.311004	0.918133	0.789799	0.905922	0.803169	1.24972	1.13017	0.326086	1.10392	0.568675	0.954674	0.962232	1.04244	0.909439	0.298891
	1.03808	0.900374	0.755366	0.381739	1.347	0.549264	0.161141	0.749479	0.668891	0.964676	0.71837	1.0251	0.871486	0.361144	1.19345	0.89091	0.324325	0.537781	1.13335	0.583842	0.360993
	1.45707	0.568137	1.13288	0.717842	1.1873	0.437827	0.291459	1.07071	0.94681	1.01508	1.02575	0.73938	0.634179	0.244204	0.814522	0.143953	0.784103	0.894167	1.23729	1.02052	0.321324
	1.68872	1.03356	0.798419	0.898701	0.993009	0.466613	0.358266	1.16683	0.65896	0.65238	0.316377	1.27723	0.98151	0.290499	0.819081	0.755124	1.04888	1.14519	0.480254	0.34568	0.322379
	0.798398	0.736912	0.941407	0.721082	0.904371	0.580994	0.4244	0.955283	0.467162	0.80387	0.910154	1.14488	0.649327	0.343906	1.18908	0.907088	0.827278	0.840127	1.01436	0.414957	0.373097
	1.29586	0.962922	0.891623	0.873363	1.11751	0.478595	0.220153	0.895286	0.642191	0.613339	1.14128	0.928818	1.02413	0.389901	0.957936	0.102264	1.34593	0.86331	0.893884	0.592765	0.341676
	0.82961	0.963361	0.910532	0.794238	1.0509	0.792432	0.352677	1.20219	0.862402	0.899344	0.712052	1.08236	0.516321	0.224301	0.712472	0.782594	0.766287	1.11763	0.96058	0.596617	0.329036
	1.06773	0.767458	1.14277	0.646855	1.04066	0.656871	0.303284	0.823939	0.919585	0.975826	0.64411	0.553024	0.66137	0.26016	0.916194	0.662789	1.05404	0.910048	1.25328	0.603521	0.19717
	0.617599	0.819144	0.747995	1.20796	1.52398	0.801146	0.323134	1.35076	0.666238	0.356137	0.89682	1.02924	0.692349	0.277669	1.13524	0.697065	1.24121	0.97366	1.33089	0.599869	0.300678
	1.0874	0.909151	0.692276	0.77777	1.26583	0.190393	0.355529	0.619977	0.686406	0.904952	0.858071	1.30208	0.922384	0.197056	0.896104	0.500233	0.0876452	0.794565	0.367145	0.554476	0.384479
	1.05298	0.827295	0.820299	0.991477	1.15909	0.725909	0.309651	1.11422	0.817467	0.766008	1.00975	1.09259	0.772108	0.340048	1.35374	0.762925	1.09001	0.991567	1.11295	0.648138	0.273206
	1.0411	0.824845	0.592514	0.603525	1.16733	0.556679	0.365093	0.968884	0.578476	0.835816	0.704437	1.25691	1.02303	0.423335	1.09292	0.595783	0.298982	0.895896	0.895276	0.729353	0.24122
	1.12881	1.00107	0.72986	1.21322	1.30769	0.56535	0.289249	1.24931	0.580229	0.921519	1.15905	1.35556	0.371023	0.295828	1.04383	0.760613	1.25113	0.602034	0.733414	0.667412	0.22101
	0.968333	0.83088	0.504547	0.903807	0.978585	0.597534	0.355657	1.07377	0.629211	0.784222	0.868369	0.35283	0.589487	0.281059	0.938719	0.453444	0.775032	1.15012	0.976336	0.420765	0.251154
	0.932633	0.643051	1.16741	0.640239	1.03426	0.659883	0.2957	1.04105	0.996908	0.996154	0.548414	0.947995	0.633757	0.308141	1.11737	0.817091	1.10095	0.930153	1.27519	0.72866	0.35228
	1.07065	1.01863	0.636916	0.729646	1.35363	-0.00761244	0.436453	0.938051	0.71997	0.7501	0.400926	1.09686	0.723988	0.418374	1.02163	0.37853	0.997284	0.965798	0.483144	0.849114	0.0461933
	1.22241	0.90849	0.870247	1.04557	0.456889	0.707321	0.462384	0.768338	1.0136	0.972129	0.18358	1.15728	0.821132	0.360591	0.932922	0.973968	1.27617	0.566608	1.11365	0.64778	0.271725
	1.09403	0.905041	0.9297	0.961316	1.45291	0.336659	0.204639	0.911663	0.706708	1.02848	0.880913	1.28495	0.709784	0.368302	1.06458	0.749248	1.24326	1.01858	1.12776	0.666827	0.135716
	1.15564	0.503739	0.932922	1.10777	1.0258	0.477346	0.583206	0.85932	0.805208	1.0527	0.801683	1.09218	0.771964	0.268019	0.928265	0.613441	1.02522	0.418373	0.836899	0.491865	0.15351
	0.126298	0.929208	0.786826	1.16121	1.22109	0.65343	0.239803	1.03218	0.705023	0.254452	0.904635	0.988021	0.662919	0.316281	1.19943	0.642462	1.13968	0.809722	1.18639	0.819714	0.337164
	0.629359	0.872822	0.706387	1.18676	0.764411	0.445495	0.364328	0.663374	0.77821	1.20064	0.674472	1.30198	0.630541	0.263973	1.153	0.744327	0.804013	1.0968	0.831136	0.786677	0.3428
	1.13496	0.653513	1.05246	0.930268	0.976499	0.635362	0.338585	0.611863	0.64543	0.853343	0.88605	1.18539	0.843271	0.283275	0.907266	0.765791	0.729544	0.723908	0.74613	0.776242	0.16576
	0.936788	0.604768	0.604644	0.897779	0.931555	0.854341	0.338572	1.0088	0.975296	0.800037	0.887282	1.2679	0.935926	0.267803	1.30483	0.59033	0.595521	0.639821	0.696291	0.621198	0.272976
	1.12909	0.744044	0.977187	0.809246	1.09396	0.620259	0.480569	1.24481	0.788908	0.88403	0.706333	1.5364	0.601932	0.385592	0.997948	0.704555	0.828313	1.18837	0.922603	0.574898	0.375168
	1.26808	0.676132	0.944026	0.700237	1.29123	0.91687	0.553703	0.793161	0.853673	0.949029	0.808881	0.844548	0.743688	0.270639	1.08735	0.72005	0.951032	0.907506	1.15418	0.548619	0.0570819
	1.12323	0.593819	1.17742	0.50395	0.420485	0.877075	0.301318	0.787656	0.571214	0.462693	0.0803312	0.966328	0.579169	0.204288	0.960898	0.833766	1.13244	1.10653	1.18045	0.927474	0.403533
	1.21854	0.276066	1.06854	0.726266	1.21546	0.488401	0.222888	0.799578	0.572104	0.880798	0.767594	0.958298	0.542449	0.291911	0.815751	0.491608	0.523701	0.841809	1.21491	0.53923	0.271531
	1.31206	-0.025726	0.785142	0.981416	0.623038	0.648864	0.316617	1.28961	0.449733	0.955812	1.16722	1.04706	0.633565	0.537612	1.06824	0.497629	0.921929	0.503447	0.85226	0.206657	0.280613
	1.42065	0.602164	0.738442	0.339909	0.300755	0.482677	0.460743	0.816417	0.877227	0.65021	0.484027	1.09062	0.642198	0.457378	1.11276	0.473003	0.770744	0.686009	0.511695	0.429898	0.249549
	1.36658	1.04646	0.479065	0.67821	0.158652	0.947498	0.417166	1.20517	0.634824	0.452978	0.852921	1.10931	0.423682	0.520194	1.02157	0.707038	0.968199	0.933187	0.743806	0.0838742	0.203063
	1.30427	0.951618	0.534021	0.78208	1.20229	0.744372	0.261511	1.43221	0.725888	0.358547	0.478123	0.524348	0.699586	0.370272	1.10571	0.773454	0.945898	0.768683	0.922935	0.630279	0.18823
	1.20375	0.918361	0.269362	0.212658	0.840587	0.636572	0.177116	1.09675	0.724664	1.02228	0.526611	0.348685	0.711405	0.397903	0.918774	0.780694	0.761264	0.778034	0.351115	0.481047	0.342259
	1.29325	0.842827	0.551652	0.585146	1.26548	0.517624	0.412846	1.27454	0.777747	0.949475	0.844934	1.32947	0.550256	0.468004	1.33332	0.927515	1.06685	0.489113	0.752668	0.449648	0.287227
	1.24194	0.663777	0.484695	0.712025	1.21795	0.835111	0.374978	0.855257	0.72687	0.809577	1.03791	1.27896	0.654053	0.382611	0.415741	0.78125	1.03779	0.763589	0.986755	0.183864	0.168703
	1.31128	0.630043	1.1622	0.768463	0.982583	0.310624	0.301476	0.295736	0.743743	1.00687	0.161717	1.62892	0.343625	0.42314	0.857755	0.730792	1.12141	1.02409	0.862822	0.552708	0.305677
	1.09572	0.893138	1.14989	0.618354	0.97025	0.743035	0.39607	1.35947	0.778861	0.890933	0.312395	0.793865	0.745591	0.33785	1.35249	0.601071	0.781318	1.11406	1.31974	0.535337	0.568595
	1.42071	0.683952	1.12349	0.659509	0.961802	0.617076	0.449527	0.587946	0.804543	0.648689	0.788774	0.597709	0.695922	0.363322	1.01916	0.810612	0.979889	0.895913	1.16798	0.595784	0.169218
	1.32739	0.889105	1.06747	0.530982	0.808678	0.655651	0.538281	0.765343	0.733169	0.511236	0.549903	1.05435	0.535067	0.552313	1.06461	0.591002	1.17147	0.675595	0.971517	0.448922	0.282276
	1.1348	0.738483	1.15643	0.88667	0.913432	0.59609	0.600838	1.03916	0.691461	0.85006	0.178505	1.16174	0.923748	0.530689	0.917329	0.580749	1.08289	0.889849	0.337242	0.394726	0.483842
	0.971436	0.197744	1.49356	0.67924	1.00184	1.01231	0.429673	1.14283	0.743693	0.888337	0.186491	0.850447	0.671419	0.397999	1.02449	0.642843	0.596056	0.878659	1.14648	0.251114	0.359582
	1.39875	0.781263	1.46535	0.605086	1.15529	0.570091	0.612595	0.504167	0.908314	0.957935	0.664023	0.737076	0.767892	0.287574	1.07209	0.851619	0.986462	0.827528	1.26227	0.452024	0.318591
	0.626973	0.930732	1.19426	0.6823	1.15016	0.420877	0.525624	0.533684	0.691265	1.1623	0.643631	1.04207	0.604468	0.468662	0.326932	0.637743	0.983566	0.80846	1.11783	0.444698	0.366136
	0.999393	0.860265	1.27633	0.712797	1.28432	0.712962	0.225033	1.18633	0.777423	0.752254	0.631068	1.2104	0.515329	0.320189	1.10011	0.461797	0.916899	0.456065	0.812387	0.458277	0.299748
	0.828582	1.35165	1.07102	0.855107	0.8737	0.65454	0.307506	0.934718	0.871208	0.907586	1.07889	1.02983	0.943727	0.328705	0.426314	0.606059	1.09768	0.87008	1.22167	0.675868	0.260577
	1.32861	0.63158	1.20791	0.0656798	1.81743	0.599897	0.314687	0.780087	0.579518	0.564352	0.754702	1.20479	0.571531	0.383631	0.601074	0.150086	1.12195	0.838703	0.697637	0.716691	0.356874
	1.11813	0.666464	1.04695	0.830403	0.289238	0.386889	0.337048	0.953318	0.617282	0.906858	0.885564	1.21831	0.615459	0.35839	0.485714	0.771269	1.12934	0.448402	0.387543	0.524481	0.304277
	1.04133	1.0223	0.938627	1.05077	1.35096	0.696396	0.222429	1.11736	0.555443	0.960393	0.843662	0.857887	0.787955	0.438501	0.706437	0.373725	0.6824	0.935018	1.07159	0.627627	0.3068
	0.915533	0.812147	1.13708	0.698525	0.848648	0.485857	0.678892	0.430101	0.804616	0.947196	0.868231	1.09299	0.72346	0.447936	1.18766	0.366875	0.804497	0.905167	0.632042	0.608226	0.200846
	1.17031	0.272262	1.01819	0.710849	1.08493	0.686632	0.333808	0.667335	0.324881	0.803598	0.892225	1.22575	0.383873	0.363982	0.248074	0.803978	0.93621	1.11983	1.36737	0.748862	0.204113
	1.21674	0.844092	0.885857	0.594878	1.16284	1.14732	0.387848	1.03081	0.882201	0.930325	0.852159	0.694216	0.439028	0.384723	0.876374	0.682506	0.950998	1.09829	1.34978	0.613519	0.489505
	1.09748	0.47685	0.692466	1.24816	1.38286	0.65153	0.324571	1.12477	0.796171	0.849076	0.773274	1.20045	0.652555	0.301168	1.31014	0.798287	0.382754	1.05069	0.0193229	0.303952	0.385056
	0.960018	0.796445	0.808064	0.98319	0.523701	0.655248	0.530645	0.664057	0.76244	0.953526	0.939246	1.02066	1.03014	0.364832	1.016	0.498246	0.77489	1.35255	0.922637	0.725621	0.1976
	0.911388	0.280494	0.494583	0.727823	1.08205	1.01983	0.43215	0.920741	0.604574	0.794482	0.816392	1.03191	0.687022	0.278473	1.14113	0.561546	0.427368	1.0414	0.703143	0.464367	0.175326
	0.919084	1.06913	1.1672	0.48384	1.24377	0.631542	0.438994	0.790059	1.03001	0.87073	0.894787	1.03122	0.511983	0.312718	1.317	0.368368	1.02913	0.980291	1.29559	0.58655	0.275641
	1.26758	0.892857	1.11415	0.986939	0.217126	0.584696	0.234889	1.40822	0.628952	0.941261	0.637097	1.05695	0.987781	0.409313	0.790327	0.530924	0.859677	0.592509	1.2283	0.577711	0.0853056
	1.35882	0.620305	0.982266	0.854537	1.25241	0.598456	0.274069	0.820904	0.620961	0.897395	0.773245	1.21646	0.540335	0.31767	1.19183	0.748516	0.97904	0.871643	0.869249	0.756168	0.308019
	0.951109	0.525098	1.19862	1.06318	0.541314	0.746533	0.310994	1.06496	1.01732	1.02274	0.977222	1.09631	0.259117	0.182826	1.50223	0.168672	0.687158	1.12069	0.974092	0.597739	0.303245
	1.04682	0.832544	0.87742	0.561562	0.772784	0.716308	0.344384	0.743339	1.05355	1.01081	1.04626	1.12536	0.523041	0.396218	0.451958	0.703383	1.1169	0.950778	1.09403	0.697437	0.349777
	1.08604	0.746552	0.629925	0.863553	1.50065	0.324222	0.299632	0.953242	0.739843	0.790643	0.715551	0.920601	0.445554	0.394154	1.28299	0.501187	1.03297	0.118039	1.01806	0.681548	0.353972
	1.04902	0.797165	0.774538	0.520264	1.15356	0.728849	0.380979	1.25874	0.784004	0.405441	0.917282	0.824688	0.940369	0.297997	1.05646	0.644071	0.607994	0.830364	1.03753	0.557047	0.243865
	1.36059	0.677833	1.07723	0.769078	1.08038	0.691896	0.30044	0.142684	0.577593	0.805489	0.649905	1.01159	0.852386	0.744123	1.26147	0.529907	1.14593	0.886995	1.16179	0.239949	0.427578
	1.15083	0.372213	1.0922	1.29739	1.41794	0.511693	0.425136	0.917885	0.782	0.885677	0.566933	1.1424	0.636687	0.328609	1.10809	0.585632	0.931376	0.772118	1.3898	0.355118	0.423461
	0.857971	0.968598	0.981369	1.25522	1.07487	0.488043	0.230669	0.620627	1.09498	1.15346	1.17447	1.051	0.47751	0.355989	1.38821	0.744548	1.02856	1.25433	1.09563	0.658739	0.295955
	0.964388	0.654072	0.996832	0.205971	1.15036	0.723583	0.219863	0.923726	0.870987	0.765799	0.805231	0.727217	0.904496	0.490077	0.991563	0.765244	0.950207	1.04935	1.52893	0.630905	0.368771
	0.736124	0.932458	1.04665	0.920808	1.32782	0.774669	0.125497	0.734418	0.679006	0.799949	0.830813	1.11109	0.79879	0.168291	0.774285	0.720681	1.11915	0.959955	1.00437	0.612248	0.375732
	1.29888	0.457983	0.451724	0.694132	1.22948	0.782917	0.124465	0.57729	0.872082	0.255962	1.02889	1.02243	0.461402	0.401708	0.0230459	0.813555	1.12553	1.05511	1.07987	0.3863	0.292804
	1.20486	0.713527	1.01189	0.602158	1.15556	0.623354	0.530576	0.926943	1.12248	1.05543	0.834361	1.25849	0.551289	0.447805	1.0996	0.489291	0.980265	0.783203	0.84664	0.594439	0.239703
	0.842008	0.830913	1.20035	0.782485	0.850243	0.622029	0.341608	0.993394	0.603179	0.64943	0.904064	1.08538	0.838035	0.540262	1.34247	0.684355	1.34044	1.24641	0.986616	0.458515	0.331123
	1.21499	1.07399	0.741463	0.752944	1.18286	0.852237	0.200893	0.518038	0.527189	0.953651	0.0716621	0.982225	0.827296	0.371898	1.2441	0.485226	1.10395	1.25679	1.01936	0.383579	0.379728
	1.14286	0.433152	1.03781	0.143981	1.19097	0.430216	0.397054	0.971271	1.333	1.11127	0.737689	1.11311	0.487811	0.528071	0.926918	0.619346	0.995998	0.673263	0.997639	0.309326	0.341726
	1.1568	0.613204	0.740091	0.817014	1.32366	0.471805	0.256069	1.027	0.869034	1.37595	0.86245	1.13751	0.679174	0.345447	1.30277	0.726336	1.16537	0.948242	1.11893	0.628245	0.344208
	0.998655	1.10946	1.00915	0.80446	1.07392	0.797838	0.193975	0.770053	0.998513	0.535314	1.07634	1.123	0.850451	0.375312	0.811792	0.699411	0.820412	1.08505	1.14625	0.547149	0.333645
	1.50615	0.636093	0.907839	1.0359	1.19172	0.534108	0.247068	0.54126	0.987802	1.25874	1.13694	0.800459	0.562587	0.362279	1.01998	0.467689	0.450993	1.10873	1.2645	0.73225	0.266304
	1.19886	0.820662	0.902219	0.664271	1.32893	0.764845	0.246486	0.323216	1.04614	1.16391	0.952881	0.670064	0.582985	0.405666	1.09422	0.636091	1.01552	1.12706	0.772297	0.601389	0.448946
	1.33435	0.834325	1.19236	0.434347	1.37899	0.281774	0.219067	0.804458	0.99455	1.08197	0.914241	1.2462	0.258595	0.350399	1.10845	0.705211	1.01737	1.11193	0.867171	0.351154	0.271145
	1.27704	-0.000193223	0.914573	0.6224	1.01663	0.577107	0.111137	0.982802	0.833635	0.9864	1.1032	0.0308369	0.377776	0.316574	1.11957	1.00725	0.441103	1.07642	1.59812	0.581004	0.403359
	1.18577	0.487523	1.02995	0.995474	1.39441	0.430855	0.157697	0.975934	0.523283	0.621339	1.01372	1.21394	0.781859	0.493519	1.02429	0.832506	0.856484	1.01265	1.05357	0.953018	0.274423
	1.0032	0.480488	0.891774	1.08039	1.28489	0.491062	0.392571	1.01667	0.665081	0.467014	0.790219	1.10814	0.415898	0.190498	1.08607	0.860722	1.24793	1.28479	1.14137	0.604685	0.229227
	1.20654	0.775125	0.809726	0.150969	1.31386	0.30291	0.331769	0.445508	0.343515	0.974742	0.766075	0.906565	0.807261	0.380669	1.12696	0.788157	0.841561	1.03636	1.54039	0.50078	0.408714
	0.947103	0.640135	1.07042	0.349043	1.09875	0.70327	0.380372	0.856292	0.803411	0.730501	1.11363	1.11455	0.764231	0.410976	0.78949	0.771361	1.05395	0.52923	1.1321	0.552883	0.354943
	1.23401	0.614923	0.919889	1.18826	0.999593	0.385246	0.427947	0.322612	0.530956	0.997571	0.152049	0.85247	0.562003	0.299559	0.79896	0.734923	0.697392	0.749809	1.34499	0.545449	0.297726
	1.21817	0.637501	0.904854	1.24786	1.1951	0.667911	0.42887	0.688621	0.488794	0.713823	0.719679	1.03463	0.683476	0.277684	0.734878	0.895358	0.994091	1.13708	1.28372	0.573856	0.394494
	1.1202	0.564975	1.33794	0.127026	1.29491	0.581292	0.0752945	0.880668	0.406666	1.27756	0.443536	1.11959	0.934465	0.434814	0.678207	0.773546	0.774298	0.846794	1.38114	0.612332	0.40739
	0.955808	0.742095	1.14548	1.0071	1.07784	0.487682	0.33287	1.20297	0.6125	1.27105	0.874373	0.829495	0.659677	0.314728	0.826015	0.847298	1.02049	0.843088	0.928217	0.537785	0.659232
	1.02597	0.268937	0.664756	1.13911	1.07775	0.22809	0.385646	1.05784	0.276617	0.891798	0.742024	1.09434	0.631565	0.287942	0.884454	0.674279	0.917749	0.802153	1.11052	0.406185	0.340063
	1.18431	0.17166	1.54709	1.0715	1.2941	0.62083	0.506368	0.995736	0.812946	0.867163	0.770006	0.937903	0.8194	0.186318	0.31624	0.523792	1.16758	0.576568	0.730396	0.726691	0.403226
	1.16835	0.603352	1.20989	0.915423	1.33672	0.748376	0.261175	0.621756	0.768551	0.765311	0.355841	1.02235	0.719988	0.506881	0.863673	0.772704	0.984354	1.18831	1.34912	0.661828	0.584593
	1.25214	0.926298	1.19781	0.2075	1.22767	0.561073	0.395401	1.19796	0.835038	1.16726	0.883572	1.02447	0.745359	0.402529	0.748813	0.652314	0.884445	0.8427	1.40926	0.475648	0.317571
	0.958706	1.10375	1.08787	0.657872	1.20925	0.667728	0.532919	1.35238	0.599166	1.20346	0.950898	1.39424	0.918527	0.264819	0.856418	0.744501	0.49738	1.02015	1.35419	0.452817	0.426338
	1.21371	0.802634	1.00439	0.627081	1.02465	0.387585	0.374617	0.849359	0.476764	0.798635	0.759001	1.37836	0.592762	0.209115	0.931889	0.784679	0.88675	0.872581	1.47853	0.501162	0.29766
	1.08621	0.880496	0.919159	0.649637	1.40792	0.67535	0.360572	0.887707	0.835171	0.873652	0.893944	0.743043	0.735771	0.51084	0.848911	0.617919	1.1644	1.05486	1.19664	0.370575	0.30189
	1.15104	0.829455	0.75903	1.07609	1.14618	0.515443	0.573114	1.09669	0.669086	1.00355	0.655622	0.757583	0.607705	0.23357	0.924864	0.857798	0.939249	0.900229	1.26026	0.54083	0.404816
	0.328112	0.728415	0.799638	0.716456	1.13403	0.658123	0.453517	0.996289	0.508056	1.04832	1.0194	0.889419	0.658674	0.479632	0.617589	0.625902	0.963298	1.18471	1.21678	0.70516	0.287451
	0.790588	0.896707	0.819941	0.95154	1.0768	0.873687	0.297562	1.17178	0.834004	0.889748	0.906087	1.069	0.794081	0.472423	0.897538	0.893304	1.2851	0.965155	0.410257	0.538168	0.403812
	1.12613	0.902732	1.10583	0.852918	1.02322	0.782854	0.334328	0.979365	0.416846	0.58348	0.991088	1.09254	0.950593	0.321575	0.55795	0.89277	0.878559	0.861967	1.06475	0.496598	0.212544
	1.32651	1.06766	0.830065	0.890143	1.33266	0.693625	0.445763	0.383253	-0.00693984	0.977997	0.662545	0.124241	0.90085	0.248314	0.984681	0.62411	0.756736	0.992025	0.908707	0.461432	0.523943
	0.875632	0.572513	0.618186	0.767262	1.28906	0.682296	0.353576	0.960521	0.71707	0.961851	0.644634	1.02478	0.903425	0.349208	1.04968	0.932542	0.820593	0.662278	0.961999	0.732778	0.3396
	1.15042	0.535258	0.822315	1.0466	0.960428	1.10408	0.63336	0.878677	0.526553	0.778234	0.925485	0.896467	0.694071	0.241727	0.67578	0.956873	1.15116	0.943403	0.969624	0.731233	0.335454
	0.749677	0.649131	0.734626	1.07548	0.820849	0.431857	0.470535	0.801204	0.632026	0.979982	1.13891	1.29616	0.88618	0.342266	1.10375	0.789934	0.446708	0.926964	1.01258	0.817211	0.316457
	0.745912	0.947161	0.842636	0.682562	1.13964	0.708935	0.339269	1.19921	0.382212	0.810131	0.6728	1.34226	0.878561	0.377735	1.00392	0.761397	1.23081	0.883687	0.967609	0.641151	0.402406
	0.418495	0.785753	1.1609	0.896006	1.02006	0.798194	0.564719	0.973624	0.795317	0.825887	0.884422	1.1852	1.00947	0.396417	1.13318	0.60246	0.702844	0.584459	0.763441	0.633054	0.354935
	0.795581	0.784286	1.04713	0.504493	1.0178	0.94048	0.319363	0.597459	0.459902	0.950952	0.969383	1.08149	0.807896	0.307252	0.701744	0.574252	0.881713	0.740584	0.713413	0.459997	0.326582
	1.35456	0.566981	1.44099	0.389632	0.817515	0.233271	0.542347	0.622406	0.641987	1.01401	1.03447	1.06857	0.69846	0.470883	1.17958	0.609472	0.98665	1.23207	0.602766	0.552566	0.235678
	1.15436	1.19317	1.10202	0.445928	0.962371	0.400784	0.429256	0.947473	0.76433	0.897706	0.839932	1.11139	1.0445	0.29422	0.445188	0.771803	1.11992	0.741904	0.560681	0.632414	0.267369
	0.908407	0.706605	0.940852	0.775001	1.0678	0.5482	0.227433	0.795754	0.500434	0.95526	0.96263	1.01542	0.886053	0.163815	0.954074	0.752914	0.947698	0.567346	1.1024	0.693668	0.197807
	1.05349	0.845361	1.03107	0.620178	1.3574	0.801261	0.43667	0.555898	0.545682	0.827564	0.921305	0.569223	0.701361	0.42452	1.24224	0.73151	0.983748	0.935474	1.05217	0.585436	0.10241
	1.07455	0.591811	1.4101	0.851222	1.40866	0.445363	0.529031	1.19611	0.986871	0.931991	0.709924	1.22383	0.662926	0.339624	0.940313	0.993536	1.07774	0.639543	0.76594	0.593485	0.191654
	1.04043	0.746187	0.673676	0.944893	1.19268	0.819804	0.483708	0.97128	0.7247	1.19205	0.992673	1.0464	0.664813	0.341192	0.638824	0.704151	1.09148	0.5189	1.19256	0.573886	0.158252
	0.8772	0.662313	1.20596	0.451808	0.983931	0.892721	0.485048	0.911743	0.453228	0.801668	1.07344	0.930981	0.342418	0.383429	0.873503	0.427112	0.805573	0.923701	0.824121	0.543959	0.170705
	0.821519	0.869103	0.66707	0.793214	1.26048	0.580564	0.327028	1.24228	0.711758	0.708813	0.822832	1.13038	0.382297	0.453024	0.609288	0.755169	1.00094	0.326412	0.782566	1.063	0.12711
	1.14418	0.605815	1.03069	0.584305	0.985424	0.58589	0.651943	0.570848	1.04905	1.03275	0.933902	0.897904	0.561736	0.340291	0.961041	1.07501	1.05171	0.982133	1.06573	0.552297	0.218064
	1.09922	0.755835	1.24304	0.331823	1.00386	0.0975411	0.0871783	0.657489	0.999378	1.02004	1.18017	1.01396	0.843187	0.214442	0.798838	0.842243	0.787078	0.97033	0.602367	0.802608	0.223755
	1.08235	0.90906	1.01462	0.497083	1.20826	0.654973	0.283643	0.733141	0.799006	1.02674	0.92961	1.20773	0.62419	0.328826	0.60032	0.905843	1.02877	0.601923	1.05877	0.608365	0.238051
	1.16491	0.264452	0.622933	0.536521	0.864806	0.695159	0.460974	1.10556	0.517745	1.17697	0.599731	1.07873	0.802382	0.302405	0.343213	0.844259	1.25244	0.719017	1.00069	0.688577	0.22333
	1.14262	0.706006	0.957224	0.861382	0.775537	0.788547	0.264773	1.20324	0.772268	1.04971	0.735515	1.01053	0.627525	0.333122	0.821846	0.54268	0.890691	0.8031	0.757321	0.820022	0.270543
	1.39708	0.750806	1.03558	1.02689	1.27538	0.612029	0.412446	0.848722	0.787471	0.65483	0.869439	0.878412	0.23039	0.239674	1.07066	0.778642	1.07868	0.672407	1.27315	0.3617	0.208708
	0.935999	0.720476	0.776945	0.69192	1.40345	1.11542	0.380439	0.865991	0.544984	0.984428	0.369936	1.28715	0.712219	0.32076	1.08728	0.709132	1.21801	0.733397	1.46452	0.959248	0.212812
	1.04416	0.862321	0.973184	0.986438	0.636182	0.428861	0.372215	0.713431	1.00874	0.65389	0.748237	1.14611	0.850277	0.311032	0.973442	0.601327	1.17584	1.02103	0.913647	0.126065	0.278637
	0.81624	0.405444	0.83891	1.1263	1.3281	0.683506	0.303335	0.417779	0.717014	0.821734	0.733327	1.09235	0.570847	0.307986	0.807686	0.981741	0.827259	0.874957	1.22774	0.596862	0.261332
	0.982509	1.00455	0.844792	0.850463	0.910767	0.454765	0.424929	1.05046	0.782625	1.19545	0.756815	1.28968	0.757518	0.324696	0.748395	0.83228	0.879241	0.574182	1.02139	0.712751	0.29032
	0.872137	0.369532	0.907545	0.782941	0.712174	0.592604	0.344372	1.33798	0.583359	0.962707	0.937146	1.17894	0.477347	0.278409	1.03165	1.01972	0.734808	1.01086	0.879752	0.742646	0.332555
	0.609229	1.00788	0.568583	1.29535	0.865479	0.965606	0.32417	0.991075	0.747253	0.758195	0.958116	1.06968	0.819805	0.321775	0.982599	1.12169	0.984089	0.726539	1.07863	0.430542	0.213519
	0.71178	0.835569	0.743716	0.931696	0.942051	0.678705	0.393971	1.01277	0.848601	0.6333	0.736432	0.99979	0.53733	0.255104	0.218925	0.79716	0.610122	0.982139	1.02979	0.909449	0.241764
	0.477383	0.682852	0.582112	1.0607	1.00838	1.06229	0.45117	0.697579	0.856009	1.00055	0.735806	1.15226	0.783236	0.475607	0.924831	0.534445	0.463973	0.689372	0.947514	0.784862	0.215415
	0.847609	0.534405	0.112749	0.59468	1.2547	0.00599753	0.197362	0.935218	0.702093	0.869366	0.786465	1.20772	0.582261	0.437036	1.1212	0.518153	0.82706	0.840263	1.17678	0.788461	0.155781
	1.08034	0.710356	1.2676	0.92701	0.901846	0.650086	0.397182	0.946939	1.07084	0.422911	0.484556	0.913168	0.733794	0.444332	0.99816	0.544527	0.862815	0.928259	0.762341	0.705456	0.312604
	0.813313	0.772238	0.58619	1.03791	0.307903	0.507083	0.550375	0.998489	0.765732	1.18042	0.25788	1.28916	0.667767	0.46605	0.791341	0.388277	1.04838	0.972722	1.18781	0.47473	0.212546
	0.840637	1.0026	1.02692	-0.0941935	0.857942	0.655842	0.239038	1.23549	0.751091	0.251219	0.56816	1.36293	0.549304	0.418845	0.872767	0.559021	0.945795	0.635618	1.10927	0.670645	0.231378
	1.21687	0.986163	0.712291	0.987766	0.39115	0.765248	0.356346	1.06237	0.659846	1.0049	0.632302	0.986284	0.734905	0.336482	0.691606	0.67802	1.04289	0.969756	1.07397	0.669587	0.273175
	1.03446	0.714059	0.843249	0.962898	0.073142	0.760641	0.515861	1.09838	0.7108	1.11918	0.95649	1.19083	0.616973	0.422658	0.965619	0.750281	0.959149	0.520672	0.879357	0.723902	0.152564
	1.16991	0.48674	0.943107	0.730104	0.769911	0.600638	0.346547	1.03739	0.950124	0.506621	0.875645	1.16403	0.743316	0.387456	1.00742	0.692335	0.775349	1.01709	1.2457	0.519155	0.183063
	1.04581	0.949654	0.675573	0.606022	0.829906	0.1938	0.472162	1.05264	0.758729	1.15538	0.959472	0.987278	0.756016	0.435131	0.533006	0.942393	0.896272	0.824067	0.745977	0.263392	0.135221
	0.327195	0.72296	1.05199	0.755957	1.02786	0.792085	0.210718	0.468657	0.561493	0.874976	0.216874	1.36788	0.68388	0.377944	0.860206	0.478228	0.890175	1.03358	1.01616	0.479634	0.26526
	0.874997	1.02309	1.05058	1.14096	0.848863	0.543877	0.325975	0.764226	0.731394	0.618023	0.109745	1.08484	0.396059	0.353958	0.954939	0.506956	1.33884	1.01779	1.3485	0.554095	0.200624
	1.09979	0.747643	1.08842	0.713268	1.0693	0.678847	0.28203	1.00375	1.15022	0.793024	0.834069	1.08921	0.717275	0.362904	0.900555	0.600953	0.949067	0.830628	0.921512	0.352783	0.170303
	1.03359	0.815066	0.421861	0.876163	1.22917	0.606792	0.437232	1.05202	0.771674	1.00283	0.535265	0.739486	0.769849	0.388512	1.1877	0.963375	1.3426	1.14502	0.415177	0.529578	0.113108
	0.859883	0.483486	0.882065	0.863218	0.893275	0.661488	0.472217	0.642342	0.774079	0.440139	0.716042	1.07067	0.762891	0.388711	1.04408	0.921087	1.17335	0.763617	1.19773	0.334071	0.207021
	0.935841	0.566564	0.539347	0.938175	1.06696	0.968689	0.374063	0.665489	0.480235	0.913694	0.865003	1.0022	0.706556	0.414962	1.20188	0.413246	1.14961	1.05715	0.987684	0.430414	0.0833669
	1.15665	0.842372	1.24834	0.674444	1.12152	0.669391	0.538574	0.947963	0.922101	0.50593	0.269887	0.839715	0.823332	0.30382	0.937923	0.72904	0.984987	0.472982	0.715528	0.518568	0.140657
	1.01108	0.616841	1.22608	1.0267	0.573711	0.661398	0.450425	1.08755	0.229028	0.663582	0.973785	1.06928	0.677964	0.476021	1.1108	0.640457	0.46747	0.494105	1.05318	0.64912	0.211521
	1.11575	0.657368	0.853926	0.71874	1.19328	0.814671	0.423177	1.30222	0.684955	0.243255	0.691686	0.943464	0.41973	0.378013	1.04027	0.875696	0.732684	0.880372	0.613566	0.256888	0.191328
	1.22145	0.884091	0.707183	0.738324	1.24732	0.671938	0.482229	1.175	0.321605	0.511619	0.9556	0.879155	0.807579	0.396583	1.01479	0.431885	1.03712	0.935036	0.301287	0.671662	0.274086
	1.19902	0.620028	1.26876	0.906531	1.09181	0.768096	0.310716	1.05393	0.835295	0.681685	0.681771	0.82799	0.704889	0.399923	1.08069	0.675653	0.918461	0.344611	0.802698	0.386339	0.17975
	1.15946	0.524676	0.836104	1.1606	0.604296	0.843893	0.456951	1.0763	0.719005	0.678996	0.5584	1.05964	0.680225	0.365868	1.16268	0.542954	0.880752	0.484936	1.15783	0.538749	0.203105
	1.13295	0.826241	0.674012	0.612023	1.15612	0.474722	0.136155	0.689377	0.666907	0.72994	0.236741	0.581959	0.451968	0.338811	1.07327	0.479789	0.553802	1.04598	0.737989	0.138227	0.248903
	1.49087	1.00535	0.815271	0.791389	1.04868	0.663988	0.686795	0.701218	0.126467	0.595892	1.18307	0.308454	0.68763	0.448171	1.14107	0.434669	1.25127	0.979208	0.205327	0.469593	0.175625
	0.341016	0.721991	1.13117	1.02758	1.2088	0.634396	0.246268	0.340521	0.705126	1.18792	0.503732	1.0545	0.21049	0.432304	1.14502	0.802288	0.888591	0.956438	0.788364	0.550408	0.121375
	1.02701	0.345793	0.541867	0.973565	1.25078	0.989854	0.326238	1.08365	0.898023	0.468283	0.540579	1.1867	0.58634	0.472489	1.09983	0.452354	0.406078	0.554812	0.896799	0.390001	0.103934
	1.18575	0.840487	1.19812	0.663015	1.19847	0.737971	0.297624	1.25478	0.935424	0.329424	0.116463	1.15391	0.539795	0.368726	0.984887	0.62225	0.830951	0.929576	0.884986	0.514564	0.205624
	1.0564	0.787281	0.732816	0.661056	1.15718	0.990214	0.594936	0.891204	0.122264	0.602607	0.482991	1.15766	0.41257	0.305067	0.824037	0.832339	0.836212	1.17729	0.752697	0.230361	0.166092
	1.17124	0.759052	1.03219	1.0305	1.05687	0.686091	0.197959	1.12959	0.830014	0.49822	1.19759	0.981572	0.790201	0.471651	1.01732	0.18432	0.99815	1.12571	0.735212	0.721016	0.204275
	0.759021	0.817651	1.33162	1.05526	0.720031	0.594333	0.195686	1.21787	0.713967	0.575872	0.699791	0.767942	0.597229	0.461628	1.23224	0.71943	0.100961	0.502539	0.690945	0.383788	0.29319
	0.746264	1.12708	1.03368	0.35267	0.552059	0.932935	0.121281	1.19424	0.967559	0.921254	0.76262	0.899417	0.591396	0.347763	1.16928	0.283728	1.11348	1.21242	0.881495	0.342982	0.141483
	1.25749	0.894359	0.7292	0.52019	1.04856	1.04734	0.260935	1.22069	0.816732	0.542674	0.861658	1.19443	0.494283	0.299888	0.789952	0.959352	0.827018	0.907262	0.875902	0.492817	0.165885
	0.613741	0.807966	1.08426	0.203319	0.995662	0.866048	0.17362	0.542043	0.705327	0.537819	0.67491	0.983091	0.453226	0.0820823	1.04638	0.889572	0.700201	0.814758	0.948725	0.552769	0.363345
	1.00509	0.687814	1.15348	0.90514	0.459101	1.24648	0.382732	1.01322	0.458774	0.781271	0.186057	0.755721	0.696548	0.346688	1.20036	0.880926	0.77392	0.690223	0.980365	0.572847	0.241341
	1.04893	0.951234	0.648006	0.879119	1.28622	0.806437	0.211287	0.920716	0.926618	0.712604	0.769962	1.15197	0.71774	0.25866	1.15595	0.675687	1.09142	0.340756	1.07274	0.603854	0.1029
	1.07543	0.47378	1.07598	0.798486	0.971299	0.740606	0.397109	1.22163	1.07188	0.747683	0.84814	0.953282	0.855822	0.353556	0.738474	0.375778	1.14058	0.948417	0.436359	0.600224	0.16854
	0.963916	0.667711	0.973937	1.08928	1.46614	0.915866	0.242815	1.04434	0.905708	0.641713	0.566989	0.866687	0.649734	0.30143	0.899826	0.339607	0.978024	1.14349	0.893625	0.267234	0.201305
	1.01513	1.06154	0.940767	0.705089	0.765582	0.165256	0.229469	0.994872	0.226311	0.965915	0.908835	0.275147	0.565587	0.184065	1.03368	0.498747	0.720966	1.03812	0.726419	0.462367	0.19151
	0.7338	0.761498	1.12516	1.03286	1.07958	0.699758	0.30758	0.934232	0.312157	0.811537	0.84519	0.993721	0.674361	0.276695	0.79998	0.653129	1.00005	0.785599	0.755603	0.482153	0.278907
	1.01332	0.797972	0.717286	1.24157	0.936016	0.746696	0.466135	0.818088	0.853116	0.857903	0.32741	0.544766	0.564512	0.258608	1.08359	0.712651	0.712284	0.875036	0.99598	0.663182	0.343892
	1.01036	0.700433	0.827131	0.95605	1.19706	0.676252	0.441128	1.09327	0.982122	0.862924	0.816072	1.07346	0.473462	0.535308	0.752142	0.853313	0.926871	0.839106	0.787107	0.26171	0.402181
	1.10242	0.792491	0.95107	0.805162	0.325119	0.763243	0.249247	1.04253	1.09004	0.930595	0.791039	1.09818	0.533113	0.440511	1.2064	0.755058	1.04485	0.969669	0.592192	0.561081	0.300154
	0.798811	0.873326	0.910211	0.637736	0.957479	0.63131	0.395742	0.84032	0.69074	0.649244	0.849696	1.24181	0.543928	0.48026	1.01346	0.655823	0.764926	0.823812	1.10043	0.547705	0.280095
	0.929837	0.830852	0.833848	0.902727	1.0809	0.80782	0.585798	0.793485	0.969328	0.641061	0.72038	1.11294	0.448017	0.503138	0.957312	0.526762	0.908685	1.12533	0.706547	0.521587	0.270618
	1.00405	0.895471	1.03315	0.678072	1.15188	0.80832	0.496907	0.935713	0.609001	1.01119	0.792022	0.994754	0.32398	0.335273	0.729047	0.384367	0.935609	1.1437	0.493319	0.505623	0.29924
	0.834461	0.640334	1.01299	0.854926	1.19923	0.960721	0.307735	0.899239	0.831322	1.10404	0.721257	1.00466	0.587462	0.551648	1.06215	0.751151	0.746173	1.13911	0.99666	0.111612	0.354632
	0.785799	0.996701	1.33273	0.897002	0.192865	0.69984	0.521957	0.405974	0.718073	0.899184	1.04352	0.673032	0.459297	0.356303	1.17896	0.550304	0.83882	0.890378	0.825539	0.492223	0.353764
	1.08855	0.944421	0.888083	0.749251	0.944029	0.966497	0.625202	0.946153	0.407663	0.784206	0.703632	1.07841	0.594821	0.530834	0.974726	0.616128	1.04214	1.05124	0.0302024	0.52138	0.264836
	0.812356	0.630374	1.06231	1.04042	0.464359	0.455605	0.295502	0.856552	0.731533	0.727202	1.0915	1.13149	0.429529	0.509247	0.0668036	0.254696	1.01949	1.05956	0.9052	0.509735	0.325421
	0.559769	0.863044	0.445149	1.17686	0.589621	0.583154	0.536894	1.03383	0.673394	0.974421	0.686789	1.06748	0.74301	0.489302	0.962984	0.578203	1.02384	0.931889	0.908584	0.764386	0.204759
	1.09501	1.02474	0.903438	1.10419	1.2813	0.591204	0.331704	0.887218	0.460432	0.823831	0.430862	0.889429	0.361682	0.461026	0.941883	0.794368	0.780651	0.582697	0.714915	0.592067	0.20288
	0.948838	0.771524	1.05975	0.900414	1.21647	0.375939	0.426947	1.01814	0.435284	0.766585	1.10393	0.685705	0.593141	0.363688	0.785622	0.626195	0.88393	0.592634	0.911139	0.668132	0.300329
	0.874067	0.976016	1.05066	0.918027	0.311922	0.711342	0.452245	0.775311	0.696475	0.631039	0.747557	1.13	0.436773	0.317267	0.701002	1.00352	0.880288	0.911421	1.04709	0.662274	0.198538
	0.191778	0.940718	0.760479	0.982795	0.87963	0.574514	0.53055	0.918592	0.493339	0.696298	1.05047	1.20055	0.640944	0.500413	0.985845	0.637577	1.07282	0.281473	0.817085	0.491575	0.498159
	1.09086	0.764946	0.937197	0.883429	1.12822	0.668836	0.505945	0.809777	0.811548	0.775361	0.958637	0.774423	0.537936	0.314759	1.04647	0.439503	0.847574	1.03332	0.731171	0.486032	0.32242
	0.616877	0.851068	0.937161	0.669458	0.11355	0.669632	0.322925	0.76923	0.732729	0.845251	0.793012	0.907039	0.516462	0.31017	0.970883	0.727825	0.928059	0.752842	0.800318	0.646736	0.334413
	1.16772	0.911243	1.06614	0.748265	0.64495	0.666526	0.504196	1.18669	0.652398	0.758585	0.718333	0.988274	0.575796	0.368471	1.01248	0.837577	0.966163	0.92966	0.62245	0.466858	0.403807
	0.843788	0.973912	0.568112	1.17947	1.12513	1.03934	0.458129	0.918863	0.675749	0.810922	0.634118	0.989479	0.426199	0.423928	1.00797	0.658752	1.28665	1.03695	0.447121	0.677166	0.350763
	0.702877	1.03743	0.702752	1.18252	1.01922	0.889225	0.26342	1.29029	0.877083	0.923119	0.60268	1.0942	0.780772	0.395747	0.778608	0.734483	0.911505	0.899095	0.951459	0.549763	0.283584
	0.408712	0.927012	1.07065	0.697019	0.384228	0.706622	0.555947	1.01893	0.649196	0.80273	0.948297	0.732405	0.58752	0.328075	0.950698	0.754457	0.918903	0.819379	0.464836	0.558192	0.207303
	0.998282	1.11884	0.838589	0.970124	0.902822	0.666625	0.536164	0.90866	0.597406	0.943448	0.727914	1.04855	0.43589	0.511626	1.52162	0.603496	1.16811	0.683568	0.8878	0.225992	0.259817
	0.84203	0.741619	0.968217	1.16793	1.22384	0.739782	0.258753	0.896145	0.774745	1.03937	0.631031	1.10042	0.842954	0.220417	1.18044	0.573163	0.884317	1.10663	0.645559	0.598284	0.346742
	0.388349	1.09255	1.3732	0.897475	1.30351	0.62388	0.372883	1.10901	0.77411	0.470925	0.641678	1.14499	0.581819	0.482586	1.36661	0.721585	1.20281	1.02051	1.04391	0.473931	0.30904
	0.343617	0.922186	1.00209	0.134286	0.680498	0.791084	0.424785	0.996368	0.725581	0.979312	0.493768	0.881304	0.826243	0.178431	1.29883	0.717381	1.03904	1.18695	1.08849	0.724707	0.296949
	0.832516	0.647486	1.16765	0.766685	0.556256	0.161559	0.35187	1.41	0.44194	0.802575	0.705754	1.09597	0.742216	0.125476	1.32704	0.654154	0.871417	1.05905	0.876852	0.503213	0.316787
	0.90969	0.911912	0.637362	1.04989	1.19387	0.635139	0.451935	1.03666	0.495159	0.140553	0.906291	1.16927	0.598942	0.278666	1.13385	0.511509	0.9157	0.995525	1.1371	0.505091	0.160073
	0.931421	0.753281	0.555771	0.741008	1.29938	0.526005	0.526612	0.982207	0.709131	0.828184	1.00121	0.871542	0.730088	0.491407	0.873791	0.568998	0.849285	1.10125	1.02416	0.801259	0.267271
	0.764732	0.210243	1.11563	0.948223	1.24291	0.467477	0.376506	1.11732	0.524041	0.892935	0.714928	1.27592	0.527884	0.277957	0.798304	0.677667	0.948458	0.544699	1.3309	0.54158	0.377664
	0.646369	0.804256	1.03576	0.659663	1.22658	0.564042	0.432311	0.920237	0.741765	0.648187	0.552404	1.08444	0.506084	0.22708	0.841468	0.745071	1.01576	0.607382	1.1843	0.440587	0.399844
	0.903562	0.835847	1.2479	0.539648	1.05917	0.502896	0.396625	0.914453	0.870947	0.777071	0.705163	1.29854	0.518578	0.300552	1.01466	0.551429	0.999567	0.822701	0.378373	0.377732	0.180555
	0.708872	0.771876	1.05998	0.518411	1.40351	0.593848	0.390986	1.0032	0.327418	1.02895	0.693619	1.16016	0.494668	0.441929	0.960053	0.362446	0.824329	0.393738	1.18111	0.428671	0.222612
	1.19144	0.716881	0.870909	0.145777	1.31567	0.566555	0.415574	1.12155	0.832577	0.939986	0.675748	1.32605	0.885755	0.280445	0.92825	0.424944	0.551377	0.845116	1.20318	0.742688	0.355311
	0.74857	0.798186	0.787021	0.990207	1.24115	0.506755	0.359093	0.946173	0.532985	0.79391	0.818423	1.10951	0.205709	0.46008	0.834265	0.638536	0.840189	0.898803	1.25567	0.356871	0.356735
	0.669021	0.708424	0.394293	0.762504	1.18567	0.692264	0.454936	1.05068	0.769763	0.52716	0.830469	0.912568	1.06577	0.232442	0.868548	0.731283	1.00082	0.756986	0.864154	0.467761	0.352946
	0.423826	0.778533	1.08901	0.666353	1.31446	0.481934	0.320446	1.14557	0.787606	0.975705	0.786832	0.0580971	1.04935	0.265333	0.961231	0.700933	1.008	0.709689	0.881651	0.514122	0.193505
	0.609629	0.869287	0.868375	0.676928	1.02027	0.488368	0.217042	1.01055	0.705936	1.08806	0.767647	1.10293	0.401098	0.216218	0.776988	0.525678	0.697238	0.739478	1.22737	0.220318	0.328984
	0.889424	0.729493	1.02526	0.443914	1.24367	0.721353	0.323604	1.13665	0.955205	0.908919	0.665811	1.37271	0.502108	0.315132	0.674534	0.651056	0.838753	0.693469	0.962876	0.376684	0.588936
	0.763554	0.7576	1.14669	0.759922	1.31431	0.708313	0.480096	0.854011	0.616887	1.06365	0.676063	0.899103	0.946653	0.365318	0.983898	0.712623	1.10621	0.721855	0.881192	0.654206	0.580642
	0.33967	1.27444	0.480221	0.80895	1.10759	0.561679	0.17409	0.864265	0.946917	0.983654	0.609725	0.832487	0.644206	0.398513	0.664075	0.583178	0.927311	0.503934	1.15459	0.716217	0.215383
	1.00357	1.07857	0.739686	0.442097	1.19585	0.483569	0.316411	1.0177	0.70296	1.11432	0.729532	1.19044	0.619269	0.227337	0.823341	0.457305	0.818978	0.586602	1.2424	0.776607	0.27365
	1.44665	0.827833	1.02008	0.701742	1.24016	1.08354	0.402178	1.59897	0.854652	0.646933	0.357363	1.57719	0.856839	0.32161	1.13198	0.540374	0.84996	0.5074	0.781758	0.67241	0.167967
	1.25878	1.3849	0.723769	0.7937	0.569726	0.818735	0.517968	0.804915	0.718422	1.06253	0.761165	0.852089	0.385692	0.344071	0.864954	0.458589	0.781849	0.724343	1.14429	0.801287	0.432338
	0.843356	0.991787	0.897067	0.917423	1.26449	1.027	0.327435	1.17288	0.557729	0.570183	0.588711	1.36669	0.730701	0.421001	0.820054	0.778737	0.961065	0.857943	0.752548	0.414156	0.41635
	0.591329	0.988447	1.18149	0.788776	1.25378	0.673279	0.283247	0.459077	0.529387	0.544255	0.726557	1.19866	0.363182	0.282859	0.456657	0.551551	1.04528	1.01504	0.960506	0.586786	0.239548
	0.622479	0.867371	1.18304	0.877028	1.25897	0.816907	0.420567	0.932064	1.08059	0.890536	0.624356	1.12292	0.665881	0.307104	1.08279	0.273424	0.974191	0.959141	0.973075	0.15508	0.275305
	0.965142	0.818938	1.16388	0.995435	1.29017	0.477454	0.317299	0.786332	0.98282	0.224271	0.541841	0.996654	1.04223	0.2417	0.463979	0.728976	0.843158	0.627341	0.94496	0.1374	0.254451
	1.26527	0.808726	0.991381	0.910826	1.23489	1.07058	0.566679	0.413968	0.851113	1.07117	0.271151	1.35131	0.713319	0.322175	0.695321	0.768273	1.04783	0.7802	0.630048	0.486939	0.241128
	1.00541	0.735987	0.691789	0.806256	1.45977	0.721294	0.17503	0.875721	0.664251	0.872457	0.919177	1.36463	0.563715	0.32879	0.873277	0.610569	0.949352	0.639897	1.0992	0.587427	0.318698
	1.09068	0.729268	0.911799	0.969703	1.26299	0.0929492	0.333927	0.872965	0.732346	1.01164	0.696535	1.1326	0.455225	0.282223	0.75817	0.708571	0.870874	0.44806	0.768471	0.115294	0.211187
	0.849002	0.996242	0.967452	0.92645	1.12283	0.943301	0.317919	0.904571	0.693685	0.703526	0.894365	1.0257	0.674886	0.267045	0.592871	0.489265	0.768825	0.393073	0.609438	0.542424	0.185292
	0.986443	0.704571	0.975106	0.852895	1.12278	0.559879	0.219405	0.970519	0.992463	0.933061	0.790105	1.12132	0.540323	0.260565	1.18079	0.822511	0.220736	0.881022	0.931854	0.722606	0.23956
	0.933518	0.943988	0.585763	1.11879	0.993219	0.680485	0.238602	0.912999	0.431712	0.949665	0.708791	1.05108	0.660209	0.299263	1.00929	0.424151	0.921293	0.650688	0.870179	0.593175	0.127395
	1.03218	0.754075	0.895698	0.760231	1.27507	0.557242	0.290622	0.24298	0.595583	0.942109	0.684841	1.13851	0.669563	0.304668	1.03454	0.523786	1.09625	0.973599	1.12321	0.677332	0.188604
	1.28681	0.85306	1.24443	0.699853	1.16686	0.76582	0.283704	1.20312	0.777942	0.931876	0.789337	1.47625	0.780092	0.286103	0.222112	0.722211	1.07775	0.874048	0.9814	0.390119	0.177958
	1.16315	0.690072	0.901992	0.556006	1.0271	0.758362	0.329188	1.06774	0.709607	0.936187	0.636604	1.38161	0.0728999	0.282435	0.933829	0.545578	0.973714	0.675121	1.24052	0.736065	0.244494
	1.10367	0.777933	1.15767	0.752975	1.00493	0.704802	0.305811	0.843896	0.373253	0.977522	0.684079	1.33344	0.569688	0.0281077	0.925234	0.699408	0.982042	1.28629	1.26292	0.323223	0.268786
	0.955782	1.01787	0.869171	0.313256	1.05395	0.936594	0.414511	0.290946	0.496607	0.592707	0.783062	1.15407	0.655511	0.271661	0.84438	0.640098	0.934575	0.842233	1.26337	0.354761	0.15804
	0.962635	1.05384	0.621854	0.69243	0.908869	1.00687	0.499893	0.853389	0.834621	0.714272	0.790575	1.40822	0.681063	0.294754	1.14041	0.747799	0.832253	0.847788	1.10808	0.555821	0.245257
	0.978653	0.870988	1.39698	1.13207	1.22243	0.615985	0.491124	0.205798	1.00825	0.953543	0.345299	1.00299	0.511745	0.194555	0.901101	0.722878	0.653656	0.331665	0.671963	0.581116	0.155693
	1.15791	0.772611	1.04562	0.758549	1.14015	0.776546	0.312768	0.248321	0.652125	0.758294	0.460827	1.19376	0.571486	0.267741	0.873015	0.605589	0.999099	0.809577	1.10304	0.158177	0.356268
	0.969861	0.890184	0.7624	0.933519	1.25569	0.175261	0.271159	1.05142	1.38309	0.647666	0.51302	1.23251	0.651479	0.211709	1.19028	0.775246	0.813901	0.94662	1.13171	0.59024	2.70647e-05
	1.04481	1.00279	1.0985	1.2341	0.951922	0.497899	0.210178	0.797408	0.625308	0.653051	0.527698	1.56322	0.690728	0.305808	0.896396	0.647447	1.05549	0.687088	0.692186	0.679748	0.22566
	0.830067	0.189944	1.08421	0.731548	1.02872	0.566329	0.363267	1.07753	0.625386	1.15863	0.437512	1.29615	0.705695	0.226898	0.954509	0.779427	1.06252	0.534239	1.09398	0.464305	0.244846
	0.192908	0.758223	1.27227	1.10836	0.6036	0.492938	0.448938	0.883435	0.670617	0.719575	0.629362	1.18917	0.642022	0.373869	1.08583	0.333097	1.00467	0.856636	0.925414	0.36839	0.27228
	1.16163	0.814893	0.846558	0.955956	0.968911	0.830905	0.48857	1.10141	0.756201	0.880581	0.546352	0.224471	0.725536	0.237663	1.20612	0.750864	0.830772	0.829391	0.969456	0.0667624	0.154766
	0.979025	0.794545	1.27659	0.588934	1.26716	0.601599	0.302784	0.975019	0.574414	0.897767	0.730133	1.30555	0.660012	0.274721	1.23938	0.746483	1.03305	0.433818	1.16189	0.734348	0.246001
	0.791162	0.328513	0.162207	0.892367	1.23258	0.693545	0.388224	1.20983	0.96624	0.825344	0.554086	0.184371	0.907195	0.403295	0.649326	0.555354	0.48684	0.689489	0.440301	0.581407	0.211622
	0.977801	0.887524	0.839655	0.916587	0.890726	0.892761	0.586685	0.901458	0.812673	0.620472	0.757377	1.07585	0.521655	0.570044	1.00551	0.652946	0.925773	0.739578	1.37306	0.592286	0.157024
	0.851471	0.787917	0.791279	0.935141	0.33164	0.661204	0.435564	1.30259	0.859408	1.17428	1.08909	1.1916	0.513474	0.353454	1.24088	0.263498	0.981518	0.744217	0.712102	0.439227	0.104047
	0.184625	0.672101	0.769759	0.491059	1.16259	0.615992	0.422968	1.03598	0.541907	0.714158	0.844368	1.16164	0.463553	0.358911	1.03921	0.666563	0.605744	0.736665	0.610376	0.496858	0.25097
	0.91069	0.662555	0.72416	0.96326	0.803848	0.886139	0.417522	0.88303	0.681017	1.25968	0.951218	1.42919	0.595032	0.184148	1.07486	0.736472	0.514603	0.835949	1.20122	0.560926	0.0849865
	0.984853	0.233768	1.55976	0.763241	0.894181	0.6733	0.252663	0.644678	0.856916	0.967384	0.876369	1.73842	0.589555	0.158801	0.865145	0.900088	0.798698	0.615878	1.21902	0.486739	0.144276
	0.549571	0.486404	0.820386	0.954212	0.553699	0.717313	0.333587	0.886251	0.59999	0.531016	0.969155	1.07657	0.408217	0.431962	1.07579	0.893663	1.09345	0.733723	1.10365	0.775966	0.278266
	1.08592	0.8832	0.935366	0.906898	1.36406	0.563564	0.192196	0.736876	0.972858	0.803719	0.821841	1.23553	0.690428	0.212154	0.647171	0.899925	1.14672	0.848987	1.31785	0.228405	0.465907
	0.719927	1.09227	1.66129	0.434204	1.33398	0.302234	0.207107	0.981689	0.850179	1.03056	0.928715	1.4521	0.525586	0.178698	1.16725	0.356482	0.627135	0.62053	0.413776	0.484516	0.317571
	0.681149	1.10838	0.574637	0.612529	1.03125	0.605192	0.420957	0.848633	0.805238	1.13387	1.11421	0.14989	0.528476	0.419039	0.932743	0.136566	0.453206	0.884105	1.32734	0.498703	0.364011
	0.900431	0.465071	1.40659	1.18695	1.33937	0.0213509	0.237096	0.802031	0.828844	1.00422	0.853656	0.898772	0.854206	0.37121	0.961427	0.55705	0.951764	0.989084	1.26647	0.389437	0.350741
	0.764784	0.985836	1.37389	1.03141	1.13411	0.308915	0.273214	0.989433	0.718537	1.04064	0.958018	0.718878	0.555449	0.271073	0.893917	0.6188	0.441719	0.730541	1.25947	0.514405	0.380365
	0.117898	0.770134	1.33693	0.613466	1.16553	0.506289	0.385103	1.09627	0.794232	1.11656	1.04856	0.840375	0.426218	0.216269	0.929932	0.569175	0.926146	1.00244	1.38469	0.224141	0.348251
	1.06442	0.855997	1.28471	1.08238	0.798443	0.594814	0.399363	0.962139	0.611848	0.856148	0.58098	1.09446	0.525332	0.2144	0.937394	0.56014	1.11578	0.729729	1.00681	0.536585	0.272974
	1.05502	0.118622	0.557997	0.970398	1.15598	0.587282	0.204663	0.771687	0.284195	1.05974	0.76924	0.534931	0.779787	0.25074	0.678989	0.614864	1.11915	0.824788	1.0897	0.614761	0.303755
	0.940694	0.658202	0.788886	0.474522	0.766836	0.90524	0.193461	0.871676	0.328236	0.372918	0.856664	1.14101	0.45405	0.197373	1.09954	0.350036	0.649957	1.03962	0.962344	0.37414	0.208535
	0.205709	0.825706	1.06213	1.34393	0.330224	0.633821	0.399416	1.10053	0.557596	0.671018	0.988896	1.27432	0.748461	0.354041	0.972041	0.790082	0.815195	0.556309	0.715275	0.635794	0.242314
	1.01976	0.584382	0.869087	0.842929	0.685846	0.595951	0.423765	1.0088	0.824716	0.878919	0.471264	1.0617	0.816339	0.169677	0.939071	0.55399	0.868198	0.813998	1.43066	0.5536	0.22507
	0.997423	0.0907848	1.37805	0.881192	1.31087	0.818281	0.349851	0.677434	0.779078	0.657717	0.908333	0.862069	0.708075	0.280925	1.19215	0.624281	0.842094	1.26362	1.33387	0.188086	0.413714
	1.35834	0.885673	1.09048	0.922749	0.851225	0.324414	0.601767	0.996415	0.758591	1.24366	0.68481	1.14059	0.197414	0.270816	1.01126	0.407681	0.764278	0.758511	1.31927	0.40296	0.380635
	0.777416	0.762234	0.723583	1.12657	1.46776	0.609149	0.238146	0.49376	0.259666	0.983075	0.89255	0.799046	0.610898	0.321549	1.09814	0.633178	1.03778	1.15612	1.45784	0.418293	0.394334
	1.07957	0.696735	1.09444	0.958246	1.00334	1.20982	0.272329	0.508693	0.651697	0.927476	1.02743	0.918153	0.553798	0.229953	0.769004	0.608164	0.853755	0.997083	0.62745	0.503554	0.14559
	0.99886	0.821099	1.29165	0.790539	0.247968	0.730217	0.378714	0.579929	0.616072	1.09688	0.544122	0.824532	0.562408	0.237757	0.789154	0.463937	0.70885	0.872465	0.965252	0.652197	0.590514
	1.15169	0.815281	1.22464	1.00574	0.785027	0.512294	0.330766	0.761298	0.408994	0.905736	0.880031	0.872815	0.565381	0.231757	0.856185	0.772261	0.804221	1.13253	1.22756	0.694348	0.280088
	0.978216	0.819771	1.08279	1.01031	1.18896	0.594856	0.273428	0.764065	0.826138	1.07224	1.10247	1.13602	0.65562	0.295905	1.46988	0.758716	1.07099	1.04588	0.337245	0.591578	0.398105
	0.536845	0.74716	0.886578	0.686364	0.315866	0.711519	0.425702	0.084067	0.0786444	1.37399	0.795247	0.497739	0.600386	0.192405	1.21337	0.659903	1.08972	0.913951	1.02578	0.330479	0.411592
	1.0617	0.868726	0.809211	0.895765	0.476307	0.477806	0.514659	0.735003	0.535668	1.10404	0.922685	1.02558	0.584869	0.223586	0.979479	0.577298	0.819123	1.01213	1.28368	0.434146	0.341443
	0.900681	1.02591	1.01919	1.00789	1.07767	0.877715	0.265952	0.983656	0.812101	1.07947	0.506494	0.997303	0.274837	0.243273	0.91759	0.576346	0.776731	0.967403	0.888896	0.503542	0.156486
	0.805788	0.857727	1.12569	0.733721	1.04481	0.893477	0.460736	0.816575	0.844907	1.01132	1.07801	0.759515	0.573176	0.375836	1.13536	0.552729	0.897593	0.742752	1.02349	0.744526	0.171477
	0.76008	0.355147	0.55094	0.816669	0.328136	0.611953	0.21784	0.944261	0.664097	0.197669	1.10539	1.06177	0.794609	0.280081	1.03034	0.815737	0.859584	0.885186	1.08697	0.422899	0.203477
	1.10921	1.04376	0.934337	0.996923	1.19158	0.762832	0.461608	0.650976	0.549432	1.09006	1.18197	0.474355	0.428673	0.361655	0.864289	0.834154	0.849494	0.925993	0.76148	0.391807	0.483428
	0.961672	0.766228	1.07609	1.08843	0.976673	0.742967	0.747542	0.780537	0.76978	0.785402	0.535043	1.10438	0.82313	0.343157	0.934364	0.828129	0.827113	1.0332	1.03004	0.4552	0.408319
	0.893793	0.712829	0.950178	0.568639	1.38385	0.722414	0.391005	0.969004	0.647749	0.885231	1.21181	0.547429	0.445745	0.262964	0.59771	0.775454	0.911205	0.769531	1.05058	0.57679	0.273637
	0.866636	1.19658	1.20432	1.05542	0.885394	0.64382	0.304829	0.583598	0.899666	0.965926	1.16534	0.987763	0.962987	0.422402	0.922144	0.788438	0.819876	0.956516	0.840615	0.625056	0.362543
	1.00168	0.573401	1.02916	0.836768	1.28792	1.01388	0.541041	1.00223	0.084835	0.507524	0.968269	0.501682	0.742913	0.342242	0.948928	0.949694	0.20006	1.03273	0.92653	0.94297	0.335097
	0.239444	0.525836	0.852158	1.05821	1.03134	0.721884	0.218161	0.601299	0.855888	0.397805	1.02851	1.02216	0.704471	0.369395	0.936788	0.836998	0.753692	1.0837	0.764679	0.571782	0.361229
	1.22198	1.12705	1.18205	0.838966	0.672413	0.87634	0.599192	0.386568	0.805704	0.698356	0.843533	0.985076	0.549358	0.373837	1.0835	0.844678	0.830192	0.880749	1.33158	0.640572	0.353265
	1.12579	0.625051	1.31938	0.892186	0.731037	0.800309	0.472685	1.12387	0.699556	1.04496	0.704644	1.36156	0.379083	0.193758	0.943358	0.521028	0.957078	0.892225	1.23541	0.32194	0.169544
	1.20755	1.21982	0.766657	1.29736	1.0689	0.229367	0.297606	0.938777	0.498421	0.639794	0.585822	1.12302	0.482925	0.460784	1.07359	0.899833	0.965965	0.9869	0.989606	0.612495	0.256395
	0.749684	0.614027	1.4403	0.914014	0.572854	0.555023	0.471257	0.711496	0.794133	1.17136	0.792618	0.844394	0.765535	0.402746	0.683269	0.612688	1.26318	0.964463	1.06078	0.628538	0.341748
	1.05489	0.369665	0.872836	0.767047	0.656459	0.557405	0.445703	1.1379	1.0469	0.30809	0.485951	0.849373	0.311479	0.390243	1.07789	0.801306	1.084	0.726169	1.22689	0.659667	0.183089
	1.15478	0.705806	1.06419	0.397342	0.947121	0.892005	0.451507	0.883862	0.309733	0.604432	0.86518	1.06085	0.713582	0.383868	1.21863	0.304861	1.16666	0.794138	1.50344	0.765584	0.145101
	1.09752	0.865024	1.00056	0.175603	0.746391	0.649621	0.622555	1.18737	0.563475	0.385572	1.0788	0.899868	0.986127	0.49017	1.24233	0.441854	0.875953	0.735367	0.987325	0.249666	0.229276
	0.93177	0.645797	0.752864	0.789266	1.13268	0.437704	0.272414	0.907271	0.299263	0.111671	0.923172	1.41041	0.399393	0.256662	1.13428	0.908254	0.975847	0.750612	0.51832	0.224075	0.125015
	0.962564	0.797885	1.01322	1.08822	1.13995	0.687783	0.28864	0.672036	0.591826	0.876902	0.434981	1.04571	0.624611	0.432642	1.17969	0.738034	1.27652	1.04043	1.10448	1.08691	0.120086
	0.626652	0.582113	1.02927	0.921807	0.959622	0.295044	0.337976	0.795842	0.826132	0.981413	0.856267	0.289835	0.685674	0.463714	1.09444	0.808617	1.09901	1.0952	1.12153	0.501305	0.27899
	0.999634	0.832796	0.952502	0.554579	0.741313	0.476779	0.347528	0.770344	0.624727	0.889821	0.834076	1.04138	0.906833	0.248908	0.939159	0.909687	0.888982	0.843448	0.485735	0.78725	0.329585
	1.05533	0.611161	0.974966	0.811557	0.867521	0.455029	0.343397	0.811018	0.763507	0.917621	0.834175	1.01617	0.663404	0.325993	0.847278	0.74276	0.856212	1.1281	0.840312	0.300676	0.315301
	1.0902	0.679223	0.550713	0.962817	1.07468	0.774167	0.586663	0.940388	0.740455	0.891999	0.633018	1.16355	0.643409	0.30234	0.86431	0.616756	1.00802	1.0491	1.11754	0.698678	0.248426
	1.41407	0.859865	0.726765	0.950088	1.18957	0.441552	0.424948	0.914952	0.805187	0.842297	0.971018	0.964311	0.586172	0.258573	1.08288	0.469221	1.14872	1.04186	0.925958	0.215465	0.258556
	1.07114	0.919116	0.689858	1.2341	1.20305	0.539525	0.405922	0.919731	0.357315	1.10909	0.900575	0.44427	0.711422	0.255978	1.08473	0.833122	0.875859	0.833159	0.726122	0.694181	0.262201
	1.22005	0.603628	0.96484	0.814096	1.08191	0.38195	0.615222	0.68934	0.546022	0.466501	0.81385	1.41107	0.61908	0.300885	0.851152	0.993662	0.841121	0.681358	1.03637	0.566412	0.278918
	0.79671	0.161594	0.751887	0.441945	0.969978	0.762393	0.154233	0.687598	0.708381	0.925766	0.874604	0.927063	0.69894	0.312984	0.926618	0.775358	0.784411	0.42473	0.357514	0.360102	0.265122
	0.759026	0.313762	0.479771	0.806925	1.05494	0.500879	0.387413	0.868316	0.813271	0.854938	0.934367	0.286393	0.763993	0.266143	0.932366	0.64712	0.993287	0.962003	1.02628	0.593445	0.385312
	1.31883	0.900742	0.692102	0.310863	0.97022	0.919128	0.031739	0.861262	0.583893	0.926601	0.974602	0.12194	0.5962	0.270186	0.63548	0.862207	1.00243	1.26623	0.881038	0.590076	0.283754
	1.01875	0.624453	1.1011	0.675981	1.0355	0.601465	0.375336	0.780579	0.974568	0.743884	0.963583	0.780267	0.725267	0.37223	0.952974	0.715223	0.90424	0.818914	1.07778	0.431312	0.279723
	0.787403	0.711081	0.533252	0.284853	1.13839	0.723136	0.601101	1.06071	0.67608	0.719748	0.647787	1.17027	0.541913	0.230356	0.991359	0.944355	1.28982	0.52586	1.08411	0.599192	0.310336
	0.234789	0.708095	0.60231	1.02055	0.749432	0.767857	0.439976	1.0104	0.658912	0.969355	0.742914	1.30932	0.472665	0.370647	0.227828	0.646699	1.02538	0.964555	0.875344	0.442345	0.23627
	1.19346	0.751983	1.13065	0.791371	0.944614	0.688998	0.388012	1.24736	0.553691	1.07403	0.813933	0.849096	0.696811	0.474691	0.877147	0.512652	1.08404	1.01973	1.16868	0.285809	0.278373
	0.490505	0.661725	0.954691	0.908512	0.995564	0.706845	0.31319	0.454736	0.760127	0.715027	0.884861	1.0833	0.526026	0.332533	1.24448	0.583278	0.973499	0.805292	1.0981	0.391795	0.339798
	0.133864	0.677785	0.617312	0.68745	1.13603	0.626313	0.480979	0.926933	0.642125	1.10832	0.937822	1.13092	0.456066	0.293132	0.916882	0.670009	1.07814	1.03249	0.943057	0.580372	0.309493
	0.868254	0.693664	0.270063	0.629483	0.926618	0.738487	0.2958	0.76428	0.717793	0.816981	0.652141	1.12726	0.510155	0.260432	1.12666	0.569419	0.76739	1.14309	1.06591	0.337334	0.268874
	1.19055	0.418369	1.13601	0.84114	0.98217	0.654359	0.518172	0.891378	0.7156	0.818803	0.986615	1.20587	0.888296	0.276613	1.02693	0.387018	0.965404	0.43656	1.17357	0.489479	0.244989
	1.1675	0.782278	0.874998	0.869983	1.04093	0.551405	0.336894	1.11362	0.931061	0.958827	0.863192	1.15152	0.270796	0.28942	0.869117	0.800324	1.00857	0.675327	0.726124	0.129003	0.28925
	1.28828	0.567423	0.984749	0.767486	0.981885	0.620221	0.492537	1.10183	0.577488	0.86914	0.781549	0.660188	1.06458	0.229205	1.17872	0.383487	0.993074	0.878525	0.704241	0.243163	0.279875
	1.05265	0.776082	0.965568	1.01443	1.37342	0.623258	0.0908954	0.812781	0.593538	0.917584	0.960954	0.381201	1.06084	0.456976	0.471111	0.785434	0.581452	1.12516	0.980518	0.449439	0.202161
	1.35205	0.497058	0.877517	0.716116	1.37854	1.00387	0.215223	0.80258	0.606431	1.09743	0.772477	1.08616	0.434007	0.371751	1.08408	0.888728	0.711437	0.884096	0.869587	0.52056	0.313013
	0.919974	0.874508	0.791532	0.748445	1.20878	0.668403	0.430862	1.14324	1.01344	0.815151	0.794319	1.23673	0.783763	0.383886	0.734104	0.626275	1.49979	1.01211	0.94854	0.331389	0.354528
	1.26681	0.850996	0.845825	0.792188	0.965981	0.78371	0.30471	0.94366	0.99645	0.89373	0.898119	1.18083	0.4896	0.449655	1.25237	0.562939	1.37089	0.399324	1.18884	0.575892	0.20106
	0.823058	0.760129	0.913612	0.841355	1.19406	0.839577	0.379347	1.20914	0.638242	0.786207	0.798658	1.46187	1.06379	0.392794	1.18951	0.633968	0.788938	0.235994	1.32513	0.38561	0.273568
	1.0886	0.749086	0.8436	0.826857	1.03342	0.938032	0.297093	0.728628	0.683933	0.921889	0.185979	1.22933	0.331485	0.287195	1.1229	0.751246	0.979073	1.22692	1.26804	0.658791	0.398212
	1.03522	1.00763	1.20422	0.830081	1.28456	0.720326	0.293251	1.29556	0.905333	0.684285	0.617232	0.682961	0.145314	0.156194	1.21072	0.552147	0.991211	0.890093	0.925435	0.702406	0.450587
	0.954418	0.694085	1.06603	0.809117	0.985138	1.13938	0.138447	1.15601	0.891331	0.898785	1.21104	1.28726	0.620805	0.519445	0.992997	0.672822	0.947148	0.154295	1.3145	0.546792	0.420016
	0.765791	0.799664	0.82518	0.960778	1.22511	0.750748	0.34411	0.975261	0.741467	1.10475	0.771224	1.09897	0.505126	0.197089	1.11838	0.597969	1.07385	0.90673	0.366289	0.636111	0.304932
	1.27138	0.687319	0.872759	0.832713	0.497569	0.907966	0.416632	0.938731	0.526314	0.960215	0.827292	0.494117	0.482167	0.43542	1.0425	0.567202	1.0252	0.778157	1.23021	0.641456	0.416013
	1.1743	1.36828	0.99741	0.134458	0.409484	0.664999	0.263204	1.1483	0.672103	0.74919	1.22712	1.14848	0.667594	0.19037	1.06206	0.690318	0.842619	0.774888	1.02435	0.66265	0.292476
	1.05923	0.867	0.844858	1.03526	1.16359	0.419778	0.222173	1.16164	0.993678	0.591576	0.661255	1.24088	1.00294	0.266302	0.940514	0.535054	0.840802	0.991576	1.43992	0.6145	0.359487
	0.962668	1.40048	0.713828	0.112488	1.40197	0.827247	0.413543	0.90995	0.545714	0.660656	1.1432	1.08155	0.601248	0.310869	1.06807	0.891816	0.8723	0.625512	1.38655	0.640825	0.371338
	1.23699	1.26037	0.412091	0.786679	1.7596	0.83674	0.575015	1.11745	0.833181	0.928814	0.840977	1.19017	0.783791	0.394884	0.850669	0.790033	1.21882	0.894355	0.235096	0.686672	0.325162
	0.963199	1.0386	1.01189	0.830118	0.170633	0.577719	0.279164	1.03303	0.984646	0.384785	0.724843	0.964732	0.782765	0.289268	0.980144	0.711817	0.970396	1.15673	1.05994	0.657751	0.244329
	0.980871	0.731868	0.979648	0.414233	1.42262	0.869364	0.344887	0.755103	0.704616	1.02392	0.621098	1.16817	0.573317	0.307075	0.88646	0.860995	1.04572	0.985746	1.18519	0.618429	0.415723
	0.678717	0.701413	0.590058	0.825299	1.11394	0.926094	0.370864	0.712711	0.413289	1.12511	0.803336	1.22567	0.84409	0.365904	0.785723	0.876899	1.23707	0.578663	0.971272	0.565328	0.250231
	1.10798	0.375384	0.89047	0.775391	1.60493	0.701313	0.43879	0.76326	0.661085	0.830056	0.604394	0.545926	0.527865	0.299772	0.743735	0.824418	0.932006	1.06609	1.36786	0.77426	0.236551
	0.939711	1.21527	0.981965	0.842979	1.55966	0.659971	0.393186	0.960191	0.670428	0.820207	0.960265	0.904678	0.863566	0.486587	0.711616	0.937421	0.923541	0.593439	1.16656	0.651195	0.363824
	0.995623	1.04147	1.19336	0.855294	1.44306	0.7526	0.351323	0.944287	0.688993	1.00301	0.85663	0.871441	0.722816	0.307358	0.852677	0.930063	1.03038	1.18366	1.20069	0.591892	0.302581
	0.927214	1.32931	0.502557	0.546073	0.359186	0.785726	0.259219	1.15198	0.880952	0.572935	0.938802	1.15636	0.812157	0.291421	1.06281	0.942012	0.723561	1.04024	0.783523	0.607324	0.500682
	0.63406	0.767799	0.94083	0.745651	1.04644	0.758732	0.424953	0.787209	0.870498	0.748552	0.678322	0.73006	0.579109	0.442266	0.733534	0.742852	0.978063	0.729912	1.18082	0.733607	0.231128
	0.854478	1.23068	1.07769	0.719888	0.920529	1.03352	0.322026	1.12663	0.806063	0.909607	1.22418	1.12077	0.259002	0.398289	1.19871		1.21095	0.849403	0.889004	0.566496	0.184155
	0.97178	0.824862	1.28781	0.693069	0.962682	0.765899	0.452132	1.21533	0.800801	0.993579	0.758607	1.1397	0.793151	0.515018	1.04454		1.08847	1.25088	0.268274	0.654461	0.439824
	0.924116	0.865512	1.25375	0.290568	1.3799	0.692803	0.416463	1.29051	0.616218	0.96824	0.80913	1.26269	0.806916	0.448019	0.832337		1.14408	1.26527	0.5157	0.577814	0.221774
	0.891342	0.803742	1.11092	1.01787	0.626352	0.816707	0.313876	0.757082	0.606971	0.790455	0.655661	0.184616	0.718198	0.429083	1.11163		0.839855	0.911436	1.26247	0.44265	0.212964
	0.574706	0.698158	0.796333	0.958781	1.02111	0.627346	0.395013	0.469087	0.757857	0.843408	0.750304	1.15011	0.651932	0.342261	1.18161		1.00037	0.770746	1.02377	0.725245	0.294645
	0.323495	0.870853	0.72356	0.839357	0.973007	0.975146	0.252791	0.519418	0.649012	1.03559	0.832889	0.11767	0.700105	0.366321	1.13246		0.949889	0.754862	1.37052	0.523986	0.228846
	0.606814	0.692342	1.09539	0.331022	0.992159	0.664103	0.565344	0.953573	0.556926	1.01096	1.27366	1.09167	0.689926	0.336381	0.930436		0.728306	0.880744	1.03476	0.641982	0.241939
	1.40516	0.413467	0.779664	0.854712	1.10162	0.951869	0.419819	0.846281	0.662802	0.932096	0.587522	0.991119	0.763058	0.340774	0.762758		0.744251	0.802593	1.13489	0.616446	0.255362
	0.862572	0.740427	0.762793	0.455433	0.982604	1.01903	0.35301	0.879006	0.246073	0.73236	0.539264	0.406591	0.760871	0.523458	0.978436		0.8317	0.648153	0.808604	0.475638	0.447245
	1.30281	0.717799	0.699607	1.06535	0.764357	0.320339	0.295516	0.332337	0.684359	0.861525	0.869683	1.01513	0.640706	0.349777	0.822722		0.770946	1.02463	1.27758	0.618783	0.276092
	1.11546	0.934227	0.937863	0.748889	0.955398	0.850251	0.401146	0.916807	0.621463	0.744236	0.458797	0.889139	0.127213	0.372206	0.94791		0.921947	0.59329	1.30416	0.603074	0.203987
	1.2501	0.834425	1.04917	0.937396	1.26381	0.6687	0.397733	0.301351	0.755051	1.12338	0.549599	0.968708	0.53186	0.344206	0.834039		1.0811	0.617146	1.1174	0.50784	0.236723
	1.0736	0.966844	0.803283	0.768732	1.2092	0.612871	0.254059	1.14932	0.622357	1.26339	0.709333	1.13873	0.807465	0.353371	0.805807		0.783051	0.631756	0.690339	0.622495	0.334356
	1.27365	0.762155	0.764273	0.8566	0.898816	0.748199	0.551446	0.834193	0.772585	1.14322	0.826548	0.899591	0.665735	0.435417	1.15277		1.08654	1.11014	1.00806	1.04961	0.231295
	1.21527	0.931616	0.999852	0.815208	1.1359	0.58483	0.376386	1.13113	0.143416	0.798618	0.285623	1.02981	0.641278	0.425247	1.18281		1.08771	0.994801	0.0588994	0.524527	0.25771
	1.01536	0.515087	1.05902	0.220236	0.596984	0.830156	0.420165	0.341034	0.621092	1.01411	0.814555	0.867264	0.726709	0.382426	0.47316		1.02705	1.1206	1.31181	0.710174	0.263658
	1.16547	0.443562	0.946806	1.10028	0.908745	0.639537	0.314567	1.06203	0.478324	0.784674	0.666023	0.969025	0.493739	0.237537	0.365968		1.16875	0.750423	1.0649	0.418079	0.224228
	0.9465	0.771961	0.698262	0.909789	1.15545	0.657165	0.322185	1.04883	0.779049	0.994529	0.559075	1.37089	0.758995	0.442817	0.889801		0.96837	0.826541	1.89336	0.712727	0.224008
	1.11003	0.522366	1.21707	1.17383	0.806612	0.571591	0.278184	0.905378	0.827315	0.951826	0.504832	0.679815	0.416212	0.378137	0.948991		0.951992	0.817973	1.3236	0.613337	0.1913
	1.26323	0.834303	0.985916	0.697245	0.224521	0.752638	0.424877	0.953637	0.781533	1.01869	0.815296	1.17686	0.789497	0.449314	0.565749		0.72462	0.942566	1.34799	0.810605	0.249501
	1.33653	0.651333	0.84083	0.685106	0.957003	0.608766	0.468922	0.992397	0.131587	1.06675	0.317554	0.81291	0.670216	0.240134	1.32534		0.90126	1.01275	1.33717	0.152546	0.295174
	1.0662	0.782572	1.00583	0.911831	0.335418	0.63361	0.215515	1.07752	0.559963	0.593915	0.500401	0.925788	0.752404	0.28163	1.10781		0.875575	0.924062	0.898252	0.198789	0.310192
	1.09001	0.575046	0.634953	0.896452	1.22845	0.730443	0.389504	0.975597	0.707829	1.03321	0.710283	0.935695	0.63698	0.374172	1.09662		1.09123	0.696955	0.952771	0.4882	0.168724
	1.06892	0.70651	0.429234	0.973668	0.780704	0.226688	0.457732	0.962118	0.569023	1.02427	0.746775	0.882489	0.65008	0.29864	1.08403		1.11691	1.00492	0.848169	0.228871	0.320768
	1.37096	0.244585	1.06573	0.722911	1.04789	0.738532	0.379037	1.06607	0.484987	1.03175	0.660424	1.33391	0.650835	0.323756	1.11054		0.802995	0.770549	1.34822	0.670079	0.416418
	1.29262	0.463935	0.401927	0.826329	0.792703	0.505681	0.262402	1.21447	0.916233	1.12527	0.90827	1.12423	0.769366	0.397089	0.457809		1.05993	0.696119	0.841959	0.443627	0.340669
	1.23917	0.742686	0.767681	0.844881	1.1201	0.728022	0.338431	0.861321	0.978621	0.749386	0.980382	0.824671	0.444453	0.303181	1.08837		1.00837	0.827984	1.01621	0.413147	0.218141
	0.935706	0.773139	0.794365	0.668231	1.13577	0.549774	0.413444	1.27057	0.936652	0.819888	0.82243	1.20685	0.425258	0.292863	0.950392		0.597817	0.852399	0.190504	0.459889	0.258944
	1.12206	0.537526	1.10965	0.927038	0.968608	0.62608	0.3087	0.703943	0.730028	1.09141	0.922568	1.14223	0.516928	0.349505	0.908097		1.00138	0.25369	1.1189	0.39576	0.373347
	0.396183	0.571284	0.653411	0.8813	1.17465	0.624033	0.359395	1.1821	0.591002	0.612329	0.121159	1.14271	0.837134	0.349288	1.2667		1.05811	0.94128	1.09395	0.408057	0.366985
	0.725563	0.77674	0.807591	0.84025	0.263938	0.547956	0.445116	0.836606	0.65043	0.572204	1.06997	1.19547	0.475895	0.575707	0.992543		1.00735	0.840115	0.808522	0.52861	0.218927
	1.06928	0.682989	0.765202	0.671918	1.04475	0.752542	0.380818	1.22917	1.20464	1.13821	0.889927	1.31163	0.586584	0.299428	0.890344		0.785514	1.09195	0.954849	0.619046	0.273886
	0.86728	0.66962	1.00134	0.834456	1.19519	0.755123	0.650736	0.993021	0.34546	1.0133	0.729726	0.634081	0.641942	0.463037	0.209803		1.1037	0.858529	0.981308	0.473973	0.216081
	1.18483	0.877912	0.65303	0.701677	0.891592	0.912233	0.449194	0.863105	0.62526	1.05212	0.903298	1.04357	0.892908	0.442752	0.91072		1.09893	0.80151	1.34461	0.197288	0.294729
	0.730187	0.795485	0.766939	0.909661	0.868485	0.546785	0.40036	1.15829	0.35214	0.933576	0.849939	0.782855	0.735838	0.421994	0.879863		0.817945	0.815096	0.99732	0.246056	0.182858
	0.921676	0.790988	1.07118	0.739082	0.662326	0.539499	0.367182	0.861933	0.88199	0.91016	0.686477	0.937321	0.535644	0.418433	0.914744		1.04068	0.999345	1.2592	0.539283	0.3238
	0.959849	0.796691	0.890478	0.933148	0.993486	0.719003	0.43693	1.09647	0.267646	1.20386	0.65531	1.09296	0.462284	0.413998	0.663128		0.952763	0.865439	0.845239	0.519092	0.276135
	0.590673	0.730267	1.14337	1.13595	0.846385	1.09085	0.237601	0.815855	0.474001	1.05897	0.596359	0.772097	0.503757	0.38986	1.34093		0.294717	0.858819	0.934043	0.703965	0.257625
	0.832606	0.893167	1.1114	0.850363	1.25374	0.609874	0.329583	1.01627	0.94263	0.55403	0.863092	1.05337	0.424771	0.280775	0.687967		1.17898	0.861188	0.39387	0.491038	0.202967
	1.23435	0.879379	0.73056	0.59962	0.804786	0.733708	0.571375	1.05271	0.375898	0.998768	0.835324	1.11357	0.810236	0.264452	0.958461		1.06918	0.881473	1.07903	0.316488	0.29102
	0.175802	0.654085	0.787766	0.858562	0.92653	0.262221	0.396731	0.983826	0.329377	0.939185	0.772735	1.02768	0.456171	0.29968	0.995749		0.702529	1.08454	1.20482	0.547574	0.266445
	1.20905	0.445428	0.938819	0.931935	1.36076	0.511935	0.411613	1.05299	0.47212	0.812789	0.961094	1.29761	0.381339	0.100129	0.369085		1.34588	1.03096	1.1028	0.444208	0.273441
	0.993469	0.868286	0.859857	0.694548	1.03828	0.528423	0.38747	1.17869	1.02832	0.915987	0.816779	1.15542	0.775686	0.390478	0.777245		0.840424	1.08313	1.11715	0.604573	0.291395
	0.640529	0.844784	0.804107	0.858347	1.11103	0.916281	0.307074	0.205519	0.172098	0.913805	0.802328	1.05384	0.659538	0.161246	1.10581		0.89973	0.879681	1.05396	0.363275	0.436325
	1.14011	0.563756	1.16769	0.576351	1.14378	0.708211	0.321415	0.585	0.912835	0.916774	0.913528	1.18649	0.724352	0.3526	0.906591		0.553084	1.18994	0.986701	0.451028	0.282195
	1.1125	1.08786	1.08159	0.645519	0.114736	0.666673	0.477533	0.949211	0.612819	1.07668	0.723432	1.09347	0.748817	0.246256	0.797929		1.13166	0.657396	0.947046	0.448283	0.249535
	1.01476	0.952126	0.933067	0.590016	1.06506	0.473626	0.442579	0.980065	0.718383	0.903047	0.671252	1.17959	0.830378	0.35606	0.300429		0.421895	1.11266	0.945745	0.142857	0.196861
	1.0189	1.09379	1.23358	0.49456	1.04888	0.766344	0.333769	1.15687	0.796293	1.05794	1.02316	1.09583	0.40762	0.321279	0.782719		0.865479	0.925632	1.30662	0.532563	0.295261
	0.849816	0.614176	1.02921	0.593871	0.704252	0.686053	0.2548	1.07425	0.997876	0.976166	0.547313	1.06367	0.849393	0.408585	1.12783		1.1513	1.06491	0.735996	0.657397	0.272309
	1.13045	0.958714	1.15166	0.513959	1.03817	0.869257	0.338004	1.0275	0.844545	1.08136	1.0352	1.0465	0.358742	0.416956	0.159054		0.922692	1.06991	1.05716	0.292224	0.334531
	0.946994	0.523828	1.44807	0.906062	1.02563	0.637811	0.230899	1.15386	0.663485	1.12522	0.914264	0.947756	0.642788	0.261821	0.799683		0.903352	0.919851	0.979199	0.371754	0.270504
	0.702398	0.706951	0.998707	0.723467	0.857398	0.626613	0.58249	1.15188	0.703442	0.428541	0.873229	1.24104	0.620624	0.285776	0.941844		0.914476	1.06859	1.00109	0.258041	0.0655552
	0.449703	0.796303	1.04457	0.95151	1.20067	0.755779	0.441362	0.855979	0.820089	0.932137	0.84487	1.22458	0.623869	0.351063	1.0406		1.03577	0.69358	0.904202	0.276091	0.295307
	0.385797	0.930878	0.655097	0.933198	1.78656	0.681465	0.349384	0.932684	0.721925	1.09163	0.702526	1.22938	0.733985	0.275568	0.7616		0.739965	1.17188	1.27558	0.50551	0.272933
	0.812647	0.871216	0.856987	0.80474	0.952748	0.470631	0.337117	1.11193	0.671354	0.288105	0.684161	0.79028	0.592063	0.317844	1.49472		0.882921	0.58555	0.34722	0.467523	0.256622
	1.01095	0.822344	0.937723	1.25357	1.10403	0.668908	0.345357	0.840434	0.94972	0.0719649	0.654956	0.7509	0.779109	0.304322	0.924198		1.13263	0.708903	1.16752	0.696019	0.192858
	0.591489	0.653272	0.794455	1.07831	0.700063	0.427413	0.408817	0.77464	0.895454	0.866542	1.01706	1.1362	0.365338	0.267435	0.839511		0.848681	0.995799	1.30088	0.453292	0.351588
	0.88157	0.399843	0.84726	0.923411	0.926834	0.75005	0.23594	1.009	0.837086	0.857904	0.953276	0.783807	0.661186	0.244167	0.887982		1.07614	0.933243	0.976759	0.601798	0.138638
	0.837622	0.938761	0.619448	0.926739	1.10439	0.647369	0.256446	1.02496	0.747553	1.10905	0.799358	0.951938	0.883548	0.254386	0.507089		0.985673	1.08377	0.794993	0.241369	0.159469
	1.23712	0.894123	0.825353	0.992586	1.09455	0.759768	0.174771	0.72049	0.220085	0.932624	0.794807	1.13229	0.77456	0.275659	0.271108		1.0446	0.632828	0.899829	0.522699	0.0750991
	0.26289	0.164413	0.885461	1.02125	0.839938	0.842879	0.328446	1.1202	0.610516	0.878301	0.855991	1.21848	0.376778	0.186348	0.935001		1.06834	0.847091	0.472824	0.312529	0.190994
	0.792035	1.02943	0.699189	0.469611	1.12733	0.799969	0.342069	0.296661	0.954027	0.570943	0.75949	1.09449	0.897316	0.39829	0.99623		0.691587	0.758085	0.831949	0.484481	0.168939
	0.530113	0.70458	-0.0085579	0.846855	1.19148	0.611806	0.450488	0.458434	0.647891	1.18613	0.528981	1.0579	0.767702	0.277335			0.813266	0.966216	0.975175	0.662885	0.161143
	1.01823	0.646901	0.760091	0.871688	1.20293	0.7013	0.372146	0.936987	0.386642	0.717924	0.693001	1.07096	0.341062	0.684566			0.681519	0.627765	0.748721	0.348609	0.150851
	0.902003	1.34022	0.986292	0.666846	1.19169	0.490639	0.479226	0.875217	0.562353	0.652133	0.605313	0.941719	0.902274	0.320705			1.27403	0.644213	1.06969	0.353847	0.194006
	0.796605	0.53076	0.611871	0.854282	0.961928	0.792579	0.473372	0.982402	0.646263	0.536266	0.723174	0.573491	0.771836	0.306513			0.978666	1.05135	0.918457	0.734541	0.250603
	0.843914	0.414489	1.06567	0.621766	0.213962	0.74327	0.499996	0.609182	0.78077	0.658248	1.03203	1.27599	0.651583	0.301484			1.20418	0.558972	0.0619365	0.530194	0.220393
	0.653938	0.326502	1.19288	1.04816	0.871725	0.514789	0.398315	0.966604	0.539471	0.820806	1.06636	1.07429	0.360499	0.360421			0.921726	0.869601	0.556926	0.371219	0.270141
	0.169792	1.13161	0.960259	1.0467	0.163653	0.663517	0.324852	0.691452	0.154773	0.810346	0.947001	1.5383	0.602468	0.255019			1.22002	0.405246	1.00301	0.459225	0.249266
	0.641329	0.667603	0.852238	0.725206	1.06172	0.766577	0.354676	0.774663	0.782526	0.534267	1.07145	0.817009	0.519561	0.303861			1.0139	0.839668	0.70351	0.428848	0.128764
	0.769986	0.693631	1.27821	0.834234	1.02093	0.842701	0.400902	0.627183	0.674619	0.586562	0.751691	1.14548	0.57377	0.282005			0.791988	0.743972	1.05424	0.741239	0.132655
	0.844972	0.477414	0.852078	0.495416	1.14539	0.895564	0.628586	1.12865	0.840874	0.95177	0.836452	1.45705	0.700941	0.41654			0.664873	0.947633	0.981438	0.538169	0.172486
	0.975703	0.44085	0.696638	0.768056	1.20634	0.291639	0.432925	1.1461	0.442018	1.09424	1.10171	1.04826	0.655419	0.337383			0.727643	0.948973	0.97277	0.512609	0.261299
	0.785382	0.70139	1.07087	0.689432	1.18284	0.841349	0.309833	1.03165	0.462951	1.04709	0.819739	0.979342	0.673245	0.312513			0.545535	0.805309	0.482969	0.385696	0.112328
	1.07635	0.825499	0.889646	0.902285	0.817363	0.711963	0.36377	1.41677	0.558091	1.03181	0.84931	0.88232	0.371046	0.281612			0.84264	0.570391	0.835267	0.529578	0.169454
	1.00754	0.589879	1.00208	0.838593	1.01222	0.193641	0.412856	1.21365	0.679922	0.819391	0.691424	0.978396	0.501095	0.35425			0.913238	0.657189	1.02012	0.648662	0.129665
	1.03197	0.827059	1.04622	1.01192	1.08245	0.765886	0.450012	0.490743	0.769874	0.984463	0.87379	1.10314	0.528058	0.408146			1.07725	0.868832	0.86254	0.271693	0.252195
	1.11103	0.804484	1.16799	0.890819	1.38062	0.616117	0.470737	0.993827	0.729104	1.16805	0.643917	1.22689	0.932227	0.424625			0.568153	0.850808	0.3051	0.334996	0.351093
	0.710227	0.957125	0.622303	0.763574	0.853556	0.624836	0.300885	1.02315	0.776742	0.638941	0.954897	0.810406	0.791133	0.298752			0.609887	0.734254	0.176139	0.371414	0.17692
	0.981062	0.547465	1.02941	0.878073	1.00276	0.81708	0.47577	1.04578	0.813056	0.756888	0.698407	0.785433	0.688796	0.300632			0.951238	0.67875	0.445305	0.489718	0.163944
	1.14352	0.65149	1.05389	0.983423	1.11393	0.745894	0.291968	1.07138	0.787196	1.20447	0.164651	1.10728	0.685821	0.359958			0.391098	0.954018	1.01264	0.404194	0.130529
	1.43196	0.510881	0.668771	0.915124	1.17908	0.676135	0.386174	0.698107	0.59681	1.07001	1.03917	0.858759	0.658873	0.312222			0.688462	0.691123	0.650714	0.478168	0.127348
	0.80642	0.100172	0.679643	0.785669	0.729527	0.635781	0.390729	1.0527	0.903179	1.09487	0.604683	0.277406	0.581276	0.356764			0.434821	0.782545	1.11228	0.573611	0.146345
	0.763302	0.671902	0.931975	0.774057	1.19931	0.268771	0.517171	0.273166	0.601445	1.34947	0.957193	1.1049	0.579784	0.190001			0.927518	0.693385	1.27984	0.451451	0.351999
	0.998896	0.659205	0.833097	0.387179	0.997882	0.629976	0.398015	0.93487	0.619752	0.651424	0.760498	0.836231	0.81979	0.460609			0.553831	0.799831	0.987892	0.606262	0.213199
	1.29762	0.687505	1.20079	0.844621	1.13834	0.746892	0.368739	0.817593	0.713335	0.911822	0.835327	1.28585	0.802648	0.420616			0.910919	0.98956	1.11784	0.64617	0.164704
	0.877623	0.63236	0.234058	0.61709	1.29627	0.54716	0.495228	0.894775	0.92944	0.939741	0.817816	0.862168	0.537649	0.218388			0.941202	0.804291	1.174	0.648701	0.154879
	1.1384	0.680944	1.04699	0.610031	1.16975	0.423967	0.343818	0.954551	0.641693	0.857532	0.70999	0.315389	0.746942	0.423567			0.537827	1.06326	1.01816	0.490903	0.249231
	0.676344	0.168815	1.12962	0.982854	1.08732	0.916645	0.361544	0.833106	0.838689	0.821035	0.780304	0.899866	0.758978	0.355371			0.612446	0.974958	1.29665	0.710835	0.28037
	0.81502	0.633929	0.809338	0.926264	0.564016	0.456092	0.452549	0.758396	0.643217	0.882322	0.889724	0.623543	0.66156	0.36298			0.473417	0.737306	1.15338	0.391399	0.120856
	0.57786	0.199131	0.953943	0.920412	1.04589	0.703661	0.311947	0.878293	0.755985	0.924896	0.898365	0.961555	0.566021	0.449948			0.798593	0.934246	1.05907	0.454409	0.225519
	0.58121	0.880074	1.25748	0.88942	0.39623	0.749561	0.490802	0.888031	0.792535	1.0267	1.02711	0.770062	0.766308	0.420484			0.161544	0.751595	1.39502	0.524139	0.232339
	1.00741	0.723895	0.870897	0.910666	1.21096	0.56243	0.498988	1.16496	0.747588	0.527886	0.81247	1.47138	1.17053	0.27652			0.670287	1.18206	0.862844	0.664517	0.33551
	1.05424	0.784142	0.985369	0.591476	0.588806	0.57733	0.255277	1.01748	0.608268	1.1588	0.850805	0.716909	0.605721	0.0309166			0.306907	0.776465	1.17256	0.71832	0.153514
	0.970698	0.5584	1.08743	0.65102	1.32073	0.295604	0.510534	0.466693	0.671728	0.865085	0.753549	1.36787	0.799056	0.471352			0.900589	1.12111	1.28051	0.53122	0.285155
	1.07979	0.729726	0.919229	0.748012	1.16435	0.678727	0.366622	1.15664	0.264973	0.748087	0.846323	0.785656	0.921679	0.487293			1.04126	0.936718	1.48392	0.737526	0.138495
	0.988004	0.600305	0.90969	0.912197	0.624292	0.840002	0.368759	1.05757	0.267257	0.737011	0.844453	0.40744	0.733174	0.396822			0.45607	0.718258	0.89987	0.776869	0.174739
	0.782781	0.713306	1.02843	0.895522	1.1368	0.741961	0.46373	0.284487	0.575555	0.870658	0.779851	0.944466	0.877302	0.386253			0.547068	0.943825	1.17388	0.567925	0.10011
	0.834456	0.494116	0.801413	1.31479	0.849703	0.769666	0.207071	0.514871	0.712372	0.155734	0.707822	1.00166	0.969624	0.240486			0.762062	0.648807	1.43507	0.685181	0.135805
	0.813433	0.775777	0.814445	0.73415	0.931882	0.761065	0.526192	0.91228	0.389928	0.966355	0.842931	1.09871	0.967294	0.326613			0.855886	0.645901	0.958181	0.632489	0.251266
	0.548582	0.676725	0.942598	0.37495	1.07736	0.72846	0.3885	0.405727	0.485896	0.648127	0.831684	0.622674	0.548706	0.365909			0.658995	0.735445	1.27143	0.442164	0.288652
	1.18681	1.00996	0.905917	0.529482	1.10098	0.496996	0.436732	0.404583	0.583231	0.632952	0.941953	0.419233	1.0052	0.452594			1.02965	1.17935	1.39975	0.537264	0.160398
	0.924892	0.838122	1.177	1.00585	1.20395	0.193333	0.581436	0.484091	0.725881	0.751058	0.584131	1.2336	0.623313	0.316697			0.804103	0.901497	0.976281	0.894189	0.18244
	1.13045	0.689044	0.800157	0.955947	0.980198	0.501082	0.299961	0.538756	0.779058	0.914117	1.00714	0.579275	0.481251	0.383022			0.630424	1.06202	0.629007	0.772398	0.191592
	1.08253	0.842744	0.812128	0.589966	0.201957	0.460182	0.474879	0.597854	0.767591	1.00133	0.933712	1.26267	0.651654	0.277485			0.906178	0.440118	1.30373	0.639565	0.211784
	1.11172	0.263274	0.626375	1.21898	0.912095	0.669894	0.37412	0.837279	0.503569	1.03531	0.805769	1.19637	0.756277	0.222519			0.806758	0.684517	0.573245	0.829542	0.0973281
	0.821058	0.755767	1.09495	1.05876	0.878987	0.609416	0.487845	0.941614	0.799256	1.19873	0.81127	0.958672	0.645227	0.46089			1.03509	0.886699	0.979801	0.593429	0.232291
	1.19298	0.431761	1.03526	1.09438	1.00458	0.346849	0.615488	0.82263	0.77061	0.587377	0.711822	1.11431	0.766465	0.343311			0.590709	0.833208	1.12882	0.597756	0.101173
	1.12919	0.45857	1.29223	1.19643	1.05112	0.77004	0.466659	0.304556	0.798672	0.7643	0.378263	1.11507	0.686557	0.266276			0.890568	0.605524	0.659577	0.629128	0.192933
	0.9866	0.698683	1.09761	0.894536	0.69109	0.756787	0.413722	0.847215	0.47546	0.78418	0.4439	1.08829	0.0462506	0.234468			0.127309	0.232021	0.853017	0.614764	0.186785
	0.915041	0.766805	0.819248	1.20909	0.1975	0.527821	0.494637	0.835255	0.740466	0.855706	0.833878	0.912345	0.806193	0.447211			0.611631	0.527891	1.00413	0.612052	0.209658
	1.01389	0.989387	1.11494	1.21347	0.812787	0.318765	0.428169	0.799245	0.643974	0.915006	0.552362	0.767205	1.06116	0.423833			0.826941	0.76383	1.04878	0.914069	0.103814
	1.32843	0.731362	0.996586	0.767767	1.18624	0.832068	0.163659	1.01957	0.627735	1.02509	0.424089	0.914865	0.688511	0.403261			1.0519	0.707963	1.15219	0.670939	0.260759
	0.982774	0.923616	0.941507	0.823356	0.875947	0.433052	0.481674	0.569142	0.482164	0.874315	0.522562	1.35192	0.828682	0.413009			0.819293	0.580452	0.834166	0.700946	0.149893
	0.950757	1.13506	0.848249	0.566136	0.911236	0.875857	0.436364	1.05216	0.851405	0.8344	0.222674	0.804693	0.818815	0.483069			1.01472	1.02723	1.32524	0.408812	0.129787
	1.26176	0.578259	0.803681	0.724451	1.00443	0.232202	0.386788	1.14449	0.715069	0.893887	0.767635	1.05368	0.408234	0.371487			0.452461	0.699777	1.31498	0.617151	0.302986
	0.849778	0.317287	1.04101	0.725493	0.796076	0.200286	0.234051	0.951777	0.601948	0.414261	0.794416	0.85714	0.834023	0.173496			1.02871	0.86453	1.25205	0.649557	0.268499
	0.841349	0.908727	0.971645	0.83693	0.277696	0.431728	0.500081	1.22694	0.538233	0.887018	0.641137	0.739208	0.555817	0.303255			1.17108	1.00365	0.833741	0.722196	0.359141
	0.862763	0.668394	0.965272	0.792618	1.13128	0.226219	0.39655	0.938112	0.740432	1.03595	0.4399	0.949558	1.00819	0.456595			0.0382137	0.872412	0.989256	0.208725	0.301762
	0.861701	0.751038	1.17129	0.63209	1.19834	0.622537	0.364279	1.07765	0.526779	0.575103	0.147331	0.906915	1.01871	0.431819			0.619889	0.919958	1.0106	0.35968	0.327451
	0.952754	1.12495	1.026	0.607108	1.11415	0.204595	0.33832	1.06045	0.943175	1.18993	0.951632	1.18643	0.98719	0.224531			1.30477	1.10919	0.6444	0.734979	0.25376
	1.07517	0.930245	0.844261	0.802175	0.432305	0.217017	0.33057	1.14023	0.859235	1.09705	0.964168	0.308388	0.724578	0.361104			0.815043	1.03054	1.1253	0.433272	0.31144
	0.946944	0.728219	1.19191	0.317637	0.606122	0.324658	0.337647	0.780824	0.40533	0.852482	0.281464	1.03764	0.952234	0.12893			0.75702	0.053499	0.981155	0.705784	0.3584
	0.887598	0.346451	1.07975	0.545611	1.29502	0.63396	0.231222	0.961215	0.709431	0.725454	0.773389	1.08368	0.473187	0.248279			1.04396	0.866844	1.47611	0.641688	0.324687
	0.990462	0.958389	1.23726	0.646608	1.1405	0.695252	0.378708	0.949818	1.05464	0.809743	0.426558	0.823911	0.479748	0.122244			1.00053	0.795442	1.33903	0.554964	0.424414
	1.00077	0.812415	1.04227	0.970278	1.03627	0.583093	0.471201	1.22113	0.866109	0.915112	0.865228	1.22083	1.2969				0.79792	0.583952	1.12793	0.57773	0.268538
	1.00839	1.11694	1.14422	0.6788	1.07267	0.769934	0.336287	1.00653	0.684686	1.04299	0.571678	0.84112	1.25645				0.979518	0.999632	1.2891	0.96285	0.296935
	0.743918	1.01211	1.21087	0.326891	1.10664	0.509206	0.649531	0.846625	0.54773	0.219399	0.897188	1.30869	0.618826				0.986381	1.20133	1.30242	0.42686	0.266957
	0.567415	0.926714	0.728057	0.898781	0.90386	0.609164	0.363257	0.923356	0.853484	0.937534	0.711815	1.11115	0.743896				0.696246	0.917499	0.787487	0.813234	0.474313
	0.971738	0.508638	0.760682	0.968277	1.2574	0.758064	0.763434	0.441535	0.662518	0.661406	0.643795	0.9896	0.888085				1.03427	0.965796	1.48578	0.602608	0.164261
	0.989173	0.5433	0.752682	1.01934	1.03301	0.745285	0.591191	1.05265	0.85465	0.59104	0.452307	0.883916	0.937311				0.737501	0.883561	1.27551	0.54239	0.271911
	1.02656	0.760746	1.03759	0.788398	1.32014	0.731537	0.374236	0.987922	0.754705	0.93493	0.822072	1.07277	0.829979				1.25907	0.902332	1.42773	0.726011	0.346071
	1.24314	0.786233	0.893705	0.878479	0.925543	0.764545	0.223022	0.995291	0.682726	0.802178	0.637625	0.908798	0.537006				1.09535	0.791488	0.448256	0.648689	0.330173
	0.831493	0.643639	1.3553	0.797383	1.10368	0.638897	0.439595	1.00181	0.702042	0.908228	0.759638	0.919012	0.986286				0.767073	0.873419	1.37124	0.573758	0.323921
	0.924492	0.548256	1.17269	0.85929	0.32988	0.468341	0.496181	0.8302	0.836946	0.711718	0.481413	0.930147	0.799109				1.2162	0.978238	1.31312	0.791875	0.275076
	1.37051	0.870176	0.96024	0.788514	1.1583	0.533756	0.54682	1.13633	0.795548	0.510833	0.718129	0.870785	0.467498				0.954762	1.02046	0.864956	0.76644	0.261304
	1.17798	0.186411	0.635184	0.959249	0.400494	1.04733	0.313591	0.572635	0.840619	1.11986	0.889553	1.00736	0.756302				0.330244	0.765059	0.809647	0.73522	0.427814
	0.962816	0.582549	1.10215	0.493574	0.790287	0.688137	0.4399	0.915741	0.736885	0.634753	0.893384	0.969319	0.408722				1.50446	0.625742	1.19484	0.600799	0.282177
	1.11729	0.670492	1.33918	0.635754	1.22656	0.767768	0.490166	1.35559	0.724525	0.919828	0.592636	1.08653	0.781423				1.16964	0.980294	1.27025	0.609268	0.291607
		0.848624	1.01787	0.49223	1.14157	0.70862	0.492435	1.19357	0.922375	0.895697	0.233761	0.216234	0.531107				0.43878	0.830691	0.216986	0.807518	0.279122
		0.768514	1.10153	0.825591	1.24758	0.941554	0.381406	0.762208	0.816651	0.525304	0.740414	1.48466	0.858814				0.837767	1.00495	1.26577	0.643338	0.368512
		0.824249	1.09258	0.319008	0.929932	0.810586	0.432714	0.938883	0.41835	0.961282	0.480408	1.17616	0.945857				1.17272	0.968458	0.420589	0.71239	0.260443
		0.503428	0.970262	0.621369	1.03354	0.107581	0.252154	0.769061	0.874312	0.894103	0.736044	0.931259	0.425206				1.01725	0.813414	1.05298	0.43135	0.214196
		0.5739	0.986709	1.22666	1.4218	0.0277792	0.267208	1.24162	1.01356	0.815223	1.04116	0.939019	0.304101				0.990968	0.614144	0.805829	0.650591	0.433409
		0.468229	0.888168	0.787589	1.21208	0.548118	0.48234	1.48615	0.814703	0.941087	0.879545	0.852316	0.612324				1.13781	0.899933	0.530926	0.71583	0.362593
		0.541951	0.566022	0.782046	0.51315	0.743415	0.438899	1.04395	0.923961	0.510453	0.591134	1.12902	0.861614				0.889752	0.928992	1.20427	0.541792	0.219563
		0.644219	1.07131	0.973672	0.699897	0.715565	0.397802	1.49455	0.713163	0.98598	0.984551	1.25834	0.485861				0.965379	0.669122	0.699119	0.801106	0.323661
		0.532368	0.847666	0.673347	1.08938	0.664484	0.375148	1.25008	0.72246	0.997936	0.884294	1.17141	0.660548				0.966275	0.558477	0.533235	0.849169	0.219259
		0.277753	0.892985	1.01711	1.05947	0.787852	0.406045	1.34082	0.782714	0.503507	0.776591	1.05544	0.912093				1.08255	1.20643	0.932317	0.546574	0.24822
		0.456799	1.00625	0.184426	1.2927	0.414104	0.25115	1.15675	0.927098	0.735006	0.810213	0.756507	0.78365				0.874613	0.88235	0.583792	0.609153	0.30828
		0.554796	1.03152	0.600547	1.33895	0.691607	0.488654	0.622553	0.795	0.196093	0.524403	1.35124	0.689714				1.02239	0.725378	0.817235	0.82616	0.280133
		0.563166	0.918967	1.12909	0.831264	0.331631	0.542796	0.754509	0.767313	0.392177	0.857344	1.6222	0.938682				0.235999	0.489554	0.858732	0.902142	0.30068
		0.484842	1.10526	0.799249	0.734066	0.714368	0.497117	0.970537	0.0600352	0.664683	0.640773	0.547844	0.550459				0.728563	0.584201	0.360145	0.346427	0.330763
		0.281494	0.811076	0.689825	1.21546	0.468213	0.29485	1.08268	0.874753	0.998552	1.06031	0.369133	0.634819				0.807377	0.744525	1.93812	0.95925	0.400131
		0.8025	0.452727	0.612845	1.4144	0.668668	0.390793	1.06313	0.568194	0.690629	0.730969	0.808414	0.725302				1.18021	0.989887	0.682033	0.533199	0.347496
		0.567426	1.13902	0.785584	0.902656	0.460333	0.360143	0.389908	0.727437	1.23786	0.595496	1.11347	0.631278				0.757299	1.04354	1.21501	0.151128	0.304322
		0.7826	0.897127	0.738325	1.31036	0.52387	0.323844	0.700304	0.415791	1.10985	0.534585	0.941712	0.450031				1.32744	0.822035	0.926185	0.530547	0.362117
		0.707473	0.839843	0.323402	0.814961	0.811781	0.0010839	0.947109	0.673186	1.02628	0.406986	1.51178	0.995938				1.13454	0.909372	1.08992	0.811256	0.202645
		0.716905	0.84695	0.896898	1.05804	0.541726	0.329359	1.15672	0.936542	0.724437	0.584741	1.17759	1.02798				0.821753	0.632311	1.05035	0.870052	0.298835
		0.902326	0.935277	0.509375	0.507044	0.837336	0.611544	0.855898	0.733326	0.947265	0.827204	1.0807	0.563548				0.5678	0.812401	1.57535	0.639786	0.259276
		0.356226	1.04719	0.485756	1.09811	0.225538	0.220724	0.990392	0.966619	1.12716	1.08454	1.00603	0.904882				0.612756	1.11243	1.19773	0.8559	0.266827
		0.287326	0.670989	0.902592	0.608889	0.817776	0.277823	0.634428	0.565889	0.61339	0.950647	0.745649	0.358002				1.12661	1.14817	0.629059	0.899488	0.39595
		0.757656	0.858205	0.420174	0.947215	0.674576	0.371027	0.673145	0.2122	0.873442	0.617503	0.995954	0.727251				0.92639	0.91059	1.21855	0.653206	0.308085
		0.699738	0.973103	0.691546	0.31072	0.94864	0.220461	1.0166	0.647185	0.963222	0.754758	1.14413	0.459645				0.656965	1.01714	1.08946	0.676633	0.311028
		0.714113	1.00347	0.706107	1.28333	0.528698	0.463935	0.953613	0.725012	0.868905	0.980685	1.07038	0.66477				0.896127	0.749183	1.37823	0.800248	0.293928
		0.518488	0.899855	0.702784	0.854558	0.684352	0.236631	1.05177	0.568318	1.1207	0.696797	0.543797	0.783508				1.05714	1.06196	0.613597	0.558106	0.235437
		0.72477	0.9825	0.953037	1.23557	0.705326	0.407346	1.28728	0.520937	1.28621	0.607057	0.916708	0.436212				0.875937	1.0655	0.723173	0.364455	0.276289
		0.767707	0.9914	1.02009	1.17236	0.584833	0.363287	0.883643	0.603091	0.966822	0.863158	0.861451	0.745254				0.780359	0.835509	0.9053	0.433747	0.330903
		0.587778	0.854236	0.638588	1.1451	0.631748	0.35015	0.888185	0.659997	1.30969	0.799505	1.09932	0.758061				1.07227	0.46254	1.35369	0.464642	0.25146
		0.715603	0.787937	0.515153	0.964629	0.766143	0.775892	1.19253	0.79598	1.14439	0.599072	1.17551	0.629101				0.85724	1.12146	1.24374	0.538134	0.418617
		0.812583	1.19505	0.907171	0.902466	0.588337	0.41801	1.04409	0.436393	0.799469	1.04114	1.45136	0.575794				1.01049	0.79876	1.04181	0.513219	0.239389
		0.882459	0.855635	0.95681	0.330967	0.57342	0.391584	1.37921	0.971762	0.975748	0.677381	0.781869	0.488924				0.909407	0.958687	1.2046	0.538011	0.208959
		0.76026	0.94754	0.59781	1.32613	0.688648	0.442864	1.10319	0.789409	0.882577	0.679845	0.733938	0.721522				0.518295	1.08098	0.907867	0.581667	0.237489
		0.52031	1.08889	0.788016	0.378483	0.555955	0.305333	0.915172	0.812852	0.752986	0.916573	1.167	0.725849				0.815364	0.754768	0.297174	0.712456	0.369456
		1.09215	0.837196	1.00997	0.342784	0.627999	0.305195	0.90697	0.726699	0.980296	0.943213	1.18393	0.63474				0.935532	0.819688	1.28227	0.911219	0.205099
		-0.0241906	1.40259	0.708745	1.24549	0.572223	0.528416	0.863689	0.671207	0.675248	0.115487	1.08179	0.690854				0.932484	0.997231	1.00312	0.571227	0.336218
		0.888358	0.536743	0.269667	1.15002	0.887215	0.457918	0.994503	0.681354	0.928817	0.456905	1.41736	0.502145				0.836228	0.72798	0.899404	0.46103	0.173389
		0.619538	1.15479	1.1596	1.1139	0.753524	0.46293	1.18281	0.659346	1.23201	0.694666	0.982212	0.53734				0.596971	0.864385	1.07652	0.583177	0.218382
		0.791825	0.899785	0.928197	1.12818	0.711607	0.558026	1.17242	0.856917	0.905758	0.686007	0.94027	0.754601				0.943011	0.965722	1.24566	0.692581	0.35958
		0.620635	0.426485	0.956105	0.516466	0.732149	0.56082	1.37892	0.765007	0.895175	0.827805	0.853544	0.645393				0.943882	1.14392	1.13556	0.559384	0.26925
		0.239036	0.927853	0.855059	1.46011	0.108419	0.427027	1.12367	0.677661	1.17884	0.611724	0.722844	0.671415				0.773973	0.683401	1.19851	0.776792	0.299101
		0.586495	0.631449	0.467001	0.970128	0.942013	0.931332	1.08987	0.618221	0.849198	0.876309	1.14177	1.09487				0.849564	0.664314	0.646106	0.591126	0.450592
		0.852433	1.1974	0.827251	0.821255	0.79981	0.391939	0.918399	0.9062	0.531132	0.815926	1.05778	0.149545				1.08389	0.915999	0.874014	0.404684	0.353604
		0.372968	0.588295	0.840904	1.2363	0.555853	0.300962	0.834304	0.612134	1.06905	0.597979	1.15425	0.568741				1.01034	0.416648	0.951622	0.311923	0.229106
		0.82925	0.685198	0.562154	1.27931	0.74519	0.598355	0.786694	0.715612	1.02356	0.871117	1.18947	0.975984				0.926194	0.537014	0.638644	0.574686	0.207866
		0.705734	0.245752	0.536346	1.2758	0.648323	0.392702	1.18351	0.670514	0.850601	0.893635	0.501011	1.02124				0.964962	1.12851	0.779086	0.711093	0.26626
		0.782309	1.19902	1.08429	0.778251	0.54419	0.602679	1.04316	0.682444	0.524787	0.908555	1.21128	0.462112				0.803644	0.964586	0.804561	0.543999	0.293448
		1.08664	0.647032	0.723845	1.0209	0.690347	0.413693	0.613367	0.538521	0.939462	0.985564	1.4295	1.01036				0.992653	1.05715	0.897638	0.59303	0.319059
		0.810708	0.949328	0.869794	1.35457	0.796687	0.433321	1.02352	0.616578	0.986899	0.910253	1.16732	0.577066				1.03927	0.831324	0.985743	0.706445	0.327229
		0.459458	1.29382	0.651009	1.14155	0.286499	0.28408	1.01005	0.826694	1.07039	1.08981	1.14324	0.706111				1.14957	1.02814	0.727694	0.497322	0.0808124
		0.81874	0.995015	0.888767	0.701282	0.717794	0.484359	1.16815	0.921266	0.946827	0.941458	1.0326	0.778321				0.857936	0.687893	0.962658	0.623092	0.369224
		1.18498	1.26317	1.00589	0.60215	0.713691	0.379021	0.955374	0.120213	0.886022	0.85259	1.2708	0.531228				0.96974	1.06031	1.09624	0.397532	0.356595
		0.255063	0.624538	1.02749	1.00101	0.683717	0.426344	0.882849	0.707578	0.606417	0.901566	1.00126	0.613864				0.84628	0.648608	1.16562	0.764981	0.348546
		0.761672	0.913932	0.972365	1.09587	0.62331	0.301979	1.08744	0.685074	1.03356	0.778928	1.02929	0.278786				1.09816	0.673479	0.440043	0.288421	0.308734
		0.736166		0.794478	1.35269	0.0601452	0.349869	1.13141	0.498224	0.917574	1.11489	1.17345	0.713933				0.979033	0.485217	1.02373	0.688609	0.21071
		0.945307		1.03954	1.16313	0.568109	0.323953	1.0728	0.697987	0.976312	0.787068	1.36087	0.612254				0.917505	0.903905	0.918499	0.623448	0.276356
		0.92909		0.988891	1.42735	0.574282	0.359553	0.832236	0.778011	0.823366	0.532182	1.39011	0.754218				0.97596	0.464026	0.644604	0.704852	0.358289
		0.766422		0.729284	1.47924	0.688434	0.235362	1.00727	0.593308	0.99844	0.636118	1.29514	0.901873				0.965555	0.796237	1.06655	0.27368	0.138472
		0.82875		0.586139	1.07115	0.549724	0.304668	0.96694	0.750734	1.04905	1.04821	1.23505	0.687709				0.924195	1.1622	1.217	0.825117	0.380679
		0.636797		1.00833	0.77023	0.996196	0.449886	0.74315	0.827663	1.02011	0.726155	1.18186	0.852256				0.343	0.871972	0.919417	0.613282	0.300443
		0.815341		0.989735	1.33522	0.783728	0.295053	0.88888	0.494142	0.721684	0.824184	0.924541	1.05209				0.948482	1.13013	0.704007	0.788963	0.10805
		0.848475		0.808685	1.04555	0.474334	0.386318	0.905207	0.728284	0.196233	1.06674	0.77998	0.686667				1.02356	1.02692	1.08416	0.395498	0.187868
		0.778966		0.807851	1.13105	0.877187	0.590118	1.03433	0.862231	1.0911	1.22992	1.45868	0.220251				1.31169	0.566771	0.169435	0.641402	0.277753
		0.742213		1.11532	1.26478	0.598446	0.373143	0.899036	0.71913	1.32662	0.967912	1.3546	0.479967				0.794619	0.702898	0.916004	0.470604	0.228871
		1.10653		1.01264	1.37744	0.630343	0.385604	0.949009	0.547932	1.09232	1.03737	0.878357	1.07923				1.14879	0.890865	0.927035	0.542799	0.128288
		0.640389		1.01369	1.04298	0.589996	0.493444	0.761464	0.754909	0.947731	0.536511	1.1812	0.135429				0.943786	0.880251	1.09135	0.179079	0.178469
		0.899207		1.02813	1.17687	0.511094	0.330537	0.959727	0.545215	1.24069	0.94226	1.05033	0.954027				0.911901	0.646405	0.93742	0.392497	0.335886
		1.08769		0.833313	1.22352	0.935262	0.603173	1.11097	0.589363	0.903284	0.78517	0.911166	0.931587					0.948093	0.188565	0.591629	0.310251
		0.787767		0.769782	0.706259	0.739763	0.463887	1.09162	0.744495	1.07625	0.518074	1.0197	0.379184					0.808227	1.31713	0.898881	0.228142
		0.869223		1.09562	1.21577	0.495768	0.379979	0.762582	0.617232	0.363003	0.566888	1.2455	0.557445					0.762718	0.81426	0.687307	0.325673
		0.795117		0.768696	0.372334	0.661184	0.406709	0.837326	0.383205	0.953958	0.693074	1.03426	0.926749					0.716418	0.604714	0.777956	0.297372
		0.757819		0.956865	1.15529	0.817382	0.366194	0.598031	0.583341	0.73742	0.9625	1.1658	0.884436					0.814138	1.27429	0.574888	0.307639
		0.923485		1.06779	1.28372	0.65582	0.351824	0.804057	0.742954	1.27315	0.386679	1.16861	0.348161					0.735314	1.11811	0.837416	0.174516
		1.06268		0.720268	0.866497	0.612469	0.64196	1.01508	0.563832	0.927919	0.761631	0.946854	0.9286					0.518211	1.27944	0.835101	0.0790462
		0.77915		0.74032	0.247472	0.385829	0.450526	0.722434	0.856744	0.453774	0.972129	1.25374	0.805028					0.764992	0.787576	0.543911	0.280243
		0.814977		0.868323	1.34064	0.50968	0.479205	0.883517	0.877359	1.19979	0.886434	1.24298	0.735673					0.679736	1.10651	0.589123	0.152412
		0.961118		0.82487	1.58343	0.703003	0.493999	0.829811	0.242123	0.786311	0.676245	1.242	0.610264					0.890969	1.0583	0.834052	0.215924
		0.879391		0.958025	0.511692	0.710443	0.466966	1.16546	0.963173	1.13531	0.707213	1.15031	0.713536					0.952764	0.748631	0.619595	0.24993
		0.65623		0.802716	0.910535	0.688244	0.485237	0.44155	0.564343	1.06432	0.907227	1.05772	0.851009					0.992129	1.1273	0.536243	0.30763
		0.813992		0.722196	1.25554	0.686995	0.405117	0.996664	0.523463	1.01157	0.794802	1.10575	0.865161					0.562181	1.28107	0.754478	0.243959
		0.851245		0.805486	0.990094	0.151466	0.411913	0.856129	0.869977	0.827206	0.951852	1.0609	0.646366					0.761748	0.72025	0.833091	0.0640644
		0.538474		0.885529	0.99187	0.372142	0.334177	0.0568657	0.269152	0.835715	0.968712	1.05592	0.550873					0.12361	1.1716	0.855508	0.338863
		0.20915		0.898591	0.581648	0.599767	0.246675	1.06879	0.604499	1.43427	0.721754	1.17193	0.56949					0.914512	1.17329	0.853697	0.24627
		0.724013		0.641605	0.786591	0.621409	0.45048	1.14083	0.582629	1.09206	0.930152	0.961234	0.935835					0.870808	1.23869	0.565493	0.207838
		0.817704		0.67729	0.809323	0.359815	0.39839	1.24307	0.571135	0.751979	0.773579	1.07901	0.334808					0.0420648	1.31678	0.870575	0.302945
		0.873245		1.05524	0.936421	0.296595	0.326053	1.10396	0.471074	0.892054	0.474681	0.961122	0.586457					0.589953	0.612032	0.724625	0.360421
		0.452893		0.666633	1.13655	0.64819	0.30852	0.887141	0.180497	0.795659	0.86473	1.15552	0.822174					0.68619	0.670184	0.674367	0.369912
[truncated: 961 more rows]

## Sheet: fig. 4e
	Figure 4e: TADA1 depletion time course, relevant abundance of SAGA components for dTAG vs DMSO treated controls. Abundance + pvalues
[truncated: 17 more rows]
