# Supplementary material for: Disruption of the SAGA CORE triggers collateral degradation of KAT2A
Source: Nat Commun. 2026 Apr 20;17:3410. doi: 10.1038/s41467-026-71613-7 (PMC13096341; doi:10.1038/s41467-026-71613-7)
Supplement: Supplementary file 10 — Source Data 5 [file 41467_2026_71613_MOESM10_ESM.xlsx]

## Sheet: fig. 5b
	Nuclear KAT2A fluoresence
	TAF5L_KO_DMSO_R1	TAF5L_KO_MG132_R1	TAF5L_KO_MLN4924_R1	TAF5L_KO_TAK243_R1	WT_DMSO_R1	WT_GSK699_R1	TAF5L_KO_DMSO_R2	TAF5L_KO_MG132_R2	TAF5L_KO_MLN4924_R2	TAF5L_KO_TAK243_R2	WT_DMSO_R2	WT_GSK699_R2	TAF5L_KO_DMSO_R3	TAF5L_KO_MG132_R3	TAF5L_KO_MLN4924_R3	TAF5L_KO_TAK243_R3	WT_DMSO_R3	WT_GSK699_R3
	0.548223	0.594558	0.933795	0.362174	1.64262	0.378169	0.477518	1.02472	0.750956	0.421971	0.930978	0.345109	0.515583	1.23134	0.976489	1.16471	0.604299	0.32092
	0.291745	0.668303	0.7561	0.71541	0.767909	0.314371	0.339229	0.622548	0.756275	0.750577	0.831249	0.322483	0.351029	1.07783	0.812315	0.689152	0.678795	0.258124
	0.615876	1.07125	0.531117	0.58681	0.108691	0.135475	0.519376	0.412927	1.24642	1.02296	0.520487	0.322523	0.375642	1.58122	0.934719	1.09324	0.866019	0.316717
	0.399345	1.19682	0.739333	0.814979	0.720344	0.164896	0.594578	0.723366	0.257409	0.76555	0.665371	0.147421	0.714381	0.979539	1.41153	1.10318	0.721616	0.247168
	0.425164	0.663439	0.69515	1.22874	1.08731	0.245034	0.622713	0.480178	0.533197	0.467891	0.877459	0.323059	0.512935	1.74696	1.03917	0.943327	1.03913	0.227601
	0.383445	1.08702	1.2693	1.10229	1.40513	0.342329	0.695193	0.950258	0.80636	0.900796	1.17858	0.400659	0.488684	1.46546	0.834915	1.49799	0.899636	0.363808
	0.636748	0.80672	0.380656	0.658279	0.798532	0.334404	0.677032	0.354591	0.692699	1.24025	0.917315	0.359065	0.24116	1.13361	0.417206	1.64795	0.993615	0.235973
	0.562741	1.00121	0.82497	0.929463	1.39196	0.29931	0.630522	0.319942	1.27395	0.58063	1.27472	0.326553	0.455269	1.58607	0.834922	1.46804	0.943031	0.52066
	0.481056	1.00756	0.380595	1.45212	0.78294	0.245208	0.889565	0.388038	0.696811	0.907589	1.08345	0.363439	0.615699	1.29597	1.14741	1.51392	0.70833	0.225243
	0.560348	0.68911	0.812168	0.757185	0.58012	0.361694	0.771199	0.533928	1.14343	0.930254	1.04952	0.389435	0.686043	1.22647	1.13653	0.844008	0.489926	0.16947
	0.550156	0.728039	0.608968	0.551942	0.856903	0.307428	0.483739	0.613976	0.52819	0.572707	0.901883	0.372855	0.449616	1.27321	1.0929	1.10156	0.32461	0.308875
	0.478393	0.710747	0.530808	0.896877	1.04927	0.320811	0.391251	0.900683	1.00199	1.21267	0.916422	0.393065	0.215487	1.78241	0.348775	1.51756	0.751439	0.498383
	0.307815	0.895456	0.911725	0.76189	1.41889	0.266168	0.672623	0.354514	1.11423	0.239078	0.983634	0.460541	0.658368	0.796476	1.19979	0.713059	0.889681	0.290605
	0.690386	0.835067	0.70355	1.06765	0.913593	0.195016	0.745537	1.12063	0.881019	1.23071	1.19152	0.49638	0.447215	1.20137	1.24284	1.78135	0.877171	0.367253
	0.387382	1.06813	0.724641	0.942289	1.48179	0.330887	0.733778	0.911808	0.8725	1.19371	0.982085	0.506269	0.638236	1.58221	1.24289	0.864902	1.6336	0.453378
	0.552513	1.05571	1.16607	1.36641	1.23122	0.200377	0.863932	0.585228	1.07773	1.40941	1.11622	0.466121	0.693742	1.15393	1.05375	0.691977	1.19408	0.343874
	0.679652	0.863017	0.587472	0.968827	0.297272	0.0581251	0.482421	0.719067	1.08586	1.59884	1.2764	0.298451	0.754417	1.73381	0.432037	1.01528	0.938233	0.233797
	0.442361	0.998987	0.773982	0.784262	0.576166	0.358843	0.780357	0.758426	0.779436	0.763709	0.860417	0.363996	1.11235	1.37663	0.907301	1.13967	0.9413	0.382686
	0.568961	0.719864	0.897255	0.576552	0.91145	0.320281	0.747119	1.00876	0.890214	0.977195	1.19057	0.416891	0.57614	1.47942	1.57615	1.27554	1.37852	0.444681
	0.543279	1.02947	0.877465	0.612599	0.942846	0.287797	0.547899	0.620695	0.787936	1.26104	1.18604	0.45783	1.2267	1.10692	1.43157	1.06814	0.797503	0.566323
	0.604362	0.940228	0.922537	1.34517	1.14766	0.425934	0.491695	0.865253	0.861248	0.455497	0.974799	0.35216	1.01016	1.00212	1.27162	1.55174	0.864698	0.411537
	0.618181	0.830775	0.732384	0.43059	0.985913	0.251373	1.00488	0.511133	1.31278	0.883567	0.735264	0.440798	1.03525	1.06911	1.55142	1.60605	1.27124	0.340382
	0.446436	0.921469	0.752522	1.27853	0.879277	0.202006	0.418485	0.530868	0.774211	0.500355	1.09541	0.242826	0.505622	1.09602	1.38954	0.932264	1.05735	0.464703
	0.634548	0.701236	0.471056	0.729723	0.82956	0.440845	0.782375	0.407351	1.02304	0.893222	0.842617	0.457766	0.999129	0.857151	1.41934	1.13221	1.08312	0.445161
	0.397963	1.27268	0.969423	0.749966	0.860818	0.387132	0.871942	0.985858	0.869735	0.671729	0.813397	0.319481	0.903938	1.07571	1.22764	2.41901	1.49521	0.376852
	0.600328	0.987205	0.607926	0.618104	1.44783	0.277856	0.544744	0.71949	0.797411	0.483704	1.69153	0.507768	0.776071	1.29421	1.05939	0.924952	1.10081	0.360454
	0.493619	0.95998	0.869033	0.804943	0.983735	0.385385	0.786479	1.27699	0.492384	2.04142	0.720908	0.366616	0.995782	0.9826	1.49971	1.13091	0.877164	0.447538
	0.810655	0.758164	0.404216	1.04073	0.906742	0.397962	0.517659	0.657368	0.681039	1.07542	1.23916	0.441983	0.787984	1.29505	1.53735	0.928158	1.17101	0.474778
	0.639258	0.722366	0.796041	1.21619	1.03094	0.361348	0.781443	0.941177	0.580339	0.850807	1.38872	0.292945	0.628612	0.87665	1.68667	1.67587	1.02799	0.473297
	0.576088	0.640193	0.690081	0.7056	1.16122	0.34176	0.933702	1.14054	0.98697	1.3527	1.01638	0.395713	0.721982	1.18814	0.799529	1.45282	0.937075	0.361473
	0.691087	0.604723	0.948608	0.926846	0.966017	0.375161	1.04362	0.845811	0.948527	0.690023	1.45891	0.371608	0.31819	1.47769	1.02125	2.13669	0.751868	0.444768
	0.597761	0.853987	0.90919	1.32886	0.558858	0.442684	0.757395	0.920493	0.872759	1.20495	0.983017	0.422812	0.696711	1.29309	0.864323	1.49646	1.0254	0.610166
	0.566443	0.77063	0.793796	0.882434	0.990908	0.280333	0.795871	1.38061	0.705577	1.12064	1.2012	0.343626	0.805917	0.4428	1.22448	0.710242	0.861654	0.441082
	0.542921	0.729012	0.715569	0.556586	1.10018	0.461967	0.605436	1.04092	0.809798	0.788094	0.448018	0.464279	0.800112	1.08156	1.19614	2.00137	1.04118	0.248319
	0.700618	0.927353	0.694053	0.951217	0.830483	0.222537	0.746146	1.36384	0.873744	0.790569	0.57957	0.377394	0.953172	1.42117	1.31128	1.41984	1.15507	0.310262
	0.591033	0.714523	1.13094	0.589659	0.896159	0.293721	0.498141	1.42671	0.780497	1.34007	0.746403	0.267361	1.05217	1.84767	1.27996	1.37118	1.03171	0.430283
	0.389673	1.07817	0.366956	1.32387	0.897578	0.390852	0.935304	0.792038	1.02755	1.02974	1.01672	0.295412	0.458093	1.00857	1.36057	0.744699	0.467447	0.178222
	0.592508	0.942811	0.808449	0.892706	0.935558	0.312819	0.91965	1.06997	1.20225	1.12622	0.653802	0.322735	0.696346	1.47879	1.12639	1.43399	0.87211	0.363834
	0.594659	0.246606	0.587425	0.689164	0.966931	0.250309	0.474435	0.710866	0.758892	0.999829	0.671376	0.691698	0.610567	0.445095	1.23916	1.42374	1.2848	0.324744
	0.520744	0.854403	0.792969	0.593303	1.17818	0.246066	1.05105	1.53174	0.849307	0.941355	0.713725	0.203244	0.647183	1.04562	1.36508	1.1114	1.00356	0.487773
	0.658804	1.25329	0.655492	1.3718	1.16514	0.319834	0.373832	1.80875	1.41101	0.405687	0.624538	0.636788	0.607751	1.45056	0.928491	0.700928	1.03211	0.396848
	0.654686	0.930156	0.823561	1.0686	1.08412	0.32209	0.732152	1.03463	1.07034	0.73031	1.08351	0.455616	0.43318	1.11467	0.687068	1.62866	0.986686	0.575775
	0.69889	0.728136	0.350302	0.493134	0.929344	0.301616	0.714533	1.10501	1.08223	0.821921	1.46629	0.388338	0.616372	1.078	1.08549	0.997729	1.19897	0.29463
	0.719752	0.858318	0.860532	1.17283	1.20433	0.474587	0.766975	1.47459	0.926138	0.680581	1.32902	0.501133	0.578308	1.58781	1.30004	0.946332	1.46824	0.114336
	0.526653	1.04696	0.589081	1.49777	0.7623	0.182092	0.35517	0.592179	1.12954	1.21677	1.10107	0.362765	0.720968	2.30689	0.80014	1.34265	1.15178	0.331396
	0.663971	0.843516	0.542554	1.2031	0.907022	0.25861	0.839873	1.34733	0.675777	0.980085	0.441821	0.496662	0.633688	1.17503	1.23183	1.22808	0.669749	0.430897
	0.11906	1.11138	0.713388	0.404535	1.15013	0.30016	0.735323	0.919573	0.757209	0.768158	0.666681	0.522795	0.895714	1.67756	1.09653	1.02316	0.879826	0.263602
	0.435537	0.690341	0.760108	0.818999	0.82798	0.50935	0.601571	0.87669	0.70815	0.785964	0.735993	0.546861	0.311125	1.54293	1.18083	1.06367	0.714857	0.279242
	0.579022	0.857573	0.83494	1.02437	1.06735	0.215056	0.324102	0.840962	0.783902	0.91163	1.21548	0.395294	0.914935	1.09211	0.924421	0.357486	0.889048	0.523124
	0.606216	0.889657	0.994239	0.949858	0.977644	0.336899	0.546503	1.15546	0.571278	1.12359	0.747999	0.38635	0.638769	0.840146	0.43573	1.16603	0.835448	0.358191
	0.611447	1.35218	0.565399	0.989251	1.35281	0.485819	1.10694	0.622879	0.707256	1.2415	0.838763	0.659553	1.13005	1.50742	1.22793	1.65345	0.833201	0.108424
	0.822845	0.925884	0.586867	0.392448	1.13901	0.160504	0.653968	1.37953	0.861404	0.742683	1.13078	0.289961	0.705604	1.01643	0.972586	1.22084	0.827297	0.383571
	0.743358	1.06461	0.876433	0.92392	0.957027	0.259435	0.832022	0.877495	1.01283	1.29561	1.22762	0.281039	1.11811	0.904695	1.25727	0.816924	1.39981	0.287971
	0.545485	0.948719	1.23075	0.490004	0.975274	0.219673	0.684852	0.881498	0.99554	0.913985	1.00077	0.440095	0.703347	0.828176	1.0443	1.15232	0.847852	0.311757
	0.157683	0.920636	0.541567	0.436632	0.684097	0.213065	0.845394	1.05841	1.01588	1.3048	0.971106	0.396182	0.935538	0.778188	0.759925	1.08132	1.11243	0.455985
	0.620276	1.1227	0.861107	0.988539	0.383794	0.275952	0.568086	1.36383	0.666737	2.05554	0.987241	0.347651	0.775334	1.24879	1.57208	2.04126	0.863056	0.547472
	0.71081	0.889661	1.16725	0.734558	0.98841	0.367253	0.453161	0.949038	0.790833	0.815301	1.33745	0.366403	0.842311	0.858838	0.962304	0.608453	1.18879	0.290729
	0.609863	1.33967	0.463703	0.692291	0.515064	0.544045	0.779984	0.85096	1.27631	0.898362	0.573396	0.397983	1.14398	0.986964	0.933176	1.7096	0.273286	0.380872
	0.516801	0.696531	0.92149	0.549699	1.06796	0.376403	0.555835	0.570318	0.693858	0.808757	1.05536	0.516928	0.666433	1.21155	0.691803	1.56043	0.973886	0.560591
	0.700533	1.12665	0.676161	1.05786	1.21962	0.455032	0.743357	1.03068	1.19718	0.782738	1.0122	0.433932	0.982113	1.13229	1.24758	0.998611	1.1247	0.355027
	0.810368	1.10539	0.501928	1.03238	0.935217	0.192942	0.474286	1.14563	0.80484	0.709588	1.18634	0.411038	0.64408	1.02407	1.09588	1.13094	0.841927	0.34426
	0.778284	1.28376	0.901509	0.971246	0.975278	0.271335	0.714263	0.940604	0.9062	0.595765	0.642341	0.281297	0.8532	0.855303	1.0418	1.95969	1.04165	0.359476
	0.48679	1.02084	0.422003	0.505167	0.965115	0.364897	0.670814	1.04165	0.468907	0.329719	0.696899	0.445797	0.491173	0.994175	1.12491	0.790953	1.13707	0.40027
	0.472113	1.38811	0.587607	0.454549	0.494877	0.304569	0.836494	0.686356	1.07962	0.893749	0.751025	0.430125	0.640577	0.308118	0.845613	1.08431	0.971414	0.403232
	0.446736	0.885395	0.80128	0.824014	1.04063	0.306559	0.584451	0.611402	0.892508	0.500267	0.998977	0.355811	1.19258	0.535136	0.859881	0.954561	1.0552	0.595703
	0.828142	1.05689	0.563514	0.0640801	0.895609	0.358604	0.918898	0.868895	1.02157	1.305	0.883921	0.404673	0.677623	0.673049	0.802611	2.06026	0.6017	0.391629
	0.388556	1.05306	0.703654	0.520554	1.30535	0.234826	0.76118	0.842207	0.904095	0.752178	1.24675	0.2848	0.537969	0.503001	1.10045	1.687	1.39942	0.415839
	0.668838	1.04519	0.327563	1.23291	1.0045	0.509182	0.560245	0.546433	1.25979	1.097	1.32076	0.534952	1.08963	1.1508	1.02562	0.787613	0.774338	0.395755
	0.670106	0.526706	0.51424	0.905495	1.20394	0.319101	0.811893	0.681393	0.875946	1.17851	0.433872	0.355337	0.868666	0.592129	1.14756	1.36759	0.672807	0.204569
	0.402485	0.967734	0.941754	1.13766	1.0261	0.370586	0.481807	0.746734	1.03899	1.06756	0.857326	0.0867911	0.801435	0.922839	1.02952	1.10973	1.29729	0.574062
	0.174527	0.549283	0.473063	0.692587	1.09118	0.172509	0.609405	0.754791	1.24369	0.903447	0.851111	0.27086	0.752031	0.714123	1.08271	1.51642	1.06	0.330054
	0.371272	1.26976	0.904467	1.23599	1.19779	0.207118	0.707469	1.36099	1.16141	0.771993	0.886501	0.0973984	0.813913	1.38175	0.89598	1.52843	0.58298	0.385683
	0.529056	0.51524	0.377637	0.904343	1.04046	0.423826	0.618572	1.13779	1.02984	1.34332	1.19155	0.273951	0.957927	0.233926	1.49849	2.097	0.240179	0.383152
	0.503491	0.907364	0.405078	0.818676	0.913409	0.210278	0.407903	0.871447	1.11564	1.46632	1.27752	0.208189	0.539448	1.03962	1.21436	1.16126	1.03138	0.338417
	0.614281	0.757725	0.566367	0.702939	1.00334	0.205775	0.596882	1.22387	0.747271	0.87694	1.05707	0.211156	0.478439	0.57707	0.587749	1.07914	1.22717	0.523296
	0.608754	1.20622	0.435454	0.6143	1.16962	0.458219	0.72834	0.877909	1.15935	1.12736	0.992105	0.452365	0.489156	1.30201	1.00324	1.00134	1.06538	0.483354
	0.414995	0.986155	0.845986	0.720076	1.22887	0.28075	0.558724	0.521576	0.674423	0.777119	1.21406	0.386202	0.668202	0.887641	0.971252	1.21413	0.586919	0.180008
	0.77071	0.796974	0.67139	0.914117	0.483457	0.441532	0.961123	0.838154	1.2336	0.733415	1.05687	0.282511	0.697948	1.07579	1.08818	2.60697	0.982043	0.338298
	0.524217	0.729977	0.513443	0.682926	1.10562	0.42286	0.513037	0.500886	0.791932	1.16867	1.08051	0.286684	0.436763	1.11804	0.688824	1.98874	1.12745	0.434998
	0.741306	0.919398	0.935227	1.11506	0.888155	0.238906	0.685063	0.428811	0.918084	1.11031	0.694988	0.339336	0.815951	1.48714	0.763935	1.99703	0.962881	0.366837
	0.310627	0.693372	0.565235	1.2453	1.01788	0.282263	0.892547	1.73146	1.04545	0.593795	1.22269	0.398143	0.498601	1.11094	0.940355	1.88716	1.20084	0.718809
	0.618796	0.670385	0.588207	0.394994	1.22683	0.41217	0.721087	1.02774	0.655564	0.763401	0.834033	0.32714	0.412254	1.52954	0.702441	0.758702	1.38971	0.257327
	0.873265	1.1171	0.40112	0.602413	0.708447	0.432031	0.552227	1.21191	0.835115	1.37476	1.01315	0.308455	0.93511	0.734234	1.0922	1.08417	1.21409	0.516589
	0.658107	0.787879	0.637474	1.07123	1.04791	0.239058	0.593705	0.795655	0.917812	1.27447	0.871854	0.48306	0.765102	1.21097	0.963446	1.99908	1.11899	0.29872
	0.687459	1.05803	0.560444	0.976549	1.00837	0.388468	0.295137	1.05638	1.07603	1.03432	0.747592	0.379217	0.543887	0.742272	0.654883	0.950483	1.32026	0.286693
	0.542263	1.07239	0.580433	0.528558	1.02306	0.365135	0.60871	1.18771	1.03283	1.22312	0.998	0.323277	0.56984	1.97122	1.0652	0.724256	1.02499	0.244052
	0.324502	1.11185	0.465682	0.923746	0.937124	0.468905	0.630692	0.53989	0.899444	1.23503	1.01244	0.439583	0.726812	0.962761	0.868687	1.08739	0.890161	0.25399
	0.65669	0.68379	0.518718	1.07155	0.995854	0.565809	0.637802	0.857771	1.28966	1.12912	1.08683	0.592116	0.637394	1.01253	0.839907	1.12832	0.95951	0.477879
	0.569862	0.776186	0.956942	0.726678	1.13509	0.515796	0.420329	1.09319	1.06351	1.04238	1.33675	0.312598	0.634021	1.08081	0.841412	0.966188	1.2221	0.47694
	0.616325	1.18294	1.18047	1.61785	1.39019	0.297187	0.774533	0.938251	1.20914	1.30701	0.848713	0.49732	0.925709	0.713241	0.985329	1.78386	1.04359	0.251257
	0.924893	0.795806	0.687404	1.01355	1.01238	0.478256	0.672203	1.03841	1.38265	0.803331	1.39852	0.473903	0.951915	1.87921	0.174359	1.93077	1.37417	0.236415
	0.515114	0.980715	0.622009	0.703022	1.05404	0.350257	0.797735	0.893484	0.894995	0.704637	1.13256	0.496171	1.02346	1.01811	0.955811	1.12764	0.935569	0.278385
	0.321709	1.10117	1.04897	1.17777	1.06359	0.466461	0.632227	1.49825	0.809536	0.663431	1.31493	0.46692	0.708384	1.11781	1.38639	1.34354	0.8412	0.460383
	0.757642	0.663128	0.884212	0.852218	0.914984	0.0868229	0.378663	0.975805	1.10202	0.76862	1.0521	0.51673	1.20337	1.20948	1.22746	0.89059	1.21052	0.260236
	0.687546	1.00991	0.796817	0.798301	0.916125	0.413777	1.07786	0.942141	0.887095	0.821453	1.12125	0.398735	0.544902	1.51967	0.952667	1.82155	1.05762	0.0780246
	0.566492	1.19071	0.968742	1.25491	1.02534	0.319354	0.724482	1.03088	1.20839	1.27373	0.989477	0.67032	0.394723	1.26216	1.5991	1.02645	0.824265	0.399116
	0.400968	1.02612	0.529461	0.85484	1.07886	0.204404	0.576853	1.40053	0.75185	2.09392	1.14085	0.237257	0.766048	1.33211	1.07094	1.63805	1.00379	0.166857
	0.554771	0.683352	0.377336	1.33448	0.992913	0.433578	0.563558	1.14522	0.545551	1.98687	0.824111	0.396659	0.523366	1.01266	0.580684	1.18737	1.17337	0.377787
	0.603194	0.773976	0.840905	0.392886	0.559961	0.411	0.670406	1.02408	1.36618	1.33923	1.24958	0.360546	0.376084	1.83238	1.44108	1.85704	0.936174	0.488408
	0.649056	0.938428	1.01765	0.78698	1.15952	0.323761	0.633685	0.825026	0.724286	0.746195	1.08192	0.380227	0.700731	1.21544	1.28854	1.31366	1.87678	0.344165
	0.70531	0.555893	0.28738	0.783516	0.866081	0.263147	0.696553	1.11063	0.825573	0.632211	0.775964	0.360218	0.594739	0.947757	1.05135	1.24898	1.07218	0.332093
	0.675729	1.00393	0.35676	0.648084	1.07076	0.273294	0.498919	0.364731	0.903649	1.03451	1.03491	0.504889	0.423197	1.08784	1.17781	0.71233	1.43874	0.247427
	0.690571	0.800421	0.472313	0.815984	1.0661	0.265319	0.727364	0.965962	1.29078	0.988339	1.08926	0.37308	0.514159	1.37783	0.749239	0.658425	0.927346	0.26041
	0.464491	0.771544	0.569943	0.700466	1.07852	0.31649	0.826412	1.26431	1.19553	0.854468	0.805505	0.22009	0.6085	1.16606	0.83601	1.29927	0.958654	0.33265
	0.270017	1.18478	0.247206	0.977171	1.08609	0.441948	0.80453	0.81235	0.995508	1.29922	1.06633	0.352372	0.911899	1.17731	0.82496	1.14708	0.924792	0.518073
	0.443058	1.04602	0.58736	0.63041	1.18077	0.554822	0.625005	1.51016	1.0229	1.28927	0.875261	0.309181	0.41201	1.0091	0.505591	1.5563	1.17313	0.337608
	0.298382	0.908266	0.686278	0.951563	0.928251	0.290822	0.791512	1.34678	0.693416	1.41044	0.878862	0.336296	0.295329	1.31295	1.39449	0.529567	1.08906	0.511489
	0.705526	0.933343	0.516613	1.09646	0.595801	0.338316	0.420596	1.37615	1.04338	0.516533	0.633315	0.1726	0.586795	1.45826	0.603729	0.818051	1.21561	0.367533
	0.72187	0.784755	0.328134	0.995393	0.857793	0.20051	0.820348	0.784605	0.667672	1.15652	1.18563	0.435123	0.642838	1.02457	1.05497	1.40746	1.05311	0.341692
	0.776352	1.12844	0.515102	1.10116	1.13062	0.149595	0.914205	0.999331	0.641884	1.604	1.00336	0.353027	0.626545	1.18753	0.59581	1.03764	0.544887	0.194935
	0.65835	1.30394	0.836908	0.475706	0.744064	0.57445	0.650364	0.890028	0.506172	1.34215	1.05301	0.23324	0.458766	1.31603	0.739324	1.03988	1.47339	0.369169
	0.709662	1.09179	0.453441	1.29468	0.813845	0.476918	0.877367	1.00717	0.973344	1.24083	1.01936	0.330493	0.965554	1.02538	0.46442	0.701952	1.1405	0.218832
	0.526052	0.988364	0.77055	1.33633	0.957614	0.422885	0.519532	1.07102	0.87494	1.1737	1.09835	0.515641	1.05469	1.12216	0.54453	1.26312	1.03119	0.561112
	0.721876	0.91522	0.694601	1.24064	1.11862	0.22138	0.489838	0.953651	0.606394	1.24587	0.981283	0.286484	0.543227	0.485649	0.728619	1.02942	0.9421	0.16886
	0.765444	0.955682	0.630227	1.00228	0.894233	0.555383	0.45073	1.0468	0.999295	1.49838	1.11422	0.47379	0.310671	0.928084	0.926374	1.3895	0.819716	0.317091
	0.419047	0.886846	0.679947	1.10755	0.846251	0.289771	0.93305	0.992	1.07972	1.20043	1.08641	0.45709	0.542293	0.897202	0.788167	2.46654	1.30462	0.428803
	0.738461	0.970346	0.568849	0.996531	0.921297	0.425511	0.500295	1.30004	1.32432	0.634307	0.972065	0.343497	0.446585	0.613811	1.47769	2.15579	0.77867	0.441981
	0.739515	0.944141	0.663477	0.842425	1.30906	0.422437	0.795742	0.877875	1.21101	1.47031	0.973901	0.490764	0.507782	0.73456	0.870779	1.35757	1.29077	0.253437
	0.572604	0.734215	0.683907	0.939042	1.2454	0.491956	0.924689	0.85886	0.964101	1.32482	0.666649	0.500714	0.386659	1.73556	2.07773	2.06552	1.048	0.197335
	0.337161	1.21046	0.537276	0.765897	0.913418	0.354239	0.764559	0.653345	1.17537	1.371	0.665343	0.286352	0.616876	1.01394	0.569732	2.11202	1.26675	0.27316
	0.661152	1.1129	0.4413	0.67295	1.23146	0.294499	0.547772	1.05475	0.903341	1.39823	0.7968	0.381608	0.72398	1.29262	0.83725	2.35646	0.771574	0.106854
	0.586128	1.06052	0.832159	1.134	0.887157	0.403656	0.557799	1.12235	0.862773	1.49119	1.12419	0.382526	0.787308	0.759792	0.448633	2.0151	1.19826	0.127546
	0.662863	0.595962	0.580077	0.740576	1.26683	0.404333	0.171954	0.935169	0.642121	1.50091	0.789637	0.365293	0.632651	0.840023	1.60455	1.61143	1.17381	0.326866
	0.466796	0.765391	0.670388	0.871993	1.26925	0.37082	0.482416	0.661454	1.49846	1.52194	0.992099	0.462009	0.577557	1.22737	1.40707	0.955037	1.18465	0.460596
	0.41647	1.24621	0.548862	0.860047	0.712106	0.276816	0.596024	1.11736	1.86036	1.51821	0.919854	0.41896	0.267429	1.26496	0.768462	0.696831	1.15363	0.403836
	0.51608	0.507255	0.524604	0.86886	0.685978	0.450216	0.744428	0.741248	0.738216	1.25326	0.57954	0.4186	1.07221	0.602888	0.687984	0.483067	1.0148	0.40982
	0.672307	0.909636	0.437673	1.03654	1.19882	0.346064	0.514473	0.760374	0.864839	1.19577	0.286412	0.307162	0.480587	1.09653	0.720318	0.687891	1.07177	0.616985
	0.750362	0.72393	0.327259	1.28987	1.25748	0.301246	0.522113	0.785976	1.0355	1.43973	0.928924	0.271009	0.953585	2.00179	1.09611	1.23656	0.892098	0.209511
	0.427391	0.762	0.513785	0.421012	1.08204	0.210388	0.515105	0.36976	0.912023	0.545553	1.00983	0.328162	0.704107	1.00804	0.424744	1.47705	1.01856	0.30028
	0.282889	1.01956	0.559408	1.40891	0.769239	0.254703	0.472554	1.27162	1.01147	1.01334	1.00667	0.242576	0.415404	1.52404	1.08548	0.562372	1.02578	0.306643
	0.421796	1.34561	0.708498	1.51028	1.47205	0.327706	0.550801	0.865819	0.743595	1.21584	0.288269	0.287186	0.629613	0.637905	1.15267	1.19062	1.30349	0.539757
	0.619322	0.47084	0.601274	0.985145	1.25567	0.422069	0.500681	1.05118	1.01256	1.16386	0.769341	0.327691	0.651405	1.58501	1.34259	1.36502	0.470999	0.644105
	0.703564	1.19322	0.496002	1.03378	0.694695	0.293041	0.522368	0.964075	0.804209	1.26798	1.33203	0.347842	0.641765	1.45666	0.875445	1.3366	0.53588	0.307445
	0.289618	0.813326	0.493187	0.98811	0.813596	0.225901	0.991832	1.15742	0.982553	1.05885	0.996732	0.390146	0.60979	1.64618	0.977552	0.964005	0.957483	0.684467
	0.724124	0.972951	0.659036	1.14997	1.45277	0.327983	0.61332	0.91358	0.920098	0.430552	0.788932	0.346329	0.667562	1.909	0.847152	1.33968	0.562528	0.243367
	0.562024	1.44445	0.146315	0.789019	0.905586	0.337225	0.733644	1.1707	1.16803	0.854131	1.18542	0.307653	0.679294	1.0868	1.22483	1.3788	0.995671	0.406312
	0.975478	0.592378	0.510744	0.825245	0.956041	0.282427	0.747022	1.32234	0.864795	1.3276	0.906259	0.430207	0.706405	0.739618	0.669931	1.06506	1.18255	0.499328
	0.57285	0.782383	0.63581	1.08849	0.642966	0.284482	0.716437	0.889343	0.884942	1.19387	0.960203	0.166472	0.401736	0.759242	1.16422	1.37803	0.524864	0.318261
	0.47746	0.607673	0.2724	1.06073	0.948384	0.340274	0.799013	1.00907	0.800114	0.762827	1.37422	0.211524	0.724206	0.864252	1.38059	0.95812	0.772175	0.460276
	0.578415	0.697055	0.80332	1.41102	0.970454	0.305877	0.74483	0.771446	0.843008	1.36322	0.850235	0.444798	0.565429	1.06973	1.09363	2.05952	0.484323	0.345686
	0.558159	0.99841	0.657226	0.568964	1.13679	0.18254	0.740668	0.991169	0.59452	0.711965	1.20207	0.375726	0.799424	1.79525	0.913413	0.878641	0.809318	0.235501
	0.424722	0.861945	0.483667	0.511659	1.15583	0.376353	0.539413	1.02538	0.831522	1.23744	1.08518	0.283558	0.617683	0.746565	0.77344	1.46804	0.265171	0.342095
	0.551126	0.525461	0.410097	1.63845	0.701035	0.110752	0.834827	1.15888	0.843453	1.65994	0.985135	0.431588	0.600402	0.728065	0.917886	1.59819	0.969896	0.440918
	0.56874	1.07257	0.854223	1.90891	0.71	0.426745	0.71427	0.817649	0.743795	1.08515	1.04726	0.383075	0.160014	1.63416	0.354693	1.25178	0.625086	0.198845
	0.905764	0.728441	0.720031	0.789096	1.0574	0.331333	0.58741	1.31475	0.729683	1.81581	0.917744	0.170427	0.914262	0.773598	1.38012	1.40061	0.327975	0.650713
	0.48711	0.925751	0.450795	0.952213	1.11523	0.353166	0.587219	0.830289	0.901549	0.657991	1.03664	0.2807	1.05624	1.36742	0.950554	1.47209	0.97828	0.306646
	0.442051	0.278678	0.708742	0.818623	1.20387	0.258585	0.630155	0.630259	0.978699	0.936645	0.718668	0.325168	0.883005	1.18546	1.7064	0.752196	0.686682	0.231657
	0.626033	0.863175	0.450462	1.01924	0.745178	0.389171	0.554713	1.73115	1.04995	1.23362	1.09808	0.377437	0.823389	1.51057	1.06311	0.644066	0.678536	0.328519
	0.559357	0.930051	0.818107	1.08132	1.5983	0.446913	0.440825	1.05052	0.896721	0.806756	1.21796	0.169147	0.266287	1.3187	1.15386	0.967828	1.46182	0.280319
	0.435516	0.403172	0.852471	1.1109	1.30119	0.288961	0.742283	1.2633	0.849822	0.815493	1.17768	0.397094	1.05757	0.950186	1.05426	1.01077	0.877575	0.183254
	0.426097	0.805769	0.654087	0.592027	0.782586	0.534525	0.530418	1.51013	0.700824	0.930577	0.836018	0.405385	0.50518	0.987161	1.11498	0.708881	0.868633	0.355961
	0.604971	0.82422	0.529423	0.860512	1.33038	0.230248	0.852147	1.52332	1.12264	0.34919	0.78221	0.385312	0.335804	1.07457	1.17454	1.29804	1.19141	0.353747
	0.315365	0.709356	1.09889	0.408127	1.09249	0.349323	0.551413	0.783317	0.735491	1.12392	0.678428	0.419622	0.447737	0.988663	1.27334	1.30624	0.739794	0.594296
	0.819258	1.03396	0.976212	1.57415	1.4624	0.311777	0.733432	0.778709	0.960016	1.57336	1.06617	0.592616	0.227967	1.30374	1.19398	1.13901	0.962951	0.26813
	0.702221	0.655045	0.568088	0.564562	0.972321	0.336662	0.686712	1.02921	0.658122	1.39162	0.784047	0.280539	0.822287	0.35079	1.10654	0.948179	0.828579	0.277168
	0.642141	0.308874	0.346145	1.05287	1.10421	0.279572	0.439979	1.03227	0.883076	0.94158	1.03769	0.379791	0.494522	0.997116	0.978688	1.1879	0.769434	0.36824
	0.721196	0.588609	0.686421	1.16885	1.06967	0.312467	0.816266	1.3784	0.703735	1.59498	1.10865	0.529066	0.688217	1.10555	1.05485	1.35287	0.636335	0.146123
	0.435202	0.582645	0.689279	1.33733	1.07	0.308539	0.701108	0.935962	1.05445	1.19302	1.44778	0.379059	0.520219	0.615634	1.07905	1.00058	0.999996	0.244014
	0.575512	0.693367	0.513463	0.753593	1.00456	0.358964	0.766155	1.16783	0.704788	1.43225	1.27235	0.524161	0.714896	1.29168	1.06619	1.38554	0.689966	0.579099
	0.818907	1.31701	0.941923	0.841502	0.799583	0.27819	0.825312	1.34763	0.494878	1.17919	0.635091	0.378422	0.670953	1.60689	1.13578	0.991107	1.21241	0.528297
	0.621549	0.622241	0.711153	1.53911	1.25879	0.34198	0.255865	1.52884	0.875238	1.28884	0.873107	0.455085	0.874434	1.42486	0.75577	1.72405	0.816317	0.387625
	0.555734	0.749186	0.836403	0.384895	0.882457	0.23732	0.678528	1.17857	1.36093	0.740931	1.23106	0.512437	0.957469	0.907659	0.894802	1.49163	0.614661	0.588495
	0.52849	0.733466	0.748049	1.1628	0.748914	0.295617	0.672841	1.50749	0.862453	0.557928	1.40683	0.115989	1.04154	1.46001	0.810828	1.13778	0.989756	0.400018
	0.598589	1.05141	0.464575	0.747626	0.796733	0.0585096	0.754709	0.806387	1.05409	1.22329	1.1406	0.422207	1.02175	0.812327	1.45557	1.36129	1.23696	0.551982
	0.567634	1.4035	0.551211	0.649266	1.19141	0.361806	0.854589	1.18574	1.02817	0.181281	0.842098	0.332232	0.782826	1.59254	0.767971	1.47543	0.638191	0.38009
	0.940938	1.53749	0.787562	0.862528	0.914414	0.244858	0.719225	1.5716	0.986228	1.04804	0.90555	0.412202	0.603954	0.687549	0.257822	1.58654	1.39828	0.356272
	0.414281	0.949239	0.709544	0.953195	1.25736	0.274962	0.624863	1.3953	0.886306	1.32349	0.85398	0.393869	0.76334	1.02416	1.05704	1.36235	1.29904	0.249674
	0.681244	0.72949	0.218786	1.03041	0.838095	0.401478	0.638789	0.719096	0.781834	0.860767	1.20472	0.282536	0.417769	1.23194	0.491556	1.3906	1.38569	0.36206
	0.547222	0.892196	1.12519	1.25246	0.808131	0.194577	0.783966	1.04183	0.897673	2.18675	0.97534	0.734443	0.430686	1.25157	0.920065	1.13393	0.928202	0.496807
	0.609268	0.794573	0.513716	1.08419	0.994372	0.252587	0.561609	1.71433	0.87046	0.606634	0.807958	0.194161	0.673573	1.03513	0.959072	1.68583	1.22298	0.323358
	0.676913	0.670661	0.808703	0.96165	1.29208	0.185791	0.590224	0.838079	0.783181	0.511506	1.18452	0.449462	1.04154	1.67999	0.927696	1.51519	1.2038	0.400928
	0.44097	0.913359	0.764269	0.809414	0.0400435	0.38834	0.723851	0.757064	0.687218	0.763367	1.08608	0.115099	0.618305	1.49925	1.07521	1.63984	0.884331	0.460497
	0.632682	1.23465	0.729035	0.669423	1.1099	0.270958	0.650579	0.627516	1.09405	1.23981	1.21191	0.269358	0.713771	1.60465	0.824439	0.860896	1.51667	0.417277
	0.721149	0.688956	0.566271	1.53938	0.981029	0.392333	0.651746	0.843954	1.18064	1.30968	1.18506	0.31339	0.571503	1.17949	1.01937	1.59716	1.16923	0.245581
	0.701472	0.440684	1.24292	0.15383	0.872986	0.263997	0.730049	1.20496	1.44273	1.12989	1.09612	0.39739	1.10547	0.49161	0.737402	1.65785	0.746901	0.206333
	0.436904	1.43825	0.351053	0.776869	0.883671	0.32417	0.762883	1.26449	1.04606	1.01547	0.719343	0.328391	0.330776	0.958955	0.214782	1.2892	0.984314	0.526546
	0.4621	0.789273	0.407264	0.697596	1.37163	0.221101	0.773211	0.935553	1.33478	0.856115	0.790346	0.637332	0.729515	1.73141	1.55948	1.9162	0.778344	0.401972
	0.427148	0.852063	0.819451	1.29669	1.10832	0.390811	0.795685	1.18472	0.672294	0.902207	1.01847	0.346436	0.550313	1.20457	1.27529	1.4496	1.12768	0.263824
	0.520457	0.9064	0.662317	0.443153	0.971531	0.492186	0.652586	0.763358	0.94153	0.920814	0.887364	0.442284	0.499688	0.311877	0.739763	1.80813	1.11503	0.730629
	0.647308	0.659275	0.54964	0.951899	1.14964	0.229467	0.963754	1.60834	1.0745	1.92533	1.07572	0.274886	0.480968	1.11618	1.5054	0.955294	0.87388	0.479535
	0.363107	0.879191	1.20177	0.681056	0.940478	0.262192	0.550738	0.149889	0.700386	1.07816	1.07766	0.450496	0.741401	0.884756	0.872009	0.960458	0.87373	0.438571
	0.406031	0.492436	1.24727	0.819028	0.722455	0.200251	1.01361	0.391727	0.918107	0.805988	1.22217	0.475678	0.775954	1.57855	0.833636	1.75121	0.919196	0.41384
	0.641903	0.945224	0.619909	0.619004	1.03464	0.342808	0.943662	0.974561	1.20633	1.1946	1.09173	0.354134	0.638752	0.39874	1.12997	0.57195	0.910099	0.273557
	0.596796	1.27441	0.528137	0.494729	1.11548	0.265106	0.670986	0.97094	0.797396	1.26133	1.00849	0.377085	0.897351	1.24642	1.18797	1.55174	1.26291	0.601085
	0.579302	0.964826	0.472277	0.580146	1.16563	0.286771	0.891174	1.64151	0.75523	1.18775	1.0798	0.411794	0.581637	2.0402	0.962046	1.55863	0.690833	0.364352
	0.744145	0.584719	0.414166	0.623509	0.892458	0.428724	1.04199	0.809528	0.757362	1.24161	1.22563	0.421446	0.567569	1.03562	0.725923	2.07868	0.705964	0.596973
	0.42497	0.880343	0.834232	0.858945	1.03489	0.283146	0.74371	1.06805	0.77352	1.1765	0.969456	0.54705	0.745786	1.76734	1.1808	1.07634	0.859227	0.311223
	0.355477	1.06041	0.386749	0.771169	0.908559	0.222033	0.519895	0.842688	0.642359	0.973592	0.738763	0.471771	0.668327	0.836019	1.13629	0.985685	0.621581	0.466959
	0.577445	0.978783	0.669095	0.89613	0.818005	0.348999	0.493446	1.11756	0.569643	1.03092	1.06912	0.353075	0.899731	1.7012	1.64341	1.02789	0.7745	0.472836
	0.428428	0.69802	0.824809	0.616955	0.215905	0.325667	0.666657	1.14961	0.691166	0.93611	1.23415	0.320522	0.500188	1.83961	0.745078	1.04379	0.239368	0.506426
	0.487423	0.893924	0.760444	0.986078	1.09291	0.305336	0.541416	1.59887	0.727011	0.846355	0.879313	0.29293	0.773844	1.51375	1.53117	1.15381	0.405871	0.265458
	0.438429	0.986697	0.920588	0.572235	0.786143	0.214372	0.891992	0.827754	1.08089	1.03412	1.15245	0.170722	0.53046	1.16146	1.48987	1.34199	0.526212	0.622756
	0.317802	1.08076	0.44298	1.3376	1.03103	0.228854	0.636968	0.947306	1.29813	0.567439	1.24564	0.307852	0.381721	1.58283	1.30632	1.24725	0.218404	0.304129
	0.485209	1.47956	0.771113	0.935121	1.23274	0.315361	0.824087	0.667247	0.521201	1.25088	0.629051	0.343511	0.950654	1.26386	1.2353	2.12936	0.878672	0.119552
	0.444836	0.93528	0.657182	0.771116	0.879729	0.320963	0.754631	2.00722	1.17303	0.772726	1.20562	0.34904	0.499694	1.10627	0.700028	1.37433	1.66357	0.358793
	0.375446	0.942784	1.14618	1.07691	1.01717	0.196201	0.420938	1.18286	0.420208	1.5848	0.523431	0.292583	0.439524	1.33674	1.21119	1.45536	1.04861	0.254424
	0.306168	0.720168	1.02509	0.819338	0.271221	0.0971897	0.567166	1.03792	0.777595	0.689898	0.889087	0.34336	0.446545	1.36002	0.704524	1.02501	1.2954	0.258601
	0.41458	0.826638	0.375549	1.02729	1.05199	0.25999	0.642917	1.23001	1.15584	1.26978	0.947461	0.489953	0.641594	0.828527	0.992007	1.62903	1.23511	0.456098
	0.318776	0.744944	1.15234	0.866167	0.885573	0.224991	0.203268	1.61878	1.14539	0.664914	0.974138	0.416346	1.04859	0.640848	1.08127	1.11234	0.898274	0.506733
	0.581695	0.926084	0.790865	1.37426	1.13741	0.360292	0.610858	1.20669	0.936394	0.644301	0.857951	0.503747	0.525	1.34396	0.961636	1.22707	0.553928	0.487356
	0.564806	1.01687	0.485707	0.667532	1.19928	0.110206	0.637027	1.40334	1.20758	1.47771	1.06527	0.625042	0.409059	1.35725	1.17886	0.748588	0.864474	0.401493
	0.540731	0.977753	0.237978	0.478869	0.732869	0.437507	0.542434	1.05437	0.786733	1.26746	0.841058	0.405056	0.50567	1.74187	1.02635	1.72108	0.743879	0.376006
	0.332836	1.61744	0.757986	0.749109	0.917694	0.340288	1.11807	1.38987	0.986115	0.436066	1.48419	0.392747	0.658246	1.66213	0.476128	1.02365	1.13373	0.392004
	0.269772	0.808082	0.925819	0.631958	0.691593	0.262111	0.756896	0.825204	0.7733	0.728992	1.07386	0.412395	0.92908	1.88952	1.41533	1.74977	1.224	0.697196
	0.731927	0.890898	0.271067	0.605341	1.10633	0.227001	0.615925	1.1002	0.647659	0.619006	0.928377	0.438631	0.614432	1.37541	1.06896	1.32359	1.16889	0.571294
	0.728374	1.07956	0.518825	1.36609	1.04132	0.412316	0.897398	1.23738	0.64369	0.274573	1.13306	0.314554	0.638787	1.58247	0.813325	1.73929	0.607952	0.211779
	0.40478	0.764572	0.71835	0.778258	1.16256	0.23481	0.570228	1.49401	1.2827	0.85716	1.03853	0.59908	0.680839	2.33632	0.747183	1.5133	1.09081	0.332484
	0.714213	0.757139	0.782553	0.837266	1.22558	0.223497	0.768825	0.906986	1.26775	0.417747	1.02047	0.353827	1.0133	1.1451	1.35588	1.21087	0.578537	0.320619
	0.818488	1.45223	0.827241	0.59503	1.4742	0.380405	0.804911	0.652201	1.34973	0.790628	1.24141	0.401352	0.632313	1.85044	1.04319	1.19382	0.780003	0.0442522
	0.111199	0.883825	0.653442	1.04955	0.958653	0.25775	0.781745	0.630972	1.18193	0.481067	0.773488	0.443623	0.820207	1.4407	0.768474	1.09488	0.601492	0.299452
	0.636532	0.760902	0.272576	1.00267	1.06943	0.38265	0.681754	1.08015	1.18907	1.00175	0.878504	0.419147	0.587224	1.26613	1.01909	1.07942	1.0441	0.413782
	0.730193	0.730334	0.857385	0.571689	1.33507	0.406322	0.718117	1.31774	0.768264	1.20949	1.41878	0.467516	0.494751	1.39198	1.42907	1.30165	0.526196	0.342326
	0.420192	0.696023	0.391567	0.470685	1.03358	0.237541	0.868942	1.42492	0.565593	0.966916	0.749823	0.227622	0.503641	1.54913	0.779958	1.13913	1.26561	0.360565
	0.514879	1.37149	0.59436	0.678329	1.00036	0.228677	0.558976	0.830339	0.918577	0.444291	0.834443	0.262858	0.798007	1.44832	0.640511	1.31709	1.23378	0.365664
	0.528284	0.729107	0.587076	0.893353	1.15214	0.397549	0.65338	1.02824	1.39692	1.06723	1.09486	0.384145	0.727816	1.01502	0.647657	1.40105	1.12035	0.61029
	0.687158	0.895833	0.400765	0.470354	1.05186	0.395908	0.943438	1.11872	0.841153	1.20001	0.649198	0.437304	1.23036	1.05853	0.861121	1.76781	1.03013	0.37997
	0.805773	1.12022	0.837397	0.836717	1.19855	0.0992421	0.735779	1.06592	1.05005	1.2876	0.863151	0.319297	0.924207	1.61835	0.82127	1.13925	0.96177	0.211052
	0.478303	0.615474	0.727024	0.872881	1.38324	0.255535	0.580128	0.882724	0.744687	0.794193	0.462731	0.289622	0.47376	1.74473	1.1702	1.18117	1.37859	0.476098
	0.713027	1.08444	0.69358	0.741562	1.14872	0.198464	0.531189	0.968736	0.877235	0.689148	0.855637	0.478756	1.11451	2.00696	1.46043	1.64218	1.19248	0.252981
	0.907432	0.807185	0.317675	0.787306	1.32687	0.345503	0.405797	0.615617	1.07843	1.07865	1.16697	0.167876	0.606775	1.24864	1.22658	1.24246	1.21014	0.335245
	0.31485	0.532088	0.832221	1.13845	1.3944	0.0896774	0.60899	1.20971	0.405767	1.33745	0.812901	0.269297	0.746391	2.31794	0.960139	1.17833	1.198	0.417864
	0.715971	0.487994	0.745336	0.61012	0.831883	0.606185	0.604281	1.13378	1.21558	1.16089	0.921969	0.129109	1.04672	0.695726	0.877786	1.16783	1.11075	0.432723
	0.675614	0.618528	0.800499	0.489717	1.01009	0.350061	1.02196	0.903655	1.21359	0.898007	0.623487	0.194168	0.694527	1.39683	1.12597	1.15614	1.01644	0.569483
	0.541372	0.757099	0.513849	0.5888	1.04687	0.337172	0.688215	0.802746	1.04268	0.824578	1.13535	0.447396	0.746894	0.87805	1.14404	1.81785	1.019	0.233898
	0.359592	0.899093	0.712317	0.776811	1.08143	0.374969	0.653324	0.943446	0.690791	0.887772	0.5883	0.207582	0.81087	1.11733	0.803032	1.00786	1.58691	0.521271
	0.599837	0.817475	0.844599	0.810535	0.73277	0.403775	0.790264	0.881657	0.894832	1.42355	0.776265	0.221409	0.655184	1.38478	0.756152	1.57682	1.28794	0.40459
	0.624477	0.939898	0.588535	0.968642	1.58828	0.191113	0.637601	0.345491	0.486121	1.04735	1.397	0.278682	0.671241	1.22104	0.962918	1.4984	1.3691	0.361517
	0.631422	0.6483	0.743584	0.804807	1.0073	0.321358	0.315673	0.702217	0.772262	0.726482	0.934565	0.306222	0.714575	1.46568	0.796653	0.758548	1.27034	0.39459
	0.70074	0.577888	0.56904	0.788268	1.23906	0.360352	0.510358	1.01152	0.887085	0.868551	1.02161	0.568738	0.818041	1.35424	1.20629	1.25223	1.21715	0.374753
	0.194942	0.838924	0.785353	1.22774	1.00777	0.463903	0.685962	1.13074	0.763249	0.354728	1.15356	0.365142	1.0228	1.52208	0.75669	1.26492	1.48129	0.178116
	0.363502	0.891293	0.807698	0.525755	1.4427	0.311417	0.669161	1.23824	0.784132	0.737059	1.35788	0.420551	0.985857	1.08339	1.19155	1.82398	1.14129	0.260991
	0.806843	1.68061	0.666752	1.66523	1.27558	0.272816	0.717403	0.838532	0.975303	0.69397	0.50167	0.341119	0.594249	1.00564	1.00393	0.918755	1.04988	0.346465
	0.839103	0.787458	0.498641	0.634928	0.984465	0.266188	0.642854	1.0668	0.536317	1.22394	0.511133	0.451756	0.613084	1.12011	1.31591	0.773506	1.53251	0.449239
	0.517785	1.07093	0.556004	0.644199	1.24066	0.406603	0.93554	0.439024	0.647364	0.739476	0.958141	0.213254	0.632565	1.29952	0.586602	0.962716	1.17149	0.452961
	0.604082	0.826809	0.423258	0.892547	0.671156	0.193374	0.423013	1.24732	1.04753	0.77909	0.69476	0.383485	0.811749	1.3354	1.50756	1.25244	1.26357	0.378089
	0.46069	0.674467	0.546453	1.13885	1.17062	0.258907	0.669318	1.78253	0.545942	0.683739	1.26119	0.412965	0.782694	1.65266	1.78721	1.25824	1.13477	0.351884
	0.382872	0.918571	1.04941	0.879754	1.29994	0.321456	0.643934	0.771346	0.902202	1.6089	0.845177	0.409773	1.05201	1.34917	1.16678	0.915189	1.42694	0.562426
	0.414329	1.18727	0.280888	0.626087	0.899723	0.332075	0.525089	1.63281	0.846842	1.47515	1.27488	0.325517	0.788212	0.623134	1.09598	1.28167	1.10059	0.28525
	0.615928	0.983123	0.41319	0.758593	0.855447	0.373239	0.921445	1.54509	0.934956	0.688952	0.834078	0.218242	0.663495	0.618169	0.809363	1.13023	1.26933	0.334397
	0.65248	0.750251	0.556161	0.727943	1.07823	0.249583	0.466338	0.723988	0.5111	0.535927	0.459117	0.346332	0.872835	1.48346	0.900481	1.18953	0.605224	0.358877
	0.884237	1.36055	0.577471	1.38714	0.907579	0.328679	0.443671	0.88418	0.674501	0.927081	1.19607	0.625994	0.754063	1.84006	1.71378	1.40209	0.978601	0.188727
	0.753985	1.35531	0.872328	0.840579	1.13565	0.3852	0.709991	1.03478	0.831838	0.865791	0.682309	0.474039	0.594496	1.30062	0.876194	1.27943	1.03352	0.351791
	0.491113	0.61565	1.02781	0.993669	1.14888	0.376763	0.596934	1.03581	0.953539	0.857443	0.884825	0.460593	0.845772	0.727636	1.17581	1.65764	0.711064	0.296653
	0.706104	1.09714	0.795903	0.909385	0.875399	0.271288	0.544902	0.946846	0.669301	1.00896	1.19751	0.430054	1.06731	1.24794	0.979373	1.68918	0.639386	0.443611
	0.589733	1.00989	0.868528	0.830465	0.777715	0.184644	0.718246	1.53796	1.22878	1.95403	0.910558	0.475778	0.745935	1.33802	1.14459	1.72011	0.532078	0.324966
	0.524202	0.554182	0.813831	1.10152	1.02605	0.14718	0.592926	1.07877	1.01331	0.810499	1.2343	0.259788	0.766505	1.04045	1.1954	0.98264	0.604851	0.225101
	0.615833	0.967852	0.476539	0.82769	0.859937	0.272597	1.04171	0.778702	0.884771	1.06482	1.02558	0.330397	0.510727	1.67215	0.624245	1.6594	1.3361	0.512866
	0.63042	1.05043	0.624626	0.680386	1.09257	0.381742	0.58069	0.605386	0.992099	1.0217	1.13208	0.389794	0.404491	1.1897	0.584055	1.85151	0.732786	0.0704275
	0.545214	0.814865	0.699713	0.851085	0.925989	0.381833	0.865293	0.717827	0.353109	0.738903	1.16266	0.494046	0.829752	0.96437	1.2496	1.18262	1.33548	0.189344
	0.597803	0.825909	0.51733	0.814327	1.08621	0.205665	1.14381	0.609676	0.812381	1.45357	1.33249	0.37459	0.536909	2.1489	0.573258	1.02225	1.12245	0.120057
	0.534453	0.640432	0.411858	1.22834	0.941725	0.196297	0.493223	1.3979	1.11412	0.355982	1.24593	0.326635	0.629525	1.07982	0.860297	0.97836	1.46723	0.389137
	0.479651	0.877306	0.554168	1.2107	1.01185	0.23208	1.1291	0.980377	1.05636	0.792166	1.12946	0.20364	1.03975	1.11698	0.709196	0.960815	1.24446	0.266968
	0.63327	1.06102	0.7792	0.983534	1.12229	0.0897551	0.69974	0.804312	0.861788	1.31328	0.331298	0.329604	0.614044	1.38501	0.690028	1.51393	0.571274	0.313052
	0.496114	0.776729	1.00136	1.81359	0.668815	0.256708	0.75705	1.19569	0.608855	1.78486	1.00695	0.301233	0.757976	0.952256	0.934303	1.24113	1.25102	0.291398
	0.842136	0.897325	0.606261	0.61005	0.804775	0.26279	0.492853	0.947464	1.27825	0.866162	0.908291	0.378897	0.776963	0.842477	0.962335	1.49566	1.1383	0.407125
	0.862995	1.33912	0.398477	1.67161	0.997156	0.388808	0.956597	1.36036	0.819411	1.50861	1.03175	0.259055	1.01099	1.34634	1.03303	0.860587	1.6487	0.288373
	0.608587	0.845608	0.563081	1.48453	0.732156	0.317245	0.969722	1.41385	0.929049	0.779992	1.06095	0.352521	0.881475	1.48935	1.26846	1.3343	1.12496	0.27761
	0.743164	0.890348	0.667129	0.413946	1.10777	0.544868	0.622831	1.18572	0.67723	0.768721	0.659148	0.168199	0.918121	0.87782	1.13418	1.3142	0.998884	0.309133
	0.581285	0.841735	0.367896	1.68682	1.2485	0.188998	0.976359	0.99208	0.643893	0.675262	1.07704	0.346234	0.889891	0.96328	1.44116	1.66988	0.970417	0.391311
	0.463776	1.20359	0.4875	1.943	1.15727	0.195947	0.459056	0.975379	1.1495	1.42678	0.828406	0.312771	0.59654	1.37684	1.08888	1.01931	1.24447	0.194783
	0.501325	0.562342	0.412543	0.612221	0.77634	0.336215	0.631754	0.832819	0.885229	1.21396	0.509057	0.45459	0.623011	1.11855	0.863915	0.978093	1.15111	0.373117
	0.815963	1.01207	0.540016	0.496922	0.556183	0.220348	0.463261	0.530003	0.697374	1.42191	0.879312	0.13758	0.800869	1.35985	0.831166	1.19787	1.26445	0.310679
	0.524661	0.67975	0.412749	0.820525	0.944338	0.416149	0.475479	0.871793	0.91186	0.874436	1.10055	0.486033	0.760586	2.39561	1.57365	1.2598	1.12536	0.142319
	0.539346	0.952241	0.69705	0.876439	0.895932	0.272822	0.47085	0.820606	0.857171	1.03961	0.575746	0.459918	0.750534	1.59946	1.06387	1.06829	0.954005	0.234959
	0.448185	0.532976	0.738885	0.869202	0.704821	0.394557	0.652191	0.919224	0.934621	1.60606	1.21459	0.417658	0.692714	0.740023	1.22928	1.13737	1.05452	0.327571
	0.825867	1.20044	0.378516	1.39255	0.763277	0.781485	0.644656	1.60381	0.827156	0.574291	0.86818	0.41097	0.897333	0.981628	1.28178	1.38919	0.98554	0.198013
	0.448815	1.1166	0.714001	1.06814	1.08906	0.447116	0.425572	0.705804	0.814866	1.48294	0.549454	0.355659	0.841133	0.505042	0.974298	1.99932	1.13955	0.468924
	0.701176	0.935303	0.54819	0.876821	1.07661	0.320378	0.808309	1.00353	1.00633	0.910054	0.584405	0.274538	0.697235	2.17922	1.22711	0.976328	1.13709	0.423297
	0.469223	0.738089	0.547763	0.771575	1.01305	0.278523	0.881391	0.92547	0.749559	0.910749	0.679777	0.294103	0.605527	1.52368	1.23579	1.92422	0.89072	0.399469
	0.286602	0.760984	0.735256	1.68751	1.08314	0.211476	0.830451	1.0961	1.09004	0.525235	0.991924	0.506348	0.959375	0.91346	0.708882	1.01927	1.33404	0.307333
	0.712827	0.50722	0.501468	1.15987	1.01197	0.284503	0.504415	0.706691	0.769262	1.06797	0.942538	0.457791	0.603835	1.16579	0.949237	1.54289	0.464746	0.37318
	0.421562	0.814986	0.500669	1.31097	1.08751	0.332754	0.841556	1.1748	1.19577	1.24996	1.42231	0.314011	0.296263	1.82183	0.94451	0.816836	1.0504	0.392181
	0.53117	0.742783	1.00662	0.847093	1.06441	0.340261	0.543562	1.27398	0.756011	1.10593	1.03931	0.572314	0.879664	1.39362	1.33744	1.12066	0.991485	0.296761
	0.803546	0.747904	0.946928	1.2865	1.15008	0.0742359	0.496993	0.973959	0.819482	0.651511	0.896113	0.53289	0.691321	0.94511	0.701668	1.93027	0.851346	0.285775
	0.496839	0.80977	0.615564	1.21848	1.14086	0.239006	0.792576	1.10059	1.01119	0.724645	1.15745	6.36757e-06	0.679013	1.68373	1.34216	1.36911	1.06188	0.205769
	0.362283	1.16718	0.675222	1.055	1.16586	0.22927	0.776559	1.11751	0.324729	0.747264	1.17984	0.30409	0.999413	1.64411	1.10303	1.5469	0.947424	0.294277
	0.712828	1.63335	0.968484	1.59342	1.07372	0.176552	0.635782	0.936614	0.481874	1.22944	0.839954	0.456848	0.733606	1.578	1.08759	0.138888	1.07099	0.345513
	0.823717	1.00003	0.718888	0.717184	0.955191	0.617412	0.650634	1.07614	1.2582	0.87316	1.01465	0.427319	0.900811	1.12552	1.26204	1.22048	1.15026	0.362366
	0.675437	0.948792	0.468748	0.312467	0.813364	0.358829	0.966939	1.44282	0.805552	1.28128	0.771726	0.598512	0.680228	1.1217	0.858804	1.01489	1.02989	0.550915
	0.777485	1.31404	0.600388	0.680615	1.26552	0.313349	0.558289	1.45969	0.375685	1.22747	1.12914	0.327875	0.812265	1.12018	0.977748	1.56214	0.968761	0.468067
	0.785904	1.3096	0.135082	1.34257	1.51181	0.319744	0.526924	0.515515	1.13987	1.52919	0.915254	0.385734	0.721712	0.446383	0.894933	0.952704	0.795843	0.357416
	0.421764	1.28298	0.568603	0.754975	1.41324	0.135723	0.859841	1.23267	1.24716	0.881488	1.16454	0.299228	1.06467	1.40462	1.57679	0.476701	0.701541	0.339313
	0.465414	1.10544	0.403498	0.63788	1.16205	0.365614	0.598942	1.10213	0.754183	1.72988	0.764764	0.244223	0.58358	1.67941	1.45512	0.988942	0.681031	0.165438
	0.959387	1.0069	0.403321	0.971421	1.17499	0.29311	0.825359	0.826668	0.753038	1.26118	0.84313	0.361569	0.906028	1.20513	1.03709	1.03103	0.721183	0.467013
	0.512641	1.12831	0.901882	0.659326	1.05114	0.397482	0.744146	1.48828	0.970229	1.26489	0.548567	0.269004	0.694493	1.20995	1.23416	1.63797	1.24798	0.39615
	0.836988	1.09143	0.848486	1.21522	1.13058	0.322531	0.334945	1.41029	0.625545	0.772233	0.19165	0.267978	0.693933	0.879671	1.141	1.12763	0.539943	0.347435
	0.355769	1.0744	0.641287	1.1729	0.50055	0.361681	0.793167	0.937211	1.08479	1.18863	0.952742	0.509064	0.730659	1.28578	1.28743	2.20233	1.35028	0.252056
	0.74892	0.892291	0.71667	0.895866	1.16783	0.419061	0.676144	0.93007	1.03095	1.36175	1.23213	0.38892	0.219064	1.24724	0.376245	1.04081	0.915826	0.360917
	0.824398	0.986018	0.532038	0.992688	1.08255	0.266269	0.494182	1.03162	1.09108	1.30557	1.23503	0.283944	0.673611	1.83894	1.36233	1.65187	0.713703	0.524742
	0.438856	1.14681	0.11857	1.01122	1.26074	0.247689	0.384855	0.749875	0.942778	1.0035	1.45308	0.448029	0.770855	0.555684	0.956823	0.77891	0.201132	0.375258
	0.721918	0.673423	0.404918	0.797902	1.09647	0.290383	0.344592	0.449794	1.08668	1.89127	0.704167	0.505665	0.9602	1.24958	1.01075	1.34436	0.900348	0.34742
	1.09119	1.14705	0.205819	1.59208	0.882682	0.210308	0.427987	0.810865	0.96244	0.90173	1.09156	0.429152	0.967877	1.70645	0.623185	1.14431	1.0873	0.403066
	0.921952	0.96181	0.747164	0.862437	1.19555	0.303607	0.760554	1.09297	0.743276	1.31067	0.981806	0.271093	0.673816	1.90718	1.45793	0.790181	0.862686	0.323079
	0.671596	0.598359	0.591694	1.26763	1.09509	0.414484	0.552856	1.28165	1.32722	0.55812	1.02658	0.28263	0.845657	1.37121	0.987358	1.42783	1.17539	0.428294
	0.535227	0.941859	0.622406	0.994516	1.18373	0.194198	0.5708	1.22118	1.10151	2.18947	1.20118	0.478579	0.779053	0.903113	0.664355	1.15376	1.22072	0.579166
	0.526201	1.19914	0.661718	1.27479	1.08877	0.389172	0.536671	1.4359	1.43996	1.38816	1.08996	0.349852	0.710719	0.30726	1.16422	2.02062	1.26464	0.343685
	0.715886	0.879405	0.51301	0.922231	1.00676	0.343747	0.649312	0.969168	0.781136	1.04287	1.24627	0.36692	0.495555	0.904118	0.612885	1.19275	0.288807	0.304088
	0.673657	0.975939	0.803509	0.712561	0.993167	0.335005	0.60473	1.06204	1.03331	1.20846	0.742544	0.467621	0.7601	0.992124	0.888297	1.4403	0.923271	0.579766
	0.555634	1.03998	0.802771	0.90689	1.07645	0.420823	0.583626	0.861711	0.702225	0.798415	0.687858	0.411745	0.568623	1.41546	1.61551	1.0032	0.678883	0.703422
	0.586538	0.728991	0.804497	1.32233	1.06379	0.455683	0.634694	0.726577	1.03157	1.2496	1.2642	0.503801	0.552819	1.02978	1.15205	0.864166	1.04732	0.353156
	0.734871	0.456385	0.239675	1.13039	1.00249	0.250172	0.631889	0.930048	1.07936	1.20027	1.28422	0.44403	1.00849	1.49786	0.501819	1.47948	0.665019	0.346394
	0.658171	0.774238	1.27251	0.947956	0.438396	0.286621	0.627928	0.67822	0.902084	0.617687	0.917161	0.492546	0.815359	1.58292	0.972085	1.61949	1.28293	0.280491
	0.881136	1.1408	0.697864	0.983578	0.869557	0.12338	0.675293	1.25323	0.993243	1.1173	0.893364	0.239122	0.885553	1.79952	0.973487	1.14892	1.59667	0.408121
	0.390384	0.698357	0.773088	0.746167	0.735394	0.369578	0.78274	0.724569	0.710478	1.25452	1.36985	0.487742	0.998422	1.48301	1.38159	2.05775	0.993236	0.268457
	0.724566	1.09437	0.525167	0.903282	1.02192	0.309754	0.692093	1.05424	0.173133	1.19754	1.17773	0.33948	0.579914	0.757108	1.26688	1.22913	0.557333	0.322076
	0.944531	0.776919	0.374461	0.751931	0.80693	0.254352	0.770827	0.861658	0.974267	1.22242	1.31211	0.261283	0.345481	1.19066	0.67268	1.0307	0.858994	0.0905964
	0.60331	1.01854	0.62707	0.97151	0.706595	0.183734	0.681657	1.08472	0.785424	0.854505	1.42321	0.441491	0.524015	1.50777	1.14496	1.34744	0.863847	0.405755
	0.594947	0.829307	0.644494	1.00019	1.10579	0.197696	0.762081	0.754673	0.680048	0.79008	0.762716	0.292236	1.01089	0.766533	0.79866	1.55282	1.07841	0.362704
	0.599429	0.860269	0.697491	0.493585	1.08254	0.47364	0.826337	1.16677	0.817871	0.564945	0.849835	0.348763	0.726691	1.396	1.03974	1.22077	0.991244	0.241075
	0.329506	0.657935	0.68417	0.553742	0.976197	0.303947	0.527864	1.2823	0.562995	0.422878	1.00502	0.370893	0.673858	1.07578	1.06482	1.08736	0.868271	0.215676
	0.685498	0.84026	0.671388	1.14559	0.831021	0.294243	0.408435	0.902491	1.42116	1.1115	0.671853	0.417824	0.533029	0.841452	1.01594	1.61943	1.29296	0.240553
	0.718945	1.05074	0.45031	0.764775	1.33339	0.339379	0.335634	1.25813	0.977619	1.29478	0.949343	0.381799	0.674065	1.76556	0.657621	1.39509	0.623218	0.140307
	0.60524	0.849202	0.50032	1.4012	1.06564	0.257716	0.685188	1.06728	0.72077	0.498118	1.00909	0.341896	0.618403	1.01013	1.21576	0.922295	1.57219	0.30359
	0.503607	0.697897	1.00765	0.909491	1.11725	0.16337	0.392191	1.16854	1.38679	0.625399	0.795974	0.297208	0.441888	1.25781	0.502197	1.07544	1.008	0.287154
	0.728961	1.17345	0.539138	0.966233	1.06829	0.569381	0.35266	1.19739	0.629608	0.893842	0.832068	0.473224	0.780779	1.85739	1.57176	0.392107	0.979487	0.425972
	0.610821	1.109	0.79774	0.582104	1.07562	0.126132	0.818867	0.919051	0.471959	0.379913	0.649201	0.466764	0.751345	1.7673	0.549201	1.63406	0.864949	0.53279
	0.649633	1.01533	0.569342	0.69102	0.910337	0.24949	0.505385	0.908272	0.773754	1.06563	0.811484	0.286453	0.75003	0.987999	1.12424	1.35422	1.14152	0.351815
	0.641303	0.923803	0.707474	0.842124	0.990672	0.281707	0.755252	0.804979	1.28612	1.07949	1.37358	0.266293	0.775401	1.15568	0.308941	1.61196	1.25187	0.523172
	0.349797	0.90836	0.787035	1.03758	1.35523	0.413977	0.656507	1.23079	0.886412	1.03367	1.10923	0.517213	0.64811	0.986521	1.1245	1.72392	1.31822	0.37304
	0.942906	1.51559	0.712231	1.11259	1.08311	0.647671	0.619625	1.00657	0.911929	0.530018	1.0856	0.433989	0.468696	1.3273	0.215672	2.02015	0.721003	0.253398
	0.239511	0.750709	0.728122	1.04308	1.20439	0.257803	0.647092	1.20671	1.21591	1.29749	1.32395	0.627304	0.588116	1.26765	1.01436	2.04724	0.843285	0.277283
	0.472728	0.714426	1.0019	1.49629	1.19999	0.509705	1.03553	0.592648	0.900646	1.14467	1.08508	0.571792	0.566434	0.422812	0.980871	1.43126	1.09038	0.320273
	0.608555	0.865553	0.770038	0.679486	1.02135	0.376017	0.485116	1.45377	0.98634	0.8553	0.44405	0.486317	0.676563	0.967507	1.16241	0.822306	1.69321	0.552287
	0.518311	0.313133	0.673886	0.79522	0.859755	0.216194	0.460452	1.21901	1.2146	1.32974	1.18067	0.336843	0.842832	1.54096	0.830432	0.778782	1.14936	0.288033
	0.685093	1.21475	0.887301	0.885045	1.27332	0.387662	0.496268	1.42543	0.720623	1.42934	0.927229	0.413982	0.833212	0.377315	1.13231	1.02984	0.336639	0.489907
	0.313319	0.489022	0.75671	0.964147	0.91907	0.434944	0.450687	1.27966	0.734411	1.13535	1.03059	0.512784	0.923306	1.23918	1.29425	1.02878	0.766809	0.367906
	0.356749	0.819407	0.772856	0.575563	1.16484	0.398818	0.86052	1.14524	0.658825	1.98315	1.0153	0.335422	0.736128	1.0539	1.1025	1.59063	0.11527	0.649206
	0.553424	0.703061	0.600004	0.742846	0.892573	0.231927	0.733933	1.24146	0.884914	1.85217	1.30949	0.42591	0.584447	1.31789	1.02482	1.03119	1.29964	0.253052
	0.602272	1.25163	0.549766	1.17547	1.09869	0.427182	0.810051	0.751678	0.359567	1.82377	0.941654	0.346541	0.642785	2.09487	0.804548	1.71379	1.01303	0.388043
	0.396628	0.996857	0.462265	0.691478	0.996013	0.229484	0.676896	0.75726	0.326043	0.782715	1.28795	0.522758	0.637805	1.43721	1.17355	0.994499	0.505823	0.262758
	0.616418	1.12439	0.727769	0.653016	1.33423	0.29718	0.636663	0.964197	1.19671	0.494712	1.12268	0.36794	0.483372	1.25396	1.02462	1.48249	0.763306	0.353365
	0.465387	0.849228	0.775116	0.441146	1.02725	0.229673	0.906504	1.48332	0.818791	0.721293	1.26215	0.301509	0.502126	1.52434	0.857597	0.741437	1.4813	0.317402
	0.596331	1.09417	0.600167	0.818439	0.71049	0.456813	0.439099	0.847676	1.14991	1.06065	1.156	0.42076	0.681238	1.79124	1.44732	1.50681	0.955509	0.260138
	0.453481	0.971294	0.511262	0.96849	1.02851	0.267222	0.957551	0.778987	0.875391	0.879551	1.28787	0.505838	0.886465	1.44512	0.807629	1.18042	0.914452	0.313516
	0.381902	0.971056	0.539433	0.592025	0.782193	0.552929	0.671813	0.483515	0.594831	0.859267	1.07294	0.342471	0.630941	1.52459	0.879017	0.889328	1.10564	0.409227
	0.589604	0.715484	0.881001	1.2276	0.99197	0.269241	0.667705	0.937281	0.892776	0.764824	1.11844	0.469984	0.464866	0.685586	0.889894	0.548531	0.46966	0.177865
	0.218008	1.08813	0.785819	1.06734	1.05356	0.339663	0.706722	0.837998	0.909211	1.02674	1.41048	0.478446	0.657147	1.18456	0.72377	0.990118	0.764871	0.277416
	0.347755	1.10585	0.487607	1.91191	1.16268	0.111129	0.560711	1.22339	1.04881	1.57954	1.1853	0.149669	0.95259	1.24212	0.553354	0.688374	0.815321	0.364385
	0.46853	1.56549	0.579684	0.866429	1.02004	0.621779	1.15462	0.948348	1.1013	1.32635	1.2148	0.334301	0.854876	0.677278	1.15675	1.18528	0.897577	0.302728
	0.68185	1.35689	0.858459	1.69034	0.843265	0.431414	1.02651	1.16774	0.495153	1.41788	1.33444	0.421954	0.686704	1.18888	0.8753	0.884089	0.896934	0.364958
	0.559356	1.16397	0.873232	0.74401	0.974535	0.497624	0.913632	0.900004	0.850061	1.09056	0.897925	0.191948	0.565054	1.57091	1.22703	0.78472	0.643197	0.254604
	0.56694	0.913849	0.960709	1.23983	1.38827	0.282662	0.865159	0.675228	0.696046	1.03903	0.469704	0.425361	0.696805	1.02132	1.01194	1.40774	1.54169	0.294
	0.475925	0.683139	0.646589	0.912647	1.01731	0.473668	0.535861	1.32806	0.461101	0.996799	1.12961	0.287882	0.633807	1.05728	0.513831	1.50727	0.695845	0.497228
	0.417072	1.49896	0.551247	0.665039	1.01487	0.259716	0.490366	0.503516	0.711417	1.12051	1.05666	0.398003	0.69944	1.18023	1.00064	1.22279	1.46999	0.351285
	0.367013	0.646229	0.159502	0.805826	1.17546	0.282229	1.01383	1.10323	1.01685	1.10598	1.10543	0.35272	0.699634	0.635702	0.715204	1.50836	1.09165	0.427969
	0.320513	0.744746	0.568742	1.06415	0.705124	0.268144	0.844253	0.855463	0.581163	1.08389	0.985305	0.332651	0.588595	1.16574	1.03717	1.57927	0.874702	0.21311
	0.39469	1.04996	0.190727	0.869402	0.698883	0.292783	0.985313	0.943069	0.92852	0.990729	0.900093	0.391133	0.585125	0.9382	1.25329	1.15328	1.05659	0.188632
	0.479165	0.666956	0.598318	0.907327	0.390275	0.388771	0.669835	0.952829	1.09806	0.949841	1.31254	0.347234	0.463011	1.70322	0.661378	1.79947	0.912154	0.454991
	0.208585	0.940571	0.71111	1.00882	0.463309	0.0648775	0.617919	0.586048	0.685702	1.33636	0.730263	0.336654	0.527795	1.57265	1.03721	0.802541	1.05434	0.633772
	0.447964	0.936124	0.563737	0.987318	0.91754	0.349526	0.758013	1.76182	0.731115	1.09494	1.1444	0.448612	0.658075	1.00627	1.04914	1.10072	0.647019	0.283845
	0.58855	1.0725	0.481744	1.36693	1.05878	0.728593	0.805709	1.09853	0.652923	1.19993	0.970453	0.237807	0.307473	1.77455	1.23773	1.11176	0.998564	0.351867
	0.538506	0.84652	0.591292	0.771759	0.975357	2.54383e-05	0.505377	1.05605	0.760207	0.475758	0.967028	0.632248	0.853384	0.720906	1.13173	1.00206	1.57414	0.229789
	0.677295	1.01481	0.754213	0.358569	1.09461	0.372906	0.721822	1.00812	1.22794	1.41473	1.02557	0.467694	0.743341	1.53127	1.07596	1.3627	1.35735	0.667644
	0.567426	0.649703	0.960298	0.406482	1.14771	0.168215	0.653789	0.858852	0.954155	1.41227	1.22385	0.454969	0.978475	1.11736	1.1486	1.23753	1.02012	0.341186
	0.292159	0.70511	0.883001	1.15403	0.784124	0.332863	1.12555	1.69772	0.491453	0.81469	1.13964	0.53484	0.560362	1.54045	1.08873	1.31784	0.970042	0.681294
	0.789547	0.67836	0.646879	0.971256	1.12774	0.418217	0.443017	1.69143	0.692402	1.00056	1.02018	0.445511	0.402723	0.58256	1.34514	1.40845	0.992561	0.160013
	0.599132	0.753033	0.552324	0.552767	0.849615	0.249492	0.918895	1.85813	0.964347	1.07874	0.449073	0.47956	0.743197	0.922402	0.91227	1.40576	0.797508	0.404947
	0.556661	0.613274	0.537032	0.637788	0.773256	0.252888	0.180143	0.381682	0.525229	1.42573	1.0722	0.530666	0.817882	1.50071	1.205	1.46814	1.31422	0.384443
	0.73527	0.726806	1.12468	0.675665	0.90409	0.260727	0.645229	1.46158	1.24923	1.21445	0.757993	0.520201	0.36792	1.46148	1.13655	1.25572	0.992764	0.305655
	0.785541	0.852673	0.421871	0.820831	0.909982	0.170142	0.771674	0.98537	0.732599	1.26896	0.974865	0.58715	0.987085	1.64856	0.876292	1.60415	0.671643	0.283292
	0.547001	1.07175	0.698162	1.31832	1.14984	0.295785	0.824257	0.828336	0.243721	0.853447	0.962539	0.367499	0.682798	0.829723	0.611451	1.43902	1.36727	0.232248
	0.567954	0.737013	0.608039	1.30537	0.961166	0.351221	0.603091	0.817441	1.10373	0.707004	1.81045	0.545896	0.65699	1.68428	0.391382	0.874368	1.26161	0.373256
	0.451347	0.581223	0.394219	1.40091	1.14884	0.37567	0.624858	0.788497	0.774581	1.0542	1.1682	0.498735	0.826979	1.18367	1.3794	1.06793	0.949896	0.218059
	0.553144	1.02568	0.747998	1.39065	1.082	0.404042	0.771513	0.852895	1.5163	1.31168	0.596234	0.561425	0.78021	0.909886	1.2132	1.22862	1.14763	0.305308
	0.374059	1.20553	0.692166	0.590413	1.06282	0.368533	0.516724	1.11811	0.754604	1.06613	1.82273	0.288515	0.635977	1.10387	1.18018	1.36826	1.04266	0.334804
	0.701047	0.734761	0.867374	0.969124	1.20396	0.354975	0.787345	1.29504	0.182292	0.959629	0.731133	0.252355	0.750853	1.3393	0.928692	0.778957	0.797694	0.287644
	0.682	0.894652	0.712316	0.923389	1.10217	0.429516	0.717957	0.984169	1.16644	0.849328	1.50951	0.450056	0.859602	1.16991	1.10912	1.79125	0.82176	0.381005
	0.821117	1.07954	0.646433	0.887849	0.555256	0.736557	0.651077	1.33706	0.48213	1.1667	0.629418	0.449046	0.645072	1.29341	1.08412	1.5679	1.4861	0.37235
	0.28973	0.646729	0.0567254	0.85382	1.10064	0.150983	0.427872	1.25034	0.953272	0.997464	0.746853	0.316623	0.893317	2.49941	1.09602	1.88873	0.546589	0.339374
	0.824627	1.06349	0.62479	1.08855	0.870367	0.381499	0.650723	1.02186	0.838951	1.18999	1.23342	0.470457	1.19423	1.25452	0.741568	1.6353	1.43299	0.454878
	0.652502	0.836274	0.544577	0.690531	0.978201	0.241033	0.733571	1.17794	0.228058	0.572728	1.49995	0.245663	0.301657	1.43103	1.38918	1.15983	1.38911	0.525644
	0.532691	1.06486	0.777347	1.22587	0.272656	0.36326	0.650524	0.910509	0.800635	1.22563	1.28664	0.479771	0.3826	0.45095	1.11826	1.21004	1.39309	0.298573
	0.575536	1.1034	0.652732	0.537767	1.04761	0.284283	0.629695	0.90273	0.694836	0.554448	0.512769	0.388437	0.612574	0.983533	1.31484	0.914047	1.51205	0.189219
	0.650048	0.769218	0.835787	0.911671	0.885723	0.352356	0.755092	0.854302	1.14562	1.00961	0.716073	0.427006	0.719622	2.08899	0.855311	0.998311	1.13059	0.476135
	0.503164	0.492762	0.448522	0.643332	1.21184	0.221525	0.335204	1.05981	0.885566	1.28478	1.45877	0.430936	0.781673	0.875462	1.06093	1.07115	1.23696	0.3656
	0.803669	0.641479	0.597285	0.542375	0.510165	0.161247	0.239067	1.18857	0.8476	0.929879	1.34664	0.398167	0.728497	1.34834	0.836884	0.844316	0.692522	0.338627
	0.362752	1.03016	0.727005	0.935149	1.03991	0.337902	0.234163	0.906929	0.961395	1.0878	0.866917	0.370856	0.82169	1.0991	1.03115	0.557554	1.2837	0.414789
	1.05171	0.652571	0.869702	0.762011	0.985432	0.156953	0.464682	0.631225	0.83575	1.57014	1.52122	0.420006	1.14036	1.60823	1.75286	1.48498	0.636713	0.24506
	0.377569	0.666711	0.664336	0.909946	0.87102	0.103156	0.476057	0.933879	0.858852	0.963971	1.09091	0.640856	0.990525	1.90747	0.674788	1.32736	0.757466	0.238929
	0.66832	0.678997	0.279669	0.929373	1.47444	0.241047	0.636451	0.82677	0.903856	0.328146	1.12372	0.456443	0.654912	0.926802	0.834219	1.37728	1.08055	0.294461
	0.609814	0.655666	0.531207	1.48986	1.04384	0.153792	0.76281	1.45222	0.596251	1.56104	1.12111	0.443462	0.677692	1.65875	1.0715	0.823854	1.26742	0.352819
	0.263899	1.13111	0.360321	1.3399	0.875615	0.257132	0.28179	0.945465	1.13549	1.50283	1.36251	0.244883	0.899099	1.44958	1.16059	1.0369	0.637934	0.313189
	0.659629	0.903623	0.694708	0.972993	0.717248	0.22524	0.638941	0.635523	0.991147	0.973683	0.538416	0.369955	0.515226	1.76922	1.91189	0.861762	1.11976	0.317356
	0.628617	0.620294	0.516301	1.09228	1.20245	0.156003	0.618514	1.01931	0.939088	0.600185	0.491029	0.647181	1.0348	1.08679	1.28174	1.32019	1.301	0.227135
	0.530036	0.801113	0.910059	0.777148	0.91919	0.247286	0.607791	1.22378	1.04198	1.29857	1.09804	0.525552	0.682811	1.24281	0.596072	1.47305	0.878756	0.418534
	0.544571	0.920869	0.84231	1.13819	0.945203	0.292648	0.62626	1.00455	0.795733	0.938018	0.622911	0.478351	0.901619	1.43663	0.720747	1.25578	1.26326	0.406645
	0.580543	0.958749	0.65516	0.885583	1.33241	0.316043	0.540947	1.71806	0.521552	0.989074	1.22567	0.51041	0.720907	1.89793	0.818186	0.90925	1.46378	0.396461
	0.704559	0.900972	0.488012	0.823596	0.900782	0.286729	0.863399	1.11819	0.786411	0.90012	0.787326	0.275085	0.809973	1.59647	0.539545	0.925643	0.983216	0.460236
	0.380882	0.57864	0.674094	0.634928	1.35634	0.335929	0.582396	0.605361	0.629072	0.872275	0.914847	0.270663	0.888772	1.70475	1.42938	0.87858	1.04837	0.431839
	0.622977	0.882339	0.560699	1.06918	1.00751	0.332215	0.937383	1.12588	0.853777	1.2474	0.881251	0.402277	0.763585	1.44533	0.976008	1.32832	0.836308	0.524883
	0.47037	0.979314	0.63736	1.20085	1.09619	0.269662	0.576774	1.08278	0.943991	0.481953	1.21819	0.511308	0.675228	1.61068	1.24709	2.04061	1.19812	0.417396
	0.359054	0.928304	0.831106	1.1602	1.02906	0.30464	0.639314	0.780691	0.855072	0.830316	1.37386	0.388378	0.680044	1.58645	1.24596	1.51627	1.08524	0.245898
	0.5132	1.66741	0.473985	0.928353	1.09825	0.243853	0.837589	0.700221	1.0489	1.5201	1.1787	0.345677	0.708501	1.40569	1.46867	1.56546	1.0293	0.23266
	0.366	0.691341	1.05158	1.12647	1.28094	0.40697	0.663629	1.35587	0.800681	0.80202	1.08657	0.216832	0.474842	1.20934	1.17746	1.68266	0.892797	0.412192
	0.677896	1.01798	0.623695	0.856756	0.695447	0.438324	1.01507	1.20988	0.704646	1.06656	1.26719	0.345583	0.566195	1.09171	1.21984	1.17085	0.642716	0.439824
	0.633175	0.437332	0.547094	1.55652	1.32396	0.33707	0.938788	1.39527	0.483229	0.930729	1.01799	0.347038	0.528746	0.985303	0.967428	1.68594	0.947667	0.488991
	0.51016	1.01622	0.701302	0.89378	1.0332	0.36901	0.666771	0.725209	0.66968	1.63444	1.11258	0.447691	0.740889	1.20732	1.15087	1.48561	0.361555	0.358879
	0.554161	1.42672	0.884945	1.16968	1.02156	0.210934	0.771334	0.793231	0.755093	0.917322	0.958893	0.458649	1.0854	0.680687	1.10498	0.699613	0.500209	0.333098
	0.591713	0.529521	0.661031	1.09813	1.01623	0.261419	0.565386	1.18617	0.653095	0.807383	1.1345	0.411859	0.642762	0.766826	0.72022	1.38796	1.19977	0.366487
	0.592667	1.13909	0.626483	0.41729	1.03479	0.262991	0.366851	0.452186	0.584793	0.936628	0.691146	0.383284	0.853553	1.2241	0.747611	1.08743	0.76383	0.505556
	0.720889	1.08363	0.877311	0.831759	1.19033	0.268509	0.768308	0.65751	0.688766	1.54294	1.20794	0.184003	0.687374	0.909044	1.06477	1.24905	0.708623	0.404883
	0.438659	0.714283	0.562674	0.767867	1.10306	0.228459	0.618887	1.21602	0.762791	1.23935	1.34956	0.539013	1.02072	0.945516	0.931978	0.636181	0.853914	0.36284
	0.504719	0.772226	0.705303	1.01926	1.01381	0.118701	0.633187	1.37891	0.689131	1.81308	1.13892	0.302549	0.731315	0.760327	0.882011	1.1177	0.597338	0.409066
	0.824081	1.21034	0.465779	0.866208	1.2503	0.417498	0.704213	1.08014	0.868381	1.18709	1.06972	0.632456	0.621784	1.36964	1.49207	1.42469	0.814718	0.45249
	0.665554	1.04988	0.593438	0.869283	0.736964	0.127833	0.64819	1.39097	0.846622	0.900298	1.27272	0.346046	0.78165	1.1606	1.26637	0.857091	1.19892	0.391528
	0.830211	1.24244	0.916924	0.305397	1.45392	0.371393	0.827572	0.685596	0.839402	0.839956	0.423585	0.253771	0.63101	0.85545	0.838201	2.1374	1.2575	0.10151
	0.827676	1.09018	0.947231	0.643875	0.795633	0.288581	0.483093	1.09576	1.11656	1.43782	0.940029	0.157896	0.638665	1.45093	0.543714	0.652198	1.74242	0.431398
	0.567148	1.10086	0.602295	0.902802	1.05373	0.301554	0.807158	0.527775	0.909633	1.16474	0.99838	0.474147	0.535691	1.16696	0.596683	1.2371	1.0176	0.265416
	0.670321	0.723395	0.539163	1.2159	1.2603	0.304483	0.629709	0.717727	0.972418	0.779911	1.15449	0.276913	0.676057	1.16677	0.911192	0.87193	1.38738	0.355205
	0.532102	1.03616	0.937596	1.29585	1.223	0.524191	0.549457	0.50748	1.01058	0.384349	1.31173	0.344824	0.591069	0.365847	0.991928	1.27516	1.13391	0.660033
	0.783295	0.545485	0.689602	0.869694	1.26366	0.41707	0.872886	0.960596	0.906018	0.941189	0.890364	0.423462	0.700179	1.59022	0.778251	1.27747	1.53641	0.275274
	0.638849	1.24149	0.172358	0.953928	1.09982	0.193292	0.565543	1.01232	0.798584	1.36082	1.27269	0.303094	0.18355	1.08849	0.850062	1.09164	1.27897	0.465746
	0.76807	0.746367	0.709561	0.753368	1.44594	0.334904	0.601175	0.901708	1.1308	0.884548	0.771838	0.40871	0.809169	1.43517	1.15171	0.698428	0.520145	0.287198
	0.654051	1.01367	0.377185	0.754321	0.966724	0.435115	1.06054	0.971902	0.99887	0.76952	0.884456	0.275892	0.751575	2.07844	1.04008	1.59032	1.13436	0.251873
	0.576828	0.597044	0.713268	0.925295	1.02365	0.357514	0.806829	0.965562	0.873388	0.865753	0.712645	0.314567	0.623044	1.06063	0.862968	1.83638	0.172636	0.606491
	0.38706	1.02882	0.613941	1.17336	0.863667	0.287547	0.524924	1.14442	0.678733	1.30437	1.13233	0.288905	0.83556	1.32484	0.3034	1.29836	1.18892	0.303403
	0.361254	0.92609	0.60369	0.919265	0.835647	0.421172	0.691654	0.881636	1.00244	0.891519	1.32715	0.309855	1.21886	1.85254	0.908536	1.03013	0.941427	0.471049
	0.420903	0.927534	0.943608	0.756546	0.910798	0.294004	0.260016	1.02158	0.771609	0.934484	0.96846	0.394383	0.733262	0.910033	1.34622	2.38997	1.23149	0.400201
	0.288118	0.625952	1.27272	1.0135	1.08011	0.568591	0.688107	0.996061	0.979458	0.534891	1.38981	0.371613	0.804759	1.82027	1.33869	1.39651	0.155897	0.358465
	0.769471	1.00809	0.817143	1.13124	1.04606	0.194629	0.683981	0.631855	1.5042	0.771021	1.06851	0.373984	0.716776	1.05537	1.42628	0.784827	1.08293	0.277085
	0.381475	0.918112	0.922442	0.666999	0.998017	0.462596	0.552769	0.685991	0.744942	1.2714	1.14792	0.237282	0.567972	1.02923	0.922693	0.924916	1.28758	0.521763
	0.618514	0.580593	0.183592	0.883386	0.844299	0.268001	0.68535	1.28039	1.15421	1.06891	1.13974	0.547288	1.08614	1.22889	0.773807	0.72488	0.715928	0.371429
	0.457847	1.40778	0.536178	0.817572	1.09708	0.408257	0.520469	1.53474	1.36459	0.758632	0.881286	0.407381	0.753417	2.31006	1.08532	1.92371	0.79523	0.433054
	0.888728	1.20951	0.504197	1.13436	0.897244	0.520981	0.543315	0.884104	0.368425	1.61183	1.06374	0.319704	1.24785	1.59494	1.19047	1.5003	0.926625	0.399365
	0.510745	1.30741	0.87117	0.700238	0.747134	0.127859	0.833673	0.866443	1.14825	1.25566	0.651798	0.469755	1.04561	1.3705	0.774226	1.71711	1.25268	0.576691
	0.469329	0.707897	0.953958	0.870389	0.653588	0.338067	0.368742	0.76121	0.86901	1.21737	1.08858	0.306353	0.74062	1.00703	0.713481	1.29075	0.869428	0.416181
	0.577435	0.642421	0.356229	0.694595	0.941261	0.379558	0.706361	1.21776	0.849016	1.8714	0.953657	0.625514	0.692521	1.71155	0.746868	1.46997	1.1378	0.30474
	0.731288	0.598793	0.520229	0.958545	0.875235	0.209071	0.216153	1.03809	1.259	0.241228	0.930962	0.381498	0.685974	1.50247	1.41937	2.08915	1.44079	0.367557
	0.892728	1.01969	0.682651	0.871306	0.698537	0.285346	0.647293	1.10066	1.24568	0.405574	0.938717	0.397317	0.581138	1.42619	0.78187	1.05136	1.25562	0.332123
	0.408639	0.811069	0.87855	0.797969	0.411668	0.391263	0.634519	0.468133	1.08934	0.339018	1.20052	0.261345	1.04079	1.36914	1.10432	1.44664	1.07314	0.241776
	0.487296	0.791735	0.635006	1.17719	0.771804	0.223138	0.88919	0.819579	1.3062	0.785185	0.84079	0.33135	0.387114	1.86526	1.02937	1.1674	0.751802	0.187585
	0.79039	0.868984	0.540648	0.650145	0.688288	0.317683	0.763931	1.04574	1.31694	1.3585	1.0033	0.290995	0.775629	1.25856	0.847947	1.62828	1.00264	0.448613
	0.402442	0.739523	0.62359	0.778013	1.01558	0.317819	0.745552	0.933472	0.286798	1.22523	0.979183	0.425391	0.490337	2.16549	0.748225	1.77658	1.3097	0.300737
	0.908443	0.608663	0.896608	1.25125	0.907573	0.272481	0.499961	1.1438	0.958996	1.16324	1.21379	0.388089	0.567691	1.5425	0.752125	1.66825	0.874855	0.627172
	0.525249	0.849501	0.701074	0.692737	1.31595	0.296257	0.89625	1.15909	1.15493	0.63344	1.00926	0.408153	0.470307	1.42009	0.75435	1.93092	0.306751	0.130247
	0.453266	0.828189	0.929144	1.2314	1.0292	0.471307	0.699787	0.910854	1.09839	0.932614	1.15212	0.268142	0.669536	0.569388	1.58294	0.873527	1.0962	0.245973
	0.588893	1.26299	0.512915	0.7027	1.30335	0.403313	0.561684	0.871345	0.370423	0.287004	1.17508	0.390499	0.877743	1.33495	1.20731	1.92159	1.10615	0.458184
	0.382096	0.586798	0.569363	0.713606	0.973091	0.450829	0.713777	1.02092	1.20733	0.940419	1.12626	0.409922	0.245234	0.911435	1.20306	0.970479	1.21043	0.241434
	0.195211	0.986685	0.647894	0.845429	0.906841	0.336714	0.722839	1.87047	0.877505	0.925714	0.351033	0.309912	0.527034	1.41034	0.991871	1.02761	0.945171	0.350979
	0.899915	0.677805	1.19839	0.710677	0.982381	0.46253	0.660662	0.815537	0.499465	0.911264	1.06649	0.306636	0.901896	1.17365	1.11482	1.01118	1.11172	0.318224
	0.514261	0.824156	0.500151	0.725302	0.0621786	0.48311	0.691323	0.892933	1.10555	1.79945	0.68684	0.329038	0.492643	1.14501	1.33389	1.26174	0.779456	0.343137
	0.485694	1.39996	0.693873	0.999723	1.0457	0.242602	0.311943	0.628458	0.693672	0.808428	0.8286	0.435852	0.577681	1.235	1.415	0.908097	1.1313	0.463493
	0.584345	0.98131	1.02598	0.7994	1.30605	0.298484	0.580847	1.3511	0.721536	0.996441	1.01559	0.519571	0.523967	1.34966	1.47378	1.32801	1.34476	0.199078
	0.466099	0.891781	0.0524563	1.10604	0.615255	0.242498	0.799453	0.936727	0.777095	0.709805	1.1273	0.302429	0.56317	1.22228	1.36962	1.34474	0.80676	0.372939
	0.551705	0.687815	0.930242	0.718204	1.26228	0.374881	0.658043	1.1719	0.668916	1.41549	1.31703	0.364628	0.731661	2.06255	1.2794	1.13318	1.22503	0.595312
	0.844479	1.04323	0.628928	0.437742	1.15192	0.330169	0.852293	0.861737	0.617471	1.11136	1.06242	0.752005	0.524808	1.2902	1.24752	1.48259	0.942823	0.429762
	0.287768	0.648741	0.745647	0.769192	0.900409	0.259377	0.716105	0.91161	1.30013	1.14794	1.54295	0.482366	0.42665	1.37312	1.35398	0.920112	0.941317	0.342953
	0.594611	0.75043	0.742738	0.897264	1.33792	0.354698	0.368045	0.728058	0.736987	1.38672	1.38963	0.386189	0.715526	1.17543	1.30194	2.01926	1.1275	0.322184
	0.544378	0.943557	0.62949	0.62396	1.22456	0.301223	0.627244	1.20891	0.95176	1.56881	0.916618	0.492435	0.768733	1.58723	1.1543	0.972066	0.507223	0.40616
	0.501395	0.869448	0.737266	0.753832	1.45513	0.404347	0.651857	1.11194	0.972453	1.37054	0.621143	0.537388	0.751658	0.979113	1.47727	0.881046	1.1504	0.374087
	0.287871	1.12974	0.507425	1.02472	0.614283	0.265124	0.654387	1.29617	0.925395	1.10886	1.03495	0.732216	0.559096	1.79029	0.894356	0.844983	1.23988	0.411965
	0.603625	0.967254	0.708101	0.552562	1.33627	0.440651	0.607103	1.18656	0.953143	1.48493	0.603804	0.368249	1.00427	1.10167	1.21862	1.37588	1.61326	0.303543
	0.411543	0.757411	0.96596	0.631385	1.08401	0.280644	0.546767	0.873555	1.05092	0.712972	0.887328	0.355107	0.837201	1.20233	1.34521	1.68043	1.45326	0.368482
	0.429946	0.920917	0.516624	0.898877	1.06346	0.29923	0.448899	1.00492	0.928636	1.43692	1.06643	0.32656	0.66215	1.1587	1.61385	0.561665	1.25928	0.891913
	0.514834	0.826045	0.817286	1.36879	1.20764	0.382869	0.906712	1.617	1.37862	1.00529	0.873523	0.323282	0.525395	0.973567	0.482621	0.798893	1.02994	0.733688
	0.596778	0.622643	0.654419	0.782715	1.03231	0.348198	0.798494	0.71595	1.12415	1.51864	1.18155	0.449224	0.681058	1.17663	0.651494	0.964101	0.899746	0.066915
	0.633875	0.766499	0.808465	1.0007	0.721322	0.481176	0.601711	1.23856	0.667137	0.919077	1.21855	0.287359	0.583035	0.992721	0.5585	1.27989	1.62769	0.380769
	0.583349	0.43687	0.567487	1.65977	0.814275	0.342641	0.694844	0.859407	0.588076	1.32029	0.818776	0.473486	0.94793	1.32966	1.20164	1.11108	1.04783	0.233016
	0.439257	0.779471	0.579221	1.07057	1.26025	0.296232	0.754767	1.89283	1.15259	0.77112	0.889577	0.386885	0.536362	0.969529	1.1388	1.18787	0.726194	0.321422
	0.587997	0.690907	0.752501	1.0169	0.93784	0.34656	0.769587	1.22131	1.1887	0.843953	0.917061	0.305248	0.489704	1.50482	1.43079	1.44966	1.06676	0.177472
	0.656639	0.590276	0.469354	1.10994	1.08808	0.0208207	0.822089	1.02996	1.03804	0.948341	1.0717	0.364387	0.223116	0.838071	1.3171	1.44263	1.0184	0.172868
	0.441114	1.29499	0.433672	1.16149	0.675399	0.300124	1.19043	0.955353	0.991054	0.605714	0.363855	0.27271	0.806052	0.631178	1.44964	1.03105	1.27768	0.20461
	0.416143	0.711386	0.778616	0.825043	1.20005	0.526517	0.843752	0.700658	0.469004	1.03911	1.17985	0.440084	0.626296	0.990423	0.955836	1.22349	1.44255	0.296929
	0.502623	0.550793	0.643451	0.941913	0.689581	0.7986	0.955845	0.421001	0.449504	1.14911	0.947574	0.546298	0.594648	1.13528	1.17272	0.764564	1.06732	0.194469
	0.627799	0.751117	1.03745	0.890676	0.97792	0.381351	0.885883	1.58591	0.579547	1.30753	1.12904	0.337808	0.847756	1.05411	1.37785	0.718802	1.34735	0.236602
	0.893239	0.873344	0.295793	1.01876	0.971058	0.277758	1.0503	1.01167	0.628593	1.44932	0.985503	0.434598	0.939271	1.22151	0.985933	1.52546	0.891251	0.116376
	0.562766	1.37697	0.453172	1.16338	1.07468	0.243919	0.893608	0.95886	1.39698	0.743004	1.18849	0.428511	0.835437	1.62863	0.893165	1.37935	1.37832	0.413932
	0.571303	0.651362	1.01694	1.32884	0.996758	0.349078	0.605858	0.79611	0.997302	0.996548	0.893269	0.240002	0.879474	0.567866	1.3086	0.687066	0.932571	0.324396
	0.680629	1.06274	0.293024	0.722948	1.31311	0.180668	0.744139	0.69695	0.66547	0.847279	0.823175	0.461205	0.64763	2.34451	1.05497	0.721899	0.939266	2.72746e-05
	0.341872	0.628449	0.599238	1.01221	0.866528	0.613695	0.564735	0.864478	0.571853	0.878754	0.794639	0.401847	0.796325	0.754251	1.44107	1.53595	1.09465	0.0665094
	0.28582	0.590921	1.1806	1.1714	0.817007	0.293717	0.647023	1.33812	0.630568	0.959126	0.884905	0.256523	0.93755	0.999821	1.06249	1.3044	0.632179	0.356847
	0.563255	0.835403	0.753467	1.4232	1.08262	0.401392	0.86633	1.3742	0.556644	0.613309	1.33183	0.648007	0.884418	0.825023	1.02905	1.56319	0.821843	0.0801943
	0.428577	0.997222	0.693159	1.35746	1.14057	0.569833	0.632507	0.76428	0.816434	1.03665	1.1017	0.361949	0.443143	0.894552	1.23277	1.67017	1.1472	0.380308
	0.654023	1.02386	0.810001	0.938173	0.867984	0.354757	0.64257	0.603774	0.758805	0.940397	1.36238	0.426175	0.509819	1.279	1.23472	1.12274	0.678621	0.244128
	0.467279	0.800142	0.911931	0.902036	1.02801	0.677585	0.399768	0.976148	1.0171	0.76832	1.51194	0.322692	0.698374	1.23219	0.855391	0.954304	0.839926	0.26309
	0.612283	1.28979	0.513123	1.01616	1.19323	0.396973	0.736017	1.127	0.912012	0.701174	1.21137	0.340373	0.796172	1.18638	1.13223	1.3009	0.984579	0.476289
	0.473246	0.801813	0.81898	0.768999	1.07104	0.562257	0.888168	0.455134	0.93818	0.810464	1.52907	0.255925	0.688609	1.45693	0.876516	1.37323	1.02146	0.393707
	0.47114	0.830429	0.608131	0.973519	0.921729	0.280424	0.4675	0.836567	1.18014	1.04179	1.20306	0.365771	0.746059	0.955971	0.903009	1.13847	0.780615	0.330304
	0.471809	1.04062	1.09376	0.877219	0.921261	0.396287	0.634788	1.31625	0.961022	0.943722	1.03203	0.328672	0.685141	1.58435	0.693424	1.1311	0.869816	0.519138
	0.447557	0.723005	0.673947	1.23225	0.572926	0.261239	0.438701	0.656975	0.983045	0.802525	1.5837	0.37037	0.959018	1.60926	1.06427	1.43874	1.23693	0.198116
	0.528858	1.18843	0.673444	1.21743	1.07915	0.45106	0.617173	1.53263	0.987632	1.30022	1.56353	0.395457	0.57183	0.82584	1.0054	1.04535	0.537525	0.305753
	0.757276	0.74072	0.866802	0.889183	0.95693	0.425515	0.511024	0.741343	1.40246	1.06249	1.19834	0.393406	0.887708	1.27653	0.559013	1.89198	0.954541	0.347752
	0.48638	0.852142	0.755269	0.802942	1.14233	0.359079	0.639826	0.766582	0.827334	1.01803	1.48127	0.395722	0.798738	1.4803	1.12461	1.98878	1.09741	0.55014
	0.55784	1.04802	0.229062	0.799788	0.938087	0.41177	0.702028	1.37232	1.0093	1.42361	0.835765	0.269509	0.741302	1.42497	1.31767	1.22912	0.614156	0.438071
	0.760131	1.1536	0.255325	0.913316	0.844551	0.395688	0.545822	0.857072	1.37454	0.574856	0.939835	0.390512	0.453217	1.00149	1.05571	1.50991	0.461491	0.268119
	0.603805	0.537652	0.666432	0.917099	0.898204	0.326084	0.353677	0.855796	0.739598	0.669078	0.975239	0.289404	0.886618	1.07647	1.00983	0.89819	0.969523	0.245915
	0.289518	0.703757	0.685463	1.26504	0.570029	0.43804	0.605885	0.659792	0.629097	0.829202	0.599219	0.329881	0.921453	1.83477	1.04609	1.28367	0.860897	0.375335
	0.610932	1.12631	0.525106	0.511034	1.16685	0.408558	0.788291	0.719776	0.63492	1.06361	1.59109	0.258624	0.959897	1.63896	1.33418	1.94223	0.639383	0.36398
	0.473593	0.833158	0.739858	0.737742	1.13719	0.537158	0.342368	1.07906	0.60267	0.774529	0.644497	0.514698	0.545249	1.13626	1.08257	1.42856	0.278876	0.321396
	0.575434	1.15496	0.681151	0.921758	1.06141	0.349218	0.784492	0.849634	0.632023	1.04255	1.2011	0.735998	0.96364	1.17057	0.859972	1.48816	0.47073	0.404467
	0.533921	0.570077	0.678176	0.90157	1.26518	0.526874	0.622468	0.785893	0.487459	1.0056	1.06393	0.422806	0.737154	0.313708	0.732363	0.144162	1.09843	0.340671
	0.782047	1.03577	0.763261	0.606136	1.21512	0.599441	0.674457	0.928355	0.983532	1.13102	0.895546	0.378592	0.856519	1.32653	0.789271	1.40831	0.428556	0.427313
	0.486242	1.03281	1.06584	1.16364	0.819829	0.320135	0.609458	0.79941	1.12915	0.889583	0.986846	0.437612	0.839074	2.32647	1.15404	1.6656	0.838777	0.129088
	0.436789	0.600741	0.577724	1.42696	0.394212	0.259412	0.636478	1.10731	0.579086	0.808472	1.0686	0.329408	0.773093	1.68889	1.17261	1.19561	0.644815	0.44024
	0.348628	0.811529	0.824048	0.798698	0.884711	0.302443	0.551098	1.66454	0.606798	0.474984	0.766201	0.423037	0.489437	1.77719	0.949788	1.31369	0.508279	0.514328
	0.67703	0.792064	0.531023	0.894038	1.16968	0.221576	0.945931	1.10186	0.706305	1.30375	0.600624	0.320523	0.721154	1.24369	0.679515	1.31165	0.995734	0.518237
	0.557463	1.04931	0.821943	0.776695	1.24819	0.326545	0.844423	1.14949	0.83674	0.472123	1.07732	0.244715	0.559453	1.16872	1.09378	1.0611	1.26411	0.200312
	0.520023	1.30442	0.582718	0.809926	1.19595	0.359136	0.900283	1.28307	0.714517	1.02627	0.723559	0.289813	0.989528	0.615649	0.825979	1.5439	0.70002	0.28554
	0.550879	0.668862	0.358648	0.700825	1.00708	0.423318	0.494083	1.50157	0.667459	1.64225	1.46889	0.400236	0.574875	0.786604	1.28621	1.46954	0.868239	0.343809
	0.385613	0.568766	0.61879	0.941354	0.994182	0.301724	0.61857	1.14278	0.853807	1.51433	0.786443	0.3407	0.409017	0.856987	1.10821	0.751886	0.725363	0.4618
	0.492722	1.38633	0.673057	0.834271	1.20525	0.279955	0.576957	1.41105	0.3787	1.41187	0.828583	0.631891	0.778945	0.56853	1.55007	1.13124	0.893888	0.276515
	0.646017	1.02326	0.46612	0.971634	0.654276	0.172368	0.849851	1.13712	0.859128	1.51016	0.982361	0.362634	0.712329	1.05711	0.965746	1.46207	0.779361	0.236791
	0.932385	0.738865	0.507081	0.832641	1.03007	0.305973	0.626058	1.25357	0.647605	1.03773	0.749469	0.363068	0.991799	0.761143	0.980958	1.21182	1.32737	0.436144
	0.494699	1.11231	0.6596	1.13934	1.11734	0.163816	0.558349	0.988587	1.07726	0.595685	0.951538	0.372394	0.610282	1.69213	0.314331	1.06671	0.661687	0.390464
	0.807794	0.731124	0.878627	1.33935	1.10733	0.188906	0.741317	1.36525	0.812909	1.19107	0.936488	0.481464	0.638577	1.20752	1.11339	1.30102	0.438536	0.416224
	0.344071	0.90062	0.54013	0.980223	1.07888	0.29911	0.730566	1.10645	0.973336	0.817242	0.887388	0.254044	0.786425	1.46046	0.728844	0.97476	0.922191	0.173913
	0.440463	0.707448	0.816645	1.05117	1.2663	0.399636	0.945449	1.21414	0.82038	0.668975	1.36508	0.272849	0.821196	1.29531	1.13255	1.26481	0.903611	0.207774
	0.515706	1.09878	0.669396	0.793927	0.930158	0.255599	0.35127	1.05854	0.562006	0.863574	1.20722	0.325836	0.307488	0.898524	0.735433	1.06514	1.01304	0.122748
	0.79104	1.23089	0.844498	1.01912	0.977774	0.26092	0.580644	0.866611	0.994148	1.15778	1.04775	0.393204	0.325063	1.40324	0.948409	1.80183	0.863312	0.528529
	0.498838	0.549457	0.691793	0.964525	0.758525	0.345972	0.659208	1.58423	0.579021	1.28979	1.45822	0.475305	0.569283	0.946123	0.86449	1.49533	1.31633	0.388152
	0.592608	0.695834	0.619731	0.74481	0.924397	0.401502	0.635482	0.754245	0.832726	1.17116	1.0214	0.263607	0.47467	1.55933	1.53891	1.67863	1.3027	0.363482
	0.62941	1.22873	0.87011	1.11862	0.871894	0.372109	0.526501	0.764288	0.45539	0.650249	0.934622	0.405122	0.35381	1.43633	0.605847	1.94785	1.00467	0.416542
	0.360955	0.784509	0.694689	1.36848	1.07945	0.46209	0.445886	0.814244	0.930693	1.19261	1.15845	0.442251	0.749894	1.04742	1.08895	0.999245	1.07926	0.381585
	0.652967	0.632165	0.442695	1.08389	1.31265	0.187968	0.470356	1.25299	0.943883	0.804049	1.00211	0.490211	0.562259	1.78894	1.15371	0.860564	0.867195	0.220552
	0.555885	0.960796	0.945699	0.714551	1.11819	0.237516	0.347576	1.11909	0.729857	0.660296	0.842666	0.418963	0.528674	1.33737	0.85367	0.956496	1.43518	0.205456
	0.518149	0.798705	0.430406	1.34407	0.641356	0.276078	0.604151	1.30511	0.947496	0.772282	0.906998	0.354985	0.419924	1.97351	0.853445	1.47772	0.77994	0.29408
	0.774998	0.746595	0.661073	0.311389	0.736659	0.192997	0.66364	1.11594	0.277688	0.818052	1.36258	0.528011	0.723832	0.79393	1.09494	0.465204	0.933353	0.218319
	0.290407	0.546722	0.602794	1.01862	1.00628	0.5171	1.02379	0.687686	0.980606	1.70449	0.707855	0.392794	0.443558	1.33421	1.17095	1.05847	1.32184	0.399069
	0.454876	0.947475	0.29223	1.04034	1.20772	0.329499	0.488048	0.897848	0.650326	1.23438	1.61953	0.532151	0.632716	0.647688	0.971455	1.23158	1.01609	0.424394
	0.564542	0.594241	0.357251	0.36379	0.976036	0.396787	0.613892	0.919038	0.863514	1.22382	1.0166	0.06539	0.71993	1.48862	0.754686	2.16883	0.974609	0.445101
	0.384717	0.703642	0.615137	0.225237	1.03324	0.327132	0.52662	0.799491	0.812671	0.793658	1.09312	0.347932	0.821294	0.405756	0.925342	1.53333	1.07065	0.37778
	0.661972	0.833625	0.83888	1.2512	1.40997	0.263462	0.940283	1.11885	1.37248	1.22162	1.43853	0.388469	0.42518	1.21846	0.810991	1.60015	1.11873	0.554189
	0.476899	1.02396	0.618316	0.709609	0.974768	0.385342	0.728067	0.723059	0.72537	0.962475	0.940749	0.463333	0.783891	1.43848	1.05424	0.796018	1.03451	0.362333
	0.789925	0.713181	1.04734	0.919	1.08917	0.382821	0.790738	0.737316	0.81006	0.843959	1.05571	0.21005	0.603415	1.19913	0.924971	1.37213	1.05427	0.355622
	0.523971	0.705478	0.334087	0.636516	0.891821	0.103802	0.63874	1.17394	0.605058	1.85534	0.764739	0.370601	0.452062	1.3881	1.20007	0.707196	1.30917	0.178997
	0.514559	1.3777	0.71683	1.03238	1.18405	0.217084	0.627184	0.748438	0.996807	0.986792	0.855169	0.419083	0.533559	1.21467	0.976876	1.0125	0.343445	0.277157
	0.473825	1.20914	0.472584	0.882614	1.0694	0.302753	0.433783	1.40944	0.890975	1.07316	0.717655	0.492349	0.670461	0.96757	0.967875	1.8984	1.06162	0.34551
	0.582126	1.2726	0.508017	1.00517	1.19278	0.51883	0.567553	1.1757	1.10256	0.781492	1.07021	0.35825	0.98701	1.3269	0.447292	1.25105	0.990736	0.258314
	0.464929	0.790047	1.05617	0.700778	1.20104	0.332302	0.655871	0.974212	0.862203	1.44502	0.909798	0.349004	0.820921	1.17204	1.13808	1.39726	1.46822	0.32725
	0.611928	1.41886	0.611864	0.78418	1.29025	0.509195	0.56738	0.535168	1.02437	0.691537	0.93514	0.381865	0.667928	1.27775	1.39579	1.44189	0.89558	0.438399
	0.570662	0.862146	0.675843	0.631109	1.06516	0.151346	0.319408	0.312006	0.526916	0.564882	1.23939	0.518341	0.407039	1.00169	1.21012	1.28377	0.695253	0.385245
	0.506772	0.569144	0.925958	1.01523	0.715264	0.339831	0.721723	1.17841	1.15316	0.750013	1.23845	0.419369	0.61407	1.68392	1.12668	1.88797	1.71456	0.494673
	0.61032	0.966878	0.266132	0.725763	1.17672	0.205085	0.586372	1.10874	0.993148	1.24635	1.00262	0.534008	0.662356	0.933635	1.07872	1.60602	1.37378	0.404394
	0.376179	0.87162	0.362637	1.03789	1.06669	0.691581	0.942383	0.619345	0.845657	0.959991	0.937785	0.518667	0.902301	0.98914	0.679247	1.49499	0.61695	0.465533
	0.344768	0.812763	0.89537	1.03309	0.82154	0.259743	0.626486	0.719649	0.761225	0.768056	0.790305	0.441028	0.827439	1.31785	1.28623	1.50212	1.22877	0.385587
	0.358885	0.477274	0.820328	0.626662	0.914283	0.222551	0.726152	1.48215	0.961264	1.74653	0.833844	0.634556	0.809515	1.30173	1.11809	1.11992	1.13819	0.423474
	0.621713	0.739248	0.469881	0.989628	1.08251	0.255769	0.727343	0.989772	1.03187	0.586494	0.957218	0.372132	0.836102	1.10377	1.09228	1.44626	1.11926	0.275182
	0.325769	0.58448	0.283462	0.60505	1.10428	0.292161	0.507525	0.956612	1.11656	0.996132	1.2475	0.278813	0.556963	1.20463	0.744926	1.77965	0.467246	0.368849
	0.410017	0.633671	0.474644	1.16667	0.87162	0.312413	0.723874	1.05289	0.992067	1.66988	0.912051	0.335274	0.84773	1.70623	0.991586	0.993118	1.20949	0.320769
	0.37078	0.421958	0.726902	1.41247	0.795995	0.379652	0.672066	0.793513	0.915493	1.29551	1.25822	0.367224	0.716778	0.781737	1.18506	1.15805	1.04116	0.409343
	0.565152	1.09452	0.519313	0.937323	0.896429	0.418523	0.66552	0.473825	1.05162	1.33966	0.348435	0.365254	0.736833	2.4146	1.02171	1.50848	0.899176	0.33543
	0.425938	0.463728	0.41148	0.814085	0.829383	0.389874	0.832058	1.10548	0.905727	1.00393	1.08258	0.41792	0.807961	0.989697	1.54108	1.18921	1.03142	0.422111
	0.642952	1.16965	0.516763	0.406628	1.02918	0.31479	0.707084	1.4764	0.769574	1.12331	0.914735	0.490516	0.480117	1.03102	1.9218	0.793026	0.374432	0.26933
	0.681121	0.679231	0.922706	0.733394	0.882337	0.182438	0.533138	0.989874	0.937509	0.823168	0.835128	0.338492	0.623059	1.05684	0.654895	0.776533	0.996567	0.418115
	0.32152	0.958423	0.628937	1.04067	0.533401	0.308602	0.42731	0.925057	0.620328	1.28263	0.76353	0.425353	0.621119	1.35279	0.994259	2.11214	1.07715	0.38801
	0.592605	1.03219	0.532807	0.974061	1.01636	0.356486	0.51655	0.897214	0.480506	1.04252	1.27866	0.528449	0.508867	1.37648	1.6713	1.10444	1.0839	0.50366
	0.830782	0.82022	0.707098	0.703854	1.31168	0.451022	0.609034	0.839941	1.19477	1.04416	1.11526	0.637346	0.405041	1.21888	0.673557	0.943509	1.15072	0.414582
	0.459848	1.01415	0.589812	0.827352	0.903078	0.382179	0.52275	1.04584	0.887615	1.85588	0.609178	0.313711	0.989533	0.484674	1.05338	1.70972	1.00679	0.42438
	0.413737	1.30334	0.811467	1.37408	1.37864	0.401821	0.766024	1.03977	0.45675	1.19511	0.722145	0.444214	0.921303	0.943466	1.31418	0.777328	1.02134	0.571057
	0.354424	0.937849	0.909565	0.626768	1.02005	0.674166	0.561623	1.46574	1.0364	0.672034	0.842685	0.21044	0.740175	1.00313	0.757905	1.10141	0.751217	0.680575
	0.694041	0.636166	1.01388	0.915934	1.24283	0.206928	0.367534	0.932743	0.90195	0.627932	0.793387	0.606605	0.528381	1.62314	0.515521	1.21088	1.326	0.388336
	0.651222	0.480369	0.886329	0.947426	0.771627	0.501598	0.692944	0.670915	0.742607	1.31711	0.983516	0.652234	0.719731	1.78203	1.40054	0.884286	1.06022	0.384496
	0.382907	1.10137	0.760523	1.12136	0.875801	0.481708	0.279735	0.849015	1.14401	1.68644	1.12767	0.517816	0.540543	1.02927	1.19585	0.85108	1.10935	0.67496
	0.60695	1.2026	0.854436	1.45294	0.969819	0.276811	0.893694	1.68621	1.02593	0.542527	1.40537	0.557444	0.925854	1.27528	0.493853	0.706258	1.39819	0.399141
	0.710536	1.12248	0.706857	0.737027	0.799865	0.240419	0.820494	1.31681	0.717631	1.51187	1.2255	0.41048	0.676917	1.52566	1.21792	1.45236	0.849984	0.287249
	0.486081	0.777153	0.723746	0.90813	0.827259	0.412671	0.473874	1.29097	1.04159	1.76167	1.00797	0.729128	0.682885	1.70151	1.64334	1.50093	0.893855	0.352851
	0.660119	1.0014	0.773561	1.35916	1.08536	0.213164	0.854713	1.12784	1.0457	0.774712	1.02946	0.41809	0.672631	0.935876	2.08219	0.776282	1.10847	0.277117
	0.566716	0.850647	0.66561	0.506715	1.23458	0.386009	0.734823	0.92506	0.53389	1.18207	0.793059	0.32917	0.774462	1.12974	0.807424	1.2222	0.372675	0.525067
	0.861964	0.906439	0.725226	0.887115	0.981726	0.370643	0.381792	1.0564	0.715126	1.15165	0.87844	0.260246	0.884859	2.00371	1.26975	0.935318	1.15451	0.287656
	0.713645	0.642494	0.616721	0.778853	0.931029	0.214478	0.670756	1.02426	0.855984	1.02618	1.09712	0.432831	1.32994	1.237	0.685128	1.17051	1.02763	0.271378
	0.669372	0.94505	0.404627	0.873888	1.14729	0.204387	0.497427	1.16427	0.959706	0.767027	0.618063	0.385072	0.69918	1.74723	0.7106	1.36832	1.38859	0.491929
	0.721706	0.732214	0.743145	0.42754	0.666483	0.388085	0.629655	1.25854	1.14673	0.879614	1.05267	0.399517	1.23874	1.08124	1.14419	1.26577	0.956068	0.406869
	0.481716	0.949492	0.545389	1.0974	1.17394	0.230974	0.670682	0.663126	0.883115	0.873968	1.06592	0.451551	0.999903	0.569811	0.725617	1.83956	1.17474	0.332796
	0.557675	1.04279	0.843274	1.13068	0.915107	0.328783	0.600946	1.11501	0.755798	0.761995	0.752534	0.33667	0.973672	1.48851	0.9576	1.22086	0.895332	0.116197
	0.406692	0.845255	1.12925	1.11599	0.93363	0.479658	0.811846	1.54054	1.04294	0.428314	1.05198	0.240682	0.672322	2.22757	1.14371	1.52958	0.93641	0.504814
	0.51112	0.70005	0.338492	0.762395	1.12873	0.325567	0.601379	1.0301	0.824536	0.907129	0.955728	0.368104	0.926929	1.72299	1.45944	0.860963	1.47484	0.492818
	0.464896	1.02598	0.575337	0.697375	1.08784	0.323041	0.821928	1.65063	0.908753	1.35907	0.236076	0.436997	0.976455	1.52013	0.669143	1.13363	0.876741	0.403301
	0.551706	0.864514	0.608742	0.910499	1.12405	0.490207	0.457108	0.837329	0.864187	1.03986	1.10783	0.314781	0.612852	1.48276	1.04984	0.885719	1.33501	0.271585
	0.636597	0.957718	0.760186	0.751907	0.844823	0.233567	0.675726	1.90311	0.929438	0.823858	0.895714	0.3676	0.851236	0.938131	1.10433	1.72699	1.1735	0.284961
	0.807578	0.801809	1.12637	0.697062	0.666054	0.249019	0.728082	1.16679	1.00724	0.774614	1.291	0.36858	0.873035	1.23331	1.33245	1.31973	1.07243	0.304329
	0.509411	1.13463	0.904071	0.99573	1.00219	0.476296	0.864299	0.723869	0.78054	1.30206	0.891573	0.414932	0.698726	1.37381	1.27408	0.825273	0.730527	0.363687
	0.297607	0.864964	0.791577	0.981952	0.939712	0.321825	0.515728	0.42262	0.549797	0.522629	1.04401	0.41459	1.02287	1.65037	1.55387	0.619524	1.06407	0.383892
	0.343676	0.786021	0.930931	0.666302	1.19356	0.301182	0.784041	0.820897	0.989443	0.76817	0.720973	0.608595	0.895318	1.22446	1.45377	0.722594	0.558247	0.402956
	0.578806	0.829726	0.658041	1.26261	1.09675	0.374544	0.942879	0.829231	0.843315	0.764404	0.898328	0.311963	0.810459	1.11204	0.790519	1.13718	1.025	0.519343
	0.539773	1.51619	0.522061	1.29383	1.28487	0.284985	0.880749	0.763827	0.945099	0.628884	0.840908	0.496502	0.970634	0.809654	0.635707	1.15051	1.3228	0.348652
	0.279286	0.688504	0.785458	1.06563	1.04376	0.168361	0.558487	1.02758	1.14831	1.0948	1.01464	0.445491	0.804163	1.94078	1.47835	1.2954	1.28274	0.318285
	0.608406	1.07059	0.909625	0.789845	0.922378	0.195205	0.482049	1.07585	0.525483	0.98258	0.641114	0.392811	0.869297	1.61154	1.3624	2.2769	1.00959	0.444121
	0.68336	0.977861	0.470516	0.866047	0.869862	0.419691	0.49096	0.640486	0.78006	1.17545	0.593203	0.432243	0.594097	1.49529	1.23243	0.852487	0.739336	0.326256
	0.625806	1.00363	0.784002	1.26251	1.35858	0.276088	0.530815	0.602725	0.73693	1.3703	0.698027	0.38048	0.637758	1.11568	0.758485	1.82371	0.837012	0.313692
	0.856106	1.12601	0.588372	1.16751	1.01763	0.348161	0.963655	1.03476	0.933725	1.0594	1.1831	0.318379	0.532411	1.54182	0.698025	1.3465	1.06731	0.141752
	0.41849	0.089051	0.83842	0.71377	0.95878	0.3362	1.04295	0.931777	0.767759	1.79506	1.20229	0.491848	0.796554	1.0823	1.37161	1.29138	0.922372	0.1629
	0.394231	0.756701	0.632445	0.708287	0.735345	0.325407	0.745534	1.22168	1.37745	1.2269	1.40424	0.345245	0.65834	1.94457	0.914019	2.46122	1.33539	0.279459
	0.333427	0.463342	0.255452	0.827034	1.14807	0.554101	0.535947	0.706406	1.32991	0.895666	1.65522	0.439882	1.0829	1.00866	1.29997	1.86932	0.958438	0.258508
	0.486843	0.927744	0.820889	1.3754	0.72764	0.251315	0.736529	1.49939	1.04804	1.69644	0.259181	0.363264	0.685249	1.24467	0.697893	1.78445	0.614627	0.426502
	0.711319	0.627287	0.851416	0.607819	0.397484	0.464661	0.802288	1.28989	1.20679	0.804105	1.27358	0.330431	0.704059	1.11361	1.59701	0.688016	1.50333	0.346143
	0.747863	0.788165	0.924195	1.08249	0.944749	0.447302	0.57409	1.07166	0.39907	0.958926	1.1862	0.524243	0.708984	1.58065	0.505159	1.04767	1.06543	0.553598
	0.650248	0.954775	0.803654	0.988187	0.432345	0.0628539	0.63932	1.56304	0.994405	0.717199	0.842349	0.393926	0.631057	1.18778	1.34059	1.42535	0.7032	0.566478
	0.616745	0.684166	0.642514	1.1578	0.925204	0.221675	0.554077	0.885807	0.804684	0.822712	1.25272	0.510243	0.661388	0.699206	0.660374	1.26779	1.01606	0.117479
	0.312154	0.785676	0.634191	1.08945	0.878985	0.264361	0.496783	1.51527	1.07988	0.788243	0.960052	0.0854645	0.903244	1.27131	1.01797	1.49457	0.884376	0.598191
	0.403188	0.739196	0.468004	0.594263	1.12086	0.304777	0.547156	0.926382	0.799503	0.79285	1.34323	0.430771	0.456841	1.92719	0.922303	1.51543	1.2215	0.276793
	0.431296	1.29177	0.574765	0.882284	1.20159	0.283159	0.77801	1.17493	0.811478	0.31129	1.3783	0.413095	0.765375	1.91794	0.886936	1.73688	1.28698	0.409186
	0.55271	1.1076	0.663531	1.0692	0.868574	0.32355	0.816342	0.837551	0.944052	0.632204	0.5484	0.524329	0.763904	1.91485	1.17931	1.75137	1.32558	0.420745
	0.218869	0.923871	1.0619	1.03542	0.99144	0.365357	0.619475	1.25181	1.02264	0.419887	1.11792	0.455677	0.552891	1.49384	1.02153	0.474819	0.827854	0.288566
	0.369999	0.707942	0.713057	1.19067	0.915186	0.341793	0.396358	0.941515	0.887141	0.801268	1.16109	0.412928	0.954187	1.3768	1.1666	1.08457	1.19111	0.483537
	0.589818	1.08176	0.620691	1.09886	0.852412	0.351656	0.652086	1.02341	1.21975	1.24496	1.13903	0.402447	0.578975	1.8847	1.03851	1.17071	1.25347	0.186342
	0.758528	1.16492	0.945198	1.20916	0.350541	0.36878	0.620271	1.50714	1.0442	0.952689	0.88686	0.312207	0.879599	1.70783	0.693877	0.965842	0.82934	0.563389
	0.577041	1.18596	0.562236	1.0584	0.827215	0.245229	0.682977	0.884838	1.36189	0.667993	1.31882	0.458862	0.791356	1.90796	1.64315	1.8189	1.08136	0.419847
	1.00185	1.49797	0.830207	1.12265	1.01666	0.139924	1.03166	1.19437	1.07027	0.567426	0.504459	0.518609	0.348494	1.25886	1.14186	1.41032	0.251528
	0.584613	0.883631	0.422748	1.45685	1.13589	0.451804	0.687133	0.713684	0.729682	1.36326	1.0475	0.435647	0.424764	0.791951	1.80163	1.39543	1.40976
	0.783264	0.920632	0.75023	0.73957	1.01523	0.478838	0.760881	0.789124	0.95244	0.835092	1.00745	0.43547	0.71275	0.793618	1.10824	1.73608	1.21274
	0.567135	0.297384	0.95123	0.966999	1.09784	0.359707	0.793745	1.15511	0.774344	0.869822	1.10484	0.517164	0.0274253	1.2624	0.814863	1.25042	1.13864
	0.86691	1.17489	0.850528	0.773256	1.54639	0.245279	0.613516	0.967098	0.659901	0.98505	0.918865	0.533435	0.809474	0.973017	1.08112	1.35962	1.29857
	0.81981	1.40384	0.920004	0.903309	1.06236	0.21696	0.616928	1.39869	0.517023	0.985081	1.37754	0.41605	0.617242	1.06494	1.04647	0.968576	1.21277
	0.521016	1.35217	0.767394	0.860108	1.68581	0.370347	0.535097	1.2436	0.822634	1.14739	1.1546	0.478347	0.651217	2.17261	1.44461	1.25723	0.893405
	0.983869	0.703052	1.11725	0.472129	0.688349	0.328795	0.808846	0.660197	1.08532	0.949003	1.33531	0.380695	0.754446	0.860128	1.01406	0.463065	1.21396
	0.477203	0.747897	0.0736578	0.586812	0.734631	0.364091	0.590518	0.954207	0.79021	1.12285	0.729199	0.48357	0.962366	1.08193	1.16808	2.30443	1.16973
	0.674763	0.754054	0.784567	0.705793	1.03099	0.435862	0.736913	1.2995	0.647592	0.96874	1.25735	0.259685	0.729675	1.0787	0.66028	0.974569	0.958414
	0.684364	1.22873	0.794756	0.976336	0.934101	0.207088	0.677749	0.719446	0.602012	0.944734	1.41772	0.605447	0.86486	2.07692	0.625101	1.2462	1.41894
	0.800147	0.770922	0.668365	0.979821	0.949239	0.176284	0.719731	0.987224	0.978175	1.32294	1.27798	0.239077	0.609076	1.13059	1.03303	1.79148	0.953497
	0.722453	0.818602	0.476487	0.892327	1.0074	0.395593	0.515909	0.212129	1.27187	0.600861	1.19182	0.415508	0.687737	1.0802	0.653034	1.30514	1.69041
	0.369026	0.458062	0.945952	0.808114	0.84832	0.275229	0.695591	1.23817	0.926255	1.30492	0.681337	0.430002	0.604149	2.17029	0.600894	1.39274	0.835624
	0.476776	0.646722	0.760489	0.683759	0.907664	0.453047	0.752742	1.1298	1.18582	1.02168	0.770929	0.306626	0.509235	1.67209	0.886723	1.3836	1.52733
	0.272734	1.25774	0.872605	1.55622	0.726797	0.324377	0.569232	1.11594	0.609278	1.20184	1.08953	0.501792	0.579785	0.760557	1.48476		1.14686
	0.674074	1.00355	0.601782	1.01171	1.16198	0.383962	0.817889	1.15332	1.03831	0.967675	1.01032	0.245401	0.568842	1.72482	1.11322		1.04561
	0.70725	0.961708	0.586724	0.627256	1.20477	0.5777	0.647949	0.663999	0.595292	1.11965	1.01753	0.391911	0.837585	1.78859	1.42761		1.33715
	0.743749	0.472923	0.524532	0.755163	0.958203	0.240019	0.404897	1.4653	0.789262	1.37141	1.15284	0.466128	0.861318	1.14411	1.15556		1.06518
	0.654064	0.949272	0.831656	0.815392	0.829688	0.280775	0.578643	0.954954	1.12531	1.04962	0.990463	0.50408	0.690164	0.858333	0.841733		0.765832
	0.706065	0.920464	0.927666	0.718238	1.18615	0.256678	0.906018	1.09561	1.0599	1.22185	0.337075	0.45371	0.573532	1.65707	1.61178		0.580308
	0.698228	0.939633	0.571767	1.17511	0.704143	0.338893	0.717423	0.850996	1.04127	0.509394	0.942397	0.387589	0.589046	0.993644	0.754325		0.484904
	0.619338	1.06042	0.637611	1.08412	1.18092	0.385566	0.733586	0.94457	1.07682	0.636894	0.641444	0.285742	0.525908	1.56161	1.70484		1.14286
	0.420038	0.805455	0.691692	1.24095	1.04732	0.338129	0.555196	0.60298	0.837343	0.930156	0.886274	0.276455	0.82122	0.985909	0.852632		0.952756
	0.536216	1.24335	0.753206	0.951638	0.541778	0.267549	0.834175	1.21906	0.939204	0.724947	1.1053	0.522389	0.835494	1.6612	0.888101		0.826988
	0.851058	1.47973	0.605791	0.798242	1.04533	0.249596	0.685683	1.26281	0.619323	1.18764	0.648126	0.434106	0.810774	1.2688	1.30061		0.954329
	0.714747	0.357864	0.443631	0.862074	0.92526	0.204377	0.588915	1.38555	0.931897	1.05062	1.20433	0.423448	0.956245	0.660389	1.04171		0.783492
	0.585132	1.41518	0.864053	1.32827	0.835379	0.461749	0.624458	1.00104	0.955054	1.45793	1.05914	0.438154	0.873899	1.35928	0.74547		1.5607
	1.04189	0.950107	1.11028	1.24956	1.11281	0.312629	0.512156	0.939627	0.958202	0.98643	0.466348	0.556713	1.0497	1.5139	0.96644		0.959962
	0.240753	0.907481	0.820213	1.12053	1.15922	0.517997	0.805943	0.548659	0.717981	0.900773	1.63805	0.595772	0.960168	1.5172	0.974898		0.871677
	0.49079	0.711416	0.515389	1.03138	0.949657	0.225807	0.732548	0.600783	0.858795	0.990207	0.668347	0.302485	0.672103	1.68085	1.35264		1.2319
	0.672515	0.90692	0.483618	1.42491	0.821671	0.26014	0.755556	1.15307	1.26799	0.657062	1.03081	0.685085	0.70078	1.22028	0.828274		0.631873
	0.514214	0.879079	0.59932	1.2307	0.773135	0.319525	1.02255	0.883028	0.805039	1.19545	1.15764	0.469892	0.777664	1.4532	0.58624		1.08744
	0.629703	0.836868	0.386261	1.08572	0.382505	0.410946	0.747727	0.866495	1.02418	0.980755	0.695832	0.460463	0.661759	1.5698	0.776981		1.10055
	0.50126	0.662574	0.672182	1.17171	0.767262	0.226673	0.550893	1.07964	1.33441	1.27436	0.872438	0.410263	0.762094	0.884718	0.663276		1.01314
	0.339741	0.994138	0.646831	0.68433	0.875343	0.331343	1.15035	1.01168	0.808469	0.825404	0.484815	0.314077	0.768682	1.54669	0.884299		0.939859
	0.711985	0.836645	0.674883	0.777988	1.07753	0.45973	0.803767	0.512248	1.15611	1.36176	0.761057	0.303134	0.935878	1.51853	0.666864		0.579128
	0.71906	0.496186	0.664024	1.01205	0.614636	0.332927	0.786208	1.27062	1.09338	1.72757	0.870378	0.376507	0.644993	1.33659	1.27599		0.731511
	0.651015	1.31068	0.892796	1.48094	0.0949578	0.281645	0.780908	1.27838	1.2562	1.05759	0.906027	0.369762	0.967787	2.00817	0.953599		0.938672
	0.435991	0.789148	0.455204	1.28069	0.702095	0.326343	0.611384	1.47351	0.947749	1.43723	0.737868	0.457233	0.591796	1.17105	1.27008		1.17407
	0.67344	0.764407	0.898618	1.02695	0.800869	0.305677	0.907939	0.809892	0.985776	1.61737	1.28322	0.614885	0.515562	1.14969	0.830882		0.914247
	0.504735	0.774994	0.303139	1.0448	0.583524	0.415507	0.743813	0.8797	0.94569	1.09472	0.509725	0.312578	0.148802	0.918644	0.746162		1.05679
	0.629451	0.187213	0.637022	0.853743	1.20767	0.351148	0.754263	0.974351	0.846073	1.20863	1.16066	0.928575	0.922066	1.39248	0.755527		0.7403
	0.524401	1.19261	0.693368	1.11913	1.10231	0.196688	0.653371	0.828459	0.970887	1.53539	1.16018		0.891918	0.522931	1.10493		0.97934
	0.458872	0.908217	0.853553	1.18133	1.36663	0.369247	0.465978	0.989703	1.1096	0.7647	1.02002		0.58599	1.48436	1.07736		0.927387
	0.635465	0.731327	0.639452	0.97684	1.1418	0.309674	0.787344	1.38092	1.1375	1.27494	1.13504		0.535394	0.856442	0.502258		0.723612
	0.630552	1.37035	0.66394	0.985157	0.499664	0.320842	0.714601	1.16832	1.01911	0.962653	0.861179		0.793246	0.940855	1.16344		1.57316
	0.564891	0.743039	0.63076	0.89973	1.07769	0.479151	0.515671	1.06467	0.867277		1.02792		0.651173	1.52227	1.08513		0.608421
	0.402796	0.495411	0.763126	1.4219	1.19975	0.310551	0.617896	0.243593	0.998919		1.00205		0.962728	0.326548	1.42169		0.986041
	0.511333	0.858746	0.489023	0.678295	1.15595	0.177821	0.749499	1.19569	1.12521		0.475657		0.356826	1.1543	1.11498		0.738781
	0.483795	0.731145	0.768122	1.28063	1.0667	0.596571	0.287891	1.0305	0.617693		0.919392		0.885677	0.960025	1.29077		0.678484
	0.55402	0.995291	0.743885	1.10042	1.26309	0.280314	0.895699	0.884906	1.01476		0.693883		0.921523	0.747725	0.984984		1.4817
	0.482774	0.570265	0.368339	1.02263	1.39037	0.285261	0.78304	0.896327	1.26136		0.790046		0.813634	2.00046	1.07592		1.17594
	0.33302	0.919218	0.649055	1.62356	1.23461	0.292119	0.717304	0.914636	1.07499		1.01389		0.913419	1.05852	0.918545		0.715168
	0.421477	1.34755	0.323669	1.31062	1.14298	0.216022	0.415909	1.23723	1.11006		1.1359		0.625751	1.12686	1.0934		1.26271
	0.449925	0.965458	0.490048	1.07151	1.07646	0.38603	0.579341	0.86203	0.771988		0.705336		0.504374	1.52689	1.3999		0.968696
	0.141345	0.720429	0.587024	0.769909	0.817242	0.318887	0.528914	0.83527	1.05706		0.81071		0.710714	1.36419	1.33279		1.09557
	0.234251	0.840344	0.308443	0.711022	1.10565	0.37395	0.661042	1.17999	0.777972		0.946319		0.552416	1.11683	1.52269		1.00003
	0.610534	0.524573	0.836869	1.03944	1.49846	0.243392	0.586002	0.789847	0.960008		0.783839		0.816166	1.89628	0.993585		0.977081
	0.578775	0.558602	0.885522	1.08198	0.764547	0.189709	0.629744	0.771924	0.619059		0.989114		0.920102	1.14907	1.03199		1.31894
	0.603571	0.732064	0.253333	0.445203	1.19175	0.322242	0.831071	0.731028	0.827398		1.2503		0.859238	0.950093	1.07217		1.00575
	0.611762	0.945351	0.530048	1.35786	0.950462	0.728033	0.653283	1.0495	1.03195		0.623543		1.02362	0.983277	1.24429		1.04136
	0.65831	1.0948	0.581454	1.06176	1.06915	0.195111	0.859676	0.810474	1.0149		1.14059		0.779741	1.35674	1.14173		0.97791
	0.670236	0.789898	0.788213	0.523213	1.36087	0.316409	0.524892	0.767467	0.608577		1.08636		0.86162	1.1165	1.25695		1.26331
	0.794795	1.13762	0.800823	0.809312	0.936166	0.362061	0.665046	0.608752	0.545286		0.969081		0.847248	1.11651	1.20744		1.27994
	0.552097	1.19547	0.525304	0.879792	0.937271	0.352329	0.725978	1.46145	0.740045		0.744686		0.552771	0.91742	0.958334		1.2875
	0.551606	1.30327	0.678333	0.462553	1.03251	0.411547	0.675713	1.07814	0.619367		0.971921		0.425589	1.28988	0.431102		1.08572
	0.604504	0.368759	0.762918	0.998309	1.19255	0.387084	0.568108	1.02079	0.697373		1.40056		0.781523	1.37664	0.974468		1.22327
	0.661868	1.14797	0.31216	0.679306	1.08041	0.411121	0.647943	0.466984	1.11059		1.11087		0.465981	1.03962	1.1824		1.20078
	0.55028	0.723011	0.426025	0.507339	0.860014	0.307749	0.588723	0.895039	1.33058		0.900791		0.602691	1.14988	1.26235		1.24197
	0.77118	1.13328	0.598171	0.654727	1.03166	0.0487623	0.664833	1.40119	1.22058		0.837771		0.714667	1.28868	1.04624		1.22601
	0.605203	0.790899	1.13799	0.774708	0.886143	0.296736	0.596094	1.45867	0.777853		1.32226		0.789289	1.30765	0.73628		1.23054
	0.525274	0.852736	0.672465	1.58879	1.36716	0.155415	0.375908	1.01499	0.845929		1.06973		0.508634	1.06288	1.36271		1.04276
	0.536021	1.12047	0.716695	0.715324	1.19144	0.351651	0.804256	0.878252	1.02451		0.795867		0.721821	1.2184	1.36905		1.20582
	0.666572	0.692015	0.531587	1.03447	0.95285	0.244485	0.536824	0.615937	0.753885		1.49231		0.307327	0.842235	1.06318		1.37724
	0.742839	1.13463	0.477824	0.784948	1.04237	0.544658	0.768666	1.18307	1.07213		0.816057		0.624538	1.5234	0.862259		0.869016
	0.368569	0.82514	0.958466	0.563942	0.654273	0.301858	0.75126	1.34206	0.997391		1.19641		0.979309	1.40309	1.05664		1.09657
	0.443953	0.651181	0.841298	0.690383	0.959781	0.357723	0.487058	1.1381	0.889274		0.68162		0.723052	1.03675	1.04159		0.94321
	0.625443	0.77796	1.09461	1.08197	0.775719	0.357284	0.566895	1.00967	0.762552		0.751828		0.554619	0.566472	0.453137		1.15621
	0.579275	0.33234	0.720952	1.18007	1.00617	0.434386	0.953387	0.951987	0.692289		1.06612		0.794816	0.631484	0.940242		1.35029
	0.219193	0.610529	0.603411	0.605728	1.1518	0.190066	0.570102	0.41094	0.800981		0.817662		0.734681	0.866293	0.963835		1.07674
	0.525301	1.23278	0.634947	0.77229	1.118	0.185534	0.567439	0.92386	0.923682		1.50379		0.925031	1.14761	1.11087		1.28288
	0.613709	0.957299	0.876013	0.841729	0.880021	0.128665	0.808554	1.28971	1.36617		1.07861		0.580218	1.08441	1.00605		0.783116
	0.519112	1.55366	0.882503	0.826053	0.973958	0.535778	0.807288	0.738358	0.636637		0.37919		1.00527	1.63687	0.949103		1.09941
	0.621062	0.598549	0.695111	0.911744	1.3448	0.849129	0.292606	0.770439	1.06701		0.554684		0.834882	1.99618	0.838355		1.3134
	0.930616	0.934093	0.588094	0.290432	0.926502	0.429111	0.646509	0.869976	0.810247		1.15208		0.595534	2.17958	0.889166		1.2785
	0.480057	1.24765	0.618248	0.785048	1.13432	0.363536	0.401867	0.889235	0.835399		0.890948		0.528798	1.21695	1.31145		1.04387
	0.604015	0.829762	0.434772	1.26979	1.30583	0.341943	0.566521	0.58816	1.18381		1.02898		0.642069	1.08763	0.700428		1.12141
	0.480605	0.524555	0.378741	0.87847	0.867816	0.351934	0.361988	1.20649	1.28516		1.11374		0.774388	1.43021	1.70432		0.60112
	0.763846	1.17477	0.715649	0.876401	1.13296	0.472453	0.812676	1.17745	1.25993		1.37621		0.589074	1.35793	0.508002		0.985112
	0.354552	1.19655	0.827208	1.41989	1.2553	0.237562	0.698796	1.07452	0.766993		0.9859		0.730093	1.26747	1.18699		0.536049
	0.568266	0.868887	0.669012	0.671391	1.10138	0.417813	0.700006	0.737072	1.14226		0.534052		0.330306	1.22447	0.492319		1.05838
	0.570514	1.12563	0.584816	0.678195	1.15104	0.303015	0.671318	1.05841	0.882608		1.12398		0.945689	1.51879	1.2388		0.374844
	0.631391	1.51004	0.772699	0.974303	0.875871	0.279318	0.810051	1.20515	1.35838		0.508215		0.681415	0.991578	0.49517		1.19767
	0.666196	0.871268	0.931049	1.15445	0.943693	0.294566	0.814775	1.08073	1.1522		1.17725		0.466791	1.95399	0.64326		0.738266
	0.483533	1.15907	0.849204	0.691601	0.984545	0.425913	0.699677	0.628071	0.738675		0.706622		0.595913	1.44047	1.14368		1.29629
	0.536881	1.23144	0.750769	0.929317	1.26855	0.174042	0.706921	1.24134	1.33756		1.06867		0.950467	2.00137	1.1345		0.792927
	0.488985	1.20736	0.623486	0.826109	1.24245	0.299524	0.718426	1.16897	1.50117		0.926225		0.699191	1.85264	0.890434		1.06033
	0.719333	1.01862	0.722827	1.09937	1.05767	0.40398	0.747832	1.14345	1.17337		0.993001		1.01984	0.912443	1.06077		0.872466
	0.32521	1.2337	0.413161	0.834184	1.06929	0.403609	0.595409	0.988277	1.21917		0.959307		0.753733	1.99079	0.876093		0.718108
	0.844103	0.770642	0.806171	0.920552	0.93652	0.703578	0.918776	0.824675	1.08341		1.3261		0.354108	0.733015	1.23813		1.05409
	0.639928	0.81904	0.814487	0.896289	1.0755	0.350785	0.567071	1.03919	0.81623		0.662253		0.832336	0.890684	0.913484		1.07372
	0.681052	1.14939	0.61969	0.842908	0.964243	0.290888	0.817189	1.23343	0.875293		0.980458		0.79771	1.00607	0.724508		0.858624
	0.573074	0.773143	0.347254	0.959829	0.916692	0.478835	0.52532	0.851274	0.668509		1.01703		0.873552	1.4022	1.13775		1.582
	0.394485	0.860076	0.209684	0.787495	1.0889	0.356488	0.72237	0.670672	1.03573		1.2962		0.882521	1.56723	1.20922		1.10356
	0.453662	0.868562	0.86427	0.680328	0.945145	0.550206	0.770239	1.32759	0.727157		0.897169		0.3704	1.51363	1.06292		1.1453
	0.588156	0.978172	0.849047	0.692988	1.12768	0.203453	0.542583	1.0541	1.19244		1.29261		0.440401	1.72801	0.949858		1.27511
	0.537491	0.690353	0.778752	0.954513	0.647758	0.440298	0.767592	1.34961	0.926517		1.56613		0.788977	1.64897	0.862276		0.290137
	0.67614	1.31715	0.35739	0.596092	0.864118	0.27688	0.828433	0.933326	0.677302		1.33184		1.01064	1.64661	0.745593		1.25686
	0.573122	1.28706	1.0606	0.854413	0.781995	0.30831	0.528653	0.755851	0.462101		1.10092		0.831989	0.830736	1.01054		0.915593
	0.837031	1.14894	0.390245	0.889415	1.13104	0.284106	0.93134	1.10292	0.669069		1.09258		1.14329	1.38182	0.841962		1.04384
	0.376951	0.793886	0.659789	0.954515	0.94673	0.411347	0.449016	1.01405	0.921184		1.0914		0.867364	1.06664	1.08444		0.633787
	0.376443	0.800495	0.38749	0.811487	0.577142	0.153533	0.646154	0.883184	0.775076		0.645337		0.540347	1.35108	1.08871		0.863682
	0.278649	0.783685	0.544302	0.978045	1.10435	0.315949	0.524194	1.24911	0.837753		0.965535		0.826412	1.29381	1.10108		1.30374
	0.549528	1.00895	0.682754	1.20542	1.01898	0.215489	0.484575	0.637268	0.659453		0.785389		0.62318	1.876	1.00434		1.26109
	0.656173	0.767854	0.594631	0.771908	0.832135	0.218791	0.647412	0.832189	0.481219		0.745268		0.389134	1.76482	0.798582		0.981298
	0.320471	0.935564	0.535106	0.539625	1.01432	0.418369	0.472748	1.3452	0.541839		0.989194		0.495473	1.85313	0.607751		1.00695
	0.548803	0.525174	0.526595	0.441433	1.05257	0.276223	0.775478	1.28338	0.672729		1.16624		0.931469	1.45293	0.679849		1.00999
	0.703174	0.789347	0.703905	0.890653	0.803182	0.25447	0.467181	1.31265	0.8288		0.822628		0.510073	0.79066	0.556938		1.05545
	0.423822	0.672071	0.735086	0.728329	1.18848	0.497638	0.611088	1.03981	1.35923		0.884064		0.63924	1.386	1.18005		0.815957
	0.722978	0.582129	0.539264	1.08376	1.16042	0.312116	0.933056	1.29344	0.961124		1.0939		1.02362	1.6174	0.86599		0.787952
	0.460089	1.00846	0.90002	0.701442	0.835509	0.498255	0.63864	1.00283	0.719458		0.935256		0.615464	0.834163	0.916249		0.92037
	0.400791	0.887189	0.69721	0.212354	1.01212	0.35762	0.546621	0.754191	0.766107		0.962022		0.824792	1.21208	0.990437		0.960385
	0.466945	0.821997	0.492549	1.15811	0.920122	0.43283	0.475691	1.55932	0.973049		0.987632		0.580653	1.14091	0.604674		1.16663
	0.500522	1.56042	0.769565	0.766329	1.26776	0.314444	0.5377	0.653964	0.939989		1.15841		0.805906	1.00449	0.651586		1.27969
	0.593009	0.655967	0.822344	0.732742	1.02041	0.349507	0.457843	0.604811	0.606931		0.809706		0.520461	1.22981	1.16159		1.20504
	0.574213	0.753783	0.44392	1.14618	0.876672	0.397483	0.331304	0.863618	0.734524		1.30052		0.815516	1.33292	0.706094		1.29233
	0.787446	0.821326	0.897121	0.981073	1.14517	0.382768	0.700602	1.30675	1.06135		1.09983		0.695045	1.12971	1.09903		1.29118
	0.458303	0.466021	0.774876	1.07984	1.18309	0.365071	0.940472	1.27682	0.93237		0.704883		0.9432	0.868514	0.89449		0.919036
	0.689606	0.87484	0.672238	0.994969	1.0769	0.388613	0.822006	0.590906	0.691146		1.09874		0.591172	0.962554	0.753791		1.0305
	0.503942	0.85153	0.596088	1.08735	1.00905	0.363123	0.535812	0.842749	1.07535		1.18045		0.689399	0.746427	1.40578		1.14842
	0.458535	1.01831	0.194889	0.892256	0.90853	0.298175	0.691998	0.864483	0.72638		1.25683		0.733845	1.08046	1.0289		0.781799
	0.459064	1.02213	0.371249	0.967628	1.19668	0.421984	0.925771	0.937893	0.748028		1.00283		0.537457	0.988306	0.673738		1.37374
	0.729385	0.934924	0.423605	1.32062	0.945456	0.379595	0.944014	1.14652	1.23557		1.53479		0.637801	0.922402	1.01513		0.525018
	0.364544	1.22785	0.780441	0.957001	0.577183	0.392294	0.401758	1.01156	1.52745		1.26875		0.962249	1.07675	1.12991		0.894394
	0.617667	0.874681	0.798229	0.747376	1.14242	0.394215	0.391511	0.531843	0.909367		0.798228		0.723836	0.970872	0.905645		0.783981
	0.352844	0.877194	0.679265	1.10005	1.04301	1.27524	0.918488	1.53746	0.32081		1.37444		0.696012	1.18693	0.63605		0.945433
	0.412974	1.04886	0.542901	0.989052	1.31526	0.301092	0.568208	1.09411	1.00458		0.872482		0.622024	1.37574	1.13224		1.01873
	0.655181	0.837798	0.738466	1.35861	0.799633	0.250461	0.591759	0.718229	0.883016		0.882762		0.819246	1.33569	0.63608		1.24289
	0.494267	0.813888	0.727892	1.00274	0.961146	0.303305	0.694758	0.952476	0.737559		0.806406		0.676808	1.25888	0.877788		0.794956
	0.505339	1.47797	0.648605	0.677981	1.27869	0.587535	0.87843	0.822067	0.630938		0.869234		0.905063	0.820461	1.02317		1.35104
	0.47014	0.550918	0.746871	0.970316	0.804628	0.230724	0.75942	1.29204	0.975081		1.28631		0.342251	1.58494	0.842885		0.790138
	0.424391	0.813974	0.951672	0.793478	0.975008	0.323779	0.502467	1.01298	0.86742		1.08133		0.8383	1.70556	1.12175		1.39526
	0.573487	1.38898	0.568787	0.826518	1.14136	0.328211	0.266839	1.31462	0.622656		1.20598		0.447024	0.933628	1.38317		1.32859
	0.57239	1.61866	0.8063	1.17125	0.593295	0.48075	0.593638	0.926739	0.741754		0.929501		0.70607	1.66649	1.19885		0.7316
	0.790073	0.938863	0.739726	0.995308	0.916505	0.395657	0.547612	1.29741	1.02459		1.06646		0.535708	1.1879	0.914442		1.23122
	0.472191	1.15171	0.667655	1.02992	0.775014	0.39159	0.786223	1.00089	1.31303		0.793371		0.615233	1.21825	1.04431		0.983788
	0.527662	1.13214	0.575156	1.04784	0.79679	0.318766	0.749162	1.01304	0.996136		0.865162		0.863911	0.475965	1.456		1.40097
	0.34241	1.03169	0.385787	1.10586	1.12392	0.31762	0.587143	0.972921	0.801113		1.13173		0.524303	0.958966	1.46446		0.869198
	0.416226	1.08717	0.724532	1.20117	1.13613	0.243906	0.583581	1.09615	0.695705		0.982805		0.663895	0.961293	1.50385		0.607382
	0.530495	0.540033	0.519764	0.887548	1.15482	0.3974	0.316872	1.31196	0.984996		1.24282		0.928776	1.46593	1.35132		0.674724
	0.587116	0.745209	1.04935	1.44015	1.15551	0.288507	0.725272	0.742273	1.43439		0.929755		0.852837	1.59053	1.16465		0.821545
	0.755483	0.556509	0.546569	0.865766	1.03046	0.28307	0.250594	0.748709	0.903989		1.3012		1.06478	1.00788	1.4686		0.933106
	0.590071	0.879483	0.848459	0.91231	1.22658	0.29532	0.557428	0.81214	0.895228		0.825551		0.747895	1.10283	1.16668		1.11546
	0.61759	1.1369	0.741167	0.930155	0.681059	0.167845	0.797559	0.762647	0.91286		0.673667		0.810404	1.01481	0.830619		1.218
	0.369831	0.58374	0.941463	0.396107	1.21605	0.243879	0.503258	1.01525	0.799		0.976307		0.70119	0.720091	0.619836		1.25461
	0.652782	1.01151	0.674344	1.2643	0.902317	0.488873	0.478598	0.579702	1.09503		0.999761		0.606859	1.17633	0.630461		1.01091
	0.485244	1.07951	0.665757	0.800073	1.18128	0.411056	0.578934	0.862255	0.99002		1.27387		0.893955	1.50431	0.718698		0.842002
	0.804055	1.23954	0.626722	0.860944	1.11068	0.205623	0.532872	0.944121	0.891857		1.61035		0.646001	1.42069	1.35456		1.36172
	0.694348	0.920968	0.771697	1.18198	1.26922	0.225208	0.4919	1.05138	0.754455		1.36939		0.589132	1.27711	1.10126		1.22367
	0.320849	0.976189	0.653534	0.823326	0.566649	0.268793	0.549482	1.10563	0.558687		1.01604		0.723051	1.32779	1.15034		1.00254
	0.387764	1.03646	0.340928	0.624	1.17339	0.280183	0.651788	1.0708	0.897467		1.0436		0.686972	1.41009	0.990737		0.653965
	0.537405	1.25291	0.621486	0.739875	1.07329	0.415557	0.562416	0.993533	1.21032		1.28229		0.40965	0.812406	1.30405		1.12507
	0.700161	0.592298	0.885873	1.19785	1.06829	0.334891	0.629375	0.962237	0.931453		1.16544		0.712257	0.777633	1.04495		1.18687
	0.429276	0.77571	0.720268	0.604483	1.54121	0.355019	0.807653	1.4144	0.71811		1.09816		0.594372	1.06228	0.894584		0.830861
	0.6391	0.955821	0.748952	0.831533	0.843251	0.442572	0.787603	0.85753	0.825744		0.722335		0.356489	1.38809	1.41492		0.923499
	0.578456	0.79087	1.17868	0.8265	0.73094	0.321573	0.600503	0.917459	0.1684		1.03034		0.384871	1.18853	1.62688		0.799306
	0.517688	0.488457	0.773759	1.14135	0.910287	0.236271	0.797953	1.01372	0.775905		1.25629		0.67631	1.92654	1.22764		0.970171
	0.516766	0.675142	0.504898	1.47049	0.90771	0.246794	0.600963	1.08492	0.85504		0.629181		0.576851	1.20682	0.780711		0.707232
	1.03236	0.986629	0.642459	0.532602	0.922798	0.300642	0.538142	0.826943	1.2895		0.3571		0.50248	1.31102	1.01188		1.24503
	0.418485	1.28832	0.70134	0.605744	1.05976	0.453356	0.588406	1.54583	1.22098		1.00415		0.996181	1.46347	1.34613		1.13956
	0.87941	0.750231	0.762645	0.929323	1.06109	0.278573	0.729519	1.21896	0.491248		0.755831		0.169266	0.958311	0.463491		0.737715
	0.628182	1.09015	0.687837	0.547656	1.10192	0.460779	0.48393	1.13288	0.934678		1.18371		0.164695	1.00014	1.23838		1.30321
	0.39708	0.463012	0.739108	0.421285	0.961389	0.173846	0.615344	1.45389	0.637775		0.996401		0.623761	1.32557	1.14215		0.973331
	0.505055	0.889177	0.756831	0.610073	0.894266	0.525946	0.677411	1.04253	0.827447		1.14154		0.541482	1.2236	0.847143		0.211394
	0.43122	0.807751	0.826544	0.933664	1.22911	0.245789	0.647481	0.665944	0.545439		1.21842		0.597488	0.861846	0.948958		1.05458
	0.666864	0.794289	0.984738	0.639068	0.686101	0.211885	0.591609	1.0811	1.11211		0.973193		0.637669	2.13504	1.32483		0.835661
	0.824125	0.97243	1.05948	0.89846	1.0161	0.285068	0.555062	1.05808	0.608098		1.20554		0.828411	1.69483	1.25484		1.35776
	0.776826	1.20214	0.762617	0.840159	0.723945	0.303536	0.62073	0.773813	1.09042		1.22107		0.626343	1.62501	0.955641		1.12263
	0.730504	0.539023	0.699025	0.346313	1.01028	0.365974	0.595219	0.901408	0.27739		0.647604		0.885495	1.17599	1.06416		1.07579
	0.534435	0.838558	0.6564	0.70563	0.819308	0.138816	0.607087	1.52901	0.781246		1.14871		0.734218	1.57369	0.879972		0.958798
	0.600127	0.610024	0.984257	1.62206	0.944472	0.257399	0.765623	0.802678	0.830079		1.15797		0.600645	0.720194	1.20026		1.0553
	0.499942	0.832868	1.03157	1.23988	0.861497	0.199621	0.494272	0.878439	0.698335		1.07758		0.598207	0.804089	1.05499		1.07287
	0.980484	0.721833	0.789697	1.24592	0.804864	0.164255	0.769154	1.15853	0.828031		1.13426		0.714481	0.906604	0.792471		1.00018
	0.876552	0.949058	0.718647	1.18825	1.03429	0.178944	0.810728	0.337662	0.986165		1.24565		0.638525	1.20465	0.631078		0.842773
	0.493706	0.827762	0.738987	0.55776	0.938553	0.30974	0.647862	0.691534	0.858273		1.19456		0.809635	0.984943	1.04463		1.39358
	0.576086	0.936459	0.767139	1.12421	0.667142	0.415311	0.548382	1.28995	1.21172		1.01303		0.689172	0.999233	0.758104		1.11685
	0.726677	0.858523	0.74386	0.86545	1.24429	0.382631	0.759675	1.15214	0.855553		0.806133		0.78541	0.77254	0.729148		0.984918
	0.510828	0.732769	0.961846	0.888589	1.02927	0.249953	0.527065	0.673633	0.762418		1.30857		0.577558	1.39141	1.10884		1.14534
	0.542173	1.09167	0.868891	0.88004	0.927961	0.268027	0.592684	1.00323	0.804963		0.519878		0.802558	1.20806	0.928069		1.08646
	0.819467	1.01576	0.814425	0.539017	0.876255	0.338233	0.668346	0.502939	0.786211		1.30321		0.542001	0.954119	1.26236		1.00227
	0.65616	0.399587	0.554347	1.56273	1.11362	0.204983	0.628954	1.31461	0.839774		1.50176		0.75726	1.43959	1.17601		0.657156
	0.580778	0.903916	0.792209	1.10173	0.482254	0.408603	0.672424	1.0203	0.774137		1.16665		0.73921	1.15731	1.18001		0.945926
	0.270453	0.639833	0.766757	0.64241	1.01811	0.405594	0.417294	1.56079	0.701473				0.497497	1.16316	0.740754		0.207074
	0.805788	1.18597	0.77434	1.09047	0.954482	0.424575	0.700473	1.44272	1.07089				0.581951	0.456461	0.850053		0.915982
	0.260564	0.775638	0.67458	0.862661	0.828201	0.233618	0.500237	1.49545	0.796441				0.723702	1.57941	1.08261		0.718939
	0.754249	1.17993	0.829598	0.896775	1.10751	0.619024	0.878116	0.857727	0.964373				0.677164	1.04814	1.55053		1.19657
	0.342355	0.81467	0.961805	1.41595	0.997268	0.282481	0.520431	1.04481	0.606515				0.878689	1.46647	1.61516		1.21799
	0.919362	0.975472	0.934975	0.769425	1.34582	0.559007	0.640124	1.07664	1.15119				0.360113	2.12912	1.51868		1.02895
	0.0682898	1.05886	0.940794	0.55746	0.692262	0.470969	0.557754	1.3685	0.64788				1.13144	1.11063	1.18904		1.10371
	0.605966	0.605337	1.27639	1.50416	1.10111	0.478723	0.741163	0.856225	1.09027				1.15607	1.33669	1.08241		1.40166
	0.477403	0.812322	0.738564	1.03941	0.819821	0.258922	0.762717	0.508525	1.13898				0.720434	1.79909	1.1381		1.2423
	0.501865	0.764314	0.711796	0.529551	0.868669	0.276555	0.88372	1.22451	1.13194				0.523097	0.884126	0.962752		0.798222
	0.658264	0.875134	0.955285	0.984402	1.44231	0.315724	0.792587	0.84353	1.0436				1.20514	0.924484	1.20192		0.815601
	0.388651	0.672623	0.746887	0.843973	0.749098	0.705778	0.696829	1.11444	1.18256				0.659703	1.77481	1.12502		0.939496
	0.706484	0.900315	1.03011	0.938842	0.993016	0.327936	0.8854	0.669545	1.12453				0.721859	1.02776	0.793613		0.74904
	0.522679	0.812404	0.753384	0.75445	1.19814	0.483817	0.66108	0.689097	1.03016				1.04518	0.307783	1.08014		0.98845
	0.595773	1.13886	0.563712	0.664583	1.32328	0.144496	0.93105	0.831774	0.658181				1.01271	1.18062	1.02805		0.936874
	0.477133	1.16184	0.819522	0.571671	1.00394	0.237659	0.26623	1.12303	0.872353				0.73941	2.22561	1.54501		0.670731
	0.555132	0.311698	1.07549	1.15981	0.862049	0.298024	0.575895	1.38871	0.853897				0.842339	1.55801	1.02441		1.05181
	0.448434	0.617935	0.62813	0.489416	0.877867	0.322735	0.580037	1.50168	0.841646				0.822452	1.39831	1.02516		0.398772
	0.486329	0.777244	0.873883	1.1	0.907315	0.299851	0.31065	1.42929	0.93856				0.79283	0.99169	1.37597		1.11612
	0.486705	0.763906	0.62144	1.10747	1.38262	0.246309	0.747213	1.33793	0.891957				0.885844	1.62639	1.04976		0.879066
	0.4598	0.198542	0.976261	0.97831	1.11643	0.560914	0.658767	1.04831	0.500904				0.913287	1.4571	0.859253		1.13341
	0.410556	1.23045	0.936519	0.883737	1.27195	0.305034	0.637473	0.917981	1.28718				0.844912	1.33987	0.612541		0.779478
	0.563938	0.556672	0.917275	1.06178	0.882345	0.202839	0.713507	1.01111	1.12977				0.72137	1.3256	0.959039		0.988594
	0.569604	0.913436	0.639639	0.603638	0.961451	0.458629	0.835666	0.883236	1.07877				0.903524	1.81067	1.17185		1.01043
	0.583943	1.07562	0.762744	0.465812	1.1947	0.431786	0.544123	0.753144	0.876441				0.691399	1.42362	0.980887		0.331255
	0.578746	0.731428	0.861217	0.848541	0.92945	0.290025	1.01289	1.28452	1.14148				0.644643	1.06206	0.437837		0.984944
	0.383223	0.751283	0.825914	0.839575	0.982423	0.461613	0.496102	1.14416	0.973021				0.272444	0.928409	0.394973		1.14525
	0.462671	1.34998	0.634533	0.964422	1.27173	0.459604	1.08553	0.926293	0.985539					2.09106	0.910887		0.908597
	0.568795	1.18638	1.43911	0.893292	0.564835	0.43229	0.516309	0.914654	1.14209					1.58244	1.75999		1.15137
	0.586083	0.641198	0.493307	1.13794	0.454725	0.166406	0.788803	1.62766	0.964712					1.63482	1.21277		1.07751
	0.412946	1.12009	0.603317	0.998896	1.34805	0.429515	0.582068	1.26044	0.815032					1.09208	0.903197		0.946162
	0.59361	0.942299	0.322916	0.529042	1.34439	0.285654	0.511366	0.732538	1.23595					1.43947	0.902537		1.08121
	0.536138	0.730787	0.980904	0.976979	1.31285	0.429467	0.530727	0.934007	1.13902					0.842161	0.875768		0.923271
	0.544637	0.74634	1.31707	0.893753	1.04953	0.272551	0.353302	1.5984	1.37523					0.773771	0.391368		0.541929
	0.393805	0.769367	0.719431	0.915728	1.10111	0.441782	0.474609	0.762602	1.24677					1.11088	0.952083		0.946507
	0.33613	0.708096	0.755927	0.75498	0.992834	0.649176	0.510216	0.859272	0.341819					1.32922	0.535156		0.815335
	0.553802	1.14235	0.857741	0.910033	1.13977	0.29388	0.847973	0.680439	1.37527					2.07223	0.957538		1.45738
	0.271258	0.789833	0.919579	0.623033	0.927253	0.330188	0.894737	0.421065	0.930362					1.93186	0.62414		1.37925
	0.720556	0.727751	0.847659	1.07883	0.72887	0.423229	0.601719	0.491121	1.29149					1.52029	1.40493		0.647229
	0.660487	0.897312	0.699527	0.814713	1.00079	0.434707	0.985779	1.12368	0.981394					0.797954	0.488555		0.719581
	0.704764	1.1085	0.534086	0.786973	1.12225	0.276432	0.749881	0.904377	1.10943					0.781657	0.993986		0.859943
	0.244662	0.876706	0.713302	0.963111	1.41204	0.153416	0.718604	0.817238	0.522995					0.894915	0.572979		1.21303
	0.465021	0.917664	0.484521	1.04843	0.925484	0.353273	0.642003	1.1012	1.02006					1.70206	1.02151		0.97392
	0.515913	0.95182	0.870533	1.09218	1.33567	0.199629	0.627148	0.933852	0.946269					1.81611	1.01843		0.981719
	0.398424	1.1596	0.709689	1.14086	0.96287	0.310958	0.849102	0.749932	1.43104					1.33972	1.58901		1.33219
	0.51952	1.07026	0.44757	1.57557	1.21806	0.263361	0.679824	1.04415	0.856144					1.22159	0.997988		0.788655
	0.782726	0.816687	0.617756	1.07161	1.03541	0.315171	0.631581	0.680934	0.976189					1.34574	1.41138		0.8118
	0.331104	1.2031	0.695218	0.909408	0.878377	0.346617	0.751607	0.519694	1.47297					2.08292	0.901582		1.22995
	0.448905	1.02116	0.99285	1.07286	1.32671	0.254015	1.14364	0.907332	0.841701					1.22368	0.708493		1.40653
	0.54573	0.514406	0.328433	0.608131	1.25972	0.355019	0.511225	1.01708	0.766619					1.10899	0.987365		1.29732
	0.522451	0.855847	0.55872	1.08239	1.09109	0.302895	0.63034	0.822851	0.0621293					0.661897	1.11002		1.39627
	0.669138	0.835251	0.586527	1.2465	0.669099	0.337521	0.82511	0.947746	0.824365					1.39462	1.36848		0.742094
	0.55871	1.13616	0.966341	0.968386	1.48649	0.257643	0.761119	0.764805	0.965712					1.01361	0.95265		1.28092
	0.540603	0.700652	0.637966	0.766755	1.16541	0.271822	0.48395	1.15918	0.490987					1.64133	1.18666		1.47646
	0.969234	1.07514	0.890549	0.757704	0.946688	0.169666	0.522694	0.913407	1.2088					0.909572	1.16937		0.926204
	0.631235	0.877191	0.589017	1.23373	0.886498	0.301471	0.565484	0.795493	0.512602					1.96096	1.1769		0.562005
	0.445662	1.0857	0.473641	0.970046	0.996489	0.307182	0.590373	0.227642	0.8228					0.848572	1.27396		1.24244
	0.558589	0.832005	0.443624	0.921788	0.738248	0.259004	0.763037	1.45934	0.476092					1.05789	1.16753		1.2139
	0.573882	0.827818	0.695021	1.09434	1.24778	0.226228	0.623603	0.997437	0.819582					1.23308	0.920646		0.951158
	0.853117	0.86364	0.382758	0.658479	1.36302	0.24519	0.912043	0.905709	0.416598					1.24456	1.0294		1.29274
	0.77506	0.648176	0.804149	1.1062	0.989912	0.383957	0.587423	1.13661	1.32661					1.04133	0.887943
	0.263563	1.26278	0.436186	0.71748	0.815724	0.326569	0.946868	1.7801	0.869331					1.4459	1.26599
	0.396665	0.533946	0.413064	0.887822	0.406659	0.433767	0.501026	1.00844	0.911569					0.928986	1.75056
	0.517087	0.348555	0.706189	0.161892	1.46771	0.331872	0.773213	1.40324	0.868399					1.53394	1.05847
	0.613624	1.04093	0.817	1.14421	1.36278	0.338779	0.703364	0.940905	1.21877					1.58719	0.9792
	0.579823	1.09593	0.6018	1.13895	0.715829	0.27462	0.590084	1.18382	0.953566					1.585	1.83446
	0.736739	0.739151	0.571994	0.634509	1.17058	0.391875	0.753136	1.11408	1.10333					1.90201	0.746907
	0.432304	0.847729	1.07165	0.847318	1.10933	0.555019	0.742187	0.923282	0.969495					1.11633	1.29266
	0.62003	0.926764	0.675957	1.05711	0.824866	0.346498	0.67527	1.52647	1.0936					1.30059	1.50686
	0.60406	0.515735	0.812154	0.687036	1.47251	0.349999	0.709069	1.36499	0.827791					1.53957	0.997883
	0.516544	0.583924	0.795605	1.03285	1.2333	0.294999	0.577718	1.18953	0.943503						0.983345
	0.717556	0.971308	0.870257	1.23299	0.881195	0.451775	0.61836	1.58418	1.19409						1.02304
	0.328864	0.620252	0.902645	0.541982	1.20955	0.303714	0.953712	0.896099	0.732725						0.852153
	0.628987	0.727684	0.892173	0.839064	0.618474	0.211851	0.709107	0.870598	0.503665						0.896209
	0.62165	0.763392	1.02894	0.893002	1.0593	0.504248	0.677993	1.12148	0.499162						1.1035
	0.806664	0.772084	0.45219	1.0752	0.850736	0.29787	0.779256	0.612255	1.23592						1.31777
	0.749446	0.844078	0.83489	0.582659	0.946804	0.583465	0.688464	0.996991	0.89956						1.16313
	0.56354	0.252222	0.784313	0.742142	1.2311	0.251804	0.454252	1.20189	0.535149						0.649305
	0.643596	1.10749	1.23314	0.695725	1.21542	0.456114	0.781028	0.795873	1.60741						1.21691
	0.45443	0.95887	0.367722	0.813424	1.10903	0.419848	0.611546	0.808375	0.723111						1.03881
	0.340433	0.888559	0.623166	0.63259	0.784668	0.316277	0.524768	1.24927	0.628371						1.31602
	0.47426	0.52306	1.15393	1.68016	1.08157	0.533682	0.405349	1.16569	0.560463						1.59518
	0.519711	0.569397	0.764414	0.474234	0.839938	0.267543	0.597702	0.822241	0.939337						1.04578
	0.497928	0.563836	1.01612	0.952764	0.951753	0.0821534	0.318906	0.806452	1.07176						0.596329
	0.609317	0.709543	0.453802	0.7365	0.943199	0.342434	0.417962	1.10235	0.686437						0.830621
	0.406503	1.01461	0.491158	0.750032	1.04532	0.545626	0.525557	1.20206	0.37887						1.16321
	0.616801	1.01397	0.886643	0.468458	1.08451	0.421547	0.532614	0.95874	1.00562						1.16731
	0.744999	0.70835	0.848294	0.634902	0.692539	0.096263	0.723049	0.938014	1.36446						1.69106
	0.430507	1.14283	1.0766	0.319411	0.734662	0.533654	0.606341	1.19889	1.16866						0.870316
	0.624852	0.984018	0.86666	0.664701	0.993745	0.231667	0.534903	0.866368	0.76421						1.18593
	0.444367	1.14281	0.70361	0.645845	0.632183	0.238485	0.584277	1.15423	0.873608						1.00965
	0.434689	0.85902	0.836093	0.975582	1.11108	0.552513	0.762426	0.703546	1.34007						0.790885
	0.673595	1.27482	0.688304	1.04279	0.64609	0.329658	0.964654	1.36288	0.860317						1.25541
	0.47652	1.13216	0.740266	0.844193	1.08652	0.24267	0.858476	0.974154	0.929914						1.03753
	0.517604	0.94393	0.809006	1.50602	0.532499	0.318639	0.634244	0.86446	0.587581						1.48054
	0.811485	1.23495	0.638132	0.656068	1.00133	0.448616	0.641743	0.851499	1.38077						1.07999
	0.674745	1.22943	0.601642	0.858709	1.22514	0.374209	0.70152	1.03854	1.46135						0.817306
	0.652352	0.939719	0.533946	1.0156	0.997927	0.65052	0.744955	1.17235	0.415868						0.827556
	0.362216	1.40308	1.01057	0.859862	0.986479	0.370177	0.552349	0.840399	1.00482						0.894691
	0.572743	1.26967	0.216456	0.87905	1.03304	0.455217	0.630572	0.811473	1.05823						0.990943
	0.449171	0.670701	0.685595	0.24719	1.17988	0.528758	0.10131	1.04075	0.704659						1.12207
	1.02494	1.22808	0.580746	1.07263	0.767777	0.587165	0.616669	1.03367	0.877033						0.759772
	0.497274	1.27699	0.488786	0.972548	0.845043	0.265591	0.651836	1.19468	0.80844						1.02284
	0.316989	0.993812	1.15398	1.11688	0.765382	0.37766	0.540604	1.07822	0.423637
	0.706442	1.04255	0.805267	1.39135	0.894802	0.253333	0.695398	1.05417	0.925368
	0.860612	0.869872	0.799961	1.32117	0.909228	0.165096	0.580596	0.735237	0.889353
	0.865759	1.04689	0.957355	0.843034	0.824385	0.50133	0.590416	1.54006	1.29985
	0.884626	0.574499	0.504018	0.672227	0.989544	0.226178	0.500193	0.809976	0.962116
	0.641921	0.881223	0.804868	0.910062	0.746169	0.252848	0.704608	0.662448	0.996741
	0.603341	0.959838	0.68629	1.69623	0.880067	0.36269	0.735854	0.513081	1.01258
	0.570791	0.952956	1.10425	0.523882	1.14253	0.145257	0.611452	1.31747	1.06759
	0.437803	1.05517	0.488332	0.722513	1.0083	0.401344	0.590554	0.789234	0.968671
	0.418571	1.16606	0.739595	1.42367	0.675422	0.430867	0.305938	1.70584	1.25022
	0.672396	0.894321	0.718056	0.832165	1.30209	0.329223	0.669891	1.3234	0.668042
	0.689308	1.26455	0.876195	0.938017	0.929143	0.292992	0.858025	1.26266	1.28907
	0.860006	1.26644	0.479094	1.03929	1.15122	0.216558	0.864567	1.62883	1.03804
	0.569169	1.33544	0.657025	0.896408	0.877412	0.213842	0.439988	1.02554	0.94907
	0.78501	0.901672	0.918799	0.459617	0.784374	0.348988	0.893764	1.3723	0.924257
	0.625925	1.30916	0.839918	0.567168	1.04858	0.489191	0.875856	0.713849	0.884809
	0.590083	1.03348	0.709445	-0.191509	0.529947	0.403033	0.673657	0.904964	0.813452
	0.81255	0.855478	0.64415	0.706575	1.00374	0.263825	0.852441	1.49296	1.07504
	0.550218	0.971472	0.90524	0.968361	1.05108	0.293509	0.735946	1.0579	1.084
	0.680351	0.702788	0.546726	1.04056	1.05353	0.337464	0.65039	0.864301	0.942592
	0.608069	1.15134	0.888789	1.1763	0.395318	0.400645	0.602836	1.23683	0.678327
	0.978472	0.846269	0.53254	0.918526	0.748527	0.396926	0.339308	0.434477	0.984488
	0.759117	0.873996	0.851494	1.00307	0.825713	0.246167	0.769319	0.862782	1.11702
	0.655375	0.66606	1.12053	0.463737	1.13112	0.248069	0.329819	0.943279	1.33508
	0.686125	0.82081	0.746198	0.969125	0.895977	0.248161	0.585009	0.899891	1.19041
	0.981092	0.986147	0.648587	0.51388	0.937123	0.249787	0.803143	0.962052	1.2132
	0.420926	0.451809	0.755655	0.860363	1.18245	0.264017	0.50072	1.28716	1.1899
	0.277611	0.637262	0.455127	0.747345	0.975435	0.488582	0.474188	1.18616	1.08463
	0.361532	1.17847	0.800773	1.66608	0.822348	0.278672	0.590365	0.776771	0.708543
	0.511779	1.11456	0.227185	1.33246	0.630771	0.303618	0.521651	0.986662	0.826657
	0.502175	0.482711	0.365923	0.840257	0.937709	0.376894	0.634268	0.966398	0.646082
	0.693026	0.51726	0.606534	0.385752	0.942855	0.261718	0.789134	1.1543	0.915139
	0.571728	0.376407	0.571596	0.775414	0.971623	0.26672	0.370836	0.652954	0.650747
	0.56578	0.931893	0.870918	1.34234	0.875183	0.247948	0.582372	1.25682	0.877708
	0.644164	1.03586	0.579504	1.02029	0.848184	0.243483	0.677533	0.901631	0.727861
	0.518478	0.633901	0.986531	0.502618	1.03874	0.444392	0.527779	0.907703	0.885828
	0.411288	0.83432	0.595862	1.70815	0.725862	0.471913	0.520844	1.12366	0.700068
	0.630083	1.53631	0.647092	0.910927	1.40642	0.135442	0.715504	1.01185	0.843032
	0.797767	0.688433	0.788872	0.912806	0.782366	0.500164	1.0181	0.958486	0.938486
	0.311411	0.67079	0.885231	0.0453971	0.710406	0.486186	0.870885	0.895442	1.03792
	0.388247	0.804569	0.283896	0.434843	0.957835	0.558813	0.802106	1.05834	1.14517
	0.562739	0.94679	0.58342	0.590019	0.899451	0.607524	0.687515	0.859912	0.85831
	0.416691	0.986832	0.799001	1.57447	0.643006	0.489555	0.680419	0.843036	0.798014
	0.487896	0.873581	0.567302	0.920256	0.984979	0.368689	0.700754	1.18859	0.799605
	0.765639	0.873247	0.650486	1.05665	1.16271	0.277773	0.617652	1.0425	0.779655
	0.367486	0.700928	0.622982	0.91312	1.58635	0.348723	0.619406	1.21622	1.65815
	0.790449	0.895048	0.676474	1.27426	1.19842	0.273913	0.331175	1.28901	0.871349
	0.928495	0.501142	0.85007	0.775808	0.94457	0.245508	0.981719	0.73436	1.40014
	0.124543	1.14903	0.544608	0.531246	1.25007	0.319148	0.581243	0.991889	0.94106
	0.711651	0.903245	0.749198	0.64514	1.22917	0.342553	0.808212	1.27102	0.899644
	0.740779	1.34835	0.457091	0.355236	1.37385	0.265964	0.81664	1.21333	1.04029
	0.461967	1.11505	0.57261	0.909643	0.897609	0.234344	0.740982	1.25653	1.03198
	0.623161	0.776141	0.62252	0.180006	1.18847	0.272151	0.936687	1.5237	0.65195
	0.841144	1.0455	0.649989	0.975281	1.30764	0.227731	0.774263	1.0886	0.891149
	0.262999	0.831046	0.935356	0.840086	1.00852	0.333685	0.898881	0.966581	0.765792
	0.235786	1.02631	0.970422	0.412163	1.15656	0.102441	0.884585	0.641745	1.27536
	0.579666	1.1623	0.8315	1.32625	1.30903	0.571424	0.634226	1.1405	0.961449
	0.692524	0.956226	0.497403	0.8445	1.42636	0.610925	0.736973	0.741479	1.14937
	0.494241	0.732591	0.761819	0.894509	0.839136	0.302089	0.899218	1.37959	1.14607
	0.361852	1.04435	0.516154	1.04996	1.153	0.403603	1.00937	1.52344	1.00025
	0.910114	0.911162	0.646888	0.0793665	1.10465	0.321525	0.404425	1.34092	0.998506
	0.912607	1.50843	0.834878	0.476118	0.919293	0.371397	0.586267	1.49753	0.64316
	0.64223	0.842827	0.564091	1.39482	0.870434	0.186191	0.44531	1.23864	1.04618
	0.650013	1.11401	0.916337	0.524541	0.856836	0.218324	0.75043	1.25569	0.881896
	0.762369	0.909086	0.522731	0.342941	0.868693	0.286105	0.617915	1.07061	0.473255
	0.820781	0.843739	0.575551	0.841198	1.58027	0.479562	0.537459	0.850105	1.21048
	0.742913	1.47453	0.69042	0.605499	1.06117	0.314183	0.683023	1.47375	0.871941
	0.663676	0.738668	0.723441	1.819	0.572477	0.311468	0.331886	1.59242	1.12202
	0.876438	0.259419	0.67601	1.39864	0.279775	0.527883	0.731368	0.783695	1.03674
	0.444854	0.888262	1.20684	1.65793	0.209244	0.222469	0.682566	1.27352	0.644107
	0.498783	1.32276	0.790641	1.56714	1.04147	0.164447	0.300629	1.76123	0.55144
	0.547033	0.914852	0.65607	1.36359	0.974891	0.352541	0.529886	1.30099	1.28364
	0.927886	0.735372	1.08742	0.976955	1.10461	0.301728	0.941557	0.567829	1.10393
	0.563425	0.732347	1.00231	0.700158	0.863733	0.351843	0.358551	1.02036	1.01098
	0.348684	0.984734	0.54493	1.28744	0.921805	0.447266	0.589265	1.1402	0.776548
	0.642412	0.669098	0.849822	0.827444	1.01246	0.111803	0.39923	0.862663	0.531786
	0.498685	0.818239	0.897827	1.15836	0.887025	0.273777	0.288983	0.490864	0.691637
	0.559533	1.16291	0.910931	1.08587	0.994634	0.318624	0.440793	0.819923	0.715465
	0.84045	1.02136	0.378026	0.928478	1.02061	0.480877	0.594878	1.0271	0.559725
	0.496633	0.700447	0.774165	0.770282	1.08996	0.189658	0.436541	1.19398	0.885585
	0.411675	0.928154	0.71837	0.901399	1.08031	0.252405	0.322139	1.17914	1.06785
	0.596501	0.776812	0.512785	0.998229	1.17944	0.409718	0.525638	0.835527	0.770301
	0.589833	0.62644	0.906226	1.3608	0.869444	0.323967	0.622421	0.457675	1.08539
	0.501956	1.13328	0.827051	0.43255	1.01589	0.479132	0.87095	0.80041	0.649025
	0.638484	1.30248	0.642403	1.1206	0.908453	0.382149	0.707158	0.8098	0.769958
	0.390786	0.807066	0.613726	1.05183	0.952821	0.361463	0.49983	0.902159	1.01355
	0.140449	0.771105	0.747358	1.13377	0.895996	0.244036	0.44456	0.614128	1.14643
	0.451199	0.941286	0.680209	1.10837	0.981876	0.371633	0.66601	1.25986	0.893445
	0.453666	0.749522	0.894919	0.726143	1.24115	0.12284	0.76293	0.889113	0.417181
	0.639513	0.677876	0.631405	1.13058	1.15781	0.299232	0.58693	0.998475	1.04112
	0.562414	1.09132	0.678671	0.947597	1.08981	0.267236	0.334687	1.28575	0.829096
	0.522991	0.820347	0.587277	0.803951	1.05528	0.284005	0.596921	0.374013	0.965178
	0.5784	1.33116	1.14348	1.32478	1.04754	0.564557	0.672732	1.07251	0.707405
	0.733852	0.949472	0.823197	0.915562	0.977957	0.299423	0.404856	0.745333	1.1006
	0.499967	0.990774	0.55012	0.954614	1.33829	0.200084	0.981991	0.598236	1.20053
	0.620697	0.883756	0.873512	0.941122	0.895297	0.358214	0.688909	0.907365	0.652592
	0.616228	0.837472	0.464175	0.99967	1.59626	0.594572	0.860914	0.711824	0.790617
	0.547062	0.862604	0.367133	1.02329	0.909107	0.53972	0.489542	0.551973	1.15167
	0.661374	0.871378	0.882711	1.41862	1.05901	0.55638	0.616481	1.41454	1.3219
	0.624461	0.883703	0.132304	0.846592	1.11523	0.186797	0.429107	0.928435	0.753612
	0.635499	0.913484	0.66268	1.17666	1.19005	0.284087	0.465762	1.01133	1.06704
	0.386985	1.03525	0.635205	0.913853	1.47353	0.283196	0.604834	0.911884	0.865492
	0.71394	1.23441	0.642998	1.12831	1.18795	0.484126	0.511339	0.400466	1.18059
	0.516607	1.00812	0.525358	1.16979	1.30392	0.30637		1.02788	1.43557
	0.445251	0.910976	0.916958	1.14567	0.769877	0.250848		1.07215	0.796935
	0.429966	1.41369	0.567318	1.39186	0.643771	0.552756		1.05411	1.04531
	0.446566	1.21999	0.940952	0.733767	0.780666	0.231354		0.858079	0.876581
	0.430657	1.02292	0.770049	1.0176	1.04236	0.498572		0.785038	1.16499
	0.471135	1.23733	0.624989	0.890702	1.00799	0.259452		0.529106	1.1906
	0.507755	1.19579	0.827903	0.734496	0.373105	0.466142		1.30728	0.882566
	0.647482	1.13438	0.520737	0.610791	1.20269	0.25933		0.542441	0.745434
	0.692865	0.647735	0.586011	1.29975	0.791098	0.232442		0.562886	1.18335
	0.499843	0.852646	0.692945	0.63095	1.52367	0.302126		0.942865	1.17825
	0.442868	1.3214	0.649841	0.278817	0.785696	0.480062		1.04798	0.789865
	0.674204	1.04076	0.900753	0.596095	1.0346	0.320835		1.04764	0.650828
	0.0456022	0.936393	1.1616	0.60971	0.602222	0.0994567		1.16398	0.717261
	0.370945	0.969511	0.979586	0.458944	0.250413	0.335019		0.905852	0.640814
	0.548918	1.37434	0.544011	1.23527	1.19496	0.226789		1.20031	0.849631
	0.388304	1.33505	0.879825	1.75859	1.08984	0.0198398		0.532117	0.81836
	0.45537	0.777612	0.918808	1.20154	0.968565	0.0267028		1.08487	0.78091
	0.416701	1.23256	0.441147	1.3021	1.47236	0.0747977		0.781541	0.397724
	0.646782	1.01764	0.639212	0.645395	1.1892	0.282473		1.04279	0.742963
	0.67507	1.02526	0.429245	1.40658	1.12953	0.251097		1.22998	0.502134
	0.553124	1.06188	0.431115	1.5767	0.433864	0.321867		0.891944	0.87221
	0.504546	0.670017	0.642429	1.0194	1.21535	0.24282		0.8916	0.659341
	0.675996	0.994816	0.418227	1.00945	0.688453	0.417423		0.905583	1.08009
	0.682911	1.06232	0.507659	0.996698	1.30005	0.282049		0.694352	0.678221
	0.567622	0.882091	0.848169	1.14752	1.12642	0.260442		1.16987	0.616228
	0.796926	0.508909	0.888805	0.71374	0.872831	0.382475		0.489057	1.146
	0.771816	0.720515	0.56845	0.836409	1.23296	0.340129		0.744075	0.987659
	0.717739	0.681327	0.776838	1.23138	0.879443	0.316539		1.44476	0.603429
	0.787928	0.71633	0.761393	0.82967	0.941552	0.418712		0.967935	0.832714
	0.584387	1.06206	0.792143	0.659438	0.976533	0.357697		0.914812	1.01857
	0.517817	0.679847	1.12191	1.0527	1.03814	0.451264		1.20943	1.06588
	0.47149	0.533622	0.637821	0.616622	1.10696	0.532385		0.862316	0.799244
	0.580463	1.23027	0.792134	1.63517	0.800137	0.303481		1.05323	0.816094
	0.514297	0.634844	0.825805	0.977732	0.784538	0.305839		1.33384	0.936597
	0.416746	0.854834	0.315585	0.697035	1.1624	0.310134		0.896487	0.877012
	0.698963	0.715454	0.605015	0.363332	1.17436	0.141289		0.920679	1.22327
	0.518331	0.650117	1.00769	0.735393	0.850189	0.190518		1.35	0.666318
	0.514597	0.779846	0.609534	0.78133	1.09476	0.322494		1.06985	0.71959
	0.273924	0.864637	0.592638	1.01535	0.711583	0.292031		1.25562	1.06608
	0.672483	1.03055	0.734306	0.93285	0.973619	0.130324		0.842889	0.729219
	0.423419	0.557215	0.639305	0.69224	1.00409	0.218738		0.973225	1.10298
	0.486503	1.08008	0.852686	0.681108	0.811054	0.338587		1.27702	0.949593
	0.694276	0.785023	0.725262	1.11208	0.950045	0.430827		1.65918	0.736085
	0.76846	1.04718	0.671348	0.762513	0.797036	0.183867		0.712099	0.93201
	0.507468	1.0305	0.801611	0.737842	0.899878	0.327906		0.741634	0.899399
	0.379802	0.549154	0.331284	0.838462	1.13662	0.159418		1.29086	0.697425
	0.513228	1.1845	0.646348	0.667544	0.793128	0.14468		1.26447	1.05387
	0.486922	1.09689	0.679269	0.529422	1.27078	0.165028		0.933542	0.885185
	0.414079	0.655633	0.775993	1.05289	0.418927	0.23059		0.941447	1.01995
	0.540118	1.34618	0.340789	0.660369	1.06104	0.511965		0.998001	0.395071
	0.557192	0.985161	0.607856	1.04699	1.1173	0.0498621		0.882747	1.0375
	0.652713	0.948093	1.23203	1.05184	0.896651	0.352931		0.588313	0.763596
	0.617171	0.814582	0.903687	0.363106	0.652775	0.2036		0.918289	1.00704
	0.379108	0.743058	0.426486	1.14296	1.14759	0.505851		0.461487	0.824533
	0.879258	0.646288	0.803654	0.892076	1.01717	0.285318		1.17053	1.07587
	0.656255	1.08818	0.819255	1.3256	0.491288	0.248019		0.566434	1.05505
	0.619875	0.852827	0.920554	0.504931	1.27899	0.528141		0.460339	1.44677
	0.360044	0.899819	0.549236	1.15965	1.40364	0.079254		0.999458	0.746989
	0.621628	0.673075	0.783548	0.910901	1.03533	0.302369		1.10306	0.614127
	0.778435	0.745698	0.877215	1.16375	0.903294	0.307708		0.876567	0.891142
	0.653194	0.624585	0.680454	0.585705	1.29659	0.324699		1.09934	0.718459
	0.671685	1.39516	0.666607	0.536324	1.00866	0.244994		1.28202	0.949532
	0.593047	1.04867	0.886834	1.34145	1.0025	0.252101		1.39555	1.22654
	0.363	0.816957	0.567888	0.539097	1.25226	0.247827		0.807013	0.495725
	0.533911	0.531083	0.768707	0.772829	0.969049	0.359279		1.47964	1.27958
	0.574651	1.39536	0.628147	0.697561	0.680842	0.236108		1.20505	1.20788
	0.523274	0.991388	0.734919	1.10042	1.4185	0.362832		0.956337	0.983512
	0.461888	0.714613	0.575622	1.11244	0.939954	0.178864		1.06943	0.625846
	0.560949	0.588322	0.691811	1.0528	1.21828	0.40102		1.2015	1.01262
	0.807751	1.0392	0.766926	0.946298	1.30807	0.360087		1.20729	1.21937
	0.452175	1.23566	0.817613	0.857692	0.991621	0.319451		0.846421	0.951785
	0.476982	0.673115	0.793458	0.85174	1.03322	0.299236		1.53566	0.748737
	0.140399	0.219356	0.83097	0.688399	1.02934	0.441077		0.782902	1.08077
	0.467649	1.19004	0.866774	1.20931	0.96297	0.328312		0.758569	0.903389
	0.717726	0.895403	0.957724	0.821988	1.08978	0.332228		1.258	0.513877
	0.647851	0.56202	0.552905	1.0694	0.897452	0.209444		0.359865	1.2411
	0.509765	0.852502	0.848497	0.65846	1.02895	0.380701		0.990653	0.831167
	0.66481	0.877095	0.768446	1.13614	0.998324	0.355432		0.898083	0.615587
	0.446168	0.731802	0.862587	0.613442	1.18125	0.244892		0.363568	0.544153
	0.35275	0.936489	0.843679	0.304695	1.07938	0.390147		0.947506	1.0206
	0.840254	1.61445	0.938617	1.22454	0.593823	0.197103		0.665371	1.02272
	0.474463	0.896165	0.694333	0.818692	1.0725	0.519893		0.893545	0.806426
	0.824263	0.870374	0.67005	0.581975	1.16186	0.179836		0.931364	0.977199
	0.767074	0.77069	0.457169	1.03839	1.22642	0.391917		1.28207	0.771865
	0.281633	1.30914	0.97871	0.987985	1.13129	0.41675		1.32815	1.36967
	0.593091	1.14407	0.587256	1.2811	0.378544	0.323644		1.33419	1.11764
	0.289415	0.798059	0.40608	0.729855	0.723427	0.190681		0.782244	0.749023
	0.855837	0.889195	0.844277	0.588186	0.741107	0.288605		1.31935	0.844123
	0.575111	0.875111	0.47646	1.13856	1.0456	0.399939		0.893502	0.840486
	0.400084	0.742133	0.582972	0.716182	0.775192	0.387367		0.809741	0.972565
	0.672168	0.799087	0.635577	0.378499	1.07203	0.231137		1.48583	0.600498
	0.493524	0.849262	0.790672	1.03648	1.04224	0.248519		1.09076	0.249956
	0.589013	1.02664	0.60332	1.47452	1.74921	0.480013		1.04887	0.993704
	0.454427	1.25472	0.487917	0.544957	1.31853	0.256698		0.82937	1.1153
	0.371403	0.650273	0.382235	1.14806	0.625701	0.388387		0.46893	0.910867
	0.458515	0.875779	0.430626	0.932175	0.877835	0.317185		1.28551	1.13223
	0.344365	0.478039	0.189352	0.660833	1.21965	0.622721		0.584543	1.14786
	0.36028	1.05786	0.544549	1.02387	1.10318	0.230863		0.237485	0.785073
	0.586821	0.707082	0.175078	0.581405	1.05344	0.399751		1.18203	0.927365
	0.510038	0.882098	1.168	1.27031	0.902945	0.152064		1.2368	0.887658
	0.449969	0.871049	0.539745	0.821319	0.729536	0.505967		0.965599	0.747488
	0.581937	1.38845	0.738419	1.19622	0.88498	0.261165		0.899901	0.55014
	0.538596	1.06602	1.17386	0.594528	0.864838	0.0861865		1.16238	0.585187
	0.838968	1.34113	0.520712	0.64362	0.818795	0.210791		0.684666	0.633324
	0.573434	0.724505	0.780463	0.942181	0.842575	0.319707		0.835068	0.59138
	0.635607	1.12336	0.610553	0.965325	0.743396	0.352123		1.1715	0.545566
	0.587263	0.27355	0.751402	1.20788	1.31986	0.252627		0.946854	0.54566
	0.483317	0.862048	0.475691	0.878822	0.915623	0.323734		1.12655	0.54999
	0.452458	0.966874	0.639325	0.782823	1.05542	0.408831		0.846586	0.479474
	0.461208	1.49801	0.798	1.20711	1.26852	0.221274		1.14643	0.780843
	0.0575067	0.550247	0.730386	0.484588	1.10454	0.0281735		0.896766	0.84572
	0.424953	0.696579	0.873033	1.05765	0.976136	0.308535		0.968741	0.922105
	0.530987	1.05827	0.80902	0.717092	1.21647	0.265455		0.900133	0.557908
	0.802446	0.691065	0.940271	0.880505	1.19796	0.272421		0.875035	0.488697
	0.533314	0.648353	0.794213	1.32735	1.59404	0.184175		0.891491	1.07208
	0.413261	1.33031	0.367911	0.791021	1.25244	0.435671		1.17604	0.537193
	0.431521	0.863942	0.607857	0.815679	1.00163	0.472156		1.29024	0.829988
	0.542559	0.815362	0.96018	1.56173	1.1246	0.301448		1.46679	0.89922
	0.580831	0.480591	0.368826	0.846129	1.4405	0.273739		1.19786	0.728594
	0.14187	0.977069	0.512004	1.16105	1.3224	0.353893		1.49993	1.3291
	0.542321	0.702234	0.829888	1.0226	0.893295	0.309473		1.02	1.15698
	0.765794	0.967211	0.628715	0.692861	1.12759	0.33525		1.596	1.04225
	0.793646	1.17785	0.575869	1.1105	1.0739	0.0970155		1.37396	1.05358
	0.588768	1.1682	0.882441	0.959357	0.828092	0.314765		1.02781	0.65654
	0.337889	0.785549	0.469599	1.25393	1.00738	0.343859		1.43462	1.14217
	0.649279	0.731997	0.408283	0.248143	1.07001	0.280737		0.943814	0.856883
	0.477661	0.893766	0.881824	0.696235	1.01435	0.374394		0.630552	0.769216
	0.519159	1.22996	0.593849	1.3206	0.339203	0.306311		1.22335	1.09416
	0.625046	0.776868	0.450761	0.508228	1.06571	0.282035		1.08223	0.881342
	0.571252	1.00938	0.473453	1.02323	1.21052	0.409819		1.01259	1.09187
	0.466581	0.711962	1.18627	0.668224	0.319835	0.287281		0.969571	0.949379
	0.391301	0.961751	0.572356	1.04024	0.984875	0.396528		0.820947	1.47386
	0.820588	0.943377	0.596082	0.506835	1.01077	0.284577		1.11155	1.00349
	0.38948	0.972234	0.740818	0.903841	1.0111	0.396056		0.988613	1.24329
	0.6611	1.20257	0.584201	0.785585	1.05599	0.190779		0.74171	0.880263
	0.590201	1.47428	0.506128	0.77709	0.776901	0.277352		1.53989	1.20351
	0.552436	0.86863	0.8764	0.895936	0.83991	0.299289		0.905208	0.695588
	0.597022	0.779259	0.756241	0.404403	1.34839	0.254507		1.34371	0.894656
	0.610816	0.732104	0.404145	0.413239	1.12774	0.254545		1.09389	0.750188
	0.596275	0.641346	0.718515	0.771749	1.10588	0.30674		1.01973	0.794242
	0.593011	1.01701	0.861272	0.496519	0.383036	0.285364		1.15716	0.503995
	0.344883	0.732873	0.923004	1.1659	0.983925	0.299637		1.55458	0.615739
	0.284768	1.22864	0.78716	0.993622	1.0357	0.399529		1.35829	0.995034
	0.335524	1.09493	0.71547	0.629284	0.723365	0.150809		0.788954	0.721006
	0.495979	1.11887	0.745823	0.620141	0.376012	0.445762		1.95115	1.04929
	0.521561	1.05142	0.744626	1.34957	1.211	0.429909		1.0956	0.891595
	0.44402	1.12544	0.853969	0.694574	0.969101	0.306167		0.741467	1.08249
	0.409469	0.901813	1.19374	0.831049	1.05866	0.279008		0.802914	0.504921
	0.658748	0.668505	0.709914	0.985334	1.32951	0.280727		1.00101	0.699872
	0.197191	1.25749	0.614608	1.22898	0.536614	0.38805		1.6758	1.2475
	0.41318	1.3626	0.741803	1.55751	1.01604	0.349404		0.944775	1.3002
	0.463043	0.795446	0.582011	0.845103	1.24312	0.397964		1.46938	0.785275
	0.404734	0.906168	0.923639	0.57822	0.65227	0.379776		0.807043	0.970842
	0.625111	1.19121	0.767588	1.34848	1.18958	0.417684		0.935159	1.10507
	0.517698	0.959384	0.89143	0.758821	1.14597	0.278361		1.15668	0.654651
	0.435321	0.0821645	0.68871	1.57546	0.906064	0.343318		0.906839	0.817271
	0.481456	1.25476	0.873118	1.00209	0.92929	0.145455		0.857181	0.678524
	0.635234	0.696287	0.648533	0.805115	0.859985	0.370113		0.761141	1.00557
	0.486748	0.976213	1.17644	0.637553	1.16498	0.200835		0.805026	0.801291
	0.590817	1.24022	1.02551	0.733881	1.32158	0.26723		1.13946	1.14179
	0.348059	1.06595	0.518224	0.942131	1.19777	0.318446		0.614733	0.709032
	0.703892	0.851428	0.657737	0.710927	0.775669	0.330355		0.609544	0.938448
	0.557049	0.831471	0.839214	1.24945	1.08817	0.37162		0.769037	0.714014
	0.434934	0.79769	0.658111	0.739593	1.18171	0.512062		0.765302	1.09809
	0.754218	1.22474	0.954431	1.34541	1.04391	0.309725		1.12723	1.07017
	0.589308	0.943889	0.342774	1.29256	0.851811	0.303604		1.39898	1.15094
	0.596634	0.69034	0.565899	1.05117	0.998381	0.228199		1.03205	1.17032
	0.414655	0.430834	0.862708	0.913261	0.958376	0.30309		0.511765	0.158381
	0.58795	0.968392	1.06004	0.902815	0.888796	0.31295		0.755616	0.879464
	0.526036	0.558401	0.900466	1.62628	1.13143	0.185195		0.94471	1.04268
	0.38855	0.689725	1.00682	0.827863	0.463198	0.318433		0.728464	0.446586
	0.602925	0.544039	0.828766	1.07029	0.931247	0.291936		0.963736	0.668543
	0.807899	0.412076	0.89336	0.751218	1.11905	0.382178		1.14689	0.670407
	0.669519	0.80591	0.526784	0.479867	0.653454	0.219213		1.53351	0.420628
	0.391645	0.724599	0.525296	0.889459	0.943863	0.143819		0.621359	0.477311
	0.691089	0.903254	0.743056	1.43877	0.992297	0.244831		0.759345	1.00926
	0.715053	0.338727	1.35501	0.577546	1.00039	0.322014		0.957277	0.928348
	0.727706	0.975306	1.04491	0.807624	0.900052	0.258546		0.966224	1.31853
	0.648799	0.731951	0.682668	1.26299	0.714726	0.169852		0.47146	1.277
	0.503861	0.63962	0.910668	1.16753	1.0222	0.167355		0.744935	0.976924
	0.65099	0.862256	0.732467	1.34419	0.601174	0.512764		1.28632	0.922115
	0.902143	0.571528	0.677282	1.10563	0.961828	0.174547		1.06591	0.945252
	0.927889	0.96501	1.21557	0.930686	0.540019	0.290559		0.995721	0.664918
	0.794237	1.04159	0.755232	0.163752	0.86529	0.347604		0.666152	1.01403
	0.804441	0.654679	1.08753	0.861688	0.54964	0.165125		1.21863	0.769244
	0.673651	1.35479	0.990715	0.865175	0.877559	0.0515052		0.884752	0.889075
	0.435295	0.907246	0.753124	0.858821	0.791401	0.468486		1.23481	1.0129
	0.568516	0.521249	0.517467	1.36589	1.05476	0.349656		0.701257	0.811236
	0.822265	1.05347	0.438935	0.832791	0.883036	0.539951		0.690172	1.02032
	0.527637	1.14858	1.07702	1.15506	1.37374	0.316444		1.63094	0.99911
	0.620341	0.641926	0.576657	1.22574	0.947563	0.369293		0.988424	1.04733
	0.878755	0.926777	0.600901	0.840782	1.14097	0.137978		1.32117	1.00273
	0.212511	0.707547	0.533474	0.867413	1.04226	0.600059		1.14145	0.844227
	0.553553	0.926313	0.878111	0.525198	1.52323	0.563544		1.40436	0.847993
	0.682931	0.865368	0.941883	0.958559	1.08314	0.265097		1.06344	0.879492
	0.602018	0.833398	0.427811	0.818762	1.05696	0.487179		1.04006	0.85782
	0.507999	0.640589	0.590222	1.19952	1.52764	0.322966		0.360487	1.02181
	0.66221	0.757558	0.437607	0.432217	1.26073	0.1653		1.04922	0.819595
	0.357179	1.1024	0.583746	1.08693	1.24705	0.296049		0.688285	1.22813
	0.99879	1.08609	0.52636	0.922793	1.20463	0.302203		0.548278	1.18959
	0.751007	0.636161	0.683227	1.05612	0.83897	0.370671		0.940088	1.07874
	0.574252	0.431526	0.956565	1.45511	1.30669	0.319998		0.612573	0.95374
	0.560552	1.41075	0.690911	1.16807	1.14562	0.0729207		0.751613	0.851116
	0.568628	0.518242	0.137325	1.38349	1.10846	0.37479		1.16704	0.827737
	0.566457	1.46728	0.392331	1.50764	1.01779	0.467402		1.0204	0.90455
	0.569251	0.715837	0.954099	1.12109	1.09957	0.536509		0.970149	1.08174
	1.04215	0.817318	0.815994	1.22149	1.61474	0.28815		0.60788	1.10922
	0.901802	1.1938	0.738492	0.879107	1.13455	0.284459		0.800507	1.11598
	0.664377	0.780259	0.89698	0.878801	1.30557	0.338812		1.15961	0.732403
	0.60182	1.24316	0.644995	1.09443	1.37856	0.0397145		1.02536	0.852077
	0.861061	0.592839	0.545923	1.14197	1.02939	0.580981		1.85213	0.782753
	0.31678	0.914685	0.751979	1.30831	1.00435	0.14643		0.966514	1.35279
	0.676636	0.858621	0.549442	0.863011	1.09333	0.263762		0.80434
	0.433562	1.03975	0.754114	0.808545	0.785271	0.272344		0.813698
	0.713859	1.06036	0.576309	0.908992	0.91457	0.308259		1.16847
	0.308434	1.0744	0.893107	1.12121	1.08356	0.157817		0.463226
	0.76781	1.00925	0.39454	1.47948	0.380017	0.240771		1.29053
	0.657647	0.902411	0.520183	1.12913	0.955791	0.35302		0.919577
	0.655913	0.793904	0.586747	0.547089	0.890671	0.362785		1.23009
	0.680021	0.794902	0.84621	1.43787	0.974854	0.26256		0.742334
	0.887246	1.54625	0.558533	1.14691	0.904632	0.399419		0.66322
	0.456917	0.833702	0.844969	1.01727		0.465879		0.855703
	0.661283	0.542027	0.379875	0.353506		0.348257		1.16542
	0.737767	1.10928	1.03788	1.3271		0.176722		1.29206
	0.668713	0.859184	0.565944	0.866263		0.25236		0.824989
	0.44282	1.17577	0.983429	0.830928		0.224602		1.27997
	0.762008	0.710179	1.26951	0.574262		0.416014		1.38314
	0.670112	0.774887	0.796576	0.782981		0.525334		0.873681
	0.653702	1.45289	0.571536	0.882126		0.381153		1.0604
	0.135671	0.431997	0.520358	0.450074		0.23343		0.859219
	0.458841	0.838077	1.01523	0.711936		0.223447		1.42324
	0.664855	0.200109	0.708139	1.46852		0.296608		1.1211
	0.651962	0.458505	1.12016	1.20889		0.397071		0.570094
	0.349575	0.873201	0.694303	1.01835		0.226253		0.848168
	0.599191	0.288724	0.48528	1.10054		0.433687		1.04186
	0.831522	0.930465	0.60242	0.779511		0.361559		0.964055
	0.509224	0.851654	1.02467	1.3407		0.32763		0.956425
	0.340838	0.843998	0.820255	0.597188		0.296463		1.23146
	0.14819	0.861357	0.489863	0.815097		0.31831		0.698033
	0.408975	0.666579	0.780123	0.527595		0.188389		0.973199
	0.776403	0.804171	0.81267	0.990968		0.386301		1.42875
	0.636283	0.860215	0.254431	1.2317		0.244647		1.27007
	1.05366	0.579417	1.05073	0.473909		0.304135		1.10549
	0.709668	0.948851	0.735976	0.713183		0.276802		0.433841
	0.370468	0.942576	0.445688	1.1087		0.217888		1.32348
	0.440024	1.03532	0.799514	1.16252		0.18257		1.10463
	0.671588	1.14357	0.325681	0.505281		0.391709		1.06351
	0.650014	1.1774	0.795937	0.796735		0.238607		1.3714
	0.721974	0.812615	0.666968	1.09386		0.443234		0.740949
	0.731613	0.907764	0.722989	0.194967		0.430838		1.25134
	0.418842	0.750862	0.824365	0.787082		0.273052		1.37692
	0.411123	0.902961	0.815645	0.920805		0.393901		0.702031
	0.565647	0.756628	0.580488	0.777433		0.297839		0.560623
	0.523288	0.717646	1.02589	1.16949		0.200052		0.96397
	0.791469	0.819996	0.575016	-0.0758404		0.371917		0.896822
	0.487326	0.538958	1.03737	0.996153		0.295511		0.69881
	0.421249	0.82843	0.784618	0.949932		0.474078		1.37264
	0.501354	0.622626	0.802214	0.380816		0.20022		0.617858
	0.568248	0.89082	0.75391	0.957676		0.25778		1.08639
	0.419942	1.1022	1.04431	0.678665		0.618271		1.33014
	0.703557	0.59152	0.569472	1.37508		0.262472		0.983958
	0.675334	0.453669	0.307679	0.283614		0.29842		0.960393
	0.402579	0.896932	0.583556	0.865603		0.157924		0.908045
	0.475988	1.06808	0.396069	0.994626		0.30807		0.929358
	0.407697	0.982356	0.686672	0.516658		0.277613		0.691308
	0.445892	0.569805	0.419842	0.768095		0.550949		1.13058
	0.560325	1.12048	0.558999	0.809535		0.451951		1.08734
	0.305363	0.955648	0.509569	0.79595		0.496148		0.828406
	0.503888	0.435053	0.947356	0.662898		0.423625		1.60792
	0.361956	1.03831	0.571844	0.631189		0.118778		1.38885
	0.494806	0.700321	0.495783	0.666889		0.260178		1.09402
	0.614743	0.910455	0.944352	0.71207		0.342134		0.442031
	0.589831	1.20249	0.76052	0.76869		0.348539		1.25392
	0.596016	1.30003	1.00889	1.16328		0.273329		0.784909
	0.602632	0.6454	0.36807	0.692735		0.376631		1.01629
	0.575632	1.46344	0.70122	0.781487		0.422207		1.29052
	0.583962	1.00992	0.636697	1.18648		0.210807		0.92075
	0.336309	1.04724	0.803056	0.699094		0.408546		1.0063
	0.599607	1.00257	0.630752	1.05557		0.486658		0.778077
	0.821232	1.11911	0.418407	0.441828		0.351557		1.31115
	0.756331	1.20759	0.478793	0.536347		0.320772		0.590116
	0.60306	1.04041	0.884372	1.11569		0.426732		1.16966
	0.683825	1.1837	0.627878	0.790665		0.310163		1.21085
	0.732219	1.09263	0.396756	1.39021		0.144762		0.700003
	0.681088	1.13772	0.918033	0.668572		0.313552		0.964314
	0.500199	1.31485	0.369894	0.905999		0.0265217		1.15422
	0.400593	1.19775	0.584498	0.474479		0.207678		0.977855
	0.442994	0.841003	1.00669	1.15258				0.686446
	0.429435	0.840303	0.324671	1.19045				1.16275
	0.623062	0.906236	0.597287	0.853023				0.837532
	0.415406	0.974745	0.872073	0.524994				1.70734
	0.461056	1.00601	0.959853	0.71008				0.858837
	0.284002	0.949826	0.797532	1.18936				0.672119
	0.435838	0.919389	0.98118	0.583046				0.78138
	0.691691	1.10273	0.409919	1.62178				0.891388
	0.386145	1.22624	1.07429	1.43619				1.79445
	0.912306	1.03373	0.507531	1.08416				1.13318
	0.620769	1.13969	0.656111	1.04673				1.04834
	0.5511	0.815719	1.00493	0.626232				0.995443
	0.498489	0.99516	0.87505	1.22391				0.713505
	0.658578	1.04104	0.811737	1.25108				1.20481
	0.437224	0.695142	0.992285	0.77654				0.19487
	0.634244	1.04917	0.575537	0.819309				0.723799
	0.32584	1.11927	0.723149	1.00544				0.766832
	0.56724	1.12169	0.914605	0.877367				1.15964
	0.392927	0.831829	0.611184	0.913486				1.30816
	0.403975	0.905121	0.617588	1.83698				1.07767
	0.796263	1.26196	0.629934	1.11732				1.35855
	0.443177	0.536731	0.609746	0.968293				0.652969
	0.349556	1.34366	0.0146671	0.64249				1.16159
	0.758605	0.636407	0.636666	0.998407				0.66036
	0.373929	0.74069	0.941998	1.37084				1.35234
	0.604566	1.11441	0.646261	0.981199				0.775457
	0.596909	1.28453	0.728585	1.22238				1.24486
	0.31412	0.840021	0.719122	1.18074				1.25311
	0.36124	0.522087	0.72127	1.13194				1.25416
	0.649693	1.07398	0.743954	0.794997				0.968212
	0.0751921	0.666959	0.885018	1.10143				1.4948
	0.569975	1.02518	0.699692	1.05521				0.867727
	0.608824	0.808111	0.87741	0.637494				1.4938
	0.249677	0.900618	0.858119	0.944888				0.809356
	0.543308	0.492482	1.00538	0.736773				1.00981
	0.761543	1.33561	1.09045	0.8237				1.24046
	0.629518	1.03577	0.636171	0.75095				1.09521
	0.528093	0.808785	0.851075	1.28661				1.04822
	0.687263	1.07427	0.881601	0.712491				0.991163
	0.609179	1.06791	0.997267	0.865768				1.27781
	0.510928	1.16066	0.786279	1.0814				0.932549
	0.356252	0.486395	0.673833	0.630229				1.33141
	0.661492	1.09963	0.718713	0.914654				0.767648
	0.779707	0.960485	0.743275	1.51394				1.87421
	0.382989	0.758915	0.929252	0.86821				0.788836
	0.7129	1.0433	0.706864	0.802412				0.755758
	0.450169	0.727876	1.01439	0.99799				1.65169
	0.459262	0.957076	1.03637	0.777461				1.29987
	0.410249	0.505115	0.908198	1.3172				0.747472
	0.730862	0.717788	0.852035	0.542288				0.868665
	0.59823	0.705739	0.66632	1.0944				1.3845
	0.418914	0.564337	0.762661	0.882227				0.93503
	0.68044	0.760515	0.315474	0.657993				1.10143
	0.850322	1.39502	0.901131	1.04959				1.36437
	0.795437	0.845195	0.788457	0.711564				0.869688
	0.607358	0.749967	0.607291	0.750455				0.664235
	0.54836	0.79745	0.730672	1.41882				1.20312
	0.544347	1.11221	0.271806	0.426756				1.52042
	0.572285	1.17107	0.413011	1.0098
	0.520961	1.30242	0.506533	0.561878
	0.613966	1.1189	0.375442	0.636436
	0.455125	0.891222	0.230506	1.31479
	0.224576	0.941468	0.674442	1.34918
	0.66735	0.595947	0.573397	0.793767
	0.854804	1.54946	0.987522	1.2706
	0.554335	1.31216	1.09078	1.07115
	0.759767	0.792718	0.748913	0.713952
	0.575362	0.805698	0.752052	0.995816
	0.680323	0.824017	0.822859	0.671436
	0.385239	0.509704	0.519569	0.910414
	0.455735	0.340184	0.614718	0.838458
	0.3652	0.745925	0.397411	0.59525
	0.386507	1.06692	0.464665	1.4477
	0.727714	0.923388	0.994658	1.28837
	0.409145	0.973015	0.630505	0.603411
	0.417075	1.15499	0.731172	1.25142
	0.804907	0.514887	0.538378	0.546159
	0.635918	1.14851	0.781093	0.520924
	0.491565	1.41181	0.803707	0.804349
	0.6308	1.02786	0.86068	0.833902
	0.686818	0.340333	0.824562
	0.517536	1.24819	0.377386
	0.611411	1.29168	0.582834
	0.839774	1.45035	0.747339
	0.89858	1.30276	0.540801
	0.607657	0.593031	0.953641
	0.697635	0.855308	0.429372
	0.501637	1.30859	0.785207
	0.320783	1.44715	0.848362
	0.430972	0.516365	1.33951
	0.358638	0.985686	0.559819
	0.608295	0.922411	0.605318
	0.537123	0.857485	0.758438
	0.585367	0.740076	0.542477
	0.514291	1.61038	0.831733
	0.419668	0.466152	0.960094
	0.443686	1.05139	0.919875
	0.478095	0.376816	0.546116
	1.01341	0.6812	0.642038
	0.473044	0.522226	0.506336
	0.622184	0.776401	0.447637
	0.503868	1.17674	0.575993
	0.659528	0.474955	0.250683
	0.727049	0.521914	0.675966
	0.674391	1.00059	0.392072
	0.414564	0.632597	0.592067
	0.718254	0.791988	0.769755
	0.438481	0.54963	0.573178
	0.483937	1.21644	0.573734
	0.538948	0.82356	0.408197
	0.620026	0.685602	0.977401
	0.66783	0.975512	0.687356
	0.592651	0.775706	0.474597
	0.595019	0.925355	0.394118
	0.372645	0.826576	0.348757
	0.56681	1.03748	0.498825
	0.714979	0.908653	0.67417
	0.374639	0.893697	0.783779
	0.326525	1.17593	0.655156
	0.518407	0.799705	0.356682
	0.591642	1.45379	0.727649
	0.464085	1.25165	1.0829
	0.855225	1.03441	0.523911
	0.392412	0.692993	0.676449
	0.734195	0.657035	0.684469
	0.780971	0.85043	0.642345
	0.424948	0.859468	0.597574
	0.399742	0.68361	0.520501
	0.629273	0.654941	0.59488
	0.435872	0.825439	0.650169
	0.88433	0.861924	0.68243
	0.724224	1.04902	0.995676
	0.657666	0.632593	0.385008
	0.650111	0.658678	0.819812
	0.542006	0.971267	0.814416
	0.648583	0.704087	0.448611
	0.767627	0.440211	0.853256
	0.614488	0.688214	0.678586
	0.435972	0.996435	1.40733
	0.573141	0.924641	1.54035
	0.387425	0.970459	0.897667
	0.5041	0.426356	0.704707
	0.661249	0.866569	0.969485
	0.581968	0.935529	0.921804
	0.373704	0.713951	0.630512
	0.385739	0.622251	0.358213
	0.447945	0.666913	1.08865
	0.334896	0.570861	0.484334
	0.423915	0.607027	0.908397
	0.695872	1.43643	0.369065
	0.482027	0.666923	0.965458
	0.376814	0.645199	0.892953
	0.292322	0.82982	0.825476
	0.515343	0.77887	0.82637
	0.579144	0.811888	0.714454
	0.466606	1.54821	0.837321
	0.509526	0.912136	0.518033
	0.588121	1.01283	0.335576
	0.990056	0.822932	0.85833
	0.183115	0.876596	0.354849
	0.494426	0.709208	0.366323
	0.524286	0.731108	1.01731
	0.608983	0.697545	0.499445
	0.407279	0.24069	0.923475
	0.74752	1.3162	0.945686
	0.429159	1.11434	0.719646
	0.68434	0.781434	0.528256
	0.487867	1.54222	0.693255
	0.603304	1.18291	0.721488
	0.639417	0.840902	0.635528
	0.528959	0.817032	0.66809
	0.532521	0.911127	0.613167
	0.426987	0.732866	0.910271
	0.540026	0.491159	0.635794
	0.51604	1.03521	0.71891
	0.376543	0.548742	0.659246
	0.495415	0.805608	0.613263
	0.628448	0.909797	0.70299
	0.566017	0.251543	0.308878
	0.414506	0.935132	0.685881
	0.63163	1.12566	0.669585
	0.57515	0.884514	0.991603
	0.353427	0.984732	0.618661
	0.493983	0.936041	0.613204
	0.495746	0.911714	1.00897
	0.487866	0.941797	0.608648
	0.568829	1.36884	0.626131
	0.554356	0.956088	0.844844
	0.436698	0.841887	0.484275
	0.580428	0.769829	0.282939
	0.602775	0.944234	1.08865
	0.587984	0.756672	0.404672
	0.700597	0.83362	0.728528
	0.555805	0.973441	0.675474
	0.521041	1.74745	0.748596
	0.40637	0.753268	0.682296
	0.762734	0.864922	0.933419
	0.680209	1.06451	0.658174
	0.798669	0.902085	0.784389
	0.865226	0.718838	0.488782
	0.737466	1.2679	0.731292
	0.801872	0.710362	0.547484
	0.791882	0.847468	0.570735
	0.507404	0.652373	0.639076
	0.382387	0.769785	0.542635
	0.623402	1.27356	0.683479
	0.388808	0.884947	0.477861
	0.357138	0.983375	0.786681
	0.257743	0.940355	0.468174
	0.825502	0.492646	1.04175
	0.611916	0.767992	0.473294
	0.704513	0.542293	0.231173
	0.467279	0.770461	0.654033
	0.235142	0.820742	0.331709
	0.393858	1.23349	0.438507
	0.46143	0.565806	0.763838
	0.664974	0.822775	0.915021
	0.562071	1.00921	0.948232
	0.638871	0.745012	0.921367
	0.566497	1.04084	0.509811
	0.446744	0.571615	1.00191
	0.677812	0.464107	1.32748
	0.597882	0.546362	0.928235
	0.565796	0.738301	1.11944
	0.274146	0.869187	0.785758
	0.210328	0.796298	0.924261
	0.797217	0.714833	0.593982
	0.485504	1.47825	0.689939
	0.498676	1.22545	0.996673
	0.439327	0.771524	0.65386
	0.326314	0.858717	0.600634
	0.671608	0.95688	0.79738
	0.447456	0.674264	0.655558
	0.430667	1.12884	0.529117
	0.493105	0.767171	1.07164
	0.787769	0.915821	0.486703
	0.751034	0.722609	0.546034
	0.753197	1.0714	0.611492
	0.734986	0.999734	0.614147
	0.765597	0.767617	0.770439
	0.363985	1.21461	0.797559
	0.575554	0.782934	0.67745
	0.446713	1.42626	0.927695
	0.518454	1.399	0.92897
	0.692743	1.09863	0.809921
	0.700476	0.982353	0.195091
	0.315779	0.609569	0.490302
	0.414007	1.04635	1.22673
	0.586952	0.796417	0.553111
	0.312507	1.02309	0.652995
	0.647052	0.913441	0.735271
	0.541841	1.15583	0.706012
	0.442379	1.21838	0.676553
	0.506791	1.09871	0.7853
	0.502685	0.639786	1.02798
	0.387217	0.532467	0.635025
	0.634977	0.545664	0.8088
	0.491809	1.25566	0.769282
	0.752636	0.82937	0.994339
	0.800867	1.60404	0.560136
	0.669137	0.793215	0.578223
	0.762362	0.932216	0.963519
	0.592875	1.56095	0.793654
	0.64422	0.734549	0.788256
	0.665559	0.765884	0.587396
	0.72607	1.36689	0.652445
	0.660645	0.675914	0.807955
	0.469672	0.842644	0.603023
	0.536514	1.00923	0.612769
	0.243461	0.779285	1.09231
	0.939624	1.30723	0.83433
	0.265856	1.02459	0.867146
	0.520753	0.648249	0.256816
	0.75401	0.942097	0.528939
	0.981921	0.66449	0.677735
	0.477892	0.376577	1.22695
	0.86029	0.903595	0.654792
		0.802102	0.724393
		1.00719	0.436778
		1.21866	0.761597
		1.22434	0.800252
		0.486308	1.11121
		0.848703	1.02684
		0.672058	0.63772
		0.63969	0.920385
		1.09688	0.986844
		0.939582	0.674921
		0.992431	0.538579
		0.827145	1.20991
		0.831376	0.50893
		1.30671	1.05953
		1.2953	0.934272
		1.08358	0.693415
		0.741994	0.648351
		0.802243	0.61855
		1.2496	0.981228
		1.241	0.329389
		1.33602	0.880854
		0.757289	1.11164
		0.539014	0.546043
		1.04403	0.513485
		0.467285	0.854805
		0.835687	1.11461
		0.841981	0.908375
		0.607511	0.229739
		0.756241	0.648001
		0.763323	0.709951
		1.27252	0.392828
		0.813757	0.918869
		1.0711	0.606927
		0.5375	0.695585
		0.850505	0.708469
		0.763793	0.675559
		1.28579	1.30272
		1.06209	0.890846
		1.33224	0.586368
		0.801891	1.24428
		1.22834	0.789051
		0.707294	0.740447
		1.04966	0.589941
		0.538125	0.75862
		0.852353	0.704421
		0.815268	0.940144
		0.861449	0.450679
		1.33982	0.575788
		1.1146	0.491962
		0.971745	0.501303
		1.0121	0.621464
		1.03204	0.782678
		0.593425	0.559556
		1.62438	0.865315
		0.717134	0.876589
		0.866012	0.449928
		1.52609	0.699849
		1.27866	0.504969
		1.31937	0.381195
		1.05209	0.830365
		0.536075	0.438164
		0.856587	0.62391
		0.398552	0.48198
		0.56686	0.872911
		0.663596	0.509305
		0.885513	0.510497
		0.940598	0.379526
		1.27476	0.645124
		1.09523	0.439673
		0.873594	0.771263
		0.971048	1.13374
		0.901235	0.493041
		1.04525	0.810909
		1.10505	0.515633
		0.947504	0.776299
		0.79105	0.559344
		1.46498	0.7467
		0.760537	0.332064
		1.0183	0.965515
		1.2485	0.481795
		1.40268	0.477252
		0.945415	0.326413
		1.19172	0.699546
		0.581149	0.392999
		0.556742	0.92791
		0.691123	0.216373
		0.901092	0.661427
		0.282865	1.29688
		0.586026	0.523349
		1.14738	0.257389
		1.02014	0.643305
		1.2178	0.58031
		1.08525	0.456111
		0.335165	0.705912
		0.724836	0.470469
		0.616015	0.636785
		0.820756	0.622099
		1.00667	0.764266
		1.1953	0.757346
		1.09464	0.497675
		0.777886	0.58613
		0.692087	0.785752
		0.904389	0.617691
		1.39531	0.928139
		1.37102	0.748487
		0.69714	0.730092
		1.17922	1.01218
		1.04595	0.570831
		1.02803	0.804866
		0.467548	0.924624
		0.727591	0.480735
		1.14174	0.838023
		0.853502	0.521761
		0.517619	0.712132
		1.02708	0.430464
		1.19478	0.61066
		0.699047	0.733761
		0.664428	0.646114
		0.701143	0.466549
		0.92894	0.586933
		1.27991	0.535387
		0.463365	0.467356
		0.667776	0.701824
		0.72968	0.449698
		0.671099	0.877322
		1.06296	0.601234
		0.693779	0.897256
		0.60029	0.328233
		1.00221	0.761137
		0.691462	0.435543
		1.28179	0.744686
		1.22946	0.62318
		0.712428	0.615338
		1.26101	0.512077
		0.890524	0.615992
		1.2444	0.0677888
		0.866907	0.478299
		0.94066	0.456209
		0.59487	0.863737
		0.429882	0.718256
		0.942628	0.57873
		0.500016	0.75922
		1.44747	1.13169
		0.893115	0.543226
		0.828456	0.680841
		0.968806	0.647949
		0.716601	1.05372
		0.386058	1.39394
		0.588543	0.734905
		0.860298	0.647872
		1.00526	0.737584
		1.3996	0.727824
		1.20033	0.677596
		0.92515	1.05344
		1.54338	0.541692
		1.01867	0.685193
		0.845237	0.740188
		0.421375	0.719964
		0.839756	0.76123
		0.956629	0.899766
		0.665867	0.667353
		0.915952	0.677425
		0.90061	0.844445
		0.573307	0.775016
		0.999354	0.788046
		0.723908	0.879643
		0.993564	1.0223
		1.44111	0.685646
		0.723846	0.559087
		0.334327	0.59164
		0.937598	0.945607
		0.790048	0.692975
		1.07155	0.628165
		1.0974	0.0467001
		0.924741	0.38436
		0.439097	0.852995
		0.969046	0.719808
		0.840615	0.807766
		0.746078	0.861781
		0.727339	0.969815
		0.982256	1.30054
		0.940861	1.03794
		0.404485	0.533413
		0.540003	0.805003
		1.04026	0.717825
		1.23271	0.852072
		0.979438	0.763275
		0.0346816	0.737974
		0.864569	0.854027
		1.11756	0.722834
		1.03236	0.503462
		0.972815	0.472475
		0.764327	0.639042
		0.874495	0.931647
		0.863041	0.931007
		1.12664	0.659562
		0.927876	0.80945
		1.01016	0.424921
		0.996228	0.583356
		0.633814	0.874568
		0.537727	0.58725
		0.850555	0.794023
		0.655664	0.512951
		0.81556	0.749481
		0.948647	1.12466
		0.660385	1.02373
		0.959327	0.868446
		0.885189	1.00828
		0.959598	0.503541
		0.788148	0.801723
		1.21601	0.6375
		1.19745	0.92903
		0.866643	0.688126
		1.12685	0.812129
		1.86967	0.913261
		1.73394	0.897755
		1.12886	0.578884
		0.855468	0.888979
		0.981731	0.803463
		1.06281	0.597237
		0.761759	0.766685
		0.874486	0.466549
		1.21511	0.661192
		1.35949	0.609435
		1.32162	1.34586
		1.19933	0.54817
		0.950533	0.86518
		1.5326	0.988328
		0.99566	0.948926
		0.79244	0.675144
		0.88454	1.08173
		0.966355	0.753417
		0.712855	0.899847
		1.3079	0.691791
		1.02849	0.990126
		0.850725	1.63917
		1.10912	0.529488
		0.94132	0.446894
		1.10698	0.790582
		0.875213	0.757427
		0.749043	0.441052
		0.777002	0.402956
		1.26574	0.439127
		0.805248	0.916792
		1.27615	0.446737
		0.904677	0.65373
		1.05564	1.35371
		0.433239	0.829322
		0.605201	0.775637
		0.877523	0.479059
		0.80224	1.03024
		0.593367	0.551014
		1.11036	0.461219
		0.84887	0.922903
		0.782304	0.349857
		1.15551	0.129653
		0.718947	0.764247
		1.03737	0.782014
		0.884165	0.999549
		1.15144	0.912949
		0.932655	0.834871
		0.954281	0.349118
		1.22311	0.430634
		1.26807	0.848485
		0.896202	0.496216
		0.836564	1.09593
		0.997297	0.818113
		0.94249	0.630574
		1.18288	0.826639
		0.572511	0.926576
		0.316958	0.652912
		1.0953	0.637123
		1.20556	0.457361
		1.04731	0.326776
		1.10573	0.727945
		0.777674	0.570934
		1.35388	0.567085
		0.614834	0.979002
		0.772508	0.703897
		0.610963	0.459812
		0.994357	0.794151
		0.726937	0.610232
		1.06458	0.672774
		0.755281	0.480993
		1.09267	0.8148
		0.817347	0.782728
		0.700364	0.062545
		0.900436	0.839907
		1.20762	0.506888
		0.603345	0.781479
		1.47	0.623662
		0.412391	0.624318
		1.01875	0.730595
		0.856575	0.369396
		0.774344	0.700471
		0.833461	0.782991
		1.44932	1.06389
		1.01671	0.940217
		0.705457	0.127158
		0.972021	0.410845
		0.707334	0.381271
		1.25582	0.738221
		0.713566	0.054053
		0.781194	0.668642
		0.939583	0.571693
		1.10574	0.310054
		0.826952	0.676321
		1.04141	0.630818
		0.826789	0.629943
		0.876891	0.988168
		0.639759	0.842628
		0.817218	0.143425
		0.48838	0.671558
		1.05523	0.454266
		0.884192	0.452106
		0.859459	0.678693
		0.737972	0.864992
		0.639341	0.629083
		0.637653	0.905039
		0.596515	0.526665
		0.844936	0.618036
		0.933421	0.597439
		1.43105	0.992499
		0.706133	0.979869
		1.1039	0.847388
		0.636727	0.559765
		1.08984	0.600241
			0.455726
			0.421711
			1.04846
			0.698469
			0.697486
			0.857884
			0.54142
			0.798889
			0.627793
			0.474934
			0.624335
			0.756298
			0.57992
			0.696245
			0.376803
			0.64605
			0.732907
			0.753362
			0.67626
			0.626755
			0.681263
			0.466456
			0.794297
			0.58543
			0.14828
			0.843882
			1.22746
			0.72242
			0.683868
			0.979314
			0.553784
			0.940269
			0.686135
			1.07517
			0.47152
			1.06924
			0.491168
			0.483177
			0.829022
			0.505588
			0.628268
			1.02969
			0.744586
			0.880702
			0.532079
			0.872683
			0.494856
			0.406414
			0.924763
			0.466258
			0.884918
			0.883696
			0.658488
			0.673346
			1.08489
			0.552235
			1.20806
			0.656362
			0.699832
			0.851657
			0.755859
			0.471133
			0.187147
			0.631559
			0.774706
			0.77938
			0.877983
			0.940212
			1.05323
			0.936995
			0.883833
			1.10775
			0.437863
			0.75274
			0.598463
			0.956605
			0.449058
			0.508927
			0.709239
			0.944419
			0.725402
			0.762494
			0.128485
			0.322467
			0.925851
			0.925849
			0.994977
			0.783863
			0.247891
			0.580818
			0.468106
			0.863881
			0.907288
			0.835901
			0.779412
			0.640266
			0.819112
			0.406721
			0.669231
			0.893156
			0.500976
			0.562285
			0.623964
			0.695499
			0.291008
			0.5643
			0.379874
			0.670099
			0.56239

## Sheet: fig. 5c
		Normalized KAT2A-BFP abundance
		Wild type	TAF5L KO +DMSO	TAF5L KO +MLN4924	TAF5L KO +TAK-243	TAF5L KO +MG-132
	rep1	0.994094	0.615009	0.887995	1.16078	1.12718
	rep2	1.00927	0.747378	0.940128	1.20558	1.21678
	rep3	0.996742	0.596681	0.695754	0.907138	0.936565
	rep4	1.00631	0.408207	0.622951	1.07728	0.910498

## Sheet: fig. 5e
	Figure 5e: Volcano plot showing genes that increase or decrease KAT2A-BFP abundance when they are knocked out.
	gene	Fold enrichment KAT2A-BFP high	Fold enrichment KAT2A-BFP low	Log P value KAT2A-BFP high	Log P value KAT2A-BFP low
	AAAS	0.634343	1.40532	0.292873	0.261751
	ABTB1	0.863229	1.0717	0.224433	0.277341
	ABTB2	1.09471	0.832513	0.13291	0.0486722
	ADRM1	1.01627	0.880921	0.140315	0.0922179
	AFP	0.913329	0.601554	0.176917	0.0665988
	AKTIP	1.03161	0.446628	0.796369	0.261212
	AMBRA1	0.887541	0.774542	0.92867	0.234205
	AMFR	1.42945	1.09836	0.96429	0.241626
	ANAPC1	1.71462	1.03149	0.56062	0.152409
	ANAPC10	0.298172	0.146873	0.036014	0.0142234
	ANAPC11	0.903281	0.193358	0.421705	0.0798349
	ANAPC13	0.577573	0.74807	0.0689084	0.150304
	ANAPC2	2.2825	0.706409	2.93972	0.10775
	ANAPC4	0.0597638	0.164293	0.0255482	0.0920139
	ANAPC5	0.105639	0.560604	0.00222493	0.316233
	ANAPC7	0.763773	0.953791	0.0361744	0.306546
	ANKFY1	0.800285	1.03306	0.136862	0.118718
	ANKIB1	1.08247	1.04392	0.518328	0.195329
	ANKUB1	1.08942	1.61565	0.28198	2.17188
	APPBP2	1.15766	1.12848	0.642904	0.193196
	AREL1	0.939768	0.811771	0.118022	0.312792
	ARID1A	1.71444	2.80042	1.90333	2.7085
	ARIH1	11.5564	0.428404	4.5732	0.0722089
	ARIH2	1.59746	1.38109	2.19792	0.330944
	ARMC5	1.482	0.931795	1.26111	0.0177876
	ASB1	0.983328	1.13546	0.659834	0.383997
	ASB10	0.755271	0.888858	0.20765	0.380062
	ASB11	0.875632	0.887781	0.108078	0.115465
	ASB12	1.27372	0.790334	1.17414	0.025143
	ASB13	1.01293	1.2468	0.62408	0.497587
	ASB14	0.862918	0.995543	0.0441488	0.434944
	ASB15	0.7828	1.33581	0.00526943	0.298078
	ASB16	0.585839	0.632043	0.00333075	0.12841
	ASB17	1.28775	1.32305	0.767792	0.385293
	ASB18	1.27065	1.24582	0.841638	0.410766
	ASB2	0.900723	1.78534	0.121582	1.05908
	ASB4	1.20032	1.24326	0.226038	1.10966
	ASB5	1.05996	1.26385	0.358229	0.545567
	ASB6	0.943514	1.14585	0.109657	0.344871
	ASB7	1.48216	0.719564	0.60415	0.114283
	ASB8	0.690367	0.676436	0.0251891	0.366966
	ASB9	0.905286	1.16854	0.0295834	0.473247
	ASPSCR1	0.88094	0.734714	0.389872	0.6311
	ATE1	1.48426	1.09362	1.08924	0.285754
	ATG10	1.15745	1.40092	0.352969	0.280619
	ATG101	1.07313	0.849105	0.596845	0.387746
	ATG12	1.49228	1.22076	0.814288	0.489696
	ATG13	0.773957	0.541298	0.291409	0.239487
	ATG14	1.34959	1.06891	1.31295	0.102186
	ATG16L1	1.08778	0.964361	0.45618	0.0304443
	ATG16L2	0.889913	1.14836	0.40678	0.241436
	ATG2A	0.93046	0.647178	0.282812	0.164639
	ATG2B	1.10673	1.14342	0.19237	0.243828
	ATG3	0.69399	0.804668	0.157422	0.346884
	ATG4A	0.840224	1.37772	0.198981	0.294017
	ATG4B	1.03571	0.890054	0.181398	0.247237
	ATG4C	1.15872	1.01021	0.358625	0.445281
	ATG4D	0.91039	0.620798	0.555112	0.302309
	ATG5	1.26171	0.926835	0.674033	0.624885
	ATG7	1.26331	0.671992	0.335499	0.124187
	ATG9A	1.0406	0.838606	0.559453	0.0406485
	ATG9B	1.09316	1.15741	0.616364	0.472576
	ATRX	0.87334	0.596009	0.046743	0.677905
	ATXN3	1.9396	0.577425	2.36406	0.121099
	AUP1	1.02703	1.14148	0.237937	0.353694
	BABAM2	0.600454	0.558135	0.245904	0.295498
	BACH1	0.842709	1.217	0.0828465	1.17955
	BACH2	0.788934	0.878994	0.22606	0.432856
	BAP1	1.06435	1.47732	0.431787	0.806291
	BARD1	0.764138	0.117371	0.282846	0.000464944
	BAZ1A	0.945878	0.63891	0.193325	0.0836145
	BAZ1B	1.23627	1.4301	1.69278	0.498776
	BCL11A	0.982725	0.88969	0.502725	0.380437
	BCL6	1.13524	0.9039	0.181082	0.326693
	BCL6B	0.888317	0.879122	0.0218743	0.263078
	BECN1	0.585214	0.362548	0.00313823	0.0587719
	BFAR	1.38851	1.38509	0.632961	0.223466
	BIRC2	0.88008	0.76391	0.284557	0.083783
	BIRC3	0.904383	1.02157	0.156387	0.281939
	BIRC6	0.993535	1.73086	0.650761	1.34899
	BIRC7	0.930905	0.74417	0.297001	0.161711
	BIRC8	1.44683	1.59293	0.590304	0.814288
	BNIP3L	1.07519	0.641319	0.232978	0.10128
	BRAP	0.852491	1.7147	0.642885	1.33416
	BRCA1	0.374858	0.39966	0.0492799	0.83012
	BRCC3	1.28867	1.34983	0.455114	0.608447
	BRWD1	1.30921	1.15273	1.2896	0.503015
	BSN	0.425968	0.799148	0.110749	0.990039
	BTBD1	1.14384	1.22344	0.464541	1.30046
	BTBD10	1.17517	0.514429	0.655529	0.236857
	BTBD11	1.0058	1.09544	0.0842309	0.356992
	BTBD16	0.93272	1.26782	0.0640597	0.604516
	BTBD17	1.2856	1.28211	1.10881	0.526163
	BTBD18	0.663839	0.971042	0.231221	0.134564
	BTBD19	1.25647	0.638706	0.613394	0.10128
	BTBD2	1.03502	1.02901	0.141337	0.144015
	BTBD3	0.860911	1.26177	0.30332	0.656631
	BTBD6	1.06243	1.35208	0.558164	0.749385
	BTBD7	0.937257	1.4008	0.225585	1.25282
	BTBD8	1.01106	0.761373	0.329921	0.163423
	BTBD9	1.28677	0.634259	0.731375	0.453161
	BTRC	0.662428	0.934894	0.0662344	0.276397
	CACUL1	1.15063	0.960612	0.0342575	0.309999
	CACYBP	0.922414	0.850525	0.241065	0.0890982
	CALR	1.15795	1.07683	0.265696	0.191458
	CAND1	1.52078	1.08262	2.02437	0.460585
	CAND2	1.13723	1.02629	0.305062	0.14618
	CAPN3	0.738043	1.08435	0.275765	0.0726348
	CBL	1.26743	0.902835	0.733674	0.166553
	CBLB	1.3003	0.79798	0.64363	0.479962
	CBLC	1.26795	0.865146	0.92856	0.123482
	CBLL1	1.51828	0.534716	2.41268	0.106854
	CBLL2	1.25992	1.1097	1.20929	0.0301137
	CBX4	0.96836	1.24995	0.0439613	0.136814
	CBX8	0.803565	0.934441	0.250418	0.222472
	CCIN	1.05207	0.958556	0.591184	0.270641
	CCL28	1.37718	1.47435	0.749019	0.868157
	CCNB1IP1	1.29944	1.07674	1.15629	0.565926
	CCNF	0.571282	0.241743	0.00450082	0.0103233
	CDC16	0.196067	0.0339427	0.141204	0.00553767
	CDC20
	CDC23	9.07071	0.216861	1.25953	0.140267
	CDC26	0.304796	0.10351	0.298968	0.000812891
	CDC27	0.304374	0.72341	0.145469	0.533132
	CDC34	1.30466	0.921384	0.521621	0.256051
	CDCA3	1.13148	1.08018	0.539689	0.212936
	CDK2	0.835665	0.71015	0.0370864	0.144584
	CDRT1	0.720788	0.466014	0.2024	0.0976489
	CGRRF1	0.944915	1.21148	0.533473	0.364235
	CHD6	1.00694	1.30958	0.231295	0.988599
	CHFR	1.34766	0.869432	0.759301	0.0795427
	CHMP3	1.56012	1.10012	1.22453	0.430767
	CIAO1	1.07453	1.06112	0.245461	0.14584
	CISH	1.10822	1.5069	0.181484	1.15606
	CLTC	0.516957	1.2145	0.023407	1.05054
	CNOT4	1.20357	0.482548	0.466775	0.233795
	COMMD3-BMI1	0.840381	1.05268	0.0510836	0.260784
	COP1	0.902461	1.34526	0.191694	0.612343
	COPS2	0.910655	0.205619	0.470134	0.00801679
	COPS3	0.795998	0.556053	0.281822	0.414788
	COPS4	0.402153	0.166379	0.100442	0.00330887
	COPS5	0.842061	0.214842	0.232733	0.0222398
	COPS6	0.37338	0.104527	0.067582	0.000464944
	COPS7A	0.877418	1.32014	0.0183399	1.47766
	COPS7B	0.690013	1.19205	0.112794	0.769858
	COPS8	0.574021	0.706565	0.851829	0.249793
	COPS9	1.15523	1.15175	0.592303	0.269234
	CPSF1	0.155062	1.60267	0.00437797	1.02419
	CRBN	1.00998	0.842352	0.197233	0.0305841
	CUEDC2	1.13692	0.991651	0.511703	0.138693
	CUL1	0.697394	0.163804	0.0175026	0.00615832
	CUL2	1.21674	0.347635	1.6705	0.0635013
	CUL3	2.02299	0.481947	3.3889	0.0476581
	CUL4A	1.08327	0.747427	0.130475	0.0667456
	CUL4B	1.00447	0.670163	0.600707	0.368434
	CUL5	0.886877	1.41521	0.492603	0.354745
	CUL7	0.818178	1.86087	0.163828	0.760575
	CUL9	0.580692	0.716081	0.0763157	0.0789589
	CYHR1	0.873661	1.01273	0.184588	0.135246
	CYLD	0.602063	1.11401	0.0157923	0.748046
	DCAF1	0.286899	0.158862	0.0824945	0.0835408
	DCAF10	0.956765	0.767775	0.186179	0.124296
	DCAF11	0.363901	0.470526	0.0548122	0.00424199
	DCAF12	1.16971	1.24124	0.422095	0.313417
	DCAF12L1	1.1687	1.00036	0.530753	0.0679933
	DCAF12L2	1.10494	1.43814	0.798384	0.313927
	DCAF13	0.306406	0.23759	0.160937	0.131673
	DCAF15	0.855943	0.93389	0.193277	0.081147
	DCAF16	1.13444	1.24572	0.263062	0.440165
	DCAF17	0.98589	0.651544	0.296064	0.0208843
	DCAF4	0.695883	1.29285	0.0649363	0.666472
	DCAF4L1	1.12865	0.833073	0.246402	0.163923
	DCAF4L2	0.908152	1.20813	0.081126	0.40869
	DCAF5	0.974501	0.51418	0.650897	0.0466124
	DCAF6	0.986517	1.16716	0.394641	0.0903156
	DCAF7	0.856892	1.19136	0.107171	0.345217
	DCAF8	1.14444	1.13212	1.14135	0.612486
	DCAF8L1	0.989385	0.938797	0.0836935	0.0994581
	DCAF8L2	1.06583	0.965632	0.295198	0.173142
	DCST1	0.982112	1.13984	0.32673	0.266931
	DCUN1D1	0.603751	0.987577	0.206503	0.558997
	DCUN1D2	1.00529	0.786389	0.0854929	0.198514
	DCUN1D3	1.48409	0.65234	1.60171	0.684198
	DCUN1D4	0.998965	0.964134	0.557614	0.565655
	DCUN1D5	0.807479	0.599697	0.0904012	0.0143086
	DDA1	1.58699	1.54166	0.624007	0.813213
	DDB1	0.753373	0.332573	1.43444	0.0676226
	DDB2	0.904577	0.730889	0.126168	0.173938
	DEF8	1.49592	0.993117	1.48213	0.333604
	DET1	0.786738	0.825554	0.0979917	0.272499
	DNAJB2	1.07813	0.916486	0.433586	0.19046
	DPF1	1.19219	0.995605	0.529443	0.0770774
	DPF2	1.12272	1.28966	0.82965	0.535853
	DTL
	DTX1	1.14837	1.46336	0.463214	0.614304
	DTX2	1.00656	1.20815	0.121444	0.263014
	DTX3	1.34201	0.948444	0.745911	0.124268
	DTX3L	1.25008	1.02191	0.344862	0.164639
	DTX4	1.09319	0.968682	0.232228	0.842392
	DVL2	1.19752	0.81959	0.672968	0.227304
	DZIP3	1.04874	1.04023	0.27547	0.11555
	E4F1	2.33953	0.165803	0.853531	0.000295421
	ECT2L	0.917358	1.40837	0.344593	0.96138
	EDEM1	0.876427	0.922835	0.0127852	0.238772
	EED	1.27998	0.60052	0.631676	0.277366
	EGR1	0.590884	0.605406	0.17945	0.403997
	EGR2	0.591949	0.842843	0.0127092	0.686829
	EIF3F	0.0953724	0.285694	5.6462e-05	0.0974423
	EIF3H	0.533247	0.450296	0.0344361	0.0432267
	ELOA	0.773169	1.88824	0.0139497	3.5553
	ELOA2	1.08558	1.07685	0.215247	0.347996
	ELOA3	1.082	0.899774	0.385092	1.01497
	ELOA3B	1.00116	1.01926	0.0909095	0.328559
	ELOA3D	1.05759	1.38155	0.0667304	2.17188
	ELOB	3.65131	0.23312	5.41829	0.0359998
	ELOC	0.793937	0.278518	1.01536	0.236542
	ENC1	1.07691	1.29886	0.320936	0.331763
	EPM2A	1.3529	1.13221	1.01536	0.330888
	EPN1	0.947808	0.950979	0.0313303	0.102021
	EPN2	0.928038	1.39288	0.318686	0.658744
	ERCC8	0.587632	0.861328	0.412918	0.651598
	EYA1	0.949353	1.33878	0.0172811	0.603731
	FADS1	0.727922	1.20492	0.0222078	0.411829
	FAF1	1.01576	0.960205	0.143543	0.563726
	FAM110A	1.24809	1.23222	0.472447	0.177891
	FANCL	2.20888	0.608233	2.48128	0.0321713
	FAU	0.121735	0.533051	0.00246946	2.01124
	FBH1	0.847412	0.759523	0.166955	0.099999
	FBXL12	1.51765	1.14042	1.46506	0.267904
	FBXL13	1.17304	1.01169	0.585796	0.257086
	FBXL14	0.705162	0.933528	0.0266874	0.194139
	FBXL15	0.909721	1.16611	0.0549649	0.526323
	FBXL16	0.9772	1.42487	0.107432	0.464503
	FBXL17	1.81383	0.80995	1.84646	0.383115
	FBXL18	1.01291	0.808503	0.131532	0.455523
	FBXL19	0.945629	0.542511	0.152964	0.396466
	FBXL2	1.13322	1.19654	0.387979	0.758827
	FBXL20	1.01472	1.53475	0.539328	1.38548
	FBXL22	1.0327	1.18627	0.871601	0.439448
	FBXL3	0.980639	0.997933	0.0556062	0.110956
	FBXL4	1.27364	1.13659	0.737549	0.232829
	FBXL5	2.70029	1.3072	3.98691	1.10753
	FBXL6	0.898136	0.91681	0.124111	0.119112
	FBXL7	0.980112	1.15202	0.391036	0.167121
	FBXL8	1.16809	1.65299	0.140664	0.815394
	FBXO10	1.03037	1.00149	0.138711	0.260269
	FBXO11	0.821929	1.17977	0.0036591	0.395925
	FBXO15	1.34808	0.869739	0.598875	0.0954521
	FBXO16	0.996713	1.49463	0.610798	0.901425
	FBXO17	1.03299	0.681028	0.247936	0.0272558
	FBXO2	0.918802	1.44297	0.00927498	0.716111
	FBXO21	0.939162	1.19032	0.121048	0.522011
	FBXO22	0.990199	2.28397	0.946307	1.92713
	FBXO24	1.10934	0.628134	0.333173	0.211422
	FBXO25	1.42347	1.56789	0.626095	0.729507
	FBXO27	1.13971	1.20995	0.543907	0.681624
	FBXO28	0.802702	1.00197	0.0383417	0.354666
	FBXO3	0.910112	0.864492	0.326399	0.335461
	FBXO30	0.979992	0.80958	0.111225	0.0339757
	FBXO31	1.11805	1.33317	0.880513	0.852138
	FBXO32	0.808638	0.464048	0.0401862	0.00372918
	FBXO33	1.2831	0.99302	0.489978	0.263564
	FBXO34	1.00579	1.11998	0.0727734	0.160371
	FBXO36	0.89752	0.635395	0.671988	0.110928
	FBXO38	0.971763	1.19976	0.186659	0.257416
	FBXO39	0.833859	1.03089	0.0117711	0.520223
	FBXO4	1.07522	0.886053	0.203259	0.00681516
	FBXO40	0.934538	0.645874	0.0958473	0.116248
	FBXO41	1.39539	1.37559	0.558415	1.05125
	FBXO42	1.20058	0.949444	0.391913	0.442397
	FBXO43	1.02227	1.09572	0.0841519	0.20068
	FBXO44	0.854597	0.756009	0.102142	0.218704
	FBXO45	1.31089	1.28222	0.216375	1.76205
	FBXO46	1.21007	1.46156	0.449503	1.49018
	FBXO47	1.07536	0.923302	0.568058	0.0881023
	FBXO48	1.02804	1.23076	0.484722	0.298406
	FBXO5	1.54412	0.255013	0.505456	0.0225142
	FBXO6	1.05696	0.791102	0.149268	0.746686
	FBXO7	1.07026	1.18858	0.867324	0.397289
	FBXO8	0.873643	1.02929	0.134239	0.692868
	FBXO9	1.27186	1.19558	0.396282	0.290128
	FBXW10	1.65622	0.832184	0.817842	0.100081
	FBXW11	0.757772	0.909046	0.45342	0.0839674
	FBXW12	0.789087	1.18244	0.151749	0.448306
	FBXW2	0.680811	1.13151	0.0588166	0.208618
	FBXW4	0.774381	1.12632	0.00824246	0.648126
	FBXW5	0.862081	0.650038	0.232206	0.30815
	FBXW7	0.834999	0.646277	0.049752	0.0473286
	FBXW8	1.22334	1.14227	0.346923	0.173692
	FBXW9	1.53385	1.18658	0.7764	0.24896
	FEM1A	0.999893	0.850012	0.265248	0.579335
	FEM1B	1.04571	0.716573	0.143888	0.191755
	FEM1C	1.04373	1.0121	0.702436	0.269815
	FGD1	0.977525	1.00217	0.116259	0.18874
	FGD2	1.0861	1.02534	0.272971	0.479897
	FGD3	0.893597	1.13603	0.162961	0.329754
	FGD4	0.70379	0.740907	0.0203378	0.114164
	FGD5	0.999699	0.879981	0.14485	0.252643
	FGD6	0.903969	0.941214	0.0481673	0.143906
	FRK	1.07323	1.38903	0.26788	0.6996
	FSCB	0.879366	1.21042	0.0718142	0.22549
	FUNDC1	0.912803	0.815556	0.0192515	0.0268583
	FUS	0.973489	0.655708	0.808549	0.133205
	FYCO1	1.33752	0.463437	0.266474	0.0479829
	FZR1	0.756922	0.853442	0.00951463	0.148522
	G2E3	0.714763	1.17991	0.0306027	0.193379
	GABARAP	0.746253	1.22104	0.186532	0.332799
	GABARAPL1	0.827491	1.24812	0.515757	0.384745
	GABARAPL2	1.04624	1.06077	0.118096	0.466851
	GAN	1.11339	0.849087	0.435606	0.0754726
	GCLC	0.828806	1.17482	0.450776	0.549782
	GGA1	0.73091	0.509744	0.248752	0.215048
	GLMN	1.95711	1.42552	2.81299	0.697431
	GMCL1	0.971022	1.11037	0.0781939	0.877195
	GNB2	1.32571	0.549974	0.706196	0.152545
	GNL3	1.17182	0.788436	0.177995	0.848906
	GNL3L	0.550642	0.594614	0.221205	0.42678
	GPS1	0.580914	0.127454	0.514634	0.00223803
	GRWD1	0.275938	0.58348	0.00102615	0.798466
	GSK3A	0.935803	0.659555	0.16737	0.161422
	GSK3B	0.621328	0.776332	0.207882	0.523502
	GTF2H2	0.75136	0.302173	0.163847	0.882795
	GZF1	1.16825	1.00926	0.400783	0.345525
	HACE1	1.18027	1.15905	0.55752	0.477451
	HDAC4	1.08743	1.03882	0.319284	0.143235
	HECTD1	1.44949	1.32865	1.27133	0.639956
	HECTD2	1.01922	1.58565	0.597979	0.884323
	HECTD3	0.992915	0.740666	0.36728	0.161409
	HECTD4	1.15855	1.62637	0.397897	1.69739
	HECW1	0.994032	0.832761	0.460109	0.282188
	HECW2	1.16229	0.543712	0.144499	0.114673
	HERC1	0.806947	0.257054	0.192249	0.0066696
	HERC2	1.12693	0.728118	0.361122	0.286023
	HERC3	0.807383	1.37005	0.00285836	0.412974
	HERC4	0.784625	0.903537	0.0148386	0.0355329
	HERC5	1.10148	1.4368	0.448074	0.774045
	HERC6	0.754298	0.77934	0.0596678	0.087183
	HGS	0.566597	1.10128	0.0510396	0.130194
	HIC1	0.929628	1.25263	0.0442786	0.68954
	HIC2	0.914025	1.49519	0.51647	1.3757
	HIPK2	0.921698	1.25909	0.0526202	0.151601
	HK1	1.10565	0.892507	0.228449	0.539463
	HK2	0.563152	1.76602	0.173038	1.33818
	HLTF	0.77644	0.532977	0.0427089	0.382224
	HMG20A	1.16113	1.48613	0.176565	0.661623
	HMG20B	1.08044	0.995287	0.77019	0.0454391
	HUWE1	1.42565	2.13912	0.606741	2.71191
	IBTK	1.43692	0.748703	1.50889	0.271127
	IFIH1	1.45945	1.05651	1.66372	0.153205
	IKBKG	1.14566	0.832779	0.0950303	0.208829
	IPP	0.600317	0.9325	0.0182448	0.126145
	IQUB	0.869824	0.848423	0.0127316	0.0701113
	IRF2BPL	0.798955	0.924147	0.0855669	0.307012
	IRF9	0.878507	1.09791	0.317584	0.585327
	ISG15	0.990278	1.06951	0.302997	0.0456417
	ITCH	0.478774	0.676023	0.000208511	0.0196375
	IVNS1ABP	1.0841	0.615976	0.398951	0.196181
	JOSD2	0.96969	1.17078	0.231836	0.555799
	KATNB1	1.00052	0.95061	0.270576	0.0318207
	KBTBD11	0.683487	0.836562	0.0356602	0.509466
	KBTBD12	1.04775	0.936366	0.287359	0.0132372
	KBTBD13	0.577429	0.776396	0.033647	1.10213
	KBTBD2	1.21586	2.00877	0.368536	1.56754
	KBTBD3	0.829714	0.538245	0.0154997	0.427372
	KBTBD4	0.984006	0.322673	0.268887	0.0443555
	KBTBD6	0.951362	0.795363	1.08125	0.580507
	KBTBD7	1.26279	0.955028	0.383461	0.448501
	KBTBD8	1.29251	0.906246	0.800958	0.0373371
	KCMF1	1.37423	1.20592	1.76945	1.36039
	KCNA1	0.782247	0.814465	0.0118738	1.22743
	KCNA10	1.26991	1.01922	0.568443	1.72306
	KCNA2	0.843468	1.32999	0.176715	0.455746
	KCNA3	0.995663	1.44215	0.780651	0.66368
	KCNA4	1.01253	1.28279	0.367593	0.247721
	KCNA5	1.26035	1.02321	1.08717	0.139962
	KCNA6	1.10869	1.17	0.264393	0.240952
	KCNA7	0.839392	1.39858	0.338036	1.37069
	KCNB1	1.04245	0.662524	0.13632	0.0556802
	KCNB2	1.14309	1.44312	0.181741	1.03325
	KCNC1	1.1847	1.45126	0.503984	0.822117
	KCNC2	1.08385	0.538323	0.162247	0.101533
	KCNC3	1.33424	1.19454	1.18725	0.437921
	KCNC4	1.08423	1.09746	0.229096	1.33523
	KCND1	1.00927	1.02061	0.336167	0.0582203
	KCND2	0.976056	1.06538	0.157147	0.734593
	KCND3	0.860935	1.27601	0.41968	0.729065
	KCNF1	0.931318	0.819522	0.466304	0.0775704
	KCNG1	0.68911	1.27617	0.672028	0.509957
	KCNG2	1.12089	1.41505	0.473247	0.386444
	KCNG3	1.86127	0.793045	2.98213	0.274048
	KCNG4	1.4639	1.74812	0.659199	1.20871
	KCNRG	1.18626	0.809316	0.138322	0.54992
	KCNS1	0.951711	1.19099	0.431528	0.356863
	KCNS2	0.935861	1.0775	0.179858	0.31563
	KCNS3	1.03496	1.15933	0.0446827	0.402173
	KCNV1	0.533857	1.09039	0.287645	0.778143
	KCNV2	0.976618	1.03198	0.17163	0.121036
	KCTD1	1.08416	1.23044	0.568829	0.367735
	KCTD10	0.48576	1.74651	0.224004	0.915352
	KCTD11	1.02606	1.01389	0.172482	0.360354
	KCTD12	1.15265	1.06459	0.270058	0.105496
	KCTD13	0.878891	1.99974	0.02321	1.09317
	KCTD14	1.18246	1.04814	0.326795	0.338519
	KCTD15	1.24456	0.549155	1.16246	0.404581
	KCTD16	1.28136	0.839979	0.606302	0.0223404
	KCTD17	0.864667	1.13624	0.00953239	0.573944
	KCTD18	0.872971	1.12193	0.0674197	0.158334
	KCTD19	1.01135	1.46729	0.264473	1.20775
	KCTD2	0.73268	1.29289	0.0720243	1.22442
	KCTD20	0.338356	0.838589	0.408535	0.309786
	KCTD21	0.626639	0.373336	0.0965736	0.000386694
	KCTD3	1.4775	1.17738	0.895649	0.160038
	KCTD4	0.854656	1.24982	0.612183	1.22637
	KCTD5	1.7317	1.33384	3.29444	0.587103
	KCTD6	0.65291	0.817389	0.0949817	0.758678
	KCTD7	1.41292	1.01294	1.3529	0.328004
	KCTD8	1.23947	1.11037	0.323343	0.216111
	KCTD9	1.08108	0.961078	1.00531	0.163233
	KEAP1	1.156	1.01475	0.570312	0.237577
	KIAA1586	1.01683	0.949681	0.199613	0.444325
	KLHDC2	0.861215	1.1036	0.00674899	0.110289
	KLHDC3	0.972733	1.25805	0.166203	0.294513
	KLHL1	0.939344	1.06967	1.28154	0.0960423
	KLHL10	1.07652	0.649952	0.398755	0.985942
	KLHL11	0.42896	0.810034	0.455746	0.463795
	KLHL12	0.837723	0.945235	0.108725	0.132562
	KLHL13	0.988859	0.854981	0.0985853	0.0394198
	KLHL14	0.890697	0.896438	0.427651	0.0223953
	KLHL15	0.954195	1.13532	0.11776	0.472241
	KLHL17	1.32247	0.758791	0.549243	0.0388685
	KLHL18	0.624306	1.07111	0.0255067	0.281548
	KLHL2	0.471463	1.41684	0.0191108	0.0735752
	KLHL20	0.966295	0.562675	1.14829	0.16197
	KLHL21	0.720798	1.14083	0.00256993	0.211542
	KLHL22	0.794845	1.17232	0.114995	0.228846
	KLHL24	1.46656	0.932881	0.636632	0.452447
	KLHL25	0.973853	1.07211	0.146649	0.142595
	KLHL26	0.837097	1.09845	0.0893222	0.258266
	KLHL28	1.13318	0.869372	0.287031	0.0727888
	KLHL29	0.991383	1.36638	0.795283	0.816502
	KLHL3	1.03244	1.16375	0.222443	0.367735
	KLHL30	1.01986	0.360468	0.580061	0.307955
	KLHL31	1.27237	1.28333	0.607022	0.685669
	KLHL32	1.1591	0.880225	0.504733	0.654509
	KLHL33	1.24136	1.53305	0.831208	1.76589
	KLHL34	1.30105	0.984351	0.348247	0.352969
	KLHL35	1.03416	0.794575	0.109266	0.103452
	KLHL36	1.12328	0.958224	0.517984	0.0442113
	KLHL38	1.0453	0.86842	0.499681	0.564697
	KLHL4	0.971635	0.825995	0.316692	0.0138376
	KLHL40	1.38483	1.16022	0.440081	0.423682
	KLHL41	0.967622	1.30359	0.064533	1.1383
	KLHL5	1.01145	1.473	0.426085	0.449429
	KLHL6	1.00269	1.16031	0.33486	0.400401
	KLHL7	1.13205	1.79637	0.754981	2.20617
	KLHL8	1.07011	0.688312	0.324818	0.133311
	KLHL9	0.987456	1.79424	0.167657	1.41945
	LGALS3BP	0.663936	0.911545	0.0639389	0.409794
	LMO7	1.1514	0.930833	0.393103	0.104384
	LNX1	0.970282	0.630341	0.178153	0.14835
	LNX2	0.961905	1.31048	0.172631	0.229899
	LONRF1	1.00665	1.17248	0.0326627	0.219251
	LONRF2	0.959727	0.788518	0.15901	0.013273
	LONRF3	0.766149	1.3966	0.023884	0.893503
	LRR1	0.133436	0.0814097	0.0186844	0.0318861
	LRRC14	0.794851	0.586464	0.114198	0.224951
	LRRC28	1.13562	1.17399	0.423543	0.169707
	LRRC29	1.29812	1.57769	0.887429	1.57136
	LRRC41	0.797715	0.64418	0.164297	0.0216734
	LRRC58	1.08153	0.883955	0.504192	0.0588714
	LRSAM1	1.27144	1.45237	0.543255	0.871181
	LTN1	1.02199	1.08173	0.371785	0.187093
	LZTR1	1.04241	1.35439	0.33209	1.42647
	MAFK	1.1604	1.17443	0.109613	0.0964326
	MAGEA1	1.0801	1.0577	0.299686	0.111545
	MAGEA10	0.859629	0.89826	0.0417085	0.0903798
	MAGEA2B	1.042	1.17702	0.5887	0.300266
	MAGEA3	0.858932	1.94269	0.127127	1.42949
	MAGEA4	1.09741	1.98286	0.426525	0.411627
	MAGEA5	1.15588	1.08168	0.533711	0.794038
	MAGEA6	1.06395	1.09647	0.467819	0.253039
	MAGEA8	0.406722	0.445731	0.153793	0.215618
	MAGEB1	1.22287	1.17872	1.14992	0.23557
	MAGEB2	0.924347	0.769805	0.101127	0.434376
	MAGEB3	1.17614	0.687101	0.671539	0.0118068
	MAGEB4	1.13135	1.07939	0.129035	0.435748
	MAGED1	1.28754	0.943546	0.593528	0.0782459
	MAGED2	0.851989	0.991335	0.0571341	0.176761
	MAGEE1	1.11999	0.99446	0.443396	0.176428
	MAGEF1	1.03117	0.749258	0.148185	0.101412
	MAGEH1	0.793706	0.753513	0.0412737	0.0791257
	MAGEL2	1.2614	0.860338	0.803603	0.00469833
	MALT1	1.27634	0.886452	0.97786	0.219661
	MAN1B1	1.15887	0.936697	0.412334	0.0773057
	MAP1LC3A	0.992757	1.35668	0.157759	0.407046
	MAP1LC3B	1.30047	1.41966	1.00134	0.516427
	MAP3K1	0.990551	1.14775	0.221675	0.105341
	MAPK15	0.842423	1.02505	0.336101	0.439974
	MARCHF1	0.940361	1.20836	0.0175705	0.351503
	MARCHF10	0.742476	0.681906	0.316359	0.6637
	MARCHF11	1.48932	1.63991	0.970251	0.561901
	MARCHF2	1.48528	1.50376	0.691052	0.528899
	MARCHF3	1.36092	1.2401	1.51896	0.6591
	MARCHF4	0.826356	0.740589	0.578956	0.268137
	MARCHF5	0.880983	1.22293	0.0944578	0.838273
	MARCHF6	1.04856	1.23904	0.160289	0.324708
	MARCHF7	0.543961	1.04928	0.00717706	0.584509
	MARCHF8	1.05269	1.18256	0.371815	0.604988
	MARCHF9	0.956552	1.44977	0.322338	2.03391
	MDM2	1.24938	1.26314	0.563583	0.763992
	MDM4	0.842545	0.889567	0.0102477	0.0315311
	MED8	2.15968	0.612022	3.12382	0.126006
	MEX3A	0.949405	1.09547	0.200887	0.293829
	MEX3B	0.980846	1.09815	0.183394	0.255324
	MEX3C	0.75559	0.927877	0.157672	1.50999
	MEX3D	0.793909	1.03481	5.6462e-05	0.199372
	MGRN1	1.18591	0.8402	0.407368	0.623204
	MIB1	0.899457	1.40476	0.0643064	0.715028
	MIB2	1.03695	1.14735	0.317341	0.301725
	MID1	0.76263	0.895264	0.299911	0.147051
	MID2	1.03746	1.10911	0.236639	0.532022
	MINDY1	0.970847	1.03591	0.747414	1.0888
	MINDY2	1.12438	0.780735	0.812931	0.0364624
	MINDY3	0.902279	0.828357	0.449649	0.206992
	MINDY4	0.89171	1.32742	0.160026	0.331335
	MKRN1	0.200603	0.363706	0.0655571	0.0460568
	MKRN2	0.598841	0.711968	0.0575951	0.0959448
	MKRN3	0.901773	0.551161	0.0316151	0.00339202
	MLPH	0.832271	1.43055	0.00357152	0.495434
	MNAT1	0.312931	0.62253	0.586331	0.308317
	MPDZ	1.26985	1.32466	1.23819	0.67162
	MPI	1.12083	1.87263	0.291469	1.26901
	MPND	0.823121	0.516573	0.403942	0.0764762
	MRPL49	0.609634	2.22275	0.0359762	1.15829
	MTAP	1.21067	1.0481	0.859178	0.300258
	MTBP	0.715556	0.578174	0.40976	0.23066
	MTMR3	0.932158	0.497182	0.126081	0.37925
	MTMR4	0.578912	1.91211	0.00620678	2.52376
	MTOR	1.01803	0.221679	0.386623	0.00896896
	MUL1	0.8274	0.913246	0.587204	0.104837
	MYCBP2	1.35273	1.3793	0.786217	0.63498
	MYLIP	1.0224	0.315945	0.430673	0.119947
	MYNN	0.591896	0.799675	0.0733181	1.07618
	MYRIP	0.98498	1.47002	0.256718	0.656276
	MYSM1	1.0723	1.1533	0.0997749	0.229443
	N4BP1	1.55708	1.07563	1.67313	0.0298485
	NACC1	1.0126	0.913404	0.227041	0.249384
	NACC2	0.915458	1.21498	0.0565599	0.483981
	NAE1	9.79752	0.0397761	5.41829	1.3029e-05
	NARF	0.781732	1.67785	0.065926	2.61313
	NBR1	1.49762	1.06826	0.563694	0.789922
	NDC1	0.821593	1.02348	0.0366939	0.119661
	NDN	1.01085	1.10321	0.025028	0.262752
	NEDD4	0.850513	0.577897	0.116662	0.196912
	NEDD4L	1.15618	0.998805	0.38446	0.623222
	NEDD8	4.45374	0.206533	2.27559	0.00856126
	NEURL1	1.40327	0.916956	0.799013	0.230135
	NEURL1B	0.916773	1.15912	0.22828	0.604167
	NEURL2	0.951428	1.04719	0.0921481	0.0701776
	NEURL3	1.03136	0.827261	0.673623	0.350091
	NEURL4	0.860839	1.47584	0.0547728	0.681811
	NFX1	1.28085	1.1982	0.492887	0.0747653
	NFXL1	1.26631	1.33598	0.761277	0.461489
	NHLRC1	1.16737	1.05129	0.399441	0.888234
	NLE1	1.63215	0.404846	0.303137	0.0807179
	NOSIP	0.883992	0.962251	0.205324	0.071077
	NPLOC4	0.199135	0.0626625	0.274578	0.000391041
	NSD2	0.982302	1.7321	0.20319	2.46778
	NSD3	0.847512	1.05488	0.00936816	0.0947764
	NSFL1C	1.15966	1.34048	0.823475	0.42598
	NSMCE1	2.03109	1.15645	1.4921	0.323782
	NSMCE2	1.37177	0.33322	1.06582	0.0032301
	NUB1	1.0396	1.4313	0.0201285	0.851644
	NUP107	1.07317	0.243982	0.351962	0.0349865
	NUP133	2.19804	2.01389	1.26494	2.3667
	NUP153	0.535555	0.901541	0.00159243	0.150556
	NUP155	0.746843	0.187005	0.120623	0.0916759
	NUP160	0.368955	0.0891912	0.29459	0.00107403
	NUP188	0.723029	1.18468	0.0374791	0.343844
	NUP205	0.852036	0.306179	0.479451	0.0788652
	NUP210	0.909374	0.81468	0.0663811	0.104506
	NUP214	0.365696	0.268565	0.109311	0.0134567
	NUP35	1.2058	0.845276	0.430158	0.0248532
	NUP37	0.710303	1.26636	0.0986616	0.49424
	NUP42	1.26851	0.972888	0.858362	0.324671
	NUP43	0.81748	0.448272	0.0681406	0.011334
	NUP50	1.4338	0.649538	0.45326	0.0376165
	NUP54	0.463171	0.157601	0.167031	0.0646641
	NUP58	1.23295	0.553327	0.773529	0.0302394
	NUP62	2.56084	2.00063	1.30511	1.38896
	NUP85	2.38455	0.51077	1.10609	0.0184668
	NUP88	4.15289	0.622366	3.18025	0.42306
	NUP93	1.06219	0.577009	0.200198	0.607321
	OBI1	0.893987	0.736264	0.0454006	0.082547
	OPTN	1.03742	1.08986	0.622912	0.153681
	OR2AJ1	0.599585	1.81931	0.294615	1.55655
	OR2AK2	0.962892	0.892859	0.144166	0.752174
	OR2AP1	1.14287	1.27428	0.656769	0.395407
	OR2AT4	1.06144	1.48318	0.2553	0.926428
	OR2B11	1.52707	1.59293	0.957661	0.673521
	OR2B2	0.64712	0.922349	0.0133357	0.0590604
	OR2B3	1.06938	1.1194	0.240619	0.278973
	OR2B6	1.25881	1.12027	1.27531	0.416189
	OR2C1	0.683416	1.42578	0.0487888	0.395277
	OR2C3	0.883772	0.902279	0.0929489	0.0215319
	OR2D2	0.857671	0.679137	0.161718	0.0908988
	OR2D3	1.03512	1.10445	0.129005	0.0752608
	OR2F1	0.577125	0.884635	0.110295	0.246823
	OR2F2	1.14385	1.21577	0.448696	0.66316
	OR2G2	0.723215	0.678742	0.00711967	0.34195
	OR2G3	1.27333	1.38509	1.4521	0.923833
	OR2G6	0.947847	1.24688	0.177289	0.161699
	OR2H1	0.991445	1.4017	0.0734672	0.827718
	OR2H2	1.02987	0.645798	0.210363	0.248552
	OSTM1	1.00206	0.708262	1.00983	0.16829
	OTUB1	1.10958	0.782111	0.339125	0.0787142
	OTUB2	1.13218	0.974602	0.428885	0.109523
	OTUD1	0.838078	0.680159	0.0593142	0.0334312
	OTUD3	0.80488	1.02463	0.00566085	0.587926
	OTUD4	1.40868	0.804735	0.409905	0.214592
	OTUD5	4.59453	0.243171	5.41829	0.0222307
	OTUD6A	0.879433	0.759891	0.0611052	0.03884
	OTUD6B	0.796307	0.991081	0.150845	0.0402481
	OTUD7A	1.17268	0.56664	0.248328	0.235271
	OTUD7B	0.822482	1.60431	0.031055	1.14357
	OTULIN	0.80912	1.30887	0.0882353	0.311304
	OTULINL	0.962398	0.765856	0.162702	0.169213
	PAF1	0.901898	0.446411	0.130968	0.0293324
	PAFAH1B1	0.230049	1.98684	0.0765332	0.39768
	PAK6	0.865866	0.677496	0.220569	0.252884
	PAM	0.576885	0.4186	0.034723	0.057605
	PAN2	0.89413	0.750927	0.19486	0.336789
	PARK7	0.893962	0.934797	0.0482546	0.237096
	PARP11	0.836482	1.10202	0.174522	0.0970023
	PATZ1	1.07262	1.3665	0.363673	0.900009
	PCGF1	1.08426	1.0094	0.273631	0.282571
	PCGF2	0.848741	1.00022	0.164899	0.433068
	PCGF3	0.961771	1.20698	0.0639842	0.302378
	PCGF5	0.823166	0.766005	0.0442401	0.218144
	PCGF6	1.00636	1.29477	0.565495	0.400346
	PCLO	1.01483	0.587681	0.0547284	0.00334826
	PDZRN3	1.24306	1.04897	0.319592	0.0824472
	PDZRN4	1.31549	1.05328	0.595834	0.286182
	PELI1	1.18696	1.46801	1.15624	0.567303
	PELI2	0.78046	0.500918	0.74625	0.0966224
	PELI3	0.553861	0.938348	0.037162	0.602147
	PEX10	0.275479	0.340316	0.364707	0.383
	PEX12	0.996882	0.969166	0.33695	0.222247
	PEX2	0.904853	1.36668	0.180232	0.9971
	PHF7	0.847747	1.3447	0.177368	0.527595
	PHIP	1.17596	1.39634	0.802747	0.997445
	PHRF1	0.976171	2.08035	0.0682371	2.13374
	PIAS1	1.37828	0.898708	0.866174	0.578594
	PIAS2	1.22329	0.642178	0.717695	0.825446
	PIAS3	0.864763	1.01002	0.0431307	0.142185
	PIAS4	1.10423	0.966904	0.147398	0.167881
	PJA1	0.553381	0.513254	0.311963	0.18358
	PJA2	1.11111	0.211356	0.593187	0.0569657
	PLEKHF1	1.38504	1.25051	1.19685	0.538802
	PLEKHF2	1.07877	1.01999	0.630209	0.309751
	PLK1	0.158287	0.157208	0.0126153	0.0172811
	PLK2	1.00582	1.14461	0.138006	0.478248
	PLK3	1.17429	0.834992	0.308132	0.472344
	PLK4	0.591679	0.49763	0.38384	0.138872
	PLK5	0.685489	1.02966	0.31223	0.0955766
	PML	0.78901	1.06934	0.00489154	0.928302
	POC1B	1.06838	1.05903	0.0879055	0.687125
	POM121	0.973212	0.3833	0.282679	0.0960802
	POM121C	2.61084	0.50682	1.81807	0.121714
	POMP	0.559401	0.486478	0.288843	0.0846424
	PPIL2	0.199328	0.0249027	0.369023	0.0017145
	PRAME	0.96495	1.04869	0.0875335	0.904064
	PRKN	0.90636	1.06759	0.0678104	0.421384
	PRMT9	1.25955	1.31997	0.360763	0.625123
	PRPF19	0.489783	3.05558	0.0784228	0.393812
	PRPF8	0.153884	0.142353	0.00493107	0.0206246
	PSD	0.963172	1.76957	0.079861	1.73603
	PSMA1	0.272007	0.161359	0.034328	0.0477647
	PSMA2	0.489817	0.11134	0.128024	0.062026
	PSMA3	1.56261	0.0886918	0.913213	0.0054497
	PSMA4	0.760382	0.244846	0.405729	0.311518
	PSMA5	0.241503	0.0569344	0.0827624	0.000712828
	PSMA6	0.208601	0.0186866	0.204349	0.0410923
	PSMA7	0.591724	0.51201	0.0322602	0.0325737
	PSMA8	1.38631	0.922816	0.737644	0.176219
	PSMB1	0.31664	1.5852	0.042522	2.09168
	PSMB10	0.914944	1.13247	0.0289284	0.442974
	PSMB11	0.772451	0.795291	0.701103	0.461502
	PSMB2	0.368137	0.221894	1.60492	0.0392154
	PSMB3		4.26618		0.471997
	PSMB4	0.332844	1.12241	0.0291373	0.101906
	PSMB5	0.312086	0.54532	0.0824945	0.0835408
	PSMB6	0.354367	2.00957	0.0272188	1.95817
	PSMB7	0.721267	0.606654	0.548674	0.121277
	PSMB8	0.869433	1.13394	0.585093	0.323444
	PSMB9	1.08063	1.42706	0.243478	0.471958
	PSMC1	1.25701	0.412351	0.138866	0.0307099
	PSMC2	1.19141	0.313719	0.501703	0.072409
	PSMC3	1.21062	0.26282	1.41247	0.0218652
	PSMC3IP	0.838932	0.678526	0.0531892	0.317395
	PSMC4	0.666569	0.137028	0.0948088	0.0103767
	PSMC5	0.622323	0.274265	0.145888	0.0744713
	PSMC6	2.42791	0.980055	1.43067	0.637178
	PSMD1	1.10693	0.204015	0.204349	0.0952466
	PSMD10	0.751433	1.38483	0.0165496	0.802086
	PSMD11	0.899326	0.45475	0.248451	0.293393
	PSMD12	0.986653	0.397946	0.518328	0.317422
	PSMD13	1.64413	0.390405	0.563742	0.336111
	PSMD14	0.46192	0.284272	0.14413	0.0360659
	PSMD2	1.83609	1.17983	1.10673	0.179871
	PSMD3	0.451913	0.236801	0.0124633	0.365493
	PSMD4	2.15027	0.831227	1.32218	0.0247107
	PSMD5	0.767275	0.860803	0.26164	0.393952
	PSMD6	0.641742	0.678229	0.22696	0.627051
	PSMD7	0.350143	2.84543	0.0510396	1.62701
	PSMD8	0.466457	0.137905	0.351455	0.00493547
	PSMD9	0.721002	1.84388	0.129274	0.575625
	PSME1	0.802574	1.3804	0.133352	0.735985
	PSME2	1.04357	0.539579	0.170233	0.250983
	PSME3	1.03562	1.05754	0.182673	0.178061
	PSME3IP1	1.00566	0.817967	0.332612	0.0102121
	PSME4	1.42247	0.69063	0.709209	0.0817232
	PSMF1	1.52487	0.664649	0.655451	0.239178
	PSMG1	1.59356	1.2341	2.22656	0.318063
	PSMG2	1.69182	0.993192	0.897052	0.195779
	PSMG3	0.594717	0.371117	0.70351	0.0741261
	PSMG4	0.739215	0.235605	0.0441055	0.0238656
	PWP1	0.659482	1.56312	0.046221	1.24646
	RAB40A	1.02617	1.317	0.349751	0.508933
	RAB40AL	1.12795	1.42517	0.129865	0.96449
	RAB40B	1.24926	1.19767	0.718921	0.567271
	RAB40C	0.786831	0.855266	0.91959	0.252293
	RABGEF1	1.25243	1.58513	0.268363	0.925622
	RACK1	0.871859	0.0688521	0.244407	3.47449e-05
	RAD18	0.984481	1.23334	0.183891	0.257448
	RAD23A	1.10172	0.708468	0.253833	0.0615854
	RAD23B	1.00716	1.09952	0.216776	0.23908
	RAD54L	1.1174	0.770018	0.402678	0.116043
	RAE1	3.45053	0.285694	2.85127	0.0209344
	RAF1	0.99164	1.85277	0.0979536	1.027
	RAG1	0.977749	1.27356	0.186006	0.698775
	RANBP2	1.03803	1.08386	0.372685	1.16468
	RANGAP1	0.891605	0.158126	0.0910434	0.00508045
	RAPSN	0.959827	1.20884	0.0708673	0.197473
	RASD2	0.882187	1.01339	0.0760103	0.0773939
	RB1CC1	0.934208	1.29671	0.233565	0.702831
	RBBP4	0.288435	0.529369	0.0916383	0.10775
	RBBP5	0.900973	0.578106	0.270795	0.171611
	RBBP6	0.899625	0.102057	1.16382	0.0706117
	RBBP7	0.880238	1.08725	0.00635219	0.507086
	RBCK1	0.95282	0.908045	0.279791	0.106094
	RBX1	1.70089	0.129296	0.901737	0.0164594
	RC3H1	1.23817	0.463244	0.546452	0.00290208
	RC3H2	1.12073	1.20313	0.255793	0.219057
	RCBTB1	1.30759	1.30086	1.18828	0.988303
	RCBTB2	1.17421	1.06663	0.567608	0.125802
	RCHY1	1.18149	0.968434	1.25665	0.242961
	RELA	0.843112	1.3197	0.0899682	0.33796
	RFFL	0.547916	0.48503	0.0405913	0.316206
	RFPL1	1.07994	1.35325	0.41348	0.790592
	RFPL2	0.921583	0.619955	0.59317	0.088576
	RFPL3	0.755114	0.907183	0.0709798	0.0276351
	RFPL4A	1.17375	1.46635	0.607373	0.933413
	RFPL4AL1	0.980142	0.930105	0.0154232	0.220909
	RFPL4B	0.688146	1.58716	0.132397	0.377734
	RFWD3	1.51932	0.834275	0.247813	0.183447
	RHOBTB1	0.708876	1.14856	0.193169	0.383651
	RHOBTB2	1.31546	0.519482	0.946576	0.177466
	RHOBTB3	1.4539	1.0836	1.7417	1.68825
	RICTOR	0.452508	1.36423	0.0395054	0.700406
	RIMS1	0.779081	1.2608	0.360982	0.250434
	RIMS2	0.703897	0.710233	0.167242	0.165846
	RING1	1.17038	0.971143	0.301204	0.369542
	RIOK3	0.978909	1.01659	0.36728	1.12467
	RIT1	0.799775	1.68564	0.0829516	0.831974
	RLIM	0.754455	0.863833	0.227429	0.073637
	RMND5A	0.897091	0.889536	0.0857838	0.185227
	RMND5B	1.11119	0.851693	0.713005	0.171443
	RNF10	0.972342	1.1152	0.134505	0.605216
	RNF103	1.43183	1.34127	0.677512	0.8535
	RNF11	1.08249	1.35927	0.391356	0.217506
	RNF111	1.2527	1.58554	0.579962	0.949582
	RNF112	1.48402	1.01232	1.48233	0.148619
	RNF113A	0.972942	0.973238	0.382517	0.967825
	RNF113B	1.05864	0.646488	0.255511	0.325589
	RNF114	0.930183	0.683354	0.0159725	0.165993
	RNF115	0.681684	0.967367	0.339106	0.369674
	RNF121	1.01472	0.923923	0.727022	0.510731
	RNF122	1.40023	1.0088	0.851089	0.120474
	RNF123	0.41778	1.05543	0.133158	1.04331
	RNF125	1.17479	0.932493	0.605111	0.0164865
	RNF126	1.12127	0.513325	0.460974	0.191188
	RNF128	0.862028	1.29411	0.0977142	0.561473
	RNF13	1.11995	1.1916	0.230482	0.523879
	RNF130	1.2626	1.3877	1.04261	0.617335
	RNF133	0.975407	1.22991	0.103612	0.44704
	RNF135	1.02499	0.680754	0.399474	0.229686
	RNF138	0.772741	1.34024	0.144614	0.452028
	RNF139	1.08382	1.02987	0.221501	0.100688
	RNF14	1.20699	0.889666	0.382151	0.188459
	RNF141	1.33106	1.53488	0.368445	0.632197
	RNF144A	0.916773	1.17045	0.282296	1.51245
	RNF144B	1.45763	1.01631	0.484431	0.0570301
	RNF145	0.416999	0.785643	0.118958	0.0722499
	RNF146	1.0465	1.39507	0.315604	0.491605
	RNF148	0.810529	0.788818	0.164024	0.00921731
	RNF149	1.07267	1.05805	0.451635	0.0848377
	RNF150	0.595101	1.2641	0.000282383	1.44962
	RNF151	1.32854	1.19175	0.988895	0.364597
	RNF152	0.988299	1.06019	0.877784	0.551649
	RNF157	1.08496	1.00463	0.258699	0.0450969
	RNF165	1.02498	1.21422	0.108842	0.617911
	RNF166	1.26218	0.765548	1.64576	0.00829115
	RNF167	1.02936	0.865008	0.454705	0.0176564
	RNF168	1.59626	0.950774	2.40673	0.339125
	RNF169	0.833432	0.864504	0.0466366	0.0314423
	RNF17	0.940934	1.3827	0.0860114	0.847865
	RNF170	0.951711	0.651242	0.0909738	0.0158554
	RNF175	1.08199	0.703223	0.132786	0.254488
	RNF180	0.799093	1.07802	0.0832303	0.681603
	RNF181	1.14997	2.49778	0.253055	2.79849
	RNF182	1.03148	0.812897	0.416915	0.205937
	RNF183	1.01393	1.11663	0.165885	0.490273
	RNF185	0.965652	0.996661	0.148778	0.308264
	RNF186	0.873244	1.03782	0.080002	0.270204
	RNF187	0.600616	0.78197	0.0244625	0.160202
	RNF19A	0.931576	1.21994	0.302439	0.393758
	RNF19B	0.798374	0.859241	0.401341	0.0171817
	RNF2	0.890789	1.30544	0.397018	2.14701
	RNF20	1.27474	0.468021	0.264952	0.209743
	RNF207	0.929583	1.54194	0.20709	1.75127
	RNF208	1.15712	0.975345	0.443661	0.41071
	RNF212	1.23098	1.44633	0.890118	1.09305
	RNF212B	0.918904	0.894247	0.0225965	0.0205609
	RNF213	1.03476	1.25909	0.236228	0.240279
	RNF214	0.820808	0.583937	0.259669	0.272971
	RNF215	1.24582	1.1561	0.865791	0.193522
	RNF216	0.919248	1.17014	0.269508	0.642885
	RNF217	1.05976	1.02776	0.110166	0.0655571
	RNF220	1.13957	1.02759	0.487062	0.388415
	RNF222	0.886932	1.18576	0.213043	0.346006
	RNF223	0.745539	0.852	0.0517925	0.018503
	RNF224	0.959115	1.25629	0.220779	0.691799
	RNF225	0.79782	0.51686	0.255363	0.0524536
	RNF227	0.604157	1.01163	0.0186073	1.26509
	RNF24	0.986776	0.844697	0.0941016	0.533399
	RNF25	1.12378	1.00307	0.349207	0.822089
	RNF26	0.878458	0.843678	0.570054	0.0290491
	RNF31	1.13748	0.636969	0.195016	0.118039
	RNF32	0.906077	0.976543	0.112012	0.272134
	RNF34	1.40233	0.926546	0.755278	0.00971888
	RNF38	0.972726	1.20033	0.516912	0.214777
	RNF39	0.953164	0.991383	0.175614	0.114554
	RNF4	0.501776	0.0891726	0.0256357	0.0236913
	RNF40	1.48669	0.259309	0.966415	0.0343562
	RNF41	1.38494	1.50519	0.71406	0.797375
	RNF43	0.926695	1.15196	0.186226	0.336337
	RNF44	1.04228	1.36637	0.356972	0.235966
	RNF5	0.96879	0.668234	0.193162	0.0782875
	RNF6	0.967736	1.08728	0.0803676	0.254004
	RNF7	1.45238	1.17911	1.93271	0.373095
	RNF8	1.79765	0.432432	1.66462	0.105042
	RNFT1	0.787142	1.17232	0.487849	0.30883
	RNFT2	1.05213	1.45533	0.963172	0.625215
	RPH3AL	1.00736	1.10526	0.130762	0.789869
	RPL11	5.74344	0.274361	1.97658	0.154251
	RPL5	0.0369141	0.147752	0.00343142	0.0644625
	RSPRY1	1.21367	0.52422	0.313918	0.361341
	RUFY1	1.04732	1.06689	0.804405	0.284381
	RUFY2	0.978271	0.977206	0.0196602	0.321509
	RWDD3	1.30299	1.33147	0.986362	1.56171
	SAE1	0.748501	0.596174	0.26413	0.642885
	SAG	0.719056	0.489963	0.0403434	0.0597775
	SCAF11	0.836024	1.1108	0.523415	0.617551
	SEH1L	1.27464	0.952344	0.935879	0.0613052
	SEL1L	0.974285	0.827938	0.389851	0.240377
	SEM1	1.30501	1.61463	0.557191	0.778143
	SENP1	1.17879	1.11568	0.967462	0.40521
	SENP2	1.0965	1.20281	0.063617	0.488598
	SENP3	1.01667	1.5668	0.467437	0.88904
	SENP5	1.13784	1.24517	0.250372	1.28942
	SENP6	0.538637	0.571333	0.135833	0.502172
	SENP7	1.19931	0.786231	0.576197	0.0568618
	SENP8	0.713683	1.56909	0.192025	0.802802
	SF3B3	0.624605	0.147844	0.0751369	0.00298078
	SH3RF1	1.3542	1.43125	1.20843	1.00622
	SH3RF2	0.70955	0.635593	0.321646	0.530178
	SH3RF3	1.15835	1.04531	0.303504	0.237246
	SHARPIN	0.942096	1.07549	0.0773368	0.114362
	SHH	1.16879	0.652294	0.309113	0.337941
	SHKBP1	0.993516	0.745689	0.063441	0.0198466
	SHPRH	1.004	0.78047	0.299885	0.177682
	SIAH1	0.913367	0.799919	0.0181542	0.648629
	SIAH2	0.815353	1.38961	0.0846266	0.858425
	SIAH3	1.44208	1.07979	0.895376	0.484577
	SKP1	0.37478	0.134581	0.228163	0.0396291
	SKP2	2.54544	1.14504	4.46405	0.17727
	SLX4	0.6266	0.3655	0.165579	0.0210393
	SMU1	0.103401	0.174167	0.020438	0.0342904
	SMURF1	1.30458	1.5682	0.38693	0.568009
	SMURF2	0.928495	1.06055	0.47286	0.342351
	SNRNP40	0.8833	0.669662	0.271703	0.0971272
	SNURF	1.05113	1.06979	0.190514	0.141493
	SOCS1	0.869686	1.33917	0.290238	0.501689
	SOCS2	1.13577	1.18506	0.687971	0.462949
	SOCS3	1.01052	1.37793	0.690945	0.988091
	SOCS4	1.13962	0.987618	0.193006	0.145566
	SOCS5	0.739415	0.837305	0.172611	0.535958
	SOCS6	1.01839	1.06191	0.367664	0.402305
	SOCS7	1.20183	0.969965	1.45407	0.160359
	SPIRE1	0.905763	1.04279	0.0892849	0.213525
	SPIRE2	1.45888	0.723997	0.737976	0.486543
	SPOP	1.04807	1.18375	0.115233	1.4461
	SPOPL	0.71113	0.690056	0.0971924	0.0668722
	SPSB1	0.68007	1.05152	0.148619	0.456988
	SPSB2	0.543238	0.790071	0.0236363	0.0915686
	SPSB3	1.12626	0.912373	0.33194	0.150151
	SPSB4	1.17289	1.03338	0.455126	0.370978
	SQSTM1	1.32933	1.3851	1.38993	0.730674
	STAMBP	1.13252	0.832438	0.783386	0.223226
	STAMBPL1	1.09486	1.54013	0.120176	1.16701
	STBD1	1.02066	1.76304	0.0722499	1.42549
	STUB1	1.25944	0.927041	0.637781	0.37704
	STX1A	1.22382	0.922675	0.378813	0.187481
	SUGT1	1.06368	0.14428	0.138424	0.0497374
	SUMO1	0.353508	0.653475	0.00225986	0.0378012
	SUMO2	1.27895	0.850707	0.579302	0.14887
	SUMO3	0.925488	1.29158	0.0792455	0.329151
	SUMO4	1.13246	1.26545	0.298553	1.17616
	SYTL1	1.48663	0.940366	0.497546	0.982841
	SYTL2	1.07852	0.755045	0.261711	0.0162429
	SYTL3	1.21679	1.46489	0.98051	0.515686
	SYTL4	1.21223	1.24417	0.47295	0.529648
	SYTL5	0.909778	0.889875	0.104749	0.0663305
	SYVN1	1.09274	0.982327	0.337648	2.54881
	TATDN1	1.0263	0.614615	0.168757	0.0281585
	TAX1BP1	0.965478	1.02539	0.209476	0.58838
	TBC1D1	1.25677	0.84544	0.583776	0.422428
	TBC1D25	1.15043	0.873249	0.501414	0.144075
	TBC1D5	1.09797	0.783142	0.315613	0.0458781
	TBL1X	1.03666	1.17381	0.384418	0.219964
	TBL1XR1	1.00619	0.596252	0.123748	0.112051
	TINCR	1.04394	0.891344	0.272239	0.473738
	TLE1	0.939416	1.41606	0.166547	0.796287
	TLE2	1.02804	1.24246	0.562059	0.524155
	TLE3	1.04015	0.732248	0.0884589	0.445184
	TMEM189	1.55355	1.1811	2.77188	0.297966
	TNFAIP1	0.820046	1.39065	0.22195	0.710456
	TNFAIP3	1.2463	0.524002	0.590777	0.0219063
	TNIP1	0.836047	1.01367	0.360952	0.0684709
	TNIP2	1.23842	1.2632	0.600482	0.694606
	TNIP3	1.15038	1.16156	0.330079	0.571817
	TOLLIP	1.12021	1.17121	0.0832671	0.337705
	TOPORS	0.942638	1.06234	0.206727	0.275495
	TOR1AIP2	0.741077	0.623489	0.0111157	0.184874
	TP53INP1	1.09117	0.99247	0.752714	1.21021
	TP53INP2	1.10068	1.09108	0.517012	0.392395
	TPR	2.2144	0.207523	1.36287	0.000395388
	TPT1	0.134643	0.524766	0.00127871	0.0931641
	TRAF2	0.924533	1.33589	0.332472	0.533355
	TRAF3	1.33788	0.702999	0.378439	0.0558234
	TRAF4	1.52726	0.718537	0.601244	0.133441
	TRAF5	1.04786	0.954155	0.767538	0.38145
	TRAF6	0.663641	0.683193	0.262688	0.536421
	TRAF7	0.636621	0.708886	0.104119	0.0300904
	TRAIP	5.95217	0.200732	3.98691	0.182342
	TRIM10	1.04505	1.28898	0.246547	0.177009
	TRIM11	0.985933	0.999581	0.232088	0.183984
	TRIM13	1.09831	0.968051	0.196741	0.165827
	TRIM15	0.761653	1.02032	0.0446154	0.813835
	TRIM17	1.15369	0.857991	0.473506	0.0478326
	TRIM2	0.86965	0.543012	0.101335	0.526557
	TRIM21	0.97937	1.14128	0.17903	0.181365
	TRIM22	1.2421	1.24692	1.03349	0.419897
	TRIM23	1.06495	1.2835	0.344765	0.480487
	TRIM24	0.951164	1.4773	0.196782	0.773993
	TRIM25	0.802312	0.919235	0.0924919	0.484656
	TRIM26	0.880824	0.952727	0.920421	1.70421
	TRIM27	1.06693	1.44113	0.0538623	1.0504
	TRIM28	0.608866	0.811563	0.545201	0.37107
	TRIM3	0.915192	0.968695	0.0402243	0.124175
	TRIM31	0.97697	0.931427	0.185153	0.166292
	TRIM32	1.03677	0.991837	0.708209	0.541438
	TRIM33	0.938843	0.963779	0.0668267	0.0172585
	TRIM34	1.22672	1.0572	0.500148	0.0731022
	TRIM35	1.51212	1.40728	1.14689	0.805347
	TRIM36	0.729048	1.14315	0.0401338	0.0556062
	TRIM37	0.651337	0.740774	0.0214908	0.0873104
	TRIM38	1.0366	1.18497	0.0466995	0.273778
	TRIM39	0.66218	0.967501	0.161529	0.589189
	TRIM4	1.05639	1.23679	1.59659	0.752469
	TRIM40	0.905908	1.65971	0.383703	2.1235
	TRIM41	1.00045	1.16104	0.0971109	0.342103
	TRIM42	0.48207	0.931899	0.265096	0.533963
	TRIM43	0.907724	0.890789	0.237644	0.657262
	TRIM43B	0.805974	0.886766	0.874714	0.727115
	TRIM45	1.175	1.67831	0.364406	0.956677
	TRIM46	0.941848	0.955843	0.2121	0.0572679
	TRIM47	1.28426	1.2609	0.77997	0.597601
	TRIM48	1.06027	1.71726	0.0294207	1.12763
	TRIM49	1.13971	0.922221	0.27043	0.0904226
	TRIM49B	1.06799	1.00183	0.157297	0.11639
	TRIM49C	0.81472	0.919107	0.148057	0.43147
	TRIM5	2.05975	1.20872	1.12301	0.785554
	TRIM50	0.763614	1.2919	0.228177	1.16867
	TRIM51	0.87417	0.52266	0.101242	0.216339
	TRIM52	1.03106	0.487085	0.2773	0.0780224
	TRIM54	1.18342	1.47853	1.15392	0.899354
	TRIM55	0.883411	1.26189	0.0278481	0.183838
	TRIM56	1.07919	1.26141	0.3625	0.841215
	TRIM58	1.46322	1.29709	0.821944	0.886558
	TRIM59	0.815443	1.04159	0.200639	0.817757
	TRIM6	1.20564	0.657674	0.413199	0.254433
	TRIM6-TRIM34	1.15508	1.0033	0.153378	0.0906794
	TRIM60	1.35841	1.44708	0.722185	1.03569
	TRIM61	0.543935	0.457691	0.00865429	0.0098166
	TRIM62	1.1286	1.43956	0.283129	1.92489
	TRIM63	0.880434	1.01628	0.1664	0.238305
	TRIM64	0.64401	1.7407	0.200825	1.18994
	TRIM64B	0.990782	1.20332	0.39462	0.391506
	TRIM65	0.893529	1.05535	0.0585929	0.0682625
	TRIM67	0.835022	0.875237	0.138	0.0909684
	TRIM68	1.3702	0.86936	0.580375	0.730837
	TRIM69	1.23828	1.16993	0.443866	0.322849
	TRIM7	0.883135	0.894278	0.122807	0.193671
	TRIM72	1.01089	1.40663	0.262005	0.498612
	TRIM74	0.820995	1.25196	0.011129	0.989064
	TRIM77	1.12046	0.955631	0.728693	0.147654
	TRIM8	1.02019	1.45501	0.198754	0.423141
	TRIM9	0.931034	0.87466	0.192215	0.0370864
	TRIML1	1.12446	1.10177	0.100502	0.129251
	TRIP12	1.72458	0.531907	1.89623	0.0255436
	TRPC4AP	1.01238	1.39812	0.329198	1.12808
	TRPM4	0.907743	0.983315	0.437541	0.765837
	TSG101	0.872977	0.741539	0.0474013	0.187053
	TTC3	1.03649	0.782089	0.119581	0.354175
	TULP4	0.717339	1.18682	0.0162429	0.437529
	UAP1	0.502055	1.19399	0.372696	0.530974
	UAP1L1	1.30146	0.78925	0.869602	0.183275
	UBA1	4.03569	1.53473	1.50063	0.196741
	UBA2	1.12288	0.346648	0.795771	0.036883
	UBA3	12.927	1.02205	5.41829	1.77726
	UBA5	1.23652	0.426863	0.846978	0.123147
	UBA52	0.158079	0.120528	0.0176112	0.0218652
	UBA6	1.32648	1.6001	0.297638	0.985479
	UBA7	0.439921	0.565295	0.100054	0.0601315
	UBAC1	1.26596	1.30498	0.311109	0.451623
	UBAC2	0.717582	0.782301	0.0378344	0.0274362
	UBALD1	0.724866	1.19661	0.323883	0.371499
	UBALD2	1.13288	1.18866	0.856891	0.322621
	UBAP1	0.495314	1.49719	0.0251338	0.99831
	UBAP1L	0.803592	1.43499	0.179569	1.03977
	UBAP2	0.850236	0.771755	0.126511	0.0854665
	UBAP2L	1.11349	1.21895	0.150882	1.0684
	UBASH3A	0.624687	1.27356	0.0386406	0.579153
	UBASH3B	0.818921	0.677689	0.118575	0.467628
	UBB	0.820023	1.01307	0.157422	0.235055
	UBC	0.906121	1.54329	0.180469	0.811296
	UBD	0.830174	0.875043	0.00639185	0.0433226
	UBE2A	1.03209	0.540166	0.0704227	0.082631
	UBE2B	1.28538	1.21111	0.257393	0.0328734
	UBE2C	0.244552	0.954042	0.00120466	0.958213
	UBE2D1	0.75447	0.942638	0.0304071	0.191411
	UBE2D2	1.33447	0.810074	1.13204	0.187923
	UBE2D3	1.70672	0.428791	0.700776	0.0500882
	UBE2D4	0.944286	0.568387	0.158847	0.170195
	UBE2E1	1.03265	1.08426	0.657202	0.478248
	UBE2E2	0.788556	0.490847	0.223074	0.00309449
	UBE2E3	1.13389	0.975893	0.954677	0.110894
	UBE2F	1.3741	0.778314	0.967019	0.0850965
	UBE2G1	0.988101	1.66756	0.121455	1.9897
	UBE2G2	0.676497	1.25697	0.0166083	0.150722
	UBE2H	0.987023	1.06535	0.201467	0.32435
	UBE2I	0.270372	2.91651	1.15468	2.30235
	UBE2J1	1.12898	0.525129	0.204461	0.331819
	UBE2J2	0.514847	0.391435	0.0081805	0.124638
	UBE2K	1.24585	0.809423	0.758752	0.170079
	UBE2L3	2.88929	1.02596	2.00082	1.62184
	UBE2L5	1.41815	0.842177	1.36341	0.266698
	UBE2L6	0.896594	1.13598	0.0753125	0.540396
	UBE2M	18.1893	1.2402	5.41829	2.00751
	UBE2N	1.04453	0.427752	0.772088	0.0104923
	UBE2NL	1.60099	1.02421	0.9613	0.186633
	UBE2O	1.08332	1.42781	0.248505	1.76475
	UBE2Q1	1.18365	1.56574	0.118011	0.955656
	UBE2Q2	0.677614	1.22059	0.239223	0.417255
	UBE2Q2L	0.18214	0.580704	0.00512439	0.12502
	UBE2QL1	1.0659	0.579008	0.653412	0.0936057
	UBE2R2	1.25402	0.462282	0.66916	0.409058
	UBE2S	4.72435	5.64606	1.66494	1.5072
	UBE2T	1.47723	0.562582	1.44976	0.0025175
	UBE2U	1.20521	0.989194	0.169841	0.232332
	UBE2V1	0.40661	0.442161	0.0713533	0.332127
	UBE2V2	1.21285	0.754784	0.433952	0.0423017
	UBE2W	0.88692	1.36689	0.0127003	0.4967
	UBE2Z	0.653761	0.895022	0.359419	1.49835
	UBE3A	1.18266	1.02615	0.794741	0.0447983
	UBE3B	1.04777	1.1907	0.234853	0.514193
	UBE3C	0.975779	0.677994	0.135026	0.37703
	UBE3D	0.945046	1.10971	0.155194	0.278783
	UBE4A	0.885421	1.19534	0.36639	0.339979
	UBE4B	0.966677	0.37661	0.0381377	0.0224684
	UBFD1	1.58617	0.904746	1.81656	0.134097
	UBIAD1	1.25974	1.36014	1.1246	0.85412
	UBL3	1.05514	1.05995	0.410743	0.313123
	UBL4A	1.03636	0.85669	0.16988	0.0753951
	UBL4B	0.447952	0.926758	0.221718	0.602929
	UBL5	2.21563	0.455412	0.946537	0.24595
	UBL7	0.538731	2.10728	0.118216	0.584843
	UBLCP1	1	0.999782	0.324341	0.197479
	UBOX5	0.549528	0.957972	0.0122846	0.386951
	UBR1	0.792881	0.68683	0.697886	0.184615
	UBR2	0.838973	0.28443	0.198885	0.00240831
	UBR3	1.18918	1.23001	0.370754	0.279361
	UBR4	0.781532	0.329933	0.84649	0.0294625
	UBR5	4.96886	0.183181	5.41829	0.14643
	UBR7	1.05794	1.09545	0.409816	0.356695
	UBTD1	1.39316	1.81508	0.718194	0.931035
	UBTD2	1.14402	0.954677	0.424616	0.0930242
	UBXN1	0.984213	1.51487	0.348402	1.22038
	UBXN4	0.924872	1.04356	0.185579	0.301299
	UBXN6	0.482338	1.31669	0.0698664	0.592983
	UBXN7	1.36184	0.853886	0.869602	0.0856621
	UBXN8	0.821451	0.553446	0.150206	0.135655
	UCHL1	0.884054	0.742527	0.155691	0.0608803
	UCHL3	0.944168	0.682611	0.164246	0.0489784
	UCHL5	0.935582	1.01945	0.173906	0.625508
	UEVLD	0.813022	0.664691	0.090214	0.358278
	UFC1	1.54944	1.31316	1.46121	0.252332
	UFD1	0.503832	0.780318	0.0406247	0.211316
	UFM1	1.2416	1.20329	0.997445	0.142065
	UFSP1	0.673036	0.583112	0.00439551	0.0834092
	UFSP2	0.964468	0.78475	1.41652	0.154059
	UHRF1	7.32392	0.654641	5.41829	0.176291
	UHRF2	0.537075	0.440113	0.0602961	0.173536
	UIMC1	1.16312	0.896133	0.19826	0.487262
	ULK1	1.96361	1.65686	3.7462	0.768785
	UNK	0.704282	0.360219	0.0210803	0.0269461
	UNKL	1.34188	0.587021	0.252526	0.164595
	URM1	0.502542	1.13893	0.510632	0.0391061
	USP1	1.62741	1.75243	1.55054	1.06331
	USP10	0.582482	1.68754	0.000338882	0.674772
	USP11	1.11526	1.13791	0.483478	0.307611
	USP12	0.92189	1.13515	0.00795043	0.0742343
	USP13	0.806041	1.09154	0.00653732	0.715592
	USP14	1.98296	0.536126	2.61552	0.0566391
	USP15	1.64712	1.52041	1.18057	0.649423
	USP16	1.10045	1.61319	0.234413	0.684596
	USP17L1	1.16504	1.30265	0.686027	0.715344
	USP17L10	0.840626	0.817191	0.0864934	0.0276907
	USP17L13	0.88563	0.886397	0.0498105	0.175783
	USP17L15	1.26175	1.11732	0.365402	0.416903
	USP17L17	1.28824	0.952305	0.903125	0.149519
	USP17L2	1.27141	1.71027	0.888906	2.0962
	USP17L21	0.588603	0.929454	0.501317	0.306792
	USP17L3	0.591921	0.400659	0.549105	0.0947223
	USP17L4	0.500422	0.669634	0.0571639	0.135536
	USP17L5	0.341372	1.07411	0.127785	1.00739
	USP17L7	1.01674	0.810287	0.0660271	0.0925403
	USP17L8	2.06226	1.13347	1.66264	0.605951
	USP18	1.19165	1.09038	0.276963	0.135198
	USP19	0.505477	1.33671	0.339116	0.63483
	USP2	0.641613	0.874624	0.30529	0.364044
	USP20	0.835143	0.760149	0.0713072	0.151934
	USP21	0.752757	1.14863	0.00982992	0.644357
	USP22	0.876221	1.33146	0.0634109	0.773942
	USP24	0.661304	1.33232	0.0170372	0.303408
	USP25	1.28319	0.892457	0.560036	0.0629136
	USP26	0.704219	0.45434	0.0799184	0.166464
	USP27X	1.07481	0.823742	0.309237	0.257471
	USP28	0.557501	0.26375	0.119198	0.013
	USP29	1.27314	0.63651	0.884756	0.118884
	USP3	0.859909	1.54308	0.153088	0.8642
	USP30	1.62243	0.813173	1.03302	0.483623
	USP31	0.551582	0.41643	0.296872	0.418483
	USP32	0.973151	0.565847	0.429597	0.143676
	USP33	0.715402	1.00681	0.0476968	0.184522
	USP34	1.26528	1.04169	0.4642	0.164792
	USP35	1.18217	1.14032	0.687738	0.091381
	USP36	0.491109	0.156241	0.495244	0.000138996
	USP37	0.111214	0.0576812	0.0867373	0.0573968
	USP38	1.15338	1.00478	1.14619	0.215789
	USP39
	USP4	1.1204	1.04864	0.28957	0.704059
	USP40	0.842411	1.3305	0.0252535	0.654567
	USP41	1.1074	1.64078	0.360165	1.15359
	USP42	0.845758	1.12945	0.00597335	0.931258
	USP43	1.2536	1.03769	0.110749	0.247038
	USP44	1.02406	1.85359	0.417823	1.31403
	USP45	1.14466	1.0114	0.459721	0.153298
	USP46	1.01147	0.869552	0.115165	0.299876
	USP47	1.04642	0.941638	0.318605	0.0506002
	USP48	0.938954	1.37753	0.0224867	0.713207
	USP49	0.875711	1.5745	0.136641	1.39914
	USP5	1.49465	0.069211	0.647528	0.0041806
	USP50	0.76497	0.587522	0.16577	0.178867
	USP51	1.15244	0.925583	0.515629	0.180765
	USP53	0.88844	0.730069	0.0109909	0.234987
	USP54	0.928836	2.04183	0.0200148	2.0226
	USP6	0.942677	1.62786	0.0539557	1.22115
	USP6NL	0.586684	0.647573	0.00252187	0.0614903
	USP7	1.69959	0.626482	1.50242	0.018834
	USP8	0.693057	1.5834	0.325479	1.35623
	USP9X	0.796268	0.294195	0.537632	0.0935357
	USP9Y	0.602894	0.711155	0.363201	0.0923307
	USPL1	1.44035	0.121215	1.03145	0.0165812
	VCPIP1	0.876385	0.969428	0.0472463	0.428909
	VHL	1.98416	0.264373	4.30435	4.34316e-05
	VPS11	1.58161	1.25419	2.73077	0.505275
	VPS18	1.14229	0.659505	0.581815	0.617965
	VPS41	1.53392	0.64651	1.76652	0.0683235
	VPS8	1.07915	1.8743	0.350714	1.11064
	WDFY1	0.833813	0.9432	0.0168249	0.0436971
	WDFY2	0.996276	0.881477	0.194411	0.219474
	WDFY3	1.28135	0.591847	0.463644	0.324121
	WDR12	0.225471	0.369269	0.204683	0.233989
	WDR26	1.47745	0.803949	0.946922	0.0761087
	WDR5	0.144277	0.102959	0.660211	0.0834566
	WDR53	1.07159	1.19711	0.412536	0.213639
	WDR59	1.6331	1.04185	1.29122	0.146144
	WDR5B	1.15333	1.26958	0.87228	0.757931
	WDR61	0.373872	0.566467	0.00119596	0.125379
	WDR76	1.07611	1.15331	0.6705	0.682731
	WDR82	0.391454	0.511514	0.141595	0.223975
	WDSUB1	1.14605	0.797422	0.26156	0.218374
	WDTC1	0.89846	0.843164	0.462093	0.128988
	WIPI1	1.22236	1.15876	0.577903	0.70189
	WIPI2	1.09003	0.771734	0.0929489	0.2346
	WSB1	1.25979	1.27839	0.851922	0.173323
	WSB2	0.760677	2.03939	0.130311	0.866493
	WWP1	0.708302	1.23182	0.559721	0.310656
	WWP2	1.15227	1.10684	0.166853	0.31191
	XIAP	0.714896	0.52677	0.190259	0.0787454
	YOD1	0.974096	0.919145	0.103722	0.514236
	ZBED1	0.92534	0.832911	0.106499	0.0449813
	ZBTB1	1.06454	0.935672	0.159449	0.0631396
	ZBTB10	1.43864	1.08454	2.31278	0.337318
	ZBTB11	0.460418	0.729129	0.109786	0.144626
	ZBTB12	0.989657	0.877077	0.190131	0.585093
	ZBTB14	1.78495	0.651684	3.63296	0.0127316
	ZBTB16	1.03137	0.860672	0.837197	0.540457
	ZBTB17	0.932423	0.911336	0.0767974	0.555737
	ZBTB18	1.13252	1.11639	0.741938	1.14751
	ZBTB2	0.928238	1.64316	0.0501125	1.15289
	ZBTB20	0.740682	1.1253	0.366057	1.17328
	ZBTB21	0.838159	0.612115	0.00766302	0.535287
	ZBTB22	1.00218	1.11756	0.57741	0.117464
	ZBTB24	1.17142	0.99137	0.425217	0.32069
	ZBTB25	1.41317	1.09331	1.21818	0.27927
	ZBTB26	1.14317	1.31693	0.258604	0.963172
	ZBTB3	0.786122	1.11456	0.00742439	0.669322
	ZBTB32	0.873686	0.727543	0.0869389	0.42221
	ZBTB33	1.25214	0.63357	0.552098	0.37732
	ZBTB34	0.646493	1.27612	0.0504539	0.271598
	ZBTB37	0.972511	1.14802	0.142879	0.550352
	ZBTB38	1.07518	1.29565	0.389638	0.850135
	ZBTB39	1.21969	2.19915	0.8535	3.28829
	ZBTB4	0.818847	1.06119	0.13682	0.203349
	ZBTB40	1.20417	1.991	0.442962	1.48804
	ZBTB41	1.29562	0.568316	0.437041	0.319257
	ZBTB42	1.04793	1.54702	0.148442	2.26972
	ZBTB43	0.62997	0.806863	0.217979	0.289012
	ZBTB44	0.955572	1.08201	0.183248	0.120228
	ZBTB45	1.27003	1.28291	1.03117	1.16016
	ZBTB46	1.05758	1.01514	0.070438	0.307506
	ZBTB47	1.20433	1.1991	0.273999	0.705115
	ZBTB48	1.08277	1.33297	0.438851	0.701605
	ZBTB49	1.13676	1.33704	0.129748	0.77451
	ZBTB5	1.03667	0.605393	0.136071	0.74841
	ZBTB6	0.857873	0.993771	0.359618	0.1888
	ZBTB7A	1.19487	0.863606	0.779421	0.139375
	ZBTB7B	0.590548	1.30904	0.192397	0.377921
	ZBTB7C	1.01897	0.725061	0.294975	0.220685
	ZBTB8A	0.625497	1.32432	0.00318635	0.602425
	ZBTB8B	1.14089	1.21453	0.301873	1.96883
	ZBTB9	1.0933	1.29879	0.546483	0.973712
	ZC3HC1	0.993349	0.853229	0.720721	0.25151
	ZFAND3	0.979976	1.0706	0.101818	0.376244
	ZFAND5	1.16215	0.50784	0.363181	0.414652
	ZFAND6	0.896295	0.852892	0.799232	1.56743
	ZFPL1	1.03413	1.25944	0.117527	0.312034
	ZFYVE19	0.813106	1.00727	0.0550931	0.274546
	ZMIZ1	0.59454	1.11244	0.247099	1.52326
	ZMIZ2	1.05128	1.38407	0.0586526	0.668937
	ZMYND11	1.0945	1.08258	0.332734	0.372419
	ZNF131	0.466845	0.2562	0.558541	0.0226926
	ZNF230	1.56432	1.38115	0.579022	0.470595
	ZNF451	0.989347	1.23109	0.435358	0.930295
	ZNF598	1.77229	0.646752	0.754907	0.609931
	ZNRF1	1.1367	0.969226	0.354774	0.297113
	ZNRF2	0.822625	1.41151	0.0176066	0.496918
	ZNRF3	0.748895	1.34189	0.0344503	1.02841
	ZNRF4	0.992042	1.25527	0.0261843	0.633054
	ZRANB1	1.0798	1.26845	0.540517	0.349469
	ZSWIM2	1.21694	1.4185	0.156848	0.430263
	ZSWIM5	0.939051	1.04536	0.0193468	0.442312
	ZSWIM6	0.428455	0.314067	0.0877035	0.0263319
	ZSWIM8	1.26413	1.56597	0.478849	0.523835
	ZUP1	1.22684	1.06485	0.743812	0.254636
	ZYG11A	1.04473	1.01828	0.266321	0.212285
	ZYG11B	0.623792	0.745316	0.0455886	0.006577

## Sheet: fig. 5g
		Nuclear KAT2A fluorescence
	TAF5L_KO_sg1_ARIH1_R1	TAF5L_KO_sg2_ARIH1_R1	TAF5L_KO_sg1_TRAIP_R1	TAF5L_KO_sg2_TRAIP_R1	TAF5L_KO_sg1_UBA3_R1	TAF5L_KO_sg2_UBA3_R1	TAF5L_KO_sg1_UBE2M_R1	TAF5L_KO_sg2_UBE2M_R1	TAF5L_KO_sg1_UHRF1_R1	TAF5L_KO_sg2_UHRF1_R1	TAF5L_KO_sg1_NAE1_R1	TAF5L_KO_sg2_NAE1_R1	TAF5L_KO_sg1_OTUD5_R1	TAF5L_KO_sg2_OTUD5_R1	TAF5L_KO_sg1_UBR5_R1	TAF5L_KO_sg2_UBR5_R1	TAF5L_KO_sgAAVS1_R1	TAF5L_KO_sgAAVS1 +GSK-699_R1	TAF5L_KO_sgAAVS1 +MG-132_R1	TAF5L_KO_sg1_ARIH1_R2	TAF5L_KO_sg2_ARIH1_R2	TAF5L_KO_sg1_FXBL5_R1	TAF5L_KO_sg2_FXBL5_R1	TAF5L_KO_sg1_TRAIP_R2	TAF5L_KO_sg2_TRAIP_R2	TAF5L_KO_sg1_UBA3_R2	TAF5L_KO_sg2_UBA3_R2	TAF5L_KO_sg1_UBE2M_R2	TAF5L_KO_sg2_UBE2M_R2	TAF5L_KO_sg1_UHRF1_R2	TAF5L_KO_sg2_UHRF1_R2	TAF5L_KO_sg1_OTUD5_R2	TAF5L_KO_sg2_OTUD5_R2	TAF5L_KO_sg1_UBR5_R2	TAF5L_KO_sg2_UBR5_R2	TAF5L_KO_sgAAVS1_R2	TAF5L_KO_sgAAVS1 +GSK-699_R2	TAF5L_KO_sgAAVS1 +MG-132_R2	TAF5L_KO_sg1_ARIH1_R3	TAF5L_KO_sg2_ARIH1_R3	TAF5L_KO_sg1_FXBL5_R2	TAF5L_KO_sg1_FXBL5_R3	TAF5L_KO_sg2_FXBL5_R2	TAF5L_KO_sg2_FXBL5_R3	TAF5L_KO_sg1_TRAIP_R3	TAF5L_KO_sg2_TRAIP_R3	TAF5L_KO_sg1_UBA3_R3	TAF5L_KO_sg2_UBA3_R3	TAF5L_KO_sg1_UBE2M_R3
	1.44793	1.48752	0.994501	0.535527	1.57929	1.19908	1.75419	0.457237	0.728198	1.08276	1.96106	1.19755	1.69511	1.41106	1.20682	0.830123	0.995838	0.666433	0.859718	0.791191	0.959515	0.791084	1.18031	1.0522	1.04567	1.04574	0.787155	1.39696	0.83941	0.673349	0.606136	1.80766	1.25798	1.86327	0.853525	1.09832	0.383298	2.43009	1.50666	0.799563	0.460372	1.11522	0.745606	1.03374	0.990087	1.18328	1.42005	1.67338	1.56955
	0.89399	1.22101	0.289653	0.418633	1.05446	1.2987	1.77871	0.85728	0.990091	0.863979	0.962615	0.700503	0.962228	0.947776	1.74857	1.51853	1.09821	0.417127	1.7864	1.10761	1.08613	1.27241	0.767151	0.736392	1.01301	1.24638	0.704322	1.65233	0.878019	0.962844	0.27874	1.09159	0.662803	1.23714	0.9369	1.3041	0.556519	0.580913	1.02736	1.03606	0.459064	0.920785	1.75061	0.802615	2.57107	0.966526	0.896619	1.14216	1.54549
	0.773794	0.805472	1.02594	0.654107	1.60173	1.25338	0.455785	0.857488	1.06624	0.82688	1.0188	0.867833	0.89522	1.23781	1.63761	1.71961	1.391	0.723932	1.26798	0.983864	1.14484	0.825116	0.875405	1.70836	0.767111	0.836473	0.834892	1.20734	0.849265	0.820431	0.643243	1.68717	1.50428	1.3834	1.28005	0.407983	0.559428	1.42421	1.16269	0.807099	0.506805	0.699334	2.08755	0.917125	0.547542	2.47666	1.33921	1.53711	1.23631
	0.926598	0.768291	0.655517	1.14238	1.77471	0.972308	1.21998	0.865104	0.984331	0.519432	0.71506	1.21285	0.695011	1.45259	1.79342	1.09693	1.36638	0.786729	1.08925	1.11662	1.48224	0.80424	0.975741	1.23641	0.702676	1.29735	0.476781	1.18371	0.587699	0.995722	0.904696	1.60784	0.671864	1.60183	1.2839	1.3723	0.354972	1.59655	1.19932	0.866205	0.680372	0.930669	1.95236	0.929757	1.89236	0.617132	0.652513	0.194738	1.20983
	1.36142	0.903554	1.15205	0.977883	1.00619	0.820495	1.2583	0.814266	1.31421	0.658697	1.03792	1.00523	1.01498	0.848275	1.55821	1.48908	1.39097	0.675893	1.83445	1.08232	1.22376	1.07063	0.814225	0.754552	0.775964	0.772939	0.57822	0.851349	0.762491	0.806847	0.458104	1.49366	0.63824	0.644701	0.977765	0.944892	0.479658	0.950093	0.446743	0.681447	0.822136	0.804654	0.805189	0.705931	2.60153	1.02532	0.536241	1.37579	1.13784
	0.86019	0.851246	0.931552	0.85906	0.982571	1.3226	1.05911	0.689042	1.11937	0.858036	1.25241	0.823449	1.59939	1.29572	1.47607	0.963434	1.03349	0.477571	1.54687	1.27859	1.78711	0.538957	0.765659	0.742392	0.696499	1.16891	1.17843	0.928145	0.939131	0.808816	1.50392	1.33782	1.80473	0.972585	1.10098	0.538847	0.201184	1.56957	1.64226	0.578611	1.42991	0.380762	2.06586	1.28315	0.842999	1.32729	1.1046	1.19479	1.22379
	0.937203	0.90907	1.28779	1.25273	1.46346	0.508178	1.24996	1.28365	0.989463	0.846115	0.935706	1.40383	0.70366	1.04998	0.976224	0.598368	1.15883	0.428127	1.03102	0.75343	0.844304	0.987714	0.655258	1.04814	0.862006	1.37956	1.06914	1.71363	1.24581	0.60667	0.461915	1.47793	1.23095	1.70888	2.13261	0.807435	0.327143	1.47742	1.55397	1.06727	0.347669	0.918258	0.924083	0.855594	2.97954	1.67977	1.33111	1.8133	1.13841
	1.14031	0.673834	1.09675	0.817288	1.8289	0.250245	1.55363	1.04855	0.954339	0.580729	1.39045	0.926635	0.441095	1.18967	0.811956	1.39215	1.21089	0.698063	1.31928	1.03106	1.36244	1.18005	1.52341	1.392	0.503729	0.874085	1.78391	1.00478	0.761063	0.430787	1.19628	1.13437	1.4935	2.04064	0.886181	1.06045	0.518898	1.00698	2.01832	1.47094	0.804716	0.888515	0.497353	1.00799	1.42712	1.21767	0.653431	2.14086	1.00464
	1.14614	1.47199	1.29354	0.970678	1.26988	0.404992	1.10653	1.15971	1.14633	0.993531	1.95627	0.586773	1.62683	0.872593	0.882526	0.964599	1.10665	0.601198	1.43566	1.1001	1.61917	1.05516	0.821481	0.973543	0.892173	0.670929	1.0501	0.97952	0.632666	0.751856	0.377674	3.63187	1.67804	1.87541	1.14399	1.06841	0.777929	1.50049	0.623458	1.04016	0.513545	1.38467	1.02609	1.30644	1.17576	1.0735	0.912692	0.663242	0.951832
	0.772902	0.694659	1.06249	1.36026	1.60891	0.95203	1.43051	1.1109	0.640352	0.835866	0.800825	1.16515	1.57314	1.47646	1.39416	1.01032	0.896465	0.794358	1.11634	1.02021	0.865009	0.617497	0.566519	1.78742	1.17515	1.10565	1.7035	1.06403	1.56255	0.476078	1.06386	0.5889	1.4859	2.08792	1.6778	0.813929	0.702521	0.749998	0.715064	0.809484	0.916607	1.43702	0.353869	0.733545	0.844377	0.916128	0.987435	0.636099	0.811755
	1.18254	1.52083	1.16546	1.11446	1.26151	1.15003	1.54521	0.867552	0.666974	0.835699	1.79595	0.676933	1.46848	1.50046	1.2575	1.17186	0.856871	0.724421	1.52192	1.38351	1.08822	1.22152	0.552919	1.17601	0.590484	0.918394	0.597704	1.04982	0.698631	0.754647	0.589556	1.20043	1.47695	1.25383	1.54925	1.07672	0.561508	1.84549	0.645051	1.04158	0.990838	0.750761	0.354971	1.09887	1.41579	0.578461	1.45782	1.71377	0.747968
	0.942512	0.920181	0.599602	0.673693	1.1604	0.730064	1.12646	1.02545	1.18376	0.801974	2.01998	1.43623	1.43347	1.12989	1.71959	1.82502	0.957421	0.631113	1.34293	1.15522	0.443069	0.961804	0.761314	1.03672	0.30022	1.09666	0.545729	1.02346	1.13595	0.620619	1.41284	1.56801	1.58726	0.867274	1.17536	1.22933	0.475698	1.15065	1.22086	1.26774	-0.0641657	1.13011	1.32923	0.539917	1.06878	0.97394	1.39935	0.99319	1.25278
	0.595954	0.500827	1.08238	0.938975	1.17488	0.877876	1.24285	0.763569	1.01352	0.3658	1.56021	0.780515	0.760192	0.554267	1.10713	1.20064	0.884927	0.414586	0.74993	0.877801	0.742827	1.0165	0.458914	1.06339	0.760925	1.33765	1.11135	1.01108	0.992207	0.467784	0.675795	1.14758	1.20357	1.3529	1.35657	1.18983	0.45575	1.45233	1.51259	0.711758	0.796162	0.538285	1.0772	0.828808	1.48492	0.93659	0.806007	1.64973	0.526624
	1.25478	0.744566	1.06362	1.67972	1.14552	1.82022	1.10916	1.14323	0.861141	0.4975	1.11053	0.775832	0.989232	1.55336	2.15611	1.242	1.08674	0.507843	1.42557	0.859513	0.772882	0.435169	0.997468	1.27617	0.669537	1.55291	0.497635	1.43929	1.02692	0.93084	0.876658	1.46024	1.51588	0.732421	0.981142	0.714219	0.118872	3.06343	0.814263	0.584477	1.06534	0.553941	0.93001	0.742165	1.01708	1.13067	1.05668	1.80651	1.95922
	0.940898	0.86581	0.432961	0.17682	1.00176	1.19789	0.796886	1.07025	0.76593	0.403927	0.741552	1.01294	0.729868	1.73408	1.08738	1.05347	1.19243	0.430857	1.43392	1.16123	0.826137	0.789747	1.07151	-0.0666005	0.945888	1.00691	0.950524	0.609075	0.781674	0.998623	0.767947	2.42735	1.25092	1.14747	0.997125	0.770118	0.609935	2.09953	0.81221	1.46634	0.917295	0.763416	1.59448	0.316428	0.904409	0.4285	0.953267	1.75334	1.42211
	0.717338	1.21819	1.13784	0.561192	1.39881	0.210064	1.21757	0.992146	0.886302	0.822718	0.81531	0.846758	1.95367	1.24355	1.55633	0.618152	0.990062	0.547819	1.68275	0.875188	1.26339	0.78552	0.749879	-0.0987459	0.870192	0.89886	0.536595	1.03404	0.976214	0.637644	1.03225	1.43787	0.910479	1.12415	1.54755	0.48198	0.536273	1.16207	0.606419	1.13245	0.418862	0.750299	1.33252	0.624659	1.39598	1.09417	0.966774	1.82518	1.71847
	1.35926	0.800765	0.548821	0.071028	0.991258	1.5376	0.759147	0.808752	1.37026	0.508041	0.925311	1.35468	1.32534	1.66126	1.67191	1.48015	1.06889	0.670687	1.15191	1.13139	0.703401	1.0113	1.5704	1.1851	1.1581	1.48471	1.80985	1.29964	0.798215	0.776191	1.54779	1.88369	1.73976	1.64059	1.69298	0.81359	0.553652	1.86872	0.975025	1.14451	0.80529	0.398806	1.21081	1.22977	0.934181	0.8641	0.916265	1.39918	1.37695
	0.945628	1.34655	1.30739	0.635941	1.18664	1.1529	0.636998	1.10858	1.1951	1.11891	0.16533	0.933368	1.56811	1.65985	0.988348	0.621546	1.48673	0.37099	1.33367	1.45588	0.702718	1.29935	0.419542	1.61449	1.29695	0.998582	1.28014	1.44544	1.24964	1.61691	0.569485	1.21642	1.14851	1.51586	0.897802	0.666476	0.486045	1.56686	0.540117	0.926538	0.700696	1.29026	0.974067	0.708489	1.23366	0.881222	1.11308	0.405982	0.895631
	0.596643	0.948053	1.76807	0.635626	0.979734	2.25753	0.882605	1.14877	0.659345	0.689614	1.07498	1.04211	1.44306	2.19966	1.60178	2.41344	1.39064	0.692743	1.31236	1.48661	0.893274	1.17358	0.848275	1.27892	0.943991	1.60842	1.13835	0.72504	1.04696	0.834625	0.529943	0.952827	2.14721	1.51968	0.887274	0.91872	0.443456	1.37439	0.748157	0.657562	0.496576	0.450796	0.577493	1.09846	1.2539	0.8971	1.43893	1.43875	1.08842
	0.61821	0.651418	1.6121	0.50908	1.20304	1.03284	0.706852	0.501172	1.22816	0.367959	1.00572	1.20595	1.0186	2.2279	1.31131	1.49354	0.883781	0.287442	1.59573	0.754714	1.39201	0.62993	1.22232	1.12579	0.902742	1.0488	1.18892	0.797383	1.44359	0.496776	0.824959	1.80388	1.3132	0.74032	2.55296	1.20877	0.327225	1.10833	0.732206	0.741096	0.438694	0.539887	0.991164	0.933559	0.711589	0.534938	1.12918	0.905115	1.79062
	0.780255	1.03113	1.3906	0.804844	0.946381	1.63041	1.22256	0.899205	0.111866	1.03714	1.27859	1.53279	1.70241	1.38393	1.63435	1.60614	1.46913	0.344036	1.17988	0.869125	1.14066	0.933074	1.05111	0.828786	1.81971	1.37716	1.45535	1.01291	1.17701	0.578498	1.12039	1.13216	1.37152	0.841044	1.36903	0.840273	0.225885	0.326131	1.1336	0.698513	0.613188	0.625962	0.813162	0.840795	2.14639	1.30108	1.31559	1.4141	1.64968
	0.51333	1.2369	0.796236	1.44428	0.898099	1.71033	1.62705	1.03986	0.7493	0.873008	1.45015	1.31625	1.8569	0.897912	0.89456	1.79046	1.18726	0.437376	1.47799	0.904588	0.975828	0.852319	0.629631	1.35282	0.891571	0.826825	1.3927	0.822766	1.22514	0.894898	0.672929	0.946985	1.33407	1.6363	0.88137	1.38367	0.483463	1.27436	0.91458	0.496152	0.748037	0.604309	0.761679	0.658836	1.41918	0.555779	1.24617	1.54622	0.740552
	0.783927	0.568751	0.479902	0.663486	1.60651	1.1403	1.50093	1.26629	1.26738	0.679692	1.08154	1.0462	1.0234	0.949514	0.95598	1.36087	1.18401	0.433815	1.53273	1.03022	1.20979	1.01342	1.04509	0.871721	1.07668	1.24124	1.47218	1.02377	1.2183	1.03212	1.77678	2.075	2.09073	1.67363	1.38514	0.936813	0.276966	1.05126	1.22688	0.529128	1.04759	0.421414	0.846144	0.276766	1.20483	0.799386	1.11182	1.68957	1.31223
	0.560421	1.13024	1.24346	0.65381	0.922032	1.65722	1.48625	1.6354	0.884042	0.762871	1.20945	0.914759	0.855112	1.98659	1.04739	1.63601	0.91771	0.412625	0.733113	0.963255	0.942923	0.75335	0.919859	1.73485	1.26022	0.97273	1.7387	1.63247	0.846291	1.09349	1.44963	1.29188	1.30083	1.42761	1.43162	0.911128	0.330235	1.15153	1.11757	0.858856	0.826931	0.615065	0.736519	1.01986	1.3632	0.51213	0.76057	1.13861	1.45753
	0.955387	1.20141	1.78631	0.790513	1.34601	1.50064	1.40926	1.26371	0.755397	0.813197	0.976088	0.582753	0.757974	1.40953	0.732873	1.06451	1.28643	0.410956	1.32798	1.80042	1.10233	0.627914	0.43152	0.968122	0.821773	0.982339	1.35965	1.33975	1.01095	0.71705	0.858486	1.19516	1.09475	1.54932	1.68193	0.913661	0.285261	1.19147	1.31628	0.832528	1.59403	0.544238	0.965879	1.21719	2.30889	0.880003	1.30658	1.65996	0.862344
	1.18777	0.852521	1.70583	0.829568	1.25706	1.13893	1.43133	1.86942	0.697527	0.841635	0.97015	1.18003	1.55018	1.88596	1.34054	1.34923	0.939273	0.596796	0.941009	1.21185	1.42793	1.09497	0.386736	1.21211	0.492194	0.8943	1.29227	1.10356	1.12201	0.82497	0.896698	1.30087	1.61248	1.79637	1.22643	1.06429	0.316329	1.19434	0.428217	1.14287	1.0289	0.627224	0.885276	1.1908	1.35528	1.09308	0.351878	1.19391	1.27789
	0.910482	0.60211	0.697852	0.797517	1.31197	0.995879	0.706135	0.140829	0.843752	1.14067	1.41097	0.601562	0.982125	1.17543	0.606422	2.72761	1.34216	0.468182	1.66287	0.847941	1.11647	0.702884	0.683309	1.33114	1.24868	0.562739	1.30551	1.54424	1.13393	1.05874	1.06127	1.63094	1.73205	1.63371	1.26462	0.838659	0.291445	1.11122	0.824421	0.487327	1.25548	0.713691	0.899357	0.872077	0.900733	0.361578	1.96587	1.03244	1.66454
	1.37247	0.111249	1.51592	1.43617	1.93419	0.847937	1.76252	1.56598	0.743122	0.93345	1.31877	1.1134	1.36231	1.08679	1.07537	1.08507	1.29634	0.537893	1.81988	0.930336	0.97622	1.15362	0.893501	1.10465	0.838535	1.22707	2.34901	0.160641	1.1783	0.482277	0.763775	0.94666	1.38463	1.99029	1.22036	1.01612	0.380926	1.47665	0.606308	1.05575	1.25597	0.544901	0.661654	1.03872	0.782334	0.896389	1.16576	1.23463	1.19094
	0.92948	0.767138	0.939304	1.56375	0.87617	0.791458	1.82779	1.93323	0.592263	0.719928	1.59513	0.0465921	1.4985	1.5678	1.07064	0.348555	1.13952	0.370486	2.03349	0.879581	0.567919	0.665889	0.774008	1.20803	1.10616	1.32623	1.34362	0.952197	1.46545	1.05583	0.748659	1.59379	1.21295	1.71831	1.45422	1.08607	0.409254	1.41961	0.695195	0.886301	1.14347	1.72871	0.547005	0.651121	1.07894	1.12359	2.79124	1.22869	0.822595
	1.17485	0.756769	0.720331	1.01051	1.804	1.06713	1.11997	1.86396	0.887259	0.613758	1.26997	1.11463	1.82185	1.29157	1.49218	0.918289	1.21154	0.460098	1.96449	0.873693	0.852721	0.739393	1.08037	1.23012	1.2634	1.27113	0.172246	1.07551	0.857181	1.1937	1.15434	1.13625	1.32994	1.0887	1.09332	1.11905	0.412363	1.38749	0.601074	1.27141	1.13375	0.165915	0.0116555	0.968466	1.45874	0.944696	1.21838	0.83023	1.01176
	0.547332	0.509859	0.927543	0.785143	0.951273	1.14191	1.03531	1.28268	0.941223	1.02766	0.953294	0.700056	1.69897	1.03542	0.646804	1.37626	0.897796	0.286918	1.47256	0.482336	0.758931	0.989393	0.576637	1.33839	0.898018	1.22409	1.5182	0.705297	0.982943	0.778142	1.15421	1.14998	0.893788	0.902013	0.92553	0.881931	0.737604	1.91673	0.340277	1.07477	1.43497	1.48546	1.1319	0.935926	0.941953	1.36361	2.19743	1.04512	1.02965
	0.761718	0.818262	0.860859	1.34871	1.01046	0.979748	1.24761	1.28627	1.34784	0.687565	1.66814	1.26633	1.01277	0.895085	0.877124	1.18526	1.31352	0.610744	1.48788	1.15687	1.18859	0.809826	0.706039	0.788328	0.823123	1.08686	0.609845	1.02042	1.0794	1.00599	1.295	1.62044	0.717221	1.41777	1.91694	0.679374	0.757512	1.95634	1.21581	0.246637	0.943366	1.96494	0.969411	0.801743	1.30417	0.638158	1.09662	0.830048	1.73552
	0.802601	0.807721	1.37628	0.136403	1.19555	0.408699	0.559624	1.14859	0.758354	0.680228	1.28622	0.87012	1.29374	0.724242	2.10277	2.0658	1.0149	0.306132	1.28644	1.25726	0.463403	1.08579	0.181447	1.24776	1.09767	1.60845	0.93282	1.04109	0.736788	0.439285	1.23721	0.512636	0.860781	1.06188	1.69222	1.08082	0.58059	0.808367	0.837181	0.50044	0.829706	1.01842	1.06882	0.853476	0.893016	0.921007	2.48687	1.96547	0.606679
	0.770794	1.00477	1.15106	0.61623	0.651828	1.28346	1.29898	1.5697	0.964221	0.815064	0.816332	0.349542	2.27852	1.08523	0.678826	1.56743	1.72187	0.569647	1.5111	1.09205	0.678483	0.548987	1.04952	1.01141	0.586433	1.45557	1.31258	1.05827	0.934423	0.566866	0.84344	1.43229	1.24112	1.11508	1.64714	1.15163	0.275458	2.01553	0.806629	0.32723	0.389276	0.903084	0.874634	0.803065	1.32865	0.850299	1.45757	2.00151	1.63838
	1.46138	0.928682	0.73373	1.39335	0.911569	0.675349	1.1885	1.34342	0.659619	1.24808	1.04331	1.47065	1.40593	1.69467	0.743254	1.66995	0.863264	0.373239	1.56997	0.497049	0.742629	1.23502	0.765489	0.840114	0.658225	0.67931	0.888568	0.815435	0.356491	0.942886	1.16148	1.23082	1.26451	1.42651	1.1085	0.917123	0.426797	1.69033	0.482258	0.881272	1.33431	0.893177	0.899344	0.923905	1.86182	1.04131	1.32874	1.55514	1.30718
	1.47366	0.864646	0.773814	1.05425	1.28743	1.6703	1.12603	0.728818	0.60044	0.541385	0.669359	1.44442	1.16446	0.568476	0.806389	1.10657	1.85327	0.841205	1.30426	0.749025	1.08309	0.538351	0.800558	0.805257	0.875464	1.62652	0.205185	1.27356	0.653099	1.16203	0.587155	1.0187	1.2355	1.04009	1.35817	0.478897	0.251461	1.21867	0.860533	0.588234	0.796821	0.974628	0.906106	1.03046	1.05818	0.771693	1.27502	1.393	0.970276
	0.730252	0.821251	-0.00976675	1.40549	1.56892	1.97431	0.963905	1.44954	0.747185	0.695317	1.13814	0.476678	1.46007	1.88252	1.69288	1.07711	1.21976	0.308888	2.36524	1.11977	1.17153	0.755193	0.805008	0.964901	0.393609	0.811005	1.77959	0.417123	0.324179	0.940691	0.745899	1.20728	1.61133	1.103	0.975268	1.08334	1.07362	0.989962	1.1988	0.762127	0.908814	1.36719	0.758782	1.28464	0.749226	1.27056	0.939166	2.19589	1.5601
	1.45527	0.677053	0.779253	0.869875	1.4037	0.280155	1.29818	1.99008	0.861173	0.775013	1.40774	0.635485	1.23726	1.92924	0.804434	1.69541	1.18863	0.0955422	1.71526	0.81473	0.697612	0.870005	0.907431	0.900408	1.26132	1.19015	0.482731	0.992962	1.5546	1.22429	0.531433	0.904552	1.56059	1.59295	1.19393	0.54728	0.837244	0.955888	1.31672	0.893667	1.22038	0.414562	0.278393	-0.376769	1.14291	0.675711	1.30364	1.53176	0.860884
	0.82558	0.794778	1.36013	0.69242	0.969047	1.61753	1.3751	1.11122	0.584421	0.453089	1.29926	1.03094	1.66114	0.942319	1.28448	1.44893	1.26264	0.410718	1.69955	0.62467	1.03236	0.630994	0.954506	0.910158	0.951587	0.766778	1.44925	1.02518	1.11065	1.21833	0.583945	1.30192	0.506127	1.64934	0.92073	0.474303	0.311579	1.25493	1.62268	0.798892	0.75916	0.63178	0.873631	0.304982	1.10901	1.21183	1.29118	1.14893	1.54404
	1.37854	0.796788	1.25999	0.911272	1.11198	1.13373	1.50796	1.20901	0.84931	0.429101	0.745799	0.765737	1.20514	1.26578	1.20471	1.79948	1.06927	0.489829	1.49832	1.05086	1.13669	0.549859	0.608929	0.738106	1.01032	1.22969	1.46089	1.6133	1.31598	0.856384	0.729398	1.15851	1.88148	1.4898	1.88028	1.0128	0.366846	1.34309	0.838954	0.955239	0.243582	1.13953	0.714915	1.04118	1.53	0.64195	1.44657	1.70895	1.87461
	0.754716	1.01045	1.03194	0.747589	1.25719	1.30091	1.04386	1.91056	0.611431	0.925146	1.19293	0.833703	1.52127	1.40413	0.687505	1.39977	1.29511	0.569074	1.92557	0.847177	1.14771	0.879526	0.778947	1.68914	0.596093	0.88419	0.430578	1.09088	1.32282	1.38781	0.663486	1.69571	1.4161	1.0648	0.991422	1.21672	0.49531	0.975769	0.946727	0.635679	1.42393	0.701916	0.708635	1.66008	1.31407	1.19502	1.4907	1.36634	0.859863
	0.480785	0.636027	0.851149	0.797821	0.695243	0.957787	1.41787	1.40268	0.675179	0.573268	0.664051	0.974482	1.59927	0.948469	0.557615	1.53258	1.4403	0.224996	1.09166	0.832824	1.28684	0.653467	1.05662	1.18609	1.01513	0.826522	0.801554	1.30887	1.06575	0.676646	0.720072	1.76909	1.07886	1.15932	1.3606	1.10007	0.468996	1.05033	0.927698	0.745238	1.09978	1.41818	1.52842	0.477475	1.18243	1.60634	0.949593	1.8534	2.27615
	0.428892	1.32159	1.2246	0.87779	1.5998	1.14659	1.37263	1.1174	0.784	0.400913	1.64188	0.590349	0.691656	1.15756	0.457196	1.95756	1.06275	0.474956	2.3034	1.19939	1.02472	0.689212	1.13837	0.693172	0.852206	0.931972	0.420219	0.989155	0.616554	0.847962	0.589747	1.40623	0.830007	1.03851	1.59249	1.14589	0.60842	1.10966	0.965504	0.883261	0.966004	0.52309	1.18171	0.691358	0.975741	0.95391	1.09899	1.01539	1.34162
	0.659816	1.36253	1.21912	1.11653	1.03364	1.10317	1.68751	1.56832	0.798309	0.63182	0.999321	1.65802	1.02443	0.780544	1.00128	2.00613	0.903662	0.482975	1.50298	1.13095	0.916912	0.66021	0.844143	-0.0686571	0.928081	1.27549	0.95733	0.966034	1.01582	0.772393	0.57395	2.27392	1.18241	1.41686	1.29198	1.32576	0.611672	1.20326	1.45844	0.823695	0.825313	0.770846	0.906212	0.99237	1.30249	0.746941	1.13812	1.76617	2.24611
	0.864886	1.17305	0.770768	0.638971	1.17844	1.38584	1.3517	1.56178	0.818222	0.407575	0.851895	0.709814	1.25827	1.33109	0.941837	1.42355	0.966398	0.789874	1.35682	0.85652	0.859232	0.790042	0.896588	1.34683	0.743608	0.919339	1.81474	1.06857	0.936484	0.563312	0.942423	2.23702	1.49236	1.13398	0.795328	0.674484	0.893277	1.63464	0.971665	0.916603	1.26131	1.43618	0.814215	2.1237	0.51651	0.452168	1.86247	1.37901	0.810143
	0.720134	0.726988	1.35741	1.69818	0.581451	0.983502	0.690658	1.26933	0.805801	0.567977	0.942748	0.616643	0.850947	1.44341	0.931182	0.912492	1.09114	0.486836	1.76704	0.99765	1.3191	0.641055	1.11763	0.860697	1.17116	0.847065	1.15533	1.09981	1.20602	1.0767	0.879903	1.10335	0.732448	1.19137	0.882323	0.631328	0.633082	1.14904	0.215261	0.585412	0.959946	1.06744	0.954703	0.42325	0.720479	1.27247	1.09175	1.45655	1.11903
	0.788343	0.725063	0.755696	1.61822	0.959169	1.51854	0.553042	1.62289	1.0337	0.549212	0.917796	0.698536	0.792491	1.22202	1.27803	0.900558	1.13347	0.266668	1.15952	0.894723	0.989565	0.189116	1.05644	1.75636	1.22455	1.11863	0.574169	1.59013	1.16883	1.05363	1.30935	1.67074	1.76422	1.79538	0.821122	1.06015	0.492108	1.40949	0.532172	0.616078	1.46795	1.41179	0.694211	-0.474889	0.467096	1.09313	0.800102	1.78322	1.6666
	0.764864	0.86929	1.7425	1.45559	0.0556446	1.15981	0.603696	0.9955	1.00725	0.574711	1.65348	0.543313	1.24083	1.47449	1.37041	2.43863	1.19314	0.385279	0.0522853	0.637847	0.732242	0.370595	1.25283	1.10192	1.06136	1.14444	1.69578	0.842825	1.31213	0.694483	0.716542	1.43805	1.12131	0.643485	1.09796	1.25082	0.594401	1.55262	0.733013	0.567127	0.879061	0.535804	0.74426	1.76624	1.35753	0.915914	1.2231	1.41562	0.9322
	0.975396	1.17862	1.21524	1.14037	0.708075	1.3268	0.738361	0.814083	1.17017	0.523602	0.826783	1.09998	1.18378	1.67075	0.644685	1.53353	0.411052	0.30798	1.75325	0.7586	1.15267	0.680807	0.971469	1.00375	1.31711	0.999405	1.8027	1.08563	1.39795	1.17582	0.999292	1.63351	1.00832	1.03986	1.27344	1.79437	0.746057	1.37801	0.529091	1.03307	1.15891	0.558657	0.501089	-0.432961	1.20546	0.680303	0.876186	0.211543	1.31443
	0.781083	0.957645	0.934994	0.591506	0.863235	0.903341	0.982588	1.04094	1.14161	1.06719	1.3428	1.10651	1.04062	1.82403	0.826024	2.112	0.593239	0.667358	0.979558	0.884269	0.921601	0.971479	0.884635	1.09816	1.49463	1.35275	1.30902	-0.0785648	0.93102	0.596012	1.10555	2.11933	1.68317	1.33336	1.03866	0.979968	0.314364	1.23418	0.839819	0.734389	0.608336	0.831469	0.277642	1.8399	1.2808	0.777732	0.673562	1.19197	1.53084
	0.941565	1.24259	1.22591	1.01139	0.741919	1.45182	0.102741	0.526371	1.05323	0.684026	0.83287	0.990021	1.40306	1.09718	1.8747	1.13145	1.48818	0.428721	0.0260911	1.32073	0.946183	0.727628	0.547607	1.40748	0.965891	1.10467	1.13298	1.04517	1.02788	0.582007	0.755019	0.957888	2.08777	1.07447	1.58279	1.10675	0.743044	1.63335	1.16607	1.26771	0.743289	0.381766	0.617558	0.504223	1.47873	1.46761	0.638813	0.679168	1.24576
	0.712004	0.870319	1.02704	1.25631	0.954242	2.25321	1.7148	0.477563	0.915014	0.635234	1.26119	0.895314	1.0048	1.50429	0.656416	1.59078	0.953711	0.408566	1.49219	0.410717	0.656551	0.846417	0.708611	1.69878	0.594646	0.664612	1.68142	1.20565	0.61724	0.940078	1.08686	0.988198	1.58063	1.46467	1.69902	1.74663	0.541559	1.64593	0.960932	1.35781	0.787938	0.731893	0.584621	0.447797	1.07807	0.845399	1.26844	1.07028	1.14105
	0.462542	0.736838	0.993114	0.873769	1.02606	0.586537	1.60553	0.44496	1.04034	1.02461	1.4904	0.664892	0.928586	1.40691	0.624802	1.0676	1.58477	0.376284	0.765657	1.30485	0.818373	1.11047	0.813906	1.27154	1.28839	1.14929	1.20809	1.03354	1.23977	0.751347	0.785182	0.560011	1.51105	1.08954	1.12861	1.34565	0.577356	1.38027	1.11448	0.589477	0.389047	0.531202	0.736374	0.344442	0.884297	1.27839	1.16002	1.42625	1.50791
	1.10534	0.736519	0.662514	0.42406	1.24002	1.16713	1.22145	1.45321	1.09438	0.963758	1.20107	0.902267	1.06695	0.783199	0.676453	2.06443	0.724946	0.429483	0.789775	1.31114	1.06039	0.695971	0.763488	1.05393	0.769487	1.41741	1.32737	-0.072469	1.32687	0.828767	0.502019	1.30499	1.51257	0.868019	1.01353	1.45754	0.863202	0.810603	0.82484	0.63301	0.376379	0.544324	0.841231	0.641178	0.906437	1.23303	0.760781	1.42793	1.20597
	0.646211	1.02915	0.907285	0.955945	1.4771	0.952585	0.959277	1.70151	0.881208	0.654167	1.65179	1.31316	1.06212	0.89125	0.854376	0.725475	0.792761	0.52469	1.44839	0.443125	0.721326	1.03605	0.840972	1.44078	1.3948	1.44773	1.39163	1.34829	0.849313	0.756326	0.677438	1.24223	0.802802	0.736229	2.08226	0.866666	0.453576	1.42374	0.721227	1.13635	0.658623	0.65585	0.92898	1.51259	0.6998	1.59243	0.50338	1.31385	1.17246
	0.524486	0.68444	0.897334	0.812632	1.35958	1.35377	1.38448	1.33199	0.951943	0.540467	1.42713	0.903211	0.994619	0.871018	0.453256	1.10225	0.614522	0.37876	1.12231	0.124172	0.852359	0.914862	0.881083	1.64401	1.1835	1.56394	0.987428	1.2486	0.482961	0.672763	0.988864	1.72057	1.09904	1.25876	1.98808	1.57694	0.702751	0.818323	1.41471	0.677055	1.00397	0.620737	0.156574	0.57599	0.804459	0.459646	1.53221	1.49041	1.19107
	1.06577	1.00856	0.48001	0.886326	0.879969	1.59508	0.26233	1.56314	0.638511	0.530147	2.09077	0.658544	0.873003	0.531152	1.30046	1.59649	0.966168	0.577664	1.55124	1.06246	0.713105	0.702963	0.434063	1.63622	1.0822	1.1831	1.13226	0.788493	1.01536	3.21432	0.817214	1.94306	0.68043	0.881582	2.23813	1.08736	0.579189	0.783498	0.939814	0.83832	0.931953	0.783466	0.698473	0.513474	1.24734	1.8746	0.758984	1.63169	1.20368
	0.904776	0.621517	1.36273	0.971928	1.11281	1.36247	1.60348	1.25114	0.535179	0.967827	1.60088	0.868414	1.62445	1.27568	1.01018	1.4497	0.85629	0.371127	2.30677	1.28754	0.658563	0.567643	0.743916	1.95141	0.95313	1.09617	1.52477	0.96207	1.03382	0.741043	0.454616	1.37428	1.32461	1.5043	1.25985	1.45785	0.476672	1.15206	0.914051	0.731639	1.15744	0.765655	0.852137	0.550332	1.44829	0.567144	1.10163	1.73391	1.2723
	0.903539	0.899195	1.28875	0.684948	1.79108	0.385342	1.07463	1.19583	0.982741	0.936092	1.1913	0.854753	2.0123	0.741389	0.98201	2.18057	1.26072	0.492145	1.13286	0.988522	1.21519	0.912363	0.800153	1.35021	0.880361	1.07859	1.59698	1.22847	0.774123	1.58228	0.912607	1.37969	0.658464	1.46482	1.25554	0.967169	0.203446	1.59941	0.736659	0.765687	1.04768	1.2591	1.06372	0.782455	0.648312	0.860684	1.28446	0.626937	1.40917
	1.15255	0.855458	1.20981	1.09636	0.827141	2.33818	0.843957	0.864484	1.00124	0.842759	1.01166	1.96145	1.30082	0.817114	0.899114	2.39227	1.21008	0.426702	2.69433	1.06651	0.739375	0.725973	0.792887	1.6098	0.593718	1.23103	1.96213	1.28706	0.977686	1.05869	0.888379	1.18198	1.19807	0.574671	1.04601	0.894792	0.350069	1.11711	1.33484	0.130931	0.737936	0.963281	1.01656	0.707149	2.08229	1.01929	0.83849	1.19703	1.56387
	1.07299	1.28424	1.02043	0.775597	0.267636	1.16789	1.42805	0.812764	0.654972	0.831748	1.07874	0.0302118	1.40706	0.842626	1.28553	1.53308	0.712996	0.62254	1.19367	0.980139	0.600958	1.11605	1.4296	0.64141	0.587067	1.35839	1.45755	0.945332	0.948325	0.718931	1.60976	1.04201	1.32358	0.342009	1.22385	1.17547	0.344352	1.35005	1.12734	0.801547	0.600283	0.933786	1.10927	0.582104	0.694223	0.872526	0.422644	1.16237	1.35973
	0.839087	0.920452	0.969322	0.850219	0.509493	1.27165	0.538964	1.68773	1.19268	0.722385	0.613771	1.53507	1.21302	1.42573	0.916003	1.95926	0.57563	0.623896	1.74533	0.868978	0.818428	0.428134	0.746144	0.818265	0.949999	1.11801	1.2845	1.35936	1.1302	0.793561	0.644086	0.86038	0.714123	1.56037	1.21089	1.41869	0.437093	1.45899	1.25421	0.767626	0.965309	0.767848	0.804158	0.912684	1.21072	0.956975	0.754753	1.12285	1.18638
	0.691831	0.929828	0.57452	0.646513	1.80032	1.55872	1.19556	0.704213	0.0928495	0.668067	0.82338	1.48043	1.23501	1.48724	0.976859	1.90959	0.935067	0.661712	2.12979	0.998418	0.839784	0.670285	0.65132	1.21658	1.02332	1.09832	1.11723	1.0036	1.33824	0.659881	0.885099	1.57199	1.42295	1.64294	1.31386	1.08808	0.528338	1.70339	1.50569	1.48597	1.1695	0.724761	0.702772	0.902103	0.914417	1.00558	1.7151	1.38617	1.03151
	1.15188	1.31815	0.696773	0.799394	1.2538	1.33179	0.737721	1.09747	1.2175	0.700578	1.36194	1.43008	1.00814	1.06416	1.44146	0.786299	0.792039	0.445083	1.77329	0.829426	1.23091	0.507056	0.692126	0.690404	1.08707	1.54289	1.13525	0.803839	1.867	0.803904	0.891046	1.28163	1.18264	1.22361	1.71596	1.20148	0.585669	1.33029	1.34741	0.922102	0.6099	0.991787	1.39755	0.754373	1.22029	0.847276	1.14417	1.6224	0.787398
	0.795228	0.69119	1.35766	1.02398	1.32388	1.343	0.937439	1.31671	1.10249	0.99854	1.26878	0.639756	1.20858	1.68431	1.0088	1.21351	1.64005	0.62515	1.7388	0.762484	0.828947	0.77258	0.839726	1.30961	0.616661	1.27271	1.36137	1.15863	1.77239	0.79887	0.782065	1.65209	1.22585	1.51106	1.36408	-0.0823409	0.21716	1.47089	1.4009	0.640727	0.559496	0.561736	0.629438	0.649346	1.68322	0.953647	0.616879	2.05627	1.10403
	0.795671	0.742511	1.22793	0.812	1.3321	1.01696	0.849072	0.899497	0.806381	0.4854	1.00101	0.960034	1.06636	1.53144	1.2344	1.42704	1.53211	0.670049	1.58888	0.228616	0.933055	0.654636	0.624836	1.13346	1.54153	1.33099	1.50236	1.54975	0.724532	1.07942	0.74899	1.25224	1.27204	1.91541	1.36768	1.01061	0.457916	1.59123	1.26449	1.58652	0.322902	0.349477	0.94633	0.667994	1.08325	0.896985	0.95531	1.22318	1.13952
	1.06504	0.562408	0.667276	1.23001	0.998975	1.39943	0.679948	0.889411	0.880608	0.67227	1.15614	0.580448	1.04815	1.54414	2.22551	1.0483	1.08142	0.653201	1.12385	0.721194	0.426542	0.508371	1.12276	1.08938	1.17103	1.40317	1.35828	1.10429	1.09339	1.13902	1.11373	0.970093	1.60729	1.94798	0.816195	0.985279	0.604094	1.30327	0.73517	1.31643	1.1272	1.0308	1.07996	1.21846	1.36019	1.1422	1.11641	1.77839	1.21367
	0.807288	0.490281	0.76824	1.13618	1.47152	1.34425	1.32213	0.876347	0.454214	0.706622	1.17302	1.39525	1.86919	1.347	0.532795	1.15902	1.6474	0.491205	2.00784	0.515429	1.10055	0.617181	0.809313	1.1459	0.745469	0.911821	1.19465	1.26568	1.34946	0.651525	0.702286	1.38487	1.2878	1.05159	0.83452	1.46903	0.330339	1.02144	1.25163	0.912988	0.775617	0.884861	0.885546	0.545236	0.621652	1.43644	0.927438	1.29804	1.30813
	1.20893	1.11019	0.511048	1.39426	1.22616	2.06078	1.17804	1.40466	0.777404	0.602677	0.799959	0.187179	0.882062	0.875685	0.601264	0.805149	0.929315	0.273281	1.45739	1.19923	1.04852	0.785784	1.24771	0.57063	0.762022	1.01959	1.35923	0.872887	1.48073	0.888149	0.758378	0.638954	1.26104	1.96919	1.29278	1.10236	0.2512	0.966939	1.33522	1.51052	0.573982	1.31029	0.394916	0.703567	0.468127	1.104	0.758066	1.71622	1.59629
	0.684858	0.515882	0.580993	0.531877	1.5009	1.72657	1.59183	0.750402	1.48444	0.967233	1.07152	0.93932	0.987114	1.15932	1.91674	1.0324	1.08994	0.429181	1.61569	1.12003	1.73201	0.647918	0.487196	1.49392	0.872209	1.09614	1.25014	1.28328	2.26148	0.935195	1.13772	1.47636	1.35795	0.743128	0.56761	1.19203	0.340691	2.04471	1.12191	0.765473	0.528162	0.899975	1.19367	0.490214	1.16076	1.24732	0.892126	1.13142	1.08422
	1.28711	1.07671	1.04035	0.710105	1.15249	0.682591	1.45812	1.56761	1.45341	0.739903	0.863107	0.60236	0.893391	1.13016	0.0322935	1.20763	0.973793	0.421596	1.92515	0.841345	0.892677	0.672709	0.973804	0.775847	0.449764	1.52784	1.6606	1.65698	1.14498	0.824383	0.343142	1.69464	1.2053	0.876294	1.11061	1.10726	0.381403	1.308	0.877212	1.06337	0.879726	1.09354	0.753376	0.665003	1.07703	0.895488	0.741785	1.45486	1.24389
	0.55231	0.881315	1.39884	0.963896	1.40482	1.50659	1.00517	1.24043	1.35335	0.344467	1.31051	0.893947	1.31243	1.04307	0.672699	2.63411	1.43051	0.479297	1.06028	1.00469	1.94598	1.12403	1.13947	0.531944	0.871623	1.05374	1.02409	1.49867	1.03663	1.04892	1.28505	2.06379	1.38921	1.55664	1.31027	0.89099	0.45437	1.66592	0.970821	0.662508	0.97999	1.04415	0.606997	0.931134	0.70666	1.13371	0.438777	1.3331	1.45146
	0.713246	1.4598	0.169182	0.994656	0.848437	0.611654	1.03662	1.26427	1.22023	0.650932	1.24038	0.298648	0.990162	1.3918	0.764514	1.56834	1.33798	0.522247	1.19891	0.990288	0.81379	0.603528	0.700485	0.833596	0.742934	0.754431	1.0757	1.22788	1.34702	1.00801	0.561358	0.997574	1.14259	1.04401	0.956242	0.761722	0.534637	0.881003	0.769942	1.175	0.870956	0.790252	0.270223	0.634279	1.94234	1.20348	0.465327	1.51941	1.45969
	0.997751	0.999146	0.0691035	0.907548	1.55466	1.35063	1.14653	1.34995	0.348838	0.656552	0.987163	1.18408	1.50589	1.82282	2.02532	1.68801	0.899388	0.398017	1.20001	0.964908	1.86157	0.58191	0.725774	0.843627	1.46921	0.825157	1.10545	0.792637	0.83486	1.00311	1.11891	1.52124	1.17474	1.4731	1.22374	0.97044	0.639447	2.38848	0.59575	0.768773	0.982693	0.847353	0.434959	0.638585	0.933003	0.649013	1.18594	1.45296	0.766535
	1.37242	0.801575	1.24692	1.45196	1.03639	1.19253	1.16195	1.31989	0.759634	0.460014	1.2404	0.866679	1.34791	0.598569	2.30651	0.998399	1.41592	0.552379	1.61668	0.921243	1.73589	0.723749	1.10126	1.03252	1.19396	1.23913	1.53682	0.922282	0.775324	0.944113	0.8643	1.97847	0.735528	1.10818	0.949079	0.553991	0.440014	1.55151	0.753352	0.785008	0.730183	0.751577	1.53341	0.814372	1.289	0.581803	0.873354	0.909923	1.52282
	1.2147	0.883554	0.66563	0.436909	1.03744	1.06804	1.23874	1.86474	0.798318	0.348955	1.23973	1.06266	1.55766	1.06487	1.22007	1.37316	1.17251	0.592279	0.918462	0.94712	1.45716	0.781507	0.670797	1.39202	2.30133	1.34551	1.56836	1.37808	1.93099	0.795472	1.01187	1.59581	2.09778	1.39263	1.22405	1.19276	0.448789	0.595746	0.660003	0.627442	1.04212	0.545526	0.736806	0.623763	0.645115	1.06508	1.07946	1.79511	2.03852
	0.681353	0.586239	0.662701	1.2069	1.04298	1.47477	1.43656	1.18056	0.756398	0.463381	1.82812	0.582031	1.00376	1.24658	2.57742	1.55268	1.39849	0.55176	0.94397	1.56345	1.41115	0.822041	1.03996	1.35838	2.39366	0.541681	1.4484	0.561965	0.76922	0.925245	0.917201	1.87279	0.7829	1.1974	1.33924	0.859733	0.494274	1.38892	0.746266	0.721435	0.345963	0.852357	0.728769	0.74108	0.74414	0.546837	0.670976	0.823247	1.19935
	0.942989	0.470926	0.932675	0.834851	0.457622	1.24823	1.49768	0.905109	0.701664	0.840294	0.87176	0.384832	1.64382	1.12698	1.39043	1.47476	1.18239	0.527097	1.36961	1.20285	1.76832	1.31472	0.517607	0.832574	3.18535	1.00162	1.52582	1.66282	0.75422	1.28653	0.863914	1.83958	1.01333	1.2303	1.5055	0.877392	0.193627	1.01997	0.450466	0.805442	0.71553	0.761351	1.46837	0.789019	1.06283	1.80342	0.346796	1.2232	0.860157
	1.07993	0.937538	1.02059	1.34795	1.28556	0.759989	1.1018	1.77331	1.3699	0.365946	1.49316	0.724262	1.30927	1.48476	1.47036	1.19737	0.807046	0.381737	1.80044	0.731398	0.959938	1.0034	0.515521	1.32178	0.851192	1.13554	1.36926	1.14418	0.813398	0.720557	0.892095	1.31186	1.02453	0.461209	1.12692	1.00016	0.383793	0.795007	0.804885	1.71845	1.76259	0.962937	0.801687	0.99357	1.08518	1.22199	1.84753	1.66489	1.43139
	0.935486	1.15035	1.02038	0.910517	0.751234	1.26594	1.50906	1.77111	1.18222	0.520326	0.880935	0.118994	1.00603	0.922302	1.1305	0.200709	0.758538	0.663826	2.24263	0.869031	1.8675	0.548183	0.122078	0.9825	1.9207	1.21811	1.58884	0.949397	1.3251	0.775155	0.91719	1.65011	1.26079	0.953355	1.83948	0.741065	0.161427	0.960284	1.32908	1.39094	1.35292	1.15923	0.825351	0.54641	1.02476	0.573692	1.15487	1.40352	2.01073
	1.09836	0.679148	0.949605	0.89495	0.33047	0.632308	2.21157	0.852512	0.789982	0.604689	1.35068	1.26544	1.26391	1.61828	1.31582	2.11989	1.59644	0.679751	1.40544	0.18519	1.92791	0.498345	0.832434	1.28302	2.6303	1.19681	1.89736	1.40534	1.39421	0.976161	0.909307	1.07969	1.39294	0.856286	1.34895	1.08234	0.392862	1.46922	0.611813	0.819074	0.925376	0.7738	1.04469	0.978113	0.794842	1.21677	1.13894	1.62864	1.20925
	1.00956	0.765868	1.20403	0.880812	1.25465	1.62716	1.66193	0.932975	0.988124	0.47784	1.20648	1.15844	1.38245	1.69704	1.641	0.923575	1.0804	0.721641	1.09468	1.05431	2.05231	0.947741	0.924711	1.10879	1.27675	1.2204	1.20666	0.207117	1.35948	1.03574	0.988128	0.858149	1.40189	1.42662	1.11583	0.997525	0.493482	2.31822	0.779652	1.2066	0.919122	0.671116	0.721122	2.08953	0.726036	0.850864	0.874076	0.984561	2.0124
	0.806109	0.935373	0.793164	0.450534	0.762993	1.37916	1.17967	0.894552	0.159335	0.631488	0.635466	0.803907	0.758029	1.40131	1.07568	1.19655	1.1086	0.683727	2.06995	0.869451	2.0482	0.480229	0.900201	1.58473	2.77475	1.03936	1.72731	1.02505	1.08358	1.11515	0.871799	1.5513	1.36735	1.33326	1.31355	0.755859	0.249119	0.856746	0.545949	1.45846	1.11713	0.906508	0.595526	0.872058	1.24295	1.03989	0.959572	0.947841	1.30827
	1.65414	0.804667	0.663372	1.10463	1.1673	1.44007	1.43254	0.836829	1.35087	0.477399	1.06868	0.60123	1.2985	1.00132	1.75569	0.683695	0.616551	0.574964	1.53241	1.02231	1.89833	0.82451	0.701618	1.10949	1.0455	1.71825	0.748206	1.1283	1.26011	0.747332	0.931914	1.86486	1.44398	0.743064	1.28974	1.3152	0.446751	1.0797	1.25499	1.4091	1.23518	0.381339	0.986684	1.04426	2.42341	0.66715	1.39872	1.74075	0.765878
	0.652376	1.37794	1.09226	0.541535	0.753473	0.776767	0.670157	0.880334	1.19563	1.06388	1.61473	1.47101	1.4731	1.43502	1.17878	0.797154	0.766249	0.871218	1.71248	1.45129	1.56743	0.710736	0.980234	0.285233	0.518198	1.66086	1.22357	0.75344	1.44765	0.539449	0.945804	1.39179	1.89891	1.33532	1.54253	1.90056	0.535134	1.74005	1.03967	0.905853	1.07309	0.668263	0.562008	0.713717	1.27444	0.892214	0.943844	1.36338	0.939743
	1.1659	0.962024	1.07008	0.929778	1.14656	0.809698	1.08554	1.33861	0.475682	0.736485	1.10822	0.734797	1.36018	1.58512	1.6806	1.48025	0.740963	0.591418	1.6376	1.02194	1.38468	0.471471	1.01479	1.05535	1.24418	1.22576	0.91321	0.656509	1.24894	0.752781	1.037	1.48385	1.49325	0.630872	1.66091	1.55525	0.759305	0.839855	1.22524	0.983029	0.738184	1.01915	0.706928	0.76229	0.542359	0.105921	1.50121	1.27532	0.897928
	0.927794	1.14435	0.894628	0.88529	0.846819	1.0539	0.747	0.881083	0.792789	0.582634	0.865686	0.968263	1.27528	2.09731	1.62501	1.0934	0.821277	0.550246	1.54447	1.13835	0.856876	0.662749	1.27044	0.651463	1.29102	0.577372	2.40614	0.759684	1.52336	1.01661	0.765085	1.90806	1.27085	0.991047	0.858043	0.505069	0.492838	0.851186	1.32417	1.26899	0.821095	0.741251	0.717473	0.875902	0.88092	0.643242	1.01714	1.18409	1.45205
	1.19826	0.872304	0.818568	0.953503	1.98626	1.06183	1.02559	1.06626	0.770503	0.826873	0.82145	1.08629	1.58876	1.15308	1.50638	1.20819	0.552918	0.792309	1.68071	1.01047	1.68084	0.520519	1.3533	0.855988	0.544463	1.22668	1.11633	0.488665	0.922309	1.23806	0.775929	1.85868	1.5116	2.0743	1.28234	0.949812	0.571666	2.01415	0.620454	0.897478	0.89365	1.49021	0.810399	0.265855	0.395323	0.956018	1.15333	1.19563	0.905245
	0.823791	0.606901	1.23457	1.21828	1.25068	1.87377	0.969582	1.48915	1.0751	1.06792	1.48518	1.76645	1.79583	1.4669	1.30166	1.21882	1.1915	0.622955	1.01093	1.19508	1.39642	1.0427	0.987677	0.819482	1.05307	0.548394	0.885927	1.12818	0.892266	0.76607	0.819916	1.17485	1.47214	1.38405	1.16013	1.18224	0.406044	1.10678	0.660204	1.41029	0.559372	1.13799	0.723813	0.39968	1.27266	0.86266	0.962216	1.23449	1.80936
	1.04351	0.757682	1.03851	0.653787	1.03922	0.826768	1.17179	0.950945	0.996147	0.755781	1.14038	0.875637	1.19994	1.22292	1.7594	1.33433	0.587676	0.165148	2.13339	1.41013	1.01126	0.659392	0.951841	0.619835	1.23567	1.44287	1.81815	1.0768	1.11311	0.510942	1.05457	0.865858	1.12135	1.36571	1.45611	1.41155	0.445217	0.889904	1.09733	0.807811	0.700422	1.30797	0.521117	0.982461	1.07072	1.1717	1.14277	1.50728	0.762805
	0.520604	0.235008	0.740687	0.850781	0.935373	0.885573	0.584076	1.0585	0.86585	0.802464	1.21999	0.633055	1.3363	0.828977	1.01722	1.10943	0.955121	0.535943	1.50389	1.16098	1.58015	0.762836	0.413345	1.40689	1.31837	1.29555	1.43807	0.625557	0.934907	1.14279	0.518365	1.21154	1.80774	0.830715	0.819767	0.931141	0.191732	1.3025	1.31323	0.902849	0.793132	1.09783	0.765276	0.640569	0.832432	0.405512	1.53088	1.28367	1.15444
	0.657418	0.711621	0.953056	0.91852	1.16968	1.60352	1.75744	1.20604	0.964745	0.721757	1.10765	0.771852	1.3882	1.60679	1.17275	1.75798	0.664314	0.503107	2.17543	1.03211	1.792	0.470501	0.705148	0.847717	0.795579	1.06557	1.1861	0.740369	1.48193	1.52923	0.440771	1.82253	1.04752	1.34368	1.03008	1.01634	0.325504	1.30631	1.30014	1.12544	0.809226	0.970799	0.704793	1.12796	1.22787	0.848536	1.47495	1.8845	1.14282
	1.09187	1.15659	1.43164	0.793445	1.02774	0.773034	1.42823	1.27095	2.25496	0.36633	0.995956	0.654563	1.38224	1.6827	0.800928	1.72604	0.733543	0.516817	1.65759	1.02905	1.76888	0.58288	0.622132	1.60365	0.733724	1.069	1.75193	0.885758	1.0823	1.66247	1.24084	0.989135	1.64754	0.841737	0.905794	1.00668	0.313622	1.35161	0.67086	2.02554	1.11623	1.14918	0.933228	1.48433	1.0804	1.24462	1.33836	1.79761	1.84761
	1.21506	1.05874	0.511036	1.06164	1.1256	1.16844	0.452708	1.47944	1.01717	0.721146	0.563222	1.71379	0.618828	0.98681	1.62826	1.07214	1.00169	0.607234	1.00628	1.57323	1.28482	0.75797	0.999703	1.36166	0.692103	0.769834	0.707974	0.851912	1.42559	1.59388	1.13743	1.0772	1.51548	0.391389	0.6165	0.722375	0.474124	1.55484	0.371772	1.09991	0.477959	0.557478	0.788	0.894993	0.222568	0.970948	0.786845	2.09394	1.06094
	0.96732	1.48007	1.03286	1.5078	1.25442	1.05331	0.552217	1.10305	1.34101	0.755801	0.851473	1.58754	0.875947	1.38232	1.32505	0.812193	1.06417	0.843938	1.25018	1.15823	1.81844	0.784512	0.821722	1.52598	1.17568	1.00045	0.477576	1.05782	1.29309	0.805862	1.50646	1.68107	1.63591	0.572217	1.7965	0.727499	0.556011	1.40165	0.844867	1.89694	1.22878	1.49948	1.21436	0.290044	1.54952	1.6573	1.20999	2.49225	0.787798
	0.806351	1.11879	1.00166	1.01797	1.49449	0.626006	1.88437	1.13799	0.886047	0.815534	1.24249	0.554142	1.06815	1.45088	0.922787	1.32104	1.35833	0.571282	1.29698	1.30672	1.61072	0.720459	0.80378	0.819118	1.17925	0.74775	1.08586	0.677076	0.879319	0.75442	1.42656	1.59917	1.34082	0.745095	1.46338	1.00716	0.304965	1.24788	1.0103	1.15981	0.518238	0.446298	0.534575	1.2087	1.53581	0.862364	1.59926	1.88885	1.42367
	1.18807	0.840287	1.32016	1.35545	0.710213	1.51514	0.0661076	1.46631	0.931943	0.427922	0.257532	0.656006	1.06899	1.50712	1.65809	0.606023	1.27621	0.463638	1.21507	1.30653	1.49774	0.900298	0.880911	1.23198	0.800494	1.0693	1.19568	0.902779	1.37423	1.00533	0.649215	1.1028	1.6536	1.55334	1.26173	0.980016	0.552418	1.01752	1.12021	1.14418	0.281428	0.542669	1.06443	1.65938	1.49694	1.1229	0.438875	0.925127	1.01069
	0.818663	0.822471	1.05432	0.829768	2.39223	0.857765	1.3732	1.11931	1.0903	1.12219	0.942172	0.578716	0.778692	1.63116	0.609135	1.32295	0.840168	0.500895	1.85274	1.2349	0.933232	1.04809	1.07274	1.0551	1.17866	0.625809	1.68203	0.598584	0.746754	0.424574	0.735398	1.68453	1.39516	1.51847	1.05164	1.01212	0.407726	1.11662	0.236452	0.949789	0.909334	0.945468	0.8911	0.395521	0.917115	0.112485	1.49848	1.687	1.43122
	0.636349	1.23633	1.08972	1.2706	1.0355	1.04424	0.585821	0.59848	1.08481	0.810774	1.13743	0.775302	1.18844	1.34744	0.415932	1.24449	0.908734	0.67994	1.34226	1.46698	1.05995	0.845272	1.0832	1.06234	0.936652	0.992166	1.18966	1.39656	1.35263	0.258063	0.717474	1.49177	1.58185	1.58271	1.84249	0.887865	0.442465	1.3075	0.762454	1.27933	0.879078	1.03042	0.852809	1.11481	1.25641	0.778306	1.51156	0.847016	1.16879
	1.07119	1.34091	1.37446	1.05806	0.521908	1.31152	0.475923	0.831523	0.699938	0.542131	0.811955	1.09961	1.30821	1.54186	1.20605	0.882961	1.03063	0.541302	1.53453	0.938304	1.05287	1.31269	1.12722	1.39899	0.977855	0.997018	1.61409	0.778934	1.54303	1.09672	1.31008	1.18751	1.82461	0.59766	1.11708	0.57106	0.553667	1.00201	1.10919	1.09588	0.827888	0.795262	0.685141	1.15388	1.29337	0.592408	1.058	0.800127	1.43779
	0.442476	0.736184	1.18154	0.857685	1.02003	1.14715	1.08475	0.993006	0.984411	0.419763	0.650928	2.2441	1.03523	0.688669	0.891885	1.34853	0.912788	0.489248	1.32571	0.950635	0.952627	0.784209	0.690426	0.545959	1.76272	1.44059	0.961504	1.21859	1.01964	1.29383	1.027	1.63266	2.75308	1.62464	0.477387	1.09127	0.390596	1.19521	0.894171	1.11997	0.573206	0.461244	0.891134	0.0859292	1.0967	0.696705	1.23545	1.89776	0.706898
	0.78003	0.989987	1.16416	0.780892	1.07055	1.31613	1.2982	0.952404	0.634027	0.800419	0.686935	1.49134	1.21081	1.50056	0.940695	0.803219	1.1301	0.639688	1.08238	0.516024	0.45735	1.17712	1.0927	0.852865	0.669986	0.785282	1.00132	1.52081	1.16233	0.697066	0.672163	1.29985	3.53146	0.98242	1.34842	0.945356	0.319428	1.10575	1.57586	1.12477	0.7358	0.868062	1.33845	1.29241	0.824593	1.48042	0.930372	1.20366	1.26264
	0.512881	1.05419	1.13453	1.36969	0.765477	-0.00357552	1.62504	1.0686	1.08362	0.885802	1.04201	1.44348	1.20307	0.998767	1.44525	0.764341	1.27847	0.958032	1.43894	0.868556	0.570315	1.03459	0.504579	1.31948	1.13812	0.88286	1.24398	0.951882	0.770077	0.797077	0.985308	1.44022	0.700593	0.971422	0.796799	0.483367	0.374239	1.24491	1.5114	1.18973	1.20133	0.729875	0.5637	1.1086	1.29386	0.929839	1.70791	1.19793	0.583244
	1.40313	1.22644	0.554867		1.41364	0.837369	1.37752	1.2946	0.795946	0.728384	0.505808	1.14035	1.3796	1.07486	0.968078	0.737252	1.00708	0.359502	1.43529	1.11698	0.951556	0.722992	1.1273	1.54991	1.35121	1.39146	0.967628	1.29962	1.08868	1.0895	0.93562	1.69241	2.18163	1.71033	1.96604	1.14846	0.305844	1.01281	1.72374	0.534437	1.51426	0.64056	0.667924	0.829459	1.53346	0.95356	1.16062	1.45859	1.26325
	1.15308	1.01359	0.663687		1.26455	1.4655	1.42029	1.24589	0.858803	0.469413	0.961903	0.942364	1.57353	1.68985	1.28564	2.07061	1.13807	0.563358	1.29119	1.10985	0.85123	0.49197	0.945648	1.53716	1.152	1.24123	1.79242	0.568431	1.16551	0.69088	0.559225	1.22317	2.73856	1.77458	0.974273	1.07898	0.38033	1.40687	0.773256	0.465515	1.4653	0.655344	0.704601	0.883201	0.664824	0.629329	0.591001	1.46367	1.36916
	0.790067	1.03868	0.547731		1.33966	0.199636	1.14371	0.923675	1.18394	0.645141	0.523455	1.46875	1.44479	1.35386	1.75084	0.68937	1.02148	0.755858	1.45272	0.861933	0.723895	0.584775	1.17156	1.05401	1.25452	1.01184	2.50623	1.46311	0.702777	0.565756	0.500858	1.90577	0.933083	1.33742	1.35275	0.710794	0.643702	1.41946	2.04723	0.561203	1.06616	1.72983	0.851407	1.26671	1.28123	1.64577	1.91056	1.6115	0.84076
	0.933368	1.5858	0.428275		1.27251	1.24502	1.9658	1.43368	1.34853	0.838297	0.660049	1.36104	0.612222	1.91384	0.322494	1.41908	0.781102	0.480579	1.75907	0.9132	0.628003	0.682818	0.331745	1.31152	1.03634	1.41349	1.60468	2.69478	0.849121	0.487039	0.488354	1.55891	2.46178	1.97854	1.43608	1.1828	0.651824	0.99407	1.28512	-0.433615	1.67235	0.457472	0.990998	0.887177	1.17577	0.378626	1.53029	1.16363	1.02533
	1.09458	0.922392	1.19825		0.936528	1.71452	1.36715	1.98496	0.296335	0.783188	1.3566	1.2158	1.03641	1.04167	1.50991	1.46997	0.701355	0.644234	1.91188	0.816786	0.977379	0.58898	0.655837	1.10967	1.18025	1.09082	1.39464	2.20744	0.80879	0.915589	0.998422	1.40805	2.7579	1.51002	1.00985	1.32493	0.342628	0.9564	1.48649	1.437	0.857434	0.642247	0.964109	1.12622	0.899859	1.13459	1.70633	1.30517	0.812118
	0.79921	0.886672	0.346724		1.30992	1.13559	1.45881	1.48625	1.45827	0.901555	1.17845	1.51296	1.21531	1.6875	1.37439	0.520786	0.680607	0.290154	1.78587	1.14655	1.14367	0.706851	1.11942	0.597106	1.60788	0.753469	1.79888	0.876832	1.62097	1.0062	0.765565	1.2817	2.67134	1.94368	1.06625	0.850187	0.620164	0.920936	1.0064	0.977901	0.214444	0.53789	1.09585	0.988122	1.34462	1.06043	1.8682	1.82584	1.07196
	0.436727	0.93854	0.938232		0.816997	0.92427	1.33851	0.902054	0.914661	0.322152	1.47507	0.723268	0.772036	1.41027	1.01173	0.471133	0.788369	0.404031	1.56548	0.829694	0.833362	0.887625	0.649843	1.34341	0.829198	1.02578	0.805095	0.415536	1.27958	0.767924	0.661494	1.38206	1.19346	0.824392	1.3392	1.01029	0.394788	1.24517	0.787596	0.941416	1.03831	0.670204	0.95418	0.340247	0.519342	1.05591	1.97349	1.02512	1.01874
	0.709159	0.817252	0.656696		1.31196	1.39575	0.31729	0.513193	0.706196	0.939189	1.18014	0.998745	1.4375	1.30393	0.986091	1.1129	1.16505	0.565275	0.909796	1.03248	1.20597	0.73423	0.467072	0.870157	0.618473	1.20264	1.45677	1.20113	1.57931	0.610767	0.795093	1.23614	2.12827	1.5621	1.21746	1.05937	0.526778	1.39418	0.270053	1.20861	0.76991	0.563765	0.851034	0.74122	0.591896	1.05484	1.62511	0.677007	0.949922
	1.19742	1.62192	1.70017		1.34018	0.595095	1.58774	0.836383	1.08035	0.0808622	1.36888	1.35601	1.34997	1.47117	0.951849	1.62747	0.963128	0.417723	1.17874	0.732397	0.969036	0.755991	1.16963	1.19171	1.05557	0.740291	1.19321	1.10024	1.37335	0.751547	0.877328	1.06045	0.91867	1.58511	1.17715	1.01694	0.454961	1.1023	0.588677	0.901946	0.580316	0.700954	0.391492	1.15786	1.17167	1.46287	1.90177	1.22561	1.08803
	0.992378	0.633893	0.810629		1.32211	1.04731	0.416063	1.10376	0.782488	0.314673	0.611738	1.11108	1.78911	1.06085	0.244549	1.83406	0.241973	0.652109	1.18894	0.813958	0.655561	0.769082	1.2604	1.39025	1.01447	0.918178	1.60716	0.29346	1.46689	0.699257	0.743859	1.6568	0.797134	0.994045	1.33133	1.17831	0.490467	0.874829	0.843279	0.358829	0.632845	0.516056	0.997856	0.997363	1.12973	0.925634	1.36904	0.900098	1.28278
	1.48015	1.1019	1.34928		1.00324	0.509699	1.87964	1.27158	0.591728	0.821572	1.18084	0.965978	1.87427	0.899495	1.17748	1.82891	0.872488	0.41944	1.28859	0.739771	0.975165	0.472943	0.779037	1.40274	1.11777	1.70126	1.85227	0.710985	0.452002	1.23907	0.563113	1.2356	2.55926	2.07055	1.38722	1.28161	0.496092	0.795206	1.50529	0.759778	1.77484	0.928642	1.97494	1.61007	0.904985	0.667116	1.07104	0.197532	2.025
	0.964187	1.31481	1.47876		1.16043	1.04583	1.2415	0.428687	0.0730529	0.57458	0.830631	1.15307	0.938516	1.08608	0.834032	1.48682	1.04395	0.63301	0.967727	1.21605	0.716574	0.696923	1.04372	0.946323	0.944121	0.967973	1.18609	1.50831	1.10043	0.974768	0.784253	2.07078	1.68286	2.5591	1.37313	1.05377	0.672774	0.97153	1.0078	1.14154	0.451844	1.18355	1.45583	1.02151	1.0341	1.22527	1.42124	1.37088	1.28276
	1.05206	0.644092	1.34115		1.50081	0.408377	1.88889	0.724905	1.18061	0.151725	0.99117	1.47224	1.65638	0.880927	1.33021	2.41215	1.08272	0.700487	1.4008	1.16639	0.95335	0.498783	1.2425	1.04773	1.23208	1.16144	1.20488	1.28733	0.958558	0.570778	1.02682	0.864164	2.39257	1.39135	1.58589	0.87672	0.55141	1.65378	0.290357	1.2464	0.829111	1.03833	0.928578	0.53934	0.785252	0.908745	1.17618	1.4114	1.0234
	0.85579	0.204948	0.977396		2.29847	0.982501	1.89252	1.65587	1.63578	0.452826	1.33082	0.919429	1.63297	1.20306	1.76558	1.23411	1.36278	0.595578	1.14546	0.798382	1.34092	0.439336	0.678732	0.929226	1.03606	1.01413	1.53064	0.845282	0.985375	0.578874	0.798439	0.657834	1.12218	2.57277	1.20821	1.00531	0.6176	1.84065	0.518667	0.952614	-0.0556702	1.53398	1.19904	0.67804	0.720563	0.930642	0.963387	1.33975	1.27399
	1.6407	0.700818	0.565705		1.55839	0.846371	1.62944	1.14792	1.51907	0.556135	1.05225	0.730042	0.585069	1.65864	1.35521	1.03396	1.09739	0.503073	1.54009	0.7596	0.962487	0.787107	1.36404	1.32534	0.636387	0.812697	1.36072	1.18949	0.886753	0.892775	1.15604	1.26207	2.69305	0.858021	1.58073	1.07042	0.738027	1.55138	0.935674	1.77355	1.43942	0.522978	1.37469	0.397558	0.792088	0.241126	0.499977	0.346714	0.857892
	0.838927	0.784263	0.911046		1.39882	1.06354	1.21734	1.04651	1.38782	0.595399	0.821874	1.00247	0.894366	0.360438	2.25848	1.67909	0.627211	0.377418	1.17057	0.586685	1.11044	0.570607	0.743468	0.629333	0.893958	1.4498	1.76441	1.21525	0.841046	1.10863	1.30297	1.46448	2.5148	0.394789	1.48412	1.05074	0.43569	1.37634	1.73872	2.09483	1.31188	1.27157	0.7898	0.451461	1.18747	0.64976	0.275895	2.17699	0.680995
	1.13499	0.499079	1.04086		1.04353	1.22742	1.49286	1.11872	1.1088	0.213295	1.4152	0.717202	0.813651	0.473005	1.87624	1.32019	0.86214	0.854941	1.24471	1.01892	0.995764	0.963665	1.14334	0.899711	1.16281	1.23088	1.34863	0.937498	0.909249	0.784912	0.526647	1.18534	0.954601	0.690423	2.09821	1.02161	0.511012	1.45458	1.07092	1.5931	0.413518	1.21427	1.80327	0.837358	2.11713	0.807373	1.3804	1.32868	1.04158
	1.10046	0.889259	1.41073		1.08502	1.77229	0.955611	0.6012	0.810551	0.945565	1.28278	0.537858	1.05281	1.1581	1.37409	1.23886	1.1798	0.55482	2.06499	1.31727	0.836166	1.33298	1.24456	0.818417	0.993859	1.20254	1.71713	0.856318	0.842246	0.795305	1.50144	0.702325	1.72186	1.37355	1.77537	0.737836	0.51277	0.912283	1.15993	0.812849	0.900049	0.438313	2.06597	1.07513	1.92719	1.63247	1.06146	1.30102	1.30849
	2.10047	0.771737	1.74746		0.723944	1.07058	0.921126	0.988616	1.04573	0.723423	1.14811	1.24215	0.510448	0.946214	0.997604	0.850238	1.38874	0.565157	1.35627	0.879784	0.93481	0.728947	1.37712	1.0209	1.38408	1.22483	1.21258	1.50449	0.881853	0.506068	0.690945	1.40103	1.40957	1.24433	1.65591	1.32776	0.680674	1.57657	1.46885	0.958388	0.985235	0.719869	0.904871	0.682348	1.33136	0.392015	1.44822	1.80419	1.03648
	1.48179	0.714634	1.09099		1.25295	1.17601	0.945958	0.759758	0.527894	0.667423	0.667428	0.116624	1.72525	0.615512	1.13656	1.734	1.13638	0.387344	1.64483	1.06052	0.662792	0.620227	0.885761	2.82021	1.47176	1.12945	1.03141	1.06867	1.15092	0.668229	0.875493	2.11407	1.32545	0.889197	1.44808	-0.0886203	0.576443	1.91274	1.44979	1.24637	0.76613	0.837984	0.654881	0.668229	1.65985	1.04208	1.94138	1.49538	0.695191
	1.20639	1.20457	0.853479		1.71543	1.22296	1.03123	0.0678391	0.661909	0.60133	0.701667	0.702711	1.20426	0.0143005	1.17887	1.18303	0.674035	0.365593	1.86329	1.04937	0.760644	0.735215	0.785169	1.35399	1.2079	1.59512	0.8864	1.1204	1.18188	0.972159	1.16881	1.58018	1.70855	1.97273	2.05939	1.06143	0.450945	1.09593	1.35618	2.47596	1.14806	0.449109	0.564251	1.1252	0.693701	1.12665	0.37097	1.34671	1.50215
	1.33857	0.837638	0.922599		0.600665	0.893796	1.3198	0.994642	1.00538	1.22212	1.18246	1.00822	1.52467	1.23361	0.729855	0.654264	0.807673	0.365252	1.28031	0.813728	0.61577	1.10008	1.0246	1.41779	0.58099	1.03271	1.20202	1.24002	1.24194	0.571491	1.49598	0.896559	1.30031	1.17782	1.6004	0.642893	0.493928	1.07993	1.07925	2.04862	0.933265	0.653145	0.973237	0.795006	0.772402	0.565593	0.928903	1.76003	1.56409
	0.634113	1.10565	1.12793		0.822819	1.34186	1.36097	1.01913	0.889785	0.173167	1.03154	1.36811	1.56652	1.45604	1.07177	1.70567	0.906614	0.442036	0.975182	1.76811	1.48442	0.899032	1.01641	1.1968	1.12745	1.28434	1.55828	1.13211	0.801145	1.74478	0.749613	0.994047	1.56136	0.983686	1.66074	0.808198	0.523229	0.833554	0.781234	0.999643	0.907358	0.593376	1.03026	0.521077	0.907784	0.928645	1.39048	0.932712	1.18374
	0.929943	0.839732	1.47579		1.19651	1.19217	1.1166	1.28465	1.51111	0.603285	1.34765	0.748527	0.591685	1.80185	1.56088	1.20007	1.1967	0.617885	0.895278	0.86326	1.04457	0.749737	1.1464	1.37195	1.22746	1.26103	0.973272	1.42996	1.18395	1.13622	1.35585	1.28921	1.65276	0.993419	1.77294	0.538177	0.450496	1.39619	1.57661	0.854581	0.838169	0.64169	0.51444	1.53241	0.813543	1.12606	1.45449	0.102468	1.48648
	1.09776	0.824852	0.861675		0.833939	1.52979	0.724646	0.709008	0.682075	0.392391	0.500141	0.753774	1.60849	0.955997	0.967429	1.84263	1.0686	0.637565	1.08642	1.25759	1.27388	0.854998	0.546085	0.667964	1.41729	0.544515	0.844802	0.977094	0.98511	0.764415	0.858004	1.55289	1.37177	0.743838	2.12604	0.707459	0.526435	1.05721	1.32795	0.768587	1.32874	0.66365	0.669115	0.963616	1.20061	1.00936	0.997553	0.139386	1.43325
	1.03049	0.810017	0.742171		0.768493	1.32391	1.28548	1.18379	1.07543	1.05575	0.908569	1.19161	1.09327	1.31994	0.743676	1.2471	1.0122	0.602806	0.889715	1.27442	1.04001	0.985364	0.851618	0.989371	1.06469	0.855836	1.52286	1.45159	1.23566	1.2103	0.729306	1.5145	1.29074	0.838219	1.43722	1.37843	0.765259	1.35621	1.2968	1.08713	0.848591	0.873595	0.419442	0.647458	0.658225	1.05444	1.12599	1.53493	1.10326
	1.05829	0.730618	1.8556		1.75913	1.67188	1.70681	0.857749	0.699282	0.851117	1.60568	1.64208	1.60688	1.78775	1.04765	1.22502	1.06308	0.517732	1.12209	1.03625	1.00457	0.908796	0.648051	1.02916	1.17475	0.188179	1.21204	0.809279	1.35751	1.11947	1.4849	1.25215	0.957083	1.25063	1.29535	0.653332	0.354895	1.08377	1.10524	0.94234	0.765651	0.805315	1.0968	0.940611	1.71777	0.497544	1.13786	1.38405	1.53557
	0.962388	0.850056	1.16601		1.072	1.12582	1.57258	1.44262	0.821653	0.80555	1.11595	1.2701	1.46096	1.62192	1.35656	1.40812	1.72787	0.483343	0.669551	0.820378	1.0638	1.34992	1.03874	1.58052	0.993469	0.465569	1.39704	1.24227	1.37098	0.464196	0.682615	0.995437	1.50482	0.740168	2.21436	1.15677	0.463457	0.760988	1.53246	1.07822	0.529972	0.828713	1.39619	0.632928	0.621083	0.816045	1.80608	1.90126	0.818438
	1.09814	0.732556	1.04883		0.993046	1.60392	1.04642	0.917904	0.559676	0.797575	0.778977	1.16797	2.07981	2.0153	0.835575	0.720023	1.57615	0.580303	1.40912	1.04628	1.07429	1.05331	1.29851	-0.101955	0.868209	1.06471	1.00288	0.958893	1.57186	0.614545	0.425085	0.774068	0.744823	1.42163	1.37791	0.925715	0.537484	1.76701	1.12507	1.65885	0.572842	0.1846	1.20826	0.504514	1.50301	1.73814	1.06514	0.963794	0.46222
	1.02649	0.769484	0.868494		0.9299	1.41755	1.99608	0.730389	0.939636	1.07621	0.943965	1.13391	0.874934	0.663065	0.861682	1.54575	0.846853	0.441129	0.889651	0.787012	1.2805	1.28701	0.849075	1.06753	1.01954	1.30026	2.54051	1.12925	1.10661	0.777637	1.1499	1.48356	1.19152	1.10538	1.24039	0.507215	0.539594	0.984975	0.62381	0.985215	0.738682	0.7367	0.918621	0.802578	0.834478	0.555519	0.871577	0.76625	1.46473
	1.15259	0.65519	0.680444		0.778016	0.71045	0.687684	1.15853	0.924617	0.889635	1.0635	0.667959	0.792875	1.77052	1.09571	1.86613	0.980026	0.41297	1.05262	0.992826	1.06438	0.652807	0.91675	1.14642	0.712645	2.21545	1.49608	1.06756	0.933201	1.1389	1.30716	1.20465	1.05518	1.62058	0.730291	0.976781	0.665755	1.01524	1.01774	0.913735	1.0422	0.716687	1.39894	1.08698	0.00776963	0.408773	1.35141	1.31148	0.870782
	0.972292	0.99711	1.35608		1.15381	0.616669	1.3645	1.09021	0.669215	1.05879	0.94223	0.471919	1.17167	1.7059	1.28382	0.723445	0.848112	0.730134	0.842718	0.903267	0.907217	0.79479	0.945088	1.2582	0.389143	0.999866	1.13475	0.828455	1.54423	1.47911	1.3178	1.35123	0.913809	1.00575	0.954833	0.83435	0.287327	1.40838	0.951952	1.62566	1.13213	0.747011	1.25351	0.939497	-0.0699429	0.331117	1.24294	1.42946	0.52446
	1.04181	0.750621	1.23757		0.84756	1.45303	1.54329	1.30902	0.638443	1.49475	1.02492	0.450213	1.02682	0.867986	1.13141	0.450553	1.4926	0.2806	2.07523	0.753371	1.3603	0.833504	1.06211	-0.0140189	0.810669	0.836236	1.93385	1.26341	1.16481	1.02879	1.04949	1.32957	1.6704	1.87737	0.981483	1.052	0.226368	1.16769	1.69773	1.10912	0.294894	0.846805	0.604011	1.06122	1.12517	1.18777	0.720583	1.36067	0.809767
	0.789354	0.844226	0.128892		1.04405	1.20595	1.62947	1.23586	0.871253	0.734642	1.00161	1.19868	2.26399	1.9807	1.0723	1.81142	0.866264	0.118973	1.19147	1.18293	0.970522	0.771332	0.674289	0.184429	0.878274	0.895195	1.52378	0.995749	0.284302	1.33944	0.688893	1.31916	1.75862	1.59815	1.75403	1.09784	0.36938	1.15485	1.31041	0.737575	0.873813	0.705831	0.842438	1.25085	2.08082	0.701811	0.51099	1.91572	1.28224
	0.676749	0.952684	0.82347		0.845908	1.06547	1.83114	0.633488	0.962222	0.424353	0.929283	0.537233	1.38029	1.90434	1.46705	0.940271	0.975609	0.308868	1.89965	0.95405	1.08113	0.468104	0.630183	1.15449	0.789938	1.11712	1.27462	0.537386	0.533001	0.808796	0.743328	1.22851	1.87644	1.0344	0.37243	0.426651	0.355139	1.10526	0.727904	0.604663	0.798239	1.05785	0.240562	1.00658	1.44177	0.131631	0.775883	1.30423	0.689727
	2.15308	1.12548	0.932394		1.33575	1.46095	0.850288	1.49996	0.827979	0.44623	0.940897	0.933008	0.678787	1.44063	1.34471	0.585661	0.494749	0.884038	0.790794	1.24782	0.746157	0.826515	0.806523	0.935843	1.04177	0.862747	1.57302	1.52166	0.613395	1.20978	1.08915	0.802829	0.429031	1.71998	1.7765	0.507849	0.0864004	1.61977	1.19568	1.22609	0.555834	0.638504	0.784287	0.873613	0.734686	0.542335	1.16125	1.23956	1.20684
	1.26354	0.874784	1.09676		1.10366	0.717734	1.16715	1.00037	1.02216	0.689	0.961161	1.03853	0.406298	1.70598	0.980608	1.58441	0.927924	0.351551	0.943616	1.04188	1.292	1.01058	0.843393	1.98002	1.18824	0.892907	1.08244	1.01722	1.57888	0.985884	0.704094	1.29004	0.803	0.76602	1.08961	1.24547	0.610541	1.30523	1.57474	1.08325	0.619301	1.24269	1.14031	0.494694	0.781235	0.832542	0.823587	1.18307	1.79204
	2.18635	0.933831	0.910489		1.11959	0.907922	1.76284	1.49615	0.561912	0.45287	0.398634	0.928268	1.17179	1.25209	1.3086	1.01721	1.08888	0.404392	1.49778	1.37764	1.29917	0.257767	0.970859	0.453033	1.01866	0.738704	1.17769	1.12089	0.455088	0.933107	0.798434	0.715982	0.91002	1.15985	1.15474	1.07198	0.422361	0.764442	1.47824	0.716119	0.909805	0.862324	0.412807	0.687725	1.78891	0.990733	0.400213	0.69768	1.50389
	2.55405	0.818633	1.17174		1.10041	1.40586	0.986192	0.715955	0.612938	0.374619	1.02754	0.775036	1.06369	0.732879	1.73781	1.93915	0.841911	0.634756	1.80718	1.25177	1.49175	0.55858	0.962979	1.85475	1.0019	1.59142	1.59188	1.13219	0.558992	0.563352	0.584672	0.88528	1.07476	1.01268	2.09212	0.848785	0.461355	0.831265	1.23841	1.10215	1.14863	0.661384	1.06165	0.540992	1.38894	0.892411	0.868335	0.366897	0.476489
	2.08469	1.12795	1.22925		1.35104	0.0575584	1.50977	1.60546	0.636769	0.829638	1.33549	0.722874	0.477744	1.25245	2.12593	1.3773	1.44865	0.435403	1.29956	1.02737	0.51929	0.792989	0.963533	0.770258	1.08546	0.88081	1.55345	1.02546	1.65373	1.13228	0.835555	1.25575	1.09184	1.43645	1.58232	1.29222	0.412954	1.77441	0.1473	0.933357	0.739809	1.07439	0.531461	0.72121	1.72861	1.06323	0.600762	1.44617	0.568691
	1.03988	0.727585	0.70006		0.829482	1.4826	1.2722	1.22851	1.21825	1.07411	1.33375	1.99414	0.975772	0.981479	0.814077	1.22511	0.808724	0.0200671	1.136	0.878963	1.12308	0.59481	1.07069	1.75985	1.06365	1.64074	1.20057	1.11276	0.75866	0.676761	0.853255	1.3144	0.937367	1.46782	1.22716	0.0400001	0.618958	1.67661	1.26052	0.431574	1.72261	0.93153	1.17602	0.682703	1.55095	0.858855	1.22853	1.35495	1.18127
	0.688924	0.862575	0.672836		0.97186	0.548437	1.61749	1.60786	1.11074	0.974015	1.36532	1.40238	1.8335	0.696485	1.2115	1.63556	0.759917	0.581101	1.02695	1.15805	0.853005	0.491207	0.609409	1.37935	1.13481	1.12059	1.37753	1.51885	0.568342	1.12162	0.823568	1.42349	2.05895	1.84571	1.2729	0.931291	0.275668	1.17223	0.397596	0.693003	1.37812	0.739407	0.96463	0.99338	1.80575	0.997354	1.05895	1.49724	0.626521
	1.08441	1.02859	0.765336		1.31515	0.0161159	0.876921	0.862282	0.752241	1.10868	0.959449	1.25148	1.37572	1.22883	2.10046	0.788594	1.51047	0.513312	1.42696	0.823092	0.83591	0.519777	0.881583	1.24692	0.103079	0.890166	0.960736	1.08835	1.29426	0.74284	0.877524	1.27345	0.9274	1.01442	1.59026	0.509266	0.408247	1.45582	1.15689	0.817279	0.806243	0.426464	0.960158	0.251949	1.58258	0.624965	1.83031	1.07484	0.919164
	1.20741	0.989503	1.63555		1.29599	1.30343	1.35043	0.745319	0.662457	1.11252	1.40321	0.742229	1.89882	0.936183	1.06018	1.15595	1.0743	0.448481	1.96417	0.909304	1.27038	0.95773	0.907035	1.17266	0.682424	0.429286	1.5054	1.24595	0.926631	1.15812	0.724322	1.1993	1.03479	1.59255	1.28369	0.657285	0.546547	1.48974	0.794215	1.48839	0.605447	1.08631	0.737653	0.359742	1.88623	1.23975	0.759224	1.14744	0.448771
	0.974106	1.05023	1.21467		0.287223	0.542326	1.57139	1.09893	0.945742	0.637744	1.29061	1.54363	1.3979	1.24716	0.851439	1.12242	0.716546	0.573138	1.13926	1.13263	1.11289	0.607059	0.675169	1.05836	1.37134	1.04493	1.41029	0.753959	1.43156	0.588539	0.90585	0.769797	0.644778	1.68539	1.02446	0.886245	0.307115	1.23892	1.28782	1.51236	0.486122	1.15737	0.961395	1.76685	1.73977	1.01096	1.45195	0.755401	0.793328
	1.21394	0.846524	1.01168		0.751021	0.0505061	1.32746	0.848692	0.904959	1.00649	0.900895	0.966786	0.969859	1.72478	0.862358	1.27094	0.791441	0.331705	1.27956	0.907654	1.12843	0.695084	0.986829	1.09419	0.911436	1.1915	0.931832	0.936832	0.75836	0.593724	0.895918	2.06373	1.21062	1.6855	0.997479	1.39011	0.523182	1.05246	1.16348	1.30277	0.872432	0.308511	1.21621	1.36803	0.261338	1.17369	1.17583	0.984178	0.420083
	0.805217	1.19351	1.59759		0.669864	0.362394	0.5586	0.538035	0.651455	0.918115	0.657287	0.950603	1.55112	0.342761	1.3053	1.9814	1.14267	0.513936	1.03656	2.16577	1.01096	1.20729	0.87593	0.344674	1.07687	1.22109	0.810916	1.12802	1.18989	1.33459	0.574444	2.04927	1.37816	1.53006	0.560325	0.612657	0.496736	0.978981	1.18636	1.47727	0.637097	0.603191	0.735527	1.55751	1.3752	0.605902	1.64698	0.894311	1.0491
	0.91214	0.762459	0.730145		1.2654	1.55975	0.965289	0.551465	0.403678	0.554892	1.15119	1.20607	0.468319	1.24002	1.19756	0.90906	1.29556	0.582582	1.12421	1.46729	1.24539	0.771269	1.13498	1.0642	0.648327	1.43084	1.25374	1.21774	0.430035	1.01208	0.7352	0.932751	1.11335	1.23979	1.70461	0.793575	0.421176	0.849464	0.873495	1.11204	0.53227	0.485893	0.540608	0.8795	0.46897	1.22469	1.15886	0.697148	1.78106
	0.755892	0.919682	0.877071		1.10963	0.965627	1.36739	0.542616	1.04387	0.767568	1.27985	0.536806	1.05834	1.4692	1.93363	1.50553	1.07289	0.527221	1.97677	0.895855	0.867782	0.613656	0.851012	1.49824	1.24881	0.958692	1.27101	1.05442	1.10835	0.970601	0.972288	0.902292	1.25948	1.09853	0.789837	0.851326	0.89054	1.70302	0.74637	0.55239	1.00583	0.817025	1.26886	0.381042	1.61248	0.731428	1.55387	1.18619	1.92795
	0.708921	0.984093	1.03108		1.22974	1.3247	1.37112	1.44625	0.719848	0.613527	1.218	1.40343	1.56408	0.997659	1.59966	2.39263	0.875251	0.570761	1.51993	1.71453	1.18063	0.793676	1.03346	1.04458	1.32138	1.42088	1.10309	0.787389	1.36958	0.91359	0.72548	1.06874	1.12694	1.18757	1.67115	1.0676	0.494546	1.01784	1.0478	1.05044	1.25253	1.18252	0.525925	1.04539	1.34714	1.09763	1.24968	1.08923	0.958396
	0.660017	1.34627	0.90601		0.91854	0.943241	1.3031	1.36794	0.595563	0.450872	1.21978	0.109659	1.59568	1.97727	1.59759	1.4535	1.49549	0.522746	0.88307	1.32094	1.43106	1.02846	0.803167	0.582577	0.812644	0.904032	1.49356	0.741921	1.54748	0.712654	0.717152	1.41254	1.51926	1.20292	0.857817	0.766678	0.24759	1.22241	0.980368	1.44847	1.07523	0.848046	0.917596	0.504191	1.94465	1.04503	2.35914	0.808937	0.573631
	0.684657	0.865126	0.615481		1.45351	1.45903	1.73121	1.55138	0.704456	0.600291	0.772946	0.967427	0.761962	1.2226	1.40111	0.818636	0.675055	0.24246	1.87374	1.46173	1.13519	0.699775	0.502758	0.519812	1.12051	1.29562	0.899105	1.115	1.28795	0.862401	0.977124	1.0637	1.04328	0.951269	1.31237	0.632557	0.435741	1.43178	1.12865	0.734183	0.685167	0.964809	1.12077	0.963854	1.04465	1.14825	1.32747	1.09592	0.549304
	0.707257	0.929112	0.750681		1.08222	0.754973	1.79469	1.31571	0.764278	1.22844	1.33939	0.434116	1.30485	1.72305	1.12964	1.01979	1.27578	0.477065	2.14259	0.89986	1.04128	0.880653	0.593916	0.509824	0.990092	0.706227	1.43383	0.477031	0.929933	0.641495	0.273561	0.936993	1.46379	0.587805	1.22669	0.815507	0.41819	1.46317	0.873036	0.98223	0.5895	0.959075	1.68261	0.787161	1.46864	1.09298	1.39427	1.59667	1.5624
	1.0483	1.37762	1.28138		1.48895	0.960088	1.62892	1.19519	0.864308	0.669054	0.612064	1.21736	1.94684	1.76919	1.06258	0.400595	1.21482	0.493488	1.59004	1.79162	1.26288	1.07261	0.577988	0.965554	1.24568	0.502401	0.694952	0.953762	0.802464	0.472553	0.68064	1.32487	1.6662	2.69496	1.28984	1.07283	0.642043	1.46776	1.01852	0.457059	0.845536	0.90019	1.10374	0.776552	0.976491	0.634224	1.28308	1.34458	1.32168
	1.4292	0.932875	0.742171		2.19586	1.34725	0.832677	1.11169	1.1179	0.497584	1.42118	1.26502	0.887906	1.24226	0.19501	1.64809	0.921119	0.793015	1.39929	0.984008	0.74253	0.747136	0.795343	1.30538	0.737551	0.573556	1.38775	1.52739	1.00525	0.633489	0.9242	1.9653	1.102	1.56834	1.68662	1.23291	0.462431	1.0346	1.35703	0.79025	0.740737	0.992797	1.12212	0.647304	2.08651	0.923996	1.45374	1.46609	1.39632
	1.29914	0.841813	0.631637		2.01662	1.70167	0.943072	1.64657	0.683026	0.698986	0.651208	0.928909	1.36459	1.13713	0.185492	1.71447	0.749566	0.623998	1.53732	0.699093	1.42629	0.896866	0.746464	0.76002	1.09061	1.22941	1.00942	1.48021	1.10339	0.37686	0.68617	1.11251	1.08098	1.2809	0.742357	0.97628	0.50113	0.930724	0.463893	0.452289	0.947121	0.202985	0.766325	0.997891	1.21133	1.55047	1.06463	1.14508	0.912527
	0.998184	1.55302			1.20357	1.75918	1.15099	1.47216	1.04524	0.850069	0.989304	1.92277	1.05909	1.91257	1.42048	1.84264	0.997844	0.620713	1.34979	0.972369	0.941557	0.855468	0.643233	1.93681	0.572047	0.878177	1.04857	1.37262	1.05755	0.66199	0.568712	0.762604	1.35013	1.30446	1.55572	0.671494	0.609417	1.95638	1.02463	0.835321	1.08502	0.914609	0.712941	0.400739	1.11107	1.44536	0.892765	0.966709	1.72381
	1.27121	0.59515			0.284271	1.2629	1.05422	1.42088	0.898563	0.545116	1.17818	0.714624	1.05244	1.07629	2.20037	1.35784	0.796584	0.580063	1.40399	0.93402	1.13208	1.12949	0.83547	0.707234	0.758126	0.85665	1.41151	0.970762	0.901781	0.632818	0.985699	1.20759	0.717818	1.68462	0.909733	1.12969	0.628076	1.72411	0.931702	0.751427	1.04823	0.673121	0.684632	1.38496	0.928825	1.25975	1.39856	0.914929	1.56756
	0.917412	0.791881			0.904236	0.993623	1.02948	0.988162	1.06017	0.761278	0.877667	0.776077	1.11588	1.19517	1.42105	1.54903	1.25151	0.491933	1.57904	1.04051	0.68587	0.865871	0.619736	1.25163	1.3418	1.02699	1.52723	1.10488	0.87104	0.460564	0.631872	1.44818	0.902958	1.3349	0.993089	1.35225	0.605496	1.10652	1.03336	1.49764	0.671665	0.740926	0.701764	0.575825	0.580101	1.8035	1.34335	0.585692	1.73416
	1.07128	0.645424			1.05136	0.441462	0.841735	1.08685	0.444777	0.879184	1.0368	0.562399	1.41285	1.39075	1.74489	1.33911	0.690912	0.604959	1.95699	0.898166	1.28993	0.532924	0.744478	0.7695	1.21913	0.7372	1.37606	0.812117	1.00782	0.772516	0.943509	1.11819	1.51735	2.04829	1.87857	0.961956	0.476387	0.88543	0.790276	1.0249	0.879852	0.948468	0.657817	0.999329	2.00758	1.59431	0.57788	0.978733	0.928656
	1.22195	0.98501			2.08211	0.991201	1.86344	0.875764	1.26523	1.334	1.53328	0.592053	1.35075	1.25674	1.30606	0.90105	1.06359	0.875215	0.910539	1.02904	0.860069	0.927447	0.50202	0.926925	0.904651	1.73692	1.04801	1.24895	1.5715	0.476618	0.689298	1.15549	0.975974	1.56789	1.32735	0.601477	0.380789	1.09474	0.65149	1.12777	0.644596	0.793251	0.609484	1.12539	1.82062	0.59787	1.59149	0.872203	1.38081
	1.0613	0.869665			2.00912	0.583967	0.979311	1.09763	0.912016	0.559711	1.17893	0.630726	1.49745	1.2413	1.65804	1.02043	1.07923	0.533933	1.49498	0.669719	1.07034	1.02776	1.38315	1.01643	1.20667	1.38018	0.709893	1.14765	1.28637	1.08544	0.940104	1.07928	1.04745	1.67217	1.50438	1.02821	0.734768	1.12618	1.00868	-0.0657182	0.922444	0.648393	0.383713	0.346668	0.833855	0.794217	1.05532	1.75492	0.40302
	0.8201	0.997206			1.98238	1.46116	0.598794	0.864235	0.799353	0.722745	1.33064	0.656682	1.68724	1.25146	0.597907	1.26176	1.0307	0.634342	2.33532	0.92758	1.84085	0.764295	0.902213	0.877437	1.39121	1.32142	1.13014	0.921143	1.27812	0.704831	0.95558	1.07669	1.33077	1.99899	1.80048	0.865506	0.335323	1.62563	1.75342	0.321599	0.584004	1.18465	1.45245	0.787008	1.26519	1.12975	0.791137	1.24724	2.08366
	0.914263	0.880156			1.05415	1.30244	0.652452	0.824291	0.610537	0.296817	0.886693	0.796392	1.12041	2.36751	1.63741	1.91045	1.18506	0.412785	1.54538	1.89854	0.96321	0.944085	0.680426	0.853863	1.26878	0.961352	0.955455	1.46003	1.23952	0.419401	1.076	1.60164	1.65155	1.88173	0.98487	0.9756	0.541396	1.5951	1.26169	0.65096	0.94196	1.02696	1.228	1.17948	1.29308	0.875591	0.39848	1.25213	0.77423
	0.947978	0.95252			1.26544	0.876947	0.867717	1.50233	0.548388	0.831007	1.21118	1.33875	0.895875	1.45659	1.65515	1.95486	1.02827	0.487575	1.55644	1.43334	0.772233	0.789639	0.869833	1.11988	1.10872	1.2325	1.14364	1.20846	1.26804	0.548559	0.661299	1.60098	1.34696	1.28915	0.988165	1.24729	0.477546	1.69564	1.33614	0.673261	1.25876	1.98445	0.760222	0.569476	1.26221	0.746241	0.816751	1.45545	0.506142
	1.00663	0.987983			0.7314	1.38369	0.840791	0.728935	0.576334	0.348171	0.698363	1.15421	1.57033	1.35028	1.03108	0.907872	1.78363	0.59857	2.13578	0.939742	1.01223	0.478899	0.963055	1.17451	1.14935	0.983752	1.68246	1.01284	1.01519	0.80742	1.2549	1.60557	1.635	1.2787	0.831029	1.21101	0.0827537	1.83594	1.54827	0.91233	1.4019	0.848023	0.702316	0.773644	1.08945	1.1538	1.32793	1.35561	0.50871
	0.501048	0.503408			1.41838	0.465258	1.21985	1.67619	1.01092	1.13882	0.885228	1.21579	1.1254	1.85681	1.47266	1.86153	1.1568	0.322233	1.24188	1.34483	0.93202	0.686127	1.01838	0.93443	1.38996	1.35325	1.82407	0.554583	1.51159	0.722961	0.490485	1.11261	1.22622	1.84687	1.0644	0.925534	0.569024	1.65321	1.22527	1.23837	1.09809	1.62349	0.744154	0.897694	1.41762	0.624627	1.17693	0.889383	0.739698
	0.934506	1.17154			1.68094	0.972893	1.22312	0.783916	0.705131	1.18933	0.91068	1.13571	0.546806	1.48461	2.20674	1.47419	1.19627	0.573433	1.27823	0.925273	0.762936	0.830904	1.39843	1.4111	0.991973	0.950437	0.751735	1.35845	1.41177	1.10234	0.857903	1.01436	1.26078	0.519516	1.66088	0.864406	0.326378	1.18271	1.57395	0.897516	1.23039	1.28566	0.853292	0.717714	0.350756	0.890003	0.910384	0.26935	0.51421
	0.949363	0.660427			0.903639	0.376145	1.35045	1.13426	0.95709	0.607532	1.38482	1.45227	1.0404	2.29093	1.19504	2.10508	1.26386	0.494255	1.6173	1.37425	0.954398	0.939176	0.809153	1.40052	1.87276	1.14557	2.29826	2.07896	1.06114	0.700887	0.86262	1.46379	0.469138	0.882568	1.10808	1.41179	0.48001	0.403107	1.52132	1.07742	1.03213	0.542681	0.723941	1.32428	1.27103	0.776624	1.22011	1.18268	1.23131
	0.655223	0.805903			1.19805	1.25083	0.987046	1.08076	0.959898	0.665916	1.09478	0.656408	0.95793	1.42528	1.31463	1.57562	1.37047	0.454481	1.3261	0.744694	0.574149	1.01354	0.690132	0.944318	1.33772	1.65754	1.58369	0.963697	0.883641	1.28422	1.05848	2.0654	1.71788	0.994883	1.15659	0.833611	0.613255	1.21415	1.35816	1.30423	0.872341	1.05454	0.606001	0.67451	1.24927	1.06186	1.2472	1.53886	1.57936
	0.446965	1.04059			1.17758	1.16478	0.447277	0.896411	0.87115	0.598937	1.20045	1.0013	1.45905	1.55424	1.53452	1.0723	0.988816	0.814748	1.56403	0.877877	0.906935	1.07536	1.02995	0.936892	1.14673	1.13629	2.27181	1.1748	0.61948	0.791498	0.708948	2.1818	0.998651	1.0184	0.752266	0.665081	0.494829	1.69383	1.23516	0.718584	0.925051	0.610704	0.904853	1.48383	0.871563	1.01624	0.723374	0.458324	1.19994
	1.1515	1.183			1.41232	1.74064	0.646363	1.78429	0.911863	0.518206	1.54691	1.2462	1.18243	0.785237	1.76308	1.52612	1.27746	0.540338	2.1238	0.563537	1.76471	1.03164	0.575577	1.35802	0.970999	1.63113	1.63386	0.798185	1.20936	0.945361	0.782972	1.15734	1.28626	1.29548	0.780565	0.990234	0.53391	1.57682	0.920564	-0.260871	1.52061	0.472064	1.30886	1.02712	0.914736	0.794857	0.599946	0.785923	1.44634
	1.0057	0.723574			0.663355	0.754137	1.08183	1.28281	0.752398	0.868299	2.08215	0.719324	1.68073	0.722	0.995201	1.5634	0.768149	0.595064	1.10892	1.455	0.813264	0.678457	1.25646	1.15803	1.45459	0.974848	2.11698	1.17625	0.522414	0.642807	1.05627	1.36383	0.766684	0.895198	0.850072	1.33232	0.887918	1.13268	0.526228	0.908105	1.26019	1.09112	0.453289	1.64936	1.0813	1.08425	1.31708	0.661598	0.993765
	0.6613	1.02863			0.728361	0.745857	0.320768	0.33504	0.720488	0.647517	1.39568	1.45284	1.18079	0.895692	1.43508	1.3169	1.06036	0.583167	1.34406	1.27968	0.849583	0.850562	0.818867	1.14358	0.846174	1.66388	1.84529	0.930678	0.756278	1.21426	1.16505	1.57194	1.23269	1.00944	1.47076	0.869134	0.656141	1.42525	1.37542	1.3199	1.08593	1.60823	-0.133393	0.191487	0.90859	0.195283	1.49199	1.54499	0.714286
	1.02355	0.642587			1.4922	1.16119	1.2375	0.716415	0.519215	0.861302	1.31949	0.400787	0.98685	1.10037	1.44725	2.18368	1.12332	0.595552	1.49774	0.947871	1.25184	1.42141	1.06658	1.18322	0.969545	1.16704	1.37746	1.23638	1.6597	1.00323	0.831487	1.57313	1.23715	1.11005	0.993895	1.34985	0.483845	1.51416	1.16988	1.14076	0.744163	1.35802	1.37878	0.973567	1.46353	0.410914	1.12662	1.40887	0.980678
	0.903326	1.01983			0.632084	0.457112	1.12853	1.13089	1.01826	0.887354	0.826847	1.15559	0.948196	0.597659	1.23156	1.62464	0.890214	0.547836	1.48227	1.03434	0.726199	0.782593	0.682852	1.11729	1.03942	1.44323	1.12627	1.26848	0.788036	1.01728	1.52876	1.78604	1.5643	1.11994	1.29829	0.715241	0.324477	1.3368	0.968353	-0.122527	0.915627	0.349789	0.678428	0.868934	1.28801	0.543555	1.94202	1.66883	0.909279
	0.844035	1.00253			0.814083	1.34794	1.28552	1.3107	0.598675	0.3409	1.20293	0.892824	1.31808	1.45795	1.00052	1.19796	1.12216	0.379898	1.14267	1.17424	0.717727	0.765106	0.969699	0.939081	0.688042	1.04095	1.3468	1.0661	2.03119	0.507618	1.20064	0.565787	2.4031	0.592143	0.99525	0.629776	0.757876	1.10062	0.797429	1.28962	0.867432	0.699359	1.59269	0.858605	0.491478	1.56981	2.36243	1.61278	0.735697
	1.14797	0.846665			0.98735	1.19572	1.12042	0.824455	1.05556	0.56961	0.985661	1.28712	1.56305	1.67484	1.52067	1.17836	0.555297	0.52477	0.983522	0.923448	1.41041	0.867742	0.771707	1.65614	1.08436	0.670729	1.36122	1.25414	1.84625	1.34098	1.29034	1.67228	1.21127	1.135	1.30353	1.64278	0.249221	1.55391	1.14278	0.184101	0.413879	1.46496	0.899953	1.05256	1.16514	1.91478	1.63116	1.22869	1.50879
	0.511094	0.524074			1.3061	1.0247	1.1008	1.15185	2.1332	0.600202	1.28933	1.09394	1.41274	1.49653	2.36644	0.977533	1.05223	0.410115	1.31033	0.857747	1.25727	0.598902	1.55464	1.34913	0.859365	0.738879	1.12045	0.557382	1.42725	1.201	0.954148	1.79012	1.0186	0.9047	0.944265	0.95082	0.460276	1.65533	1.09493	1.06307	0.411535	0.642419	0.440118	1.67161	1.26316	1.66749	1.34408	1.84628	1.20828
	0.697921	1.2194			0.918849	1.21323	0.125629	1.68391	1.19341	0.49401	1.20616	0.772074	1.41545	1.31264	2.06846	1.81143	1.17898	0.514459	1.61338	0.787732	0.937794	0.764791	1.43833	0.600385		0.964912	1.42794	0.595817	1.37209	1.04811	1.10231	0.533634	0.754562	3.22804	1.1646	1.47692	0.548713	1.33571	0.597842	1.40302	0.747019	0.703236	0.324459	1.6294	0.932914	1.78638	0.155099	2.86336	0.976225
	0.53739	0.915078			1.07005	1.23464	0.816018	2.01872	1.27765	0.583361	0.805847	1.11373	1.01126	1.69155	0.740595	1.19389	1.23112	0.501416	1.40016	1.17018	1.10978	0.41375	0.932468	0.985257		0.610162	1.14803	0.97796	1.4536	0.625187	0.57985	0.558291	1.79864	1.85378	1.34889	0.950347	0.424903	1.57834	0.971585	0.636748	1.03188	1.16203	0.782281	1.51301	1.16562	1.31471	1.99804	1.25418	1.01497
	0.866984	0.535049			1.33516	1.02412	0.788807	1.30215	0.641178	0.835986	1.42106	0.631121	1.04439	1.48842	0.892385	1.02061	0.993554	0.577959	0.434084	1.31427	1.01447	1.08905	1.19768	0.706667		1.07916	1.21516	0.755671	1.50522	0.678156	1.36027	0.903988	1.20443	1.21541	1.12896	1.0466	0.649369	1.12093	0.858339	1.22278	0.786754	1.0007	0.863453	1.20634	1.05773	0.851716	2.14572	1.71005	1.00582
	0.726176	0.99041			1.48838	1.35401	1.1889	0.608073	1.57466	0.846157	0.966324	0.928606	1.37674	1.59375	0.403118	1.68349	1.21019	0.673438	1.50704	1.23236	0.901939	0.554941	0.747049	1.06593		0.963717	0.877969	0.950567	0.710344	0.615841	1.24606	1.10508	1.55124	1.31485	1.44772	1.242	0.189295	0.933299	1.13206	0.523038	1.36406	0.43686	1.25585	1.31081	1.66491	0.902313	2.04622	1.73374	1.13898
	1.38633	0.873347			0.977105	0.539964	2.07532	1.99264	0.47759	0.914	1.49151	1.23278	1.46727	0.594385	1.68852	1.58099	0.620751	0.577405	1.37528	0.750847	0.944107	0.604202	1.28139	1.31347		1.12401	0.870519	1.17155	2.30416	0.888147	0.974671	2.10553	2.34785	1.39505	0.781912	1.40776	0.288734	1.2154	1.48851	-0.413967	0.699009	1.29548	0.0916619	0.628445	1.5004	1.20314	2.06045	1.08724	0.556045
	1.13743	0.86681			1.1586	0.750853	0.989163	0.840365	1.54385	0.66312	1.0123	0.0468654	1.345	1.0582	2.06402	1.43354	0.844211	0.652316	1.2516	1.40358	1.04503	0.702347	0.945331			0.858351	0.850836	1.34534	1.48314	0.566649	0.611601	1.39115	1.38325	1.07084	0.635868	0.897583	0.516047	1.39417	0.954131	0.972274	0.835151	0.800611	0.940476	0.518855	1.74915	1.17395	2.00437	1.32624	0.844903
	0.648568	0.745971			0.804605	0.843002	1.44806	0.828574	1.04826	1.28063	1.86706	0.825019	1.29791	0.955818	2.08578	1.36973	0.795436	0.847296	0.965426	1.23704	0.991832	0.609622	0.98766			0.966436	1.25301	1.34931	0.604678	1.2958	1.05192	1.20446	1.67147	0.949112	0.76567	0.587861	0.264511	1.61617	0.935098	0.921718	0.88053	0.969246	1.25667	2.75823		1.39879	1.55941	1.40519	1.00511
	0.832349	0.907091			2.19845	2.13264	1.21969	1.00956	0.66702	0.701075	1.74639	1.22412	1.08088	0.527906	1.15226	1.27377	1.0578	0.714406	1.68736	2.19719	1.01928	0.36611	1.25018			1.02961	1.5373	1.52198	0.70678	0.621183	0.917493	0.66177	1.11	0.831139	1.55216	0.666503	0.325111	1.12125	0.963159	1.34304	0.61913	0.586039	0.59047	1.32427		1.33278	1.06445	1.77018	1.1892
	0.782109	0.538437			1.33758	0.943671	0.901941	1.15782	1.24019	0.535153	1.19139	0.734648	1.51721	2.10546	1.43571	1.26372	1.61426	0.245076	1.68133	1.08737	0.843264	0.646028	0.781884			1.32913	1.2851	1.35753	0.967377	1.2107	1.05376	1.80722	2.37445	1.8852	1.04788	0.811539	0.365232	1.74096	1.17593	0.60232	0.579476	0.120046	0.627569	2.48835		1.36119	2.2034	2.04756	1.25705
	1.30072	1.00512			1.22813	0.726434	1.25113	1.68395	1.12034	0.736579	0.876644	0.508548	0.815192	1.41361	1.09344	1.94524	0.901594	0.473195	1.58944	0.831064	0.704424	0.758414	0.814308			1.3712	1.4406	1.0335	1.39835	0.785341	0.789432	1.23219	1.61483	1.11504	1.16569	0.796738	0.432342	0.906679	1.11464	0.96311	0.750713	0.953198	0.762971	0.822906		1.40099	2.27867	1.72487	1.65136
	1.09224	0.263242			1.72659	1.22084	0.670006	1.00194	1.51634	0.865077	1.14916	0.839644	1.16554	2.04359	1.66668	1.39027	0.81378	0.0173332	1.72166	0.992233	0.818071	0.448182	0.781346			0.993488	1.7414	0.973073	0.906184	1.20458	0.974935	1.72337	2.1454	0.738958	1.0815	1.00957	0.607724	1.83449	0.904424	1.08826	0.242819	0.853914	0.762388	0.612887		1.16981	0.754792	1.94286	1.63938
	0.890899	0.706232			0.851243	1.38386	1.00587	2.03898	1.01056	0.351117	1.28928	0.342735	1.59744	1.44297	1.79455	0.803697	1.66087	0.380049	1.07881	0.934845	0.660189	0.694286	1.09239			0.764384	2.03521	0.91027	1.15502	1.14578	0.664946	1.6443	1.49969	0.941453	1.42018	1.3692	0.513827	1.70047	0.52252	-0.186118	0.547311	0.876519	0.455069	1.11938		0.798664	1.3436	1.26179	1.17375
	0.804375	0.730044			1.06186	0.868692	0.505783	1.13065	0.991537	0.541413	1.01716	1.6343	1.40653	1.52124	1.75843	2.02586	1.60745	0.720819	1.57682	1.16935	0.550772	0.692333	1.10532			0.798682	1.50647	1.45436	1.17137	0.994479	1.02981	1.58256	1.31932	1.17656	0.793835	1.16902	0.703931	1.41679	1.02223	-0.335197	0.516297	0.967984	0.730186	1.06134		0.71238	1.93815	1.68031	1.11381
	0.968425	0.550843			0.731363	1.73083	1.2857	1.06065	0.835655	0.823355	0.945405	1.58927	2.25458	1.60172	1.04005	1.65974	1.03014	0.191035	1.43242	0.769475	0.855613	0.650881	0.572558			1.28649	2.11524	1.80746	1.43632	1.60866	0.520293	1.63685	1.24467	0.803492	0.879108	1.03322	0.6975	1.62605	1.06999	1.16866	1.88794	0.595525	1.0203	1.28885		0.920731	1.20402	1.68336	1.22636
	0.6803	0.75939			0.543406	1.03579	0.983315	0.896988	1.38265	0.720652	1.20945	0.779716	0.767124	1.99976	1.93625	1.85618	0.765652	0.810513	1.58619	0.84972	1.37544	0.516254	1.18055			1.34895	1.03151	1.33333	0.864562	0.896684	0.514797	1.52393	1.20759	1.2898	0.895284	1.1084	0.271506	1.95692	0.553916	1.27934	0.927328	1.21894	0.258934	0.970843		0.962276	0.498219	1.37386	1.18604
	0.992371	0.388668			0.738314	0.467207	0.541324	1.12014	1.1752	0.413822	0.624765	0.611643	1.23594	1.43681	1.67646	1.69911	0.576279	0.737432	1.23093	0.891021	1.44424	0.780732	0.62602			1.32146	1.02428	0.885195	0.9812	1.48063	0.4865	0.979142	0.881679	1.6155	1.37153	0.580181	0.619306	0.928805	0.534169	1.22296	0.304223	1.17869	0.715455	0.758795		1.00006	0.626234	0.635422	0.978923
	1.0968	0.803357			1.18557	1.38149	0.669345	1.24182	1.29717	0.568837	0.74582	0.704803	1.30508	1.96361	1.79233	1.51741	1.10422	0.251664	1.64182	0.586724	0.90038	0.778947	0.990852			1.02833	1.01446	0.582484	0.871898	1.3072	1.17599	1.2919	2.43879	1.14851	0.961545	0.744518	0.248061	1.72608	0.45487	1.9707	0.743477	0.515577	1.42001	0.778435		2.77253	1.01484	1.26619	1.03684
	1.02301	0.739733			0.837402	0.247374	1.14974	0.937861	1.29205	0.390841	1.22759	1.15591	1.00715	1.20491	1.04002	1.28635	0.935111	0.520316	0.128146	0.553834	0.978005	1.03147	0.91707			1.60664	2.2953	0.978578	1.38884	0.391949	0.862328	1.72587	2.21303	2.0834	0.841512	0.799164	0.501773	0.626981	0.218084	1.89914	0.831271	0.915209	0.30296	0.798039		2.00438	1.15975	1.27839	0.927601
	0.818288	0.62063			1.85772	1.00828	0.725466	0.944779	1.0806	0.443173	1.98794	1.13378	1.54275	1.92397	1.89398	1.74145	0.942389	0.52376	0.550626	0.945988	1.05821	0.492639	0.874404			1.33027	1.02924	0.875039	0.912866	0.689578	0.573134	0.865915	1.42617	0.837074	1.37819	0.880403	0.30529	1.56533	0.538709	1.71404	1.27427	0.940989	0.814264	0.636469		1.11168	0.850828	1.76451	0.788256
	0.807279	1.03339			1.15555	0.868556	0.532354	0.846054	0.61834	0.424618	1.08164	1.04842	0.886545	1.83878	1.58087	1.29793	0.988665	0.673046	0.326084	1.14321	1.45561	0.741775	0.374046			0.675188	1.49797	0.859828	1.30052	2.7421	0.693165	1.4318	1.28496	0.651747	1.17843	1.02256	0.451493	1.22571	0.764504	1.87375	1.39067	0.801006	1.16567	0.543895		0.883275	1.05865	0.905696	0.748047
	1.08349	0.674917			1.62945	0.38977	1.70165	0.774971	0.983041	0.979372	0.90929	0.896031	0.913251	1.97456	1.969	0.805048	0.722481	0.211802	0.770198	0.984492	0.809115	0.684836	1.016			1.49441	1.52623	0.653159	1.07947	0.534072	0.758752	1.01305	1.77688	1.36885	1.51486	0.970139	0.636393	2.07428	0.990325	1.98348	0.316248	0.946555	0.702517	0.410652		1.09989	1.27289	1.07659	1.26772
	1.4811	1.18421			1.68869	0.690723	1.87201	0.926394	0.767162	0.35794	1.70912	0.578041	1.40733	1.50702	1.50004	0.785198	1.16516	0.610356	2.06369	0.877224	1.40416	0.606286	0.738658			0.702191	1.74237	1.01869	1.37193	0.789893	0.682431	1.7861	1.39452	1.01099	0.880561	0.895955	0.508055	2.10702	0.683158	2.02171	1.27224	1.3545	1.25487	0.390233		0.918687	1.2535	0.937107	0.567335
	0.99982	0.672621			1.60732	0.776597	1.13287	0.775324	0.618294	0.813853	1.31939	1.24043	1.91643	1.27154	1.81638	1.19493	1.01238	0.568048	1.10971	0.855159	1.12052	0.415623	0.401082			1.2228		0.845662	1.20552	0.945396	1.11506	1.35596	1.33365	1.27087	1.62483	1.1032	0.199783	1.71909	1.46262	1.46136	0.83542	1.28544	0.93803	0.903471			0.969079	2.07758	0.875348
	0.92965	0.618083			1.66934	0.423002	0.96447	0.129755	1.20625	0.977209	1.00708	1.06002	0.0860964	0.739341	1.04562	1.03223	0.524077	0.434733	1.34649	1.49503	1.60015	0.516565	0.522232			1.4269		1.2832	0.970068	0.85798	0.794713	1.57253	1.01934	1.74129	1.41852	0.358141	0.441942	2.3517	0.712122	0.609413	0.62953	0.906439	1.40209	1.09916			0.51148	0.426109	0.369075
	0.637252	0.427013			1.92263	0.663352	1.79737	0.597695	0.996442	0.757377	1.22499	1.8437	1.17494	0.852883	1.31079	0.839035	1.73976	0.76955	0.766956	0.730557	1.42279	0.787765	0.510966			0.935591		1.05982	1.53365	0.686207	0.872765	1.11509	0.859142	1.72072	1.53255	0.758735	0.567915	1.40308	1.40267	0.662202	1.33823	1.14548	1.13272	1.07141			1.50003	1.37077	1.61747
	1.12113	0.894775			1.98664	0.820533	1.77669	0.864274	0.593019	1.47826	1.10659	0.624098	0.289426	1.6242	0.999658	2.19621	1.16793	0.584903	1.35315	0.824078	0.989791	0.66608	1.10196			0.453702		0.603962	1.14426	0.835854	0.701035	1.34267	1.52483	0.942344	1.59326	0.993486	0.44194	0.629478	0.840159	0.333624	1.39417	1.04801	0.856967	0.525055			1.63041	0.606553	1.30953
	1.02298	0.399527			2.15694	1.42268	1.23225	1.11401	1.00755	0.736558	1.47117	0.648981	-0.0126987	1.96046	1.15686	1.04019	0.956604	0.658364	1.78309	0.799652	0.191499	0.340539	0.803472			1.0257		0.970341	0.496464	0.858811	0.685694	1.53282	1.60117	0.985081	1.30089	0.774263	0.388241	0.579205	0.987616	1.30407	1.32516	0.468087	1.01515	0.703123			1.2529	0.836676	0.722684
	1.32097	0.682813			1.44436	1.10829	0.747626	1.094	1.17361	0.982515	1.36118	0.52317	1.00259	1.05692	1.21977	0.846587	0.993404	0.635433	0.826408	1.56448	1.05875	0.820249	0.798953			1.39401		0.869008	1.41597	0.326551	0.971619	0.877396	1.31391	1.21925	2.1504	1.15224	0.400202	1.12911	0.923778	1.31578	2.70233	0.806236	0.0781489	0.951662			1.36208	1.32509	1.13649
	0.701375	0.865951			1.31951	0.766731	1.57349	1.07936	1.01861	0.514697	0.704629	1.13135	1.64873	2.35087	1.51896	0.789387	0.605642	0.732972	1.26988	1.29846	1.08956	0.589998	0.833102			0.628934		1.03246	1.04967	0.712769	0.877463	1.13008	1.29417	1.79444	1.31713	0.53127	0.560588	1.37319	0.659966	0.726755	1.43406	0.854651	1.14286	0.951712			1.25249	0.146164	1.50441
	1.40184	1.04515			0.702171	0.898762	1.57978	0.900125	1.15968	0.662013	1.60505	1.44188	1.45746	1.29255	1.41026	1.36813	1.21498	0.556743	1.05295	0.819737	0.866157	0.762437	0.928819			1.26579		0.649605	1.41123	1.11051	0.681445	3.01675	1.95979	1.3924	0.73662	1.03631	0.375964	0.846527	0.086314	0.740997	1.42322	0.961408	0.845728	0.38467			1.27333	1.91898	1.40091
	0.928633	0.789804			1.80874	0.81462	1.38325	1.03947	0.702345	1.03056	1.1798	1.1854	1.80572	0.84825	1.15475	1.44077	1.65177	0.614901	1.56027	1.27286	0.839377	0.722326	1.08035			0.788108		0.176587	1.06452	0.869433	0.692503	0.729636	1.20467	2.14532	1.32574	1.22799	0.476749	1.08246	0.735226	0.712929	0.389581	0.814989	0.900076	0.809334			1.0059	1.25533	1.1266
	0.833256	1.07804			1.68	1.40829	1.45122	0.955482	0.968393	0.702226	1.13593	1.00234	-0.0110497	1.28889	0.720373	2.11929	0.568603	0.65239	1.25924	1.12082	0.113466	0.375124	0.718116			1.00291		0.657656	1.22809	0.508853	0.827954	1.49521	1.61026	0.78713	0.870058	0.797507	0.510554	1.12329	0.786654	0.764637	1.59024	0.764073	1.00365	0.650135			1.81478	1.45651	1.62597
	0.902938	1.24397			1.71895	1.44033	1.49829	0.891261	1.04198	0.57466	1.13237	0.878059	1.29149	1.62809	1.55977	1.56771	1.21848	0.533406	0.960463	1.43801	0.727398	0.763563	0.788419			1.04268		1.00167	1.14874	0.377751	0.612636	1.18499	1.69392	1.45608	1.16384	1.04514	0.168706	0.603742	0.708579	0.770213	0.697215	1.38029	0.961898	0.933645			1.08201	1.13156	0.610671
	0.746162	1.49026			1.28346	1.37152	1.32575	1.13043	0.708561	0.368877	1.18346	0.976805	2.20239	0.645994	1.22827	0.427886	1.35	0.593428	1.88628	1.45096	0.367812	0.628409	0.557479			0.868517		0.47587	1.32855	0.977711	0.849653	0.243709	1.25429	1.6727	2.35383	1.10333	0.469706	1.15709	1.16504	0.43082	0.638833	0.964255	0.682338	0.0750233			1.65231	1.2361	1.36544
	0.81311	0.843442			1.71366	1.57233	0.863599	1.23156	0.915328	0.753077	0.852393	1.23762	0.74799	0.864576	1.69897	1.17999	1.37386	0.697812	1.15264	1.24022	0.922978	0.944192	1.47938			1.27739		0.96729	1.50589	0.668131	1.34503	1.33608	1.53221	1.3023	1.35896	1.26501	0.561309	1.10248	0.793085	0.871138	1.12846	1.70067	0.535882	0.549697			0.809271	0.827982	0.930109
	1.08701	1.10297			1.57624	0.742948	1.17381	0.775711	1.50918	1.03796	1.13823	1.23391	0.69149	1.45417	1.47423	0.689475	1.1441	0.743241	1.5616	0.765409	0.956535	0.808523	0.700936			1.24431		0.839972	0.7451	0.406979	1.40167	1.27682	1.30696	0.883643	1.69307	1.32572	0.660614	1.11831	0.678419	0.425204	0.798468	1.38546	1.39663	1.1258			0.760528	1.21105	1.07533
	0.820991	0.659677			0.859798	1.54907	1.87795	0.73251	0.67608	0.728243	1.18953	1.14044	1.39816	1.35398	1.23305	1.40645	1.24674	0.742786	1.91171	0.986047	0.906583	1.20994	1.33773			1.00992		0.856262	0.988032	0.928163	0.758452	1.08158	1.52587	0.612695	1.4168	1.37534	0.52611	1.09504	0.371863	1.00464	-0.409286	1.11972	0.502981	0.359172			1.04546	1.56408	1.73022
	1.33038	0.792512			1.56835	1.34646	0.71696	0.735755	0.917221	0.817624	1.0952	1.36764	1.36843	0.796842	1.53786	1.44201	0.794046	0.862414	0.963774	0.913616	0.722375	1.09484	1.07667			0.912125		0.695772	0.871025	0.805136	0.756053	0.981659	0.835284	0.440894	1.02787	1.18681	-2.49308e-06	2.02634	0.791769	1.24321	1.08444	0.324441	0.957554	0.883799			1.06046	1.71761	1.11178
	1.04366	0.765767			1.18159	0.211048	1.93999	0.907056	0.813094	0.476847	0.630495	0.95381	1.27045	1.57599	1.293	1.0221	0.895465	0.502038	1.90386	0.748575	0.878029	0.774363	1.02617			1.45558		1.03811	1.03398	0.379711	0.71688	1.29197	1.03523	1.02805	2.042	1.07167	0.298796	1.44901	0.416999	1.03227	0.701705	1.41008	0.450182	0.908364			1.07078	1.68501	1.23275
	1.22036	1.02705			1.7813	0.120105	1.57577	1.09732	1.02031	0.861747	1.3518	0.890482	0.988175	0.617127	1.6188	1.40199	0.710976	0.692662	0.298105	0.965167	1.0422	0.943594	0.799507			1.18446		0.927138	1.0377	0.118462	0.607605	1.85614	1.28661	0.688489	1.91638	1.22109	0.543357	0.683236	1.34011	1.05326	0.296273	1.21453	0.69063	0.927773			1.06153	2.17889	1.91603
	0.51175	0.644416			1.02327	0.751453	1.24054	1.14313	1.00972	1.17298	0.994359	0.942859	1.52781	0.969479	0.65225	1.36067	0.778131	0.925859	1.18511	1.02158	0.798155	0.899563	1.42636			0.874624		1.27148	0.727081	1.55262	0.683377	1.14194	0.966615	0.951665	2.28358	1.03205	0.5417	1.06449	0.801246	0.520309	1.04106	1.31849	0.821967	0.8136			1.00694	0.966396	0.867451
	0.631907	1.01035			0.585028	1.02082	1.65054	1.29024	1.17926	0.798499	0.677604	1.08031	1.48612	0.412628	1.47372	0.913027	1.04218	0.57466	1.55642	1.38807	0.718879	0.446651	0.530989			1.08364		1.03129	0.705793	0.832155	0.546798	1.51177	1.56295	1.08191	1.40631	1.04514	0.309749	1.19108	0.857675	0.643992	0.860253	1.08955	0.617543	0.829001			1.05	1.68126	2.4273
	0.944066	0.57248			1.81283	1.80617	1.25402	1.47754	1.11815	1.15486	0.698878	0.873695	1.20552	0.793961	0.872156	1.48836	1.07767	0.601682	1.32831	0.91936	1.31679	0.743996	1.26703			1.16239		0.651469	0.552066	0.637765	0.616525	1.44951	0.625659	0.5161	1.66053	0.849909	0.512016	0.598723	0.474198	0.782737	0.868781	1.20275	1.08145	0.734692			1.66013	1.65757	0.872418
	1.49028	0.589112			1.5882	0.632236	1.47787	1.36214	1.21684	1.10195	0.654831	0.849811	0.966295	1.46397	1.52424	1.21328	1.24042	0.550253	1.81529	1.09146	0.713389	1.02432	0.814577			1.81513		1.16693	0.828839	0.695437	1.33038	1.32395	0.850907	0.891541	2.05051	1.07937	0.473266	1.00627	0.990886	0.694793	0.801748	1.19183	0.993077	0.921056			2.09192	1.36983	0.554183
	1.10619	0.505335			1.80312	1.57134	1.58567	2.08968	0.887788	1.13085	1.37777	0.646969	1.4119	1.13891	1.72089	1.76637	0.801048	0.51303	1.46681	1.15446	0.652881	0.684981	0.957613			0.506316		0.903957	1.3623	0.632957	1.23681	1.486	1.59403	0.715466	1.22765	0.987655	0.721697	1.32154	1.34034	1.54081	0.881802	0.717727	0.419827	0.915985			2.2757	0.921022	0.45443
	0.720372	0.63895			1.26994	1.37666	1.20763	0.880757	0.888997	0.838283	0.78102	1.30466	1.03265	1.11223	1.49086	1.44933	0.609553	0.512567	1.4192	0.941007	0.80356	0.710637	0.927955			0.643657		0.908892	0.695917	0.705904	1.09511	1.22841	0.538525	0.333781	1.52738	1.14121	0.630395	0.99172	0.987979	0.89301	1.23837	0.76915	0.910259	1.03853			1.52577	1.44993	0.593835
	1.33778	0.705879			1.60837	0.895103	0.842923	1.92636	0.960471	0.857051	0.561714	1.34164	1.40008	0.808641	1.38529	1.29041	0.932123	0.539972	1.9162	0.808733	0.781581	0.638129	1.5821			1.36099		1.35841	0.324137	0.607465	0.804082	2.25675	1.29509	0.875857	2.22783	1.10356	0.813759	1.39284	1.36309	0.940625	0.901639	0.843077	0.681674	1.29896			1.00244	1.13615	1.23352
	0.535423	1.0885			1.21116	0.857131	0.776467	0.776262	0.820427	0.564381	0.34813	0.873772	1.26076	1.31806	1.81883	1.38203	0.914277	0.792536	1.23436	1.26727	1.22706	0.499469	0.786605			0.918498		0.814695	1.04864	0.764888	0.795339	1.75577	1.55798	1.24383	0.560188	1.22555	0.512097	1.06756	1.56981	0.930307	1.44075	1.12199	0.977999	0.614558			1.24586	1.14048	0.929859
	1.37131	0.574751			0.831723	0.952167	0.4539	0.796204	1.00962	0.874346	1.75498	1.30504	0.789225	1.13478	1.88709	1.58369	0.858584	0.230877	1.27337	1.20828	0.975521	0.129561	0.7619			1.34368		1.38733	1.34772	0.707871	0.663132	2.31639	1.52069	1.38477	1.75793	1.02622	0.359685	1.27585	0.736502	0.81506	1.38482	1.1011	0.591095	0.608477			1.22371	1.77199	1.25654
	0.959393	0.791014			0.811455	1.70517	0.839967	1.07694	1.59325	0.959172	1.30295	1.14616	1.65754	0.050726	1.53376	1.21122	1.18668	0.741404	0.982073	1.20983	0.617286	0.88699	0.986955			0.787484		0.775078	0.998904	0.730651	0.793984	1.41254	1.87578	1.39244	1.86312		0.360905	1.87738	0.90204	1.45648	1.39646	0.69795	0.360985	0.939257			1.48842	1.21766	1.63968
	0.83648	0.75326			1.17579	1.18465	0.574035	1.06643	1.25223	0.464598	0.540245	1.77312	1.42049	0.78685	1.56385	0.928039	1.38744	0.457275	1.30554	1.31637	0.949607	0.668106	0.720103			0.944123		1.38485	0.919835	0.611412	0.388058	1.31435	1.36422	1.71694	0.886394		0.597398	1.36642	0.949807	0.424317	1.18007	0.694799	1.08452	0.710475			0.792237	1.74345	1.13595
	0.596683	0.730306			1.08168	1.55697	1.02099	1.12506	1.24045	0.929144	1.3967	1.59837	1.19496	0.765222	1.78135	0.944697	0.828307	0.598598	1.61406	1.05891	0.713672	0.626792	0.903046			1.26665		0.949689	0.980788	1.0295	0.648919	0.877332	1.67134	1.57915	2.338		0.404532	1.03429	0.985338	1.18951	0.600571	0.649439	0.559647	0.860814			2.41239	1.3989	1.20059
	0.918042	0.452423			1.21091	1.3085	1.04084	1.21539	0.963685	0.571573	0.91636	1.62106	1.20027	2.80755	2.20752	1.36716	0.53764	0.431653	2.05199	1.23132	0.954959	0.558695	0.760068			0.927483		1.43746	1.14847	0.539588	0.49198	1.3966	1.42092	1.09458	2.4849		0.687334	1.3684	1.32201	1.13142	0.60498	1.03303	0.318331	1.05619			1.99561	1.55987	1.28428
	1.27133	0.27648			0.635886	1.48429	1.69018	1.76334	1.11065	0.594499	2.02304	1.21952	2.20901	1.21003	1.43378	1.22377	1.15227	0.569416	1.12212	0.589786	1.32146	0.586099	0.75951			1.42093		1.17393	1.05859	0.636952	0.707575	1.08224	1.18579	1.19309	1.28224		0.43578	0.839029	1.93431	1.50221	0.70502	0.573997	0.444212	0.906289			1.71065	1.93379	1.12252
	1.06864	0.531296			1.8825	1.27713	0.758936	1.17252	0.288696	0.852912	0.613552	2.05759	1.17329	1.84539	1.21754	1.51399	1.08111	0.345209	0.672196	1.54825	0.95058	0.956739	0.900644			1.0978		1.46987	1.19426	0.851204	0.712309	1.76411	1.05587	1.1851	1.17849		0.392972	1.0455	1.11771	1.21856	1.01579	0.696429	0.678367	0.72692			1.40781	1.59256	1.30111
	1.22018	0.978465			1.75284	1.15169	1.48807	1.61558	0.278192	0.823315	1.08127	0.996169	1.08079	1.24243	1.288	1.35788	0.971351	0.310204	1.27479	1.15488	1.07095	0.692384	0.975177			1.0042		0.423908	1.13565	1.07883	0.21512	2.02687	0.114497	1.73682	1.40458		0.2764	1.17373	1.20399	0.937256	0.758422	0.753243	0.658436	0.352345			1.40984	0.378238	0.874827
	0.455343	0.796999			1.33563	1.31177	0.840745	0.427736	1.18516	1.17276	1.14188	0.859124	1.38037	2.14983	1.38848	1.57005	1.10427	0.327879	1.64718	0.913549	0.999695	0.766253	0.741448			0.579358		1.51583	1.06521	0.932197	0.723358	1.39477	0.770646	1.39039	1.5963		0.435696	1.04711	1.19381	1.81999	0.327979	0.933709	0.850572	0.71556			0.788126	1.22588	0.725816
	1.12192	0.549451			0.888805	0.0239541	1.21612	1.12129	0.85306	1.1084	0.682586	0.735865	1.43928	0.605844	1.99637	1.32833	0.941764	0.571054	1.12166	1.51756	0.808686	1.26228	0.798599			0.884389		1.80234	0.631597	0.886697	1.0874	2.17732	0.709956	1.0444	1.55753		0.752253	1.13724	1.13937	0.252183	0.188656	0.840463	1.00079	1.12015			1.10652	0.729699	1.48818
	1.07935	0.786518			1.18999	1.29402	0.628683	0.771972	1.74656	1.03267	0.850998	1.53707	1.077	1.56954	1.57606	1.16061	1.41158	0.303656	1.79303	0.874454	0.928331	0.746589	0.905952			1.32156		1.26787	1.11619	0.942655	0.535247	2.00959	2.08597	0.758907	1.14839		0.222278	0.83686	1.3644	0.659309	0.715354	0.42711	0.709643	0.943262			2.00987	1.21048	0.525497
	0.351026	1.23221			1.81255	1.84494	1.01008	1.17768	0.907018	0.790776	0.77604	0.76086	1.25011	1.31172	1.27509	1.50256	1.16451	0.575076	1.50772	1.27007	0.656843	0.888234	1.06044			0.83266		1.16953	0.924503	0.530697	0.893274	2.32982	1.5392	0.956098	1.68243		0.507924	0.926488	0.692728	0.252235	0.553685	0.522394	0.549405	0.918683			1.14397	2.07671	1.50407
	1.17041	0.635557			1.07592	1.08655	1.14042	1.00506	1.52099	0.930071	1.47152	1.02716	0.559323	1.89249	1.80481	1.70971	1.52071	0.870074	1.44332	1.21047	0.77549	0.855184	1.59624			0.503595		1.46675	0.770281	0.936855	0.704183	1.83946	1.29692	1.08166	1.18211		0.673404	1.13007	1.07394	0.935369	1.38327	0.845947	1.04997	0.806986			0.580441	0.0944491	1.33411
	0.704855	0.780159			1.69992	1.18522	1.35728	1.31493	0.576125	1.1266	0.960048	0.439008	2.22835	1.99218	1.37477	2.11985	0.859296	0.781263	1.61703	1.04573	0.588436	0.356755	1.14641			1.30095		1.54123	1.10444	1.23578	0.79396	1.1754	1.35586	0.963641	1.55903		0.501048	0.78448	1.59647	1.2495	1.08945	0.85397	0.639475	0.976602			0.440249	1.99101	1.27065
	0.889176	0.685547			1.11378	0.997995	1.10738	1.34448	1.16757	1.34151	0.811628	0.860506	0.970176	1.2136	0.812058	1.51905	1.13313	0.426896	0.733103	1.00344	0.599558	0.858615	1.47864			1.3254		0.215379	0.851276	0.919106	0.636099	1.91302	1.68493	1.2605	2.81916		0.555283	1.0527	1.42335	1.08629	0.808691	0.782834	1.60438	0.36042			1.39013	1.0633	1.65909
	1.04492	1.05453			1.05098	0.887262	1.19049	1.10852	2.14156	1.04594	0.80157	0.933158	1.39889	1.32522	1.39965	1.32647	1.19747	0.222216	1.71597	1.38254	0.724742	0.604187	1.03864			1.17091		1.34912	0.729053	0.992109	0.462452	1.59765	1.42066	1.11801	1.33678		0.314773	0.959429	1.71591	1.73168	0.910715	0.508463	1.25062	0.771541			0.723022	0.102418	1.55597
	0.894928	0.597919			1.38023	0.199379	1.26427	1.08487	2.02366	0.619176	1.07828	1.3273	2.46867	1.3886	1.33218	1.09584	0.786603	0.652051	1.46936	0.881562	1.09319	0.805775	1.05828			0.627226		0.655864	0.575494	0.515698	0.823272	1.36211	2.13132	0.570831	2.04183		0.585735	0.590385	0.666997	0.670193	1.55172	0.566446	1.82705	0.937505			1.22516	1.43105	0.714913
	0.695362	0.71724			1.51614	1.19232	1.26851	0.96947	0.835533	0.949583	1.00589	0.842933	1.20722	1.41315	1.63589	1.7019	1.14725	0.238127	1.12094	0.8226	0.811039	0.74105	1.24896			0.662002		1.25686	0.670954	0.935524	1.04691	1.52623	1.96412	1.74532	0.8326		0.582277	1.46576	1.5559	1.44626	0.94982	0.766451	1.68469	0.564031			1.3521	0.865696	1.33687
	0.717016	1.27888			1.3338	0.530359	1.52357	1.39685	1.03447	0.812526	0.555531	0.766467	1.48822	1.42062	1.6084	1.78056	0.629068	0.556406	0.985141	0.767097	0.736549	0.643	1.39231			1.14244		0.653654	0.809094	1.15537	1.02123	1.25869	1.07656	0.711308	1.01173		0.329595	1.36267	1.04683	1.19093	0.511358	0.852531	1.54878	0.707359			0.993757	2.32301	1.58454
	0.627651	0.685876			1.31289	0.325337	1.47922	0.887314	0.541472	0.527423	0.601206	1.01366	1.20184	1.33621	1.1423	1.46771	0.937775	0.306345	1.79021	0.612655	1.01965	0.483096	0.567348			1.34755		0.751505	1.03054	0.559539	0.725138	1.18029	1.09742	0.727348	1.18635		0.621386	0.940415	1.50795	0.719391	0.653521	0.496261	1.20144	0.717582			0.480026	2.31371	1.4178
	0.568516	0.890208			1.4888	0.978301	1.30344	1.29283	1.18716	0.57294	1.17556	1.22641	0.680921	2.09556	0.868008	0.842928	1.09989	0.444025	1.30641	0.890593	0.671645	0.999508	0.886269			1.73381		1.52685	0.890886	1.22415	0.719786	1.29232	1.44178	0.542979	1.20534		0.444527	1.07704	1.27722	1.39778	0.630117	0.27807	1.70735	0.966567			1.22525	1.52217	1.65948
	1.14299	0.462357			0.387212	1.01472	0.952611	1.25585	0.755737	1.11079	1.18393	0.9835	1.30817	2.24278	0.835946	1.26731	1.11602	0.369113	1.46329	1.19975	0.983026	0.972308	0.633001			1.26236		0.766238	0.525061	1.09273	0.911833	1.10029	1.09747	1.87954	1.33318		0.216327	1.0104	1.36893	1.09342	0.86072	1.1108	0.792833	1.06142			1.50404	0.488336	1.17482
	0.836791	0.67044			1.63817	1.08324	0.878899	0.709755	0.575911	0.486394	1.06683	1.02589	1.58903	1.48537	1.44072	0.91863	0.890818	0.475203	1.26222	0.83496	0.705892	0.477899	1.0794			1.48715		1.18422	0.763023	0.823946	1.16221	0.745509	0.906953	0.484732	1.78722		0.288149	1.89666	1.29946	1.14355	0.583235	0.382709	1.03124	0.743615			1.40441	1.16227	1.35265
	0.839064	1.40449			0.865625	0.858002	1.42154	1.11074	0.938132	0.813849	1.61136	0.630767	1.43832	1.5011	0.818171	1.01036	1.18909	0.384353	1.93211	1.02147	0.700728	0.488582	1.06742			1.2704		0.575552	0.470659	1.06022	0.615691	1.4113	1.70706	0.651821	1.30102		0.364847	1.80166	1.28156	1.45498	0.637369	0.928122	0.543877	1.00975			1.37568	0.794729	1.05609
	0.545646	0.918459			1.23496	1.72828	2.04745	1.81003	1.50299	0.512067	1.08325	1.44155	1.53723	1.40398	1.98294	0.474291	0.945613	0.516263	1.56699	1.25303	1.01549	1.09	1.25428			0.906672		1.76702	0.476613	1.38526	0.748222	1.55646	1.31618	0.793566	1.48594		0.874932	1.2644	0.726546	0.789598	0.450756	0.355663	0.441074	0.524367			1.23608	0.844055	1.96063
	0.393531	0.804274			1.45068	0.0397761	1.95916	0.767847	0.96914	0.612746	1.75669	0.853209	1.26802	0.845082	0.80755	0.967205	0.888875	0.547099	0.934357	1.14656	0.666542	0.956414	2.10405			1.22517		1.00883	1.0635	0.791917	0.504104	1.80841	1.00704	0.890279	1.85234		0.420182	1.28327	0.88181	1.65533	0.65013	1.09765	0.463586	0.76495			1.83759	0.871025	1.6625
	0.790352	0.851148			1.79185	1.00199	1.60455	0.962994	0.725609	1.31101	1.08611	0.677334	1.99676	1.41303	1.407	0.902065	1.19744	0.590369	2.13665	0.920421	0.96026	0.917073	1.06929			1.30553		0.864807	0.975235	0.651008	0.537222	0.769774	1.10369	0.644956	1.57775		0.364089	1.44773	1.0694	0.486421	0.900073	0.979342	1.53929	0.374664			1.08175	0.588025	1.31958
	0.757238	0.554476			1.13541	1.24148	1.01563	1.07216	0.848593	0.883187	0.922417	0.737221	1.67905	1.42994	0.683096	1.23905	0.920307	0.563517	0.914184	1.16381	0.864464	0.64197	0.962217			1.55802		0.827053	1.43431	0.622651	0.900039	1.5651	1.42044	0.736039	0.505253		0.779857	1.36596	0.454684	1.27766	0.960987	0.797703	0.474227	1.20383			1.99068	0.807374	1.87546
	0.829643	0.646299			0.897128	0.818346	1.20579	0.984707	1.163	0.834226	1.09231	0.891841	1.51728	0.932794	1.32884	1.29624	0.926396	0.490133	0.993951	0.972299	0.880443	0.709347	1.47736			0.669111		0.778219		1.21522	0.638663	0.562526	1.5389	0.555476	1.23372		0.193248	1.21542	0.456001	0.996959	0.710296	0.289104	1.25441	0.92283			0.782141	1.52809	1.0586
	0.852791	0.845151			1.24195	1.95435	1.75482	1.21849	1.05505	0.55191	0.997869	1.32298	1.0771	0.982295	1.03475	1.47966	0.714639	0.472024	1.62851	0.554908	1.0525	0.57402	1.06508			1.97941		1.08236		1.10966	0.810454	1.84223	1.08404	1.78797	1.19239		0.315071	1.48849	0.989686	1.12426	0.631006	0.55768	0.910445	1.85389			1.24245	0.92787	1.37312
	0.800733	0.788813			1.053	1.18202	1.2671	0.927848	0.673792	0.397508	0.957744	0.926389	1.51498	1.56866	1.45298	1.02516	1.1154	0.41764	1.55645	0.884536	0.876741	0.791099	1.52097			0.830602		1.19852		0.569721	0.536395	1.74651	1.24113	1.60918	1.66526		0.509399	0.963326	0.819167	0.56787	0.755472	1.01471	1.13399	1.48675			1.0581	1.85326	1.39538
	0.865155	1.05491			1.27953	1.51733	1.67333	1.00944	0.545787	1.55577	1.5074	1.01097	0.59586	1.35387	1.53148	1.09358	0.861967	0.484404	1.51081	1.2787	1.11493	0.677425	1.27134			0.850974		1.32644		0.791708	0.59351	1.40431	0.805846	1.41793	0.780945		0.353158	1.43643	0.882667	1.03583	1.09655	0.914912	0.613366	0.255575			2.49619	1.23507	1.49354
	1.03381	1.27655			0.916054	1.11166	0.881113	1.1668	1.28761	0.680822	0.844179	0.767275	1.97393	0.910747	1.64144	1.08798	0.60787	0.423997	1.16482	1.24929	1.11235	0.788241	1.02997			1.21433		1.14397		1.0069	0.636433	1.48328	0.700986	1.09502	0.986756		0.467317	1.55415	0.910078	1.06805	0.386609	0.883461	0.665129	1.38846			1.07639	1.4222	1.11558
	0.962588	1.21436			0.791805	0.847664	0.803679	1.04705	1.09772	0.672959	1.24848	1.10702	0.713571	1.45929	0.945168	0.538741	0.606848	0.388262	1.61657	1.14212	0.55952	0.868361	0.758503			0.57827		1.08942		0.995296	0.731088	1.52741	0.960532	1.24854	1.63083		0.403131	1.67311	1.20747	1.44158	0.836484	0.645128	0.698605	0.665981			1.51298	1.63637	1.42122
	0.975006	1.51175			1.56014	1.63852	1.14935	1.33331	1.00793	0.326805	1.23646	1.00904	1.00231	1.56359	1.07518	1.2329	0.588681	0.613136	1.61976	1.20967	1.04854	0.895191	0.942444			1.68581		1.12749		0.738896	0.604911	0.95863	1.45553	0.467508	0.746173		0.290075	1.56999	0.959315	0.581331	0.817031	0.435444	0.878054	1.0145			0.528317	1.13444	1.63724
	1.04732	1.15905			0.409317	1.40183	1.10912	0.976078	1.13107	0.505846	0.594175	1.15816	1.56439	1.89711	1.10042	1.26231	0.671112	0.781371	1.75643	1.17965	0.683165	0.666054	1.28315			1.56871		1.32725		1.33096	0.751608	1.00321	1.36532	0.976572	1.05248		0.35299	1.39462	0.925151	0.735936	0.76103	0.559571	0.839049	1.2758			1.10793	1.43316	1.82708
	1.16153	1.27759			1.06201	1.48735	1.44791	0.881975	0.868481	1.07459	1.23007	1.52091	0.951172	1.70822	0.761653	1.71463	1.15617	0.518191	2.29963	1.11708	0.830005	0.605754	0.746153			0.103708		1.50947		1.1591	1.00787	0.944532	0.769514	1.61992	2.04992		0.440115	1.10615	0.841492	1.25892	0.670146	0.637075	1.10098	1.5252			1.38266	1.17141	1.30819
	1.01195	0.772912			1.1003	1.19758	1.07971	0.604395	0.941375	0.544169	1.25978	0.467177	1.71957	1.92962	1.45491	1.1293	0.702972	0.248844	1.32043	1.13386	0.779357	0.319595	0.602005			0.915852		1.3581		0.482014	0.668595	1.35092	1.32935	0.891502	0.857321		0.548013	1.0774	1.1485	0.799725	0.983934	0.549967	0.613495	1.11804			0.752674	1.24671	1.16038
	0.878963	0.828895			0.904569	1.6798	1.49109	0.426654	0.866234	0.689294	1.4011	0.747425	1.29512	1.04876	0.590585	0.962148	0.733341	0.354278	2.14814	1.20215	0.87869	0.744815	0.674504			1.0358		1.33705		0.696944	0.798358	1.71771	1.4325	1.44817	0.44616		0.58982	1.19668	1.00444	1.0463	0.809793	0.637955	1.03977	0.680419			1.45416	2.0801	1.43439
	1.07047	1.32011			1.16258	0.29398	2.2083	1.0551	1.04258	1.29688	1.6654	1.26509	1.39022	0.877179	0.937004	0.88645	0.675794	0.383569	1.34904	0.587601	1.5429	0.489384	0.613753			0.843349		1.37594		0.477203	0.976036	1.92747	1.94367	1.33166	2.48701		0.415524	0.957718	0.981673	0.792562	0.640312	0.686158	0.899201	1.55552			1.69505	1.26353	0.887201
	1.14833	0.819513			1.36864	1.30076	1.47344	0.611826	0.941261	0.677765	1.30566	1.47191	1.49724	1.85144	1.08414	0.647023	0.833244	0.236441	2.11792	0.994119	0.298007	0.773852	0.709348			1.26023		0.995047		0.67743	1.0258	1.37626	0.5351	1.61403	2.11433		0.450135	0.953774	1.1112	0.393354	0.542876	0.592853	0.72163	1.55253			1.52359	1.21676	1.01169
	0.724256	1.01152			1.09484	1.5554	0.629662	0.981113	1.00388	0.940041	0.998467	0.776233	1.80508	1.58094	1.57878	0.699067	1.24923	0.33347	1.66703	1.18077	0.847897	0.764037	1.1141			1.22765		1.86865		0.911352	0.969944	1.57981	1.49212	1.58054	2.02882		0.439386	1.6194	1.22607	1.15981	0.828035	0.417366	1.38227	0.958068			-0.0977845	1.13882	1.71128
	0.486381	1.31612			1.59582	1.65084	1.49988	1.32215	0.53025	0.698581	1.22808	1.31155	0.896014	1.33073	0.843028	1.06448	1.03614	0.871841	1.80643	1.37686	1.21887	0.553008	0.852674			0.937704		0.732095		1.24247	0.746143	1.06425	0.510594	1.2859	1.95168		0.303888	1.3708	1.23163	0.99939	0.186214	1.63715	0.74364	0.875567			2.02711	1.35985	0.741683
	0.389019	0.907819			1.60338	2.3333	1.51954	0.801076	0.672341	0.823857	1.27136	0.813653	1.64353	0.872197	1.00261	2.16099	0.754013	0.604154	1.06884	1.37095	0.675653	0.62021	1.00455			0.920008		0.5682		0.561432	0.489422	1.09817	1.69525	1.19982	1.2165		0.527539	0.998898	1.24857	1.19068	0.64075	0.356005	0.125184	0.766177			1.21288	0.77703	1.40384
	1.07572	0.333723			0.848188	0.427866	1.5334	0.599144	0.712733	1.15479	1.14345	0.989492	1.31025	1.36921	2.02153	1.47821	1.31191	4.28235e-05	1.22173	1.17853	0.933577	0.769936	0.519258			0.913867		1.40086		0.975512	0.380992	1.84091	1.72531	1.02783	1.43251		0.276794	0.870948	0.912511	1.14876	0.617713	0.329193	-0.20743	1.23365			0.777069	0.333219	1.68565
	0.880733	1.91827			1.28055	2.013	1.61602	0.832894	0.899415	1.1917	1.029	1.26257	1.41259	1.09713	1.05318	1.33941	0.558502	0.366441	1.29176	1.06514	0.94304	0.694441	0.918639			0.937941		0.83422		1.38718	1.49629	1.58694	1.90529	0.92077	1.38885		0.293976	1.0543	1.11584	0.903481	1.03686	0.366042	0.816152	0.871084			1.21999	1.5601	1.26327
	0.889294	0.96878			1.3748	1.11774	1.57924	1.28968	0.849499	1.03701	1.37152	1.04913	1.18146	1.88311	0.777459	0.548085	0.753617	0.431355	1.67845	1.31132	0.813434	0.699132	1.14108			0.791025		0.840291		1.00982	1.00943	1.97675	1.25091	1.44636	1.06154		0.277771	1.24478	0.72488	0.213142	1.57304	1.05596	1.10683	1.06909			1.33364	0.7707	1.36104
	0.9846	0.764559			0.935479	0.911659	1.75413	1.23731	0.886916	0.844435	0.81861	0.766916	1.61055	1.1638	1.03725	1.57371	0.949815	0.285673	1.25024	0.455743	0.72976	-0.00351884	0.785938			1.90728		1.59846		0.477603	1.71388	1.83446	1.61802	1.21417	1.65273		0.338492	0.868796	1.1853	0.45954	1.08541	1.16233	1.29161	0.659292			1.18471	1.30837	0.738804
	1.47596	0.842359			1.36822	1.16514	1.66509	1.68936	0.844978	1.0722	0.221746	1.23096	1.2794	1.25923	0.762802	2.13866	0.909887	0.239508	1.93177	0.343153	1.2955	0.747766	0.797592			1.46552		1.13109		0.568286	1.10639	2.30995	1.10345	2.17073	1.58285		0.219812	1.16858	1.17775	0.662953	1.52983	0.794323	1.37962	0.266485			1.52018	1.78881	1.43386
	1.02599	0.92099			0.913658	1.01435	0.874551	0.948092	0.879559	0.887532	0.782518	0.783616	1.28668	1.38685	1.56075	1.3306	1.3438	0.558249	1.51163	0.829828	0.924388	0.435929	0.509645			1.38569		1.49421		0.615246	1.56444	0.620385	1.05007	1.49715	1.02653		0.32711	0.782348	0.296316	0.790231	1.19517	0.112473	0.782361	0.710151			1.55303	0.944104	1.14674
	0.73	0.884283			1.65636	2.27914	0.461873	1.09434	0.972612	0.667253	0.816949	1.5118	1.67022	0.875736	0.709804	1.0569	1.59294	0.620651	1.89178	0.868452	1.49964	0.568092	0.681307			1.24089		1.09007		0.595796	1.35944	1.61234	1.05088	0.988216	1.93813		0.403616	0.661799	1.00957	1.56061	0.549395	0.754544	0.50301	0.485709			1.48264	0.805815	1.48679
	0.852043	0.935869			1.72058	0.581325	1.34113	1.37674	1.21786	0.670377	1.15747	0.964121	1.22902	1.9873	1.01747	1.12326	0.311359	0.562089	1.88443	1.19925	1.02092	0.917146	0.747393			0.686734		0.147951		1.79547	1.04608	2.17383	1.60365	1.13063	0.807455		0.446088	1.4604	0.163413	0.75132	1.16715	0.443377	1.30211	1.53007			1.57646	1.77859	0.881877
	1.03203	0.81911			1.04709	0.938234	1.10429	1.6084	1.24656	1.10283	1.12313	1.10469	1.31143	2.04726	1.88987	0.787024	0.814745	0.671171	1.60094	0.93369	1.26217	0.792622	0.71396			0.443311		1.17306		0.518498	1.0998	1.40993	1.44083	1.70053	1.53097		0.239327	0.539493	0.766002	0.458748	0.958019	0.488036	0.894874	0.947786			1.75793	1.26184	1.23149
	0.938879	1.24685			0.67621	1.32483	0.0778059	1.62852	1.28995	0.666352	0.789497	1.48084	0.815327	1.93279	1.73657	0.96461	0.838056	0.763933	1.83621	0.963476	1.01887	1.02033	0.972076			1.48639		1.10487		0.928799	0.946296	1.36056	2.03107	1.49228	1.06667		0.280487	0.959924	0.914274	1.10916	1.1528	0.6676	1.08651	1.0432			1.64379	0.984364	0.49418
	0.770155	1.34739			1.01712	0.688083	1.10668	0.688243	0.863819	0.903296	0.900896	1.19394	1.46131	1.41667	1.87023	0.960055	1.38469	0.531745	1.28087	0.469334	1.15752	0.822189	0.997325			1.42688		0.961951		0.554905	1.00498	1.60389	0.919021	1.34529	1.90365		0.222253	1.25423	0.67105	1.28301	1.09019	0.743916	0.552936	0.948548			0.773542	0.921543	1.1184
	0.84939	1.252			1.48771	1.32318	0.819579	1.14286	0.855821	0.955594	1.5334	1.50549	1.62518	1.52052	1.36628	0.868867	0.41394	0.565882	0.352175	1.29786	1.68508	0.947089	1.66371			1.28371		0.628872		0.492082	0.491952	1.19386	1.39899	1.69458	1.45691		0.294554	1.42904	1.64309	0.920101	0.83902	2.47155	2.28156	0.281819			1.51762	1.89875	1.24167
	1.13562	1.07917			0.883022	1.12751	2.69083	0.565321	1.10747	0.631507	0.769341	1.27912	1.33428	0.924361	1.53218	1.11385	0.982648	0.727757	1.15414	1.06054	1.55345	1.03867	0.781416			1.20744		0.917209		0.753223	0.782607	0.927092	1.22437	1.57801	1.48373		0.433645	1.16073	1.41771	0.832005	0.895911	0.671655	0.752318	0.714548			1.07215	0.883171	1.0284
	0.684278	0.780336			1.02214	1.18027	1.66708	1.37707	0.227443	0.734255	0.560948	1.42478	1.52382	0.721164	1.85725	0.86326	0.891187	0.325883	1.2622	1.13884	1.29078	0.952916	0.827413			1.07642		1.06654		0.606108	0.628685	2.31733	0.0267988	2.0897	1.76997		0.612726	1.1485	0.431296	0.924524	0.474205	1.30892	1.82916	1.04944			1.50315	1.9459	1.84484
	1.02259	1.25314			0.770487	1.59023	1.79125	0.771414	0.780018	0.51278	1.29401	1.18766	1.79276	1.1158	1.63324	0.0615533	0.684176	0.452528	1.69312	1.16863	1.4568	0.776225	1.2129			1.09377		0.730114		0.964122	0.79711	1.68095	1.55543	0.925182	2.35131		0.651396	1.43689	0.680114	0.828207	1.10656	1.20986	0.890373	0.719319			1.63469	1.46869	1.97647
	0.732579	0.805069			1.71255	1.86006	0.923852	1.37378	1.09947	0.686245	1.30051	1.07834	1.49314	0.755544	1.59886	0.687552	0.869284	0.470119	2.03391	1.20604	1.2885	1.25933	0.798989			1.08919		1.30936		1.11126	0.792058	1.0976	1.83192	1.7003	1.88728		0.896428	1.49454	1.03944	0.561373	0.679455	1.07079	0.763503	0.64764			1.02664	1.55026	0.871146
	0.372244	1.11618			1.74175	1.14684	1.55043	1.42484	0.891632	0.333698	0.736443	1.05338	1.03067	0.633884	1.71011	0.907356	0.530239	0.487311	2.01133	1.30669	1.55417	0.905467	0.928561			1.32102		0.697818		1.289	0.981213	0.95176	1.4854	1.44435	1.14547		0.641018	1.27691	1.15827	0.827712	1.03974	0.736655	0.98435	0.2791			0.960208	0.171943	0.851247
	0.702983	0.828127			1.32936	1.59502	0.791044	1.01671	0.677832	0.899919	0.806095	1.06931	1.5796	0.978178	1.98668	1.79026	1.01455	0.553387	1.38256	1.2489	1.05811	1.38561	1.28257			1.33621		1.00891		0.624243	0.867566	1.04061	1.19409	1.70723	1.89347		0.675145	0.979817	0.945213	0.670548	0.0997669	0.907439	1.89421	0.833571			1.43572	1.21406	1.25461
	1.14828	1.37151			1.71989	1.00542	1.13686	1.53431	1.01046	0.67537	1.07628	1.17159	1.18501	1.36439	1.1911	1.73072	0.557967	0.406705	1.14772	1.15329	1.42087	0.622694	1.10114			1.35088		0.568816		0.662799	0.975956	1.78213	1.25742	0.960693	1.35044		0.419743	1.05157	0.736322	0.597156	1.17827	0.794466	0.66056	0.532121			1.18467	1.68082	1.45466
	0.924606	0.728581			1.64079	0.0444271	1.85847	1.23752	1.07196	0.637483	1.29965	2.04112	1.35766	1.11567	2.04482	0.789625	0.542782	0.456326	1.68107	1.44997	1.26496	0.845664	1.72605			2.00455		0.961326		0.859561	1.13206	1.48588	1.00932	0.71628	0.692182		0.319505	1.38323	1.14229	0.587284	1.14022	0.884962	1.01149	0.655027			1.02328	1.77556	0.358339
	1.08255	0.854438			1.37061	1.13307	1.70501	0.803236	0.87943	0.877749	0.840286	1.95409	1.09917	1.21963	1.49961	0.618724	0.748818	0.657956	1.124	1.08389	1.07506	0.899852	0.710004			0.764651		0.0791811		0.882173	0.849759	1.55421	0.902609	2.06357	1.88939		0.329167	0.710265	0.709297	0.352127	0.874076	1.55712	0.826386	0.642305			1.34882	1.2664	1.23111
	0.83938	1.16789			1.33941	1.04975	1.4394	0.833627	1.03021	0.485309	1.43758	1.52916	1.2103	1.31865	1.66722	1.15408	1.01049	0.391942	1.53361	1.25723	1.04447	1.14866	1.00303			1.31674		0.354291		0.887245	0.799919	2.04061	1.34158	1.16974	1.70571		0.383366	1.60751	1.17869	0.543033	0.554138	1.09664	0.647692	0.838635			1.47318	2.21046	1.20554
	1.00652	0.97795			0.996381	0.838935	1.23865	1.21062	0.69728	0.112419	0.847293	0.886052	1.2035	1.45086	1.47563	1.31423	0.667478	0.400563	2.52286	1.10305	0.602728	0.677614	1.08161			1.37489		1.01069		1.33044	1.1059	0.747857	0.928895	1.76059	1.25582		0.395425	1.05462	0.740775	0.74155	1.03975	0.705777	0.681742	1.07451			0.895002	1.69665	1.11218
	1.1878	0.411593			1.29016	0.593573	1.70326	0.815904	1.08983	0.930886	-0.00779501	1.08716	2.41661	1.61156	1.68623	1.07698	0.741156	0.58487	1.60783	0.933672	1.05366	0.582938	1.31734			0.83313		0.895539		1.61702	0.898798	1.23034	1.58244	1.51353	1.49312		0.797544	1.5687	0.91928	0.279072	1.06414	0.55152	0.41669	1.22672			1.13719	1.21139	1.54249
	0.621592	1.35672			1.20721	1.02472	0.611419	0.834976	0.778857	0.759103	1.11173	1.14822	1.82167	0.666218	0.702408	1.4855	0.519826	0.648484	1.67663	0.905987	0.812472	0.811233	0.999779			0.693999		0.989056		1.13326	0.986439	2.26851	1.22715	0.90173	2.00438		0.516942	1.53495	1.40944	1.17521	0.85457	1.11901	0.853639	0.527564			0.867331	2.37469	1.24841
	0.910353	1.18481			0.980112	0.743069	1.08284	0.665271	0.907682	0.5949	0.0924611	0.189526	1.68029	0.932993	0.672198	1.59306	1.23301	0.474863	1.81706	0.96309	1.06973	0.77682	1.01872			0.593026		0.964057		1.37727	0.469123	1.77356	0.928303	0.858554	1.05427		0.463046	1.29761	1.60836	0.924585	0.511314	0.956637	0.874871	0.437098			1.39579	1.54583	1.04315
	0.631133	1.23408			1.32685	0.916384	1.13179	0.769249	1.41927	0.816871	1.99212	0.574895	1.53983	0.925436	1.87636	0.633707	0.319725	0.392901	1.96944	1.17525	1.06123	0.61695	0.64504			1.5294		0.0171894		0.907337	0.685875	1.26659	0.716745	0.568706	1.34127		0.370396	0.647384	1.00845	1.15192	0.878922	0.103626	0.619445	0.582476			1.41157	1.69783	0.570844
	0.525318	1.11948			1.10439	1.11428	1.16861	0.685949	0.528637	0.98426	0.822139	0.650636	1.31301	1.04497	1.25356	1.34798	0.868002	0.720294	2.01527	0.490046	1.42185	0.965041	0.851232			1.3951		0.778187		0.895846	0.896382	1.01867	1.19845	1.03728	1.17721		0.634257	1.74967	1.54081	0.814756	0.90964	0.648811	0.527497	0.924552			1.10111	1.64649	0.455724
	0.875153	0.730861			1.30456	1.2524	1.18726	1.21327	0.920655	1.42372	1.09725	1.339	1.3445	1.4686	1.99852	0.813383	0.958332	0.641992	2.03373	0.963199	0.921094	0.65674	0.604319			1.03645		1.14206		0.966982	1.22613	1.33369	1.55965	0.773114	1.35071		0.546685	1.10706	0.40374	0.69649	0.72037	0.761128	0.236727	1.33227			1.99399	2.42014	0.723353
	1.74764	0.631821			1.03659	1.1302	0.486458	0.786577	0.860246	0.457095	1.48018	0.406217	1.50467	1.02453	0.818169	1.35261	1.18068	0.417823	1.56126	1.07829	1.54464	0.623814	0.868379			1.12469		1.17629		0.521967	0.948884	1.4651	1.21856	1.51631	0.978536		0.448328	0.976302	0.776785	1.31927	0.747641	0.619529	1.11155	1.01398			1.81852	1.24823	1.06827
	0.985946	1.16818			0.816797	0.770431	1.78566	1.17987	1.24762	0.846793	0.799248	1.11603	1.35037	0.516087	1.22298	0.852991	0.265873	0.586792	0.887225	1.29021	0.979467	0.49789	0.834888			0.772836		0.845572		1.27091	0.591166	0.906476	0.853671	1.18638	1.05356		0.621729	1.47052	1.33119	1.49758	0.863007	0.711503	0.867464	1.01727			1.26825	0.686429	1.5268
	0.935337	0.723025			1.04165	0.958797	0.92575	1.00143	0.826024	0.984063	0.871272	1.0548	1.61852	1.34498	1.30669	1.08449	0.71592	0.555708	1.25116	1.39778	1.16495	1.04751	1.11631			1.33086		1.43812		0.534761	1.13887	0.837668	1.311	1.55989	1.81888		0.278379	1.18731	1.00355	1.04574	0.881097	0.702908	1.46928	1.34939			1.32931	1.15204	1.52966
	1.20878	1.16097			1.74451	1.04217	1.18794	1.36426	1.28354	0.817648	1.44437	1.47922	1.47039	1.56554	1.24992	1.25268	0.886304	0.521348	1.34178	0.630587	1.0384	0.397588	1.48157			1.17554		1.23062		0.628432	0.857287	1.14856	1.31116	1.58206	1.1916		0.623158	1.20013	0.669033	0.941496	1.04402	0.518451	0.413592	0.95727			0.90292	0.835962	1.85468
	1.20504	1.1024			1.17505	1.03638	0.937487	1.17707	0.91587	0.535083	0.963295	1.28181	1.59618	0.678461	1.82857	1.04676	1.03195	0.507089	1.21693	1.49593	1.1401	0.246213	0.758376			1.0193		1.37435		1.1986	1.63954	0.963248	1.48097	1.23884	1.6643		0.592558	1.62749	1.02902	0.631699	0.89455	0.365273	1.17959	1.45695			1.0109	1.07793	2.06798
	1.70888	0.902554			0.483093	1.15486	1.22146	1.24022	0.510442	0.367576	1.50813	1.55271	0.693685	2.04138	2.31427	0.307345	0.926029	0.359496	0.863175	0.851032	1.0339	0.318164	0.914191			1.1461		1.60837		0.33512	0.844797	0.809186	1.32013	1.64885	1.23221		0.404075	1.28186	1.14833	0.795534	1.56081	0.67196	1.07308	0.935747			1.36732	1.6877	1.0539
	1.84266	0.956417			1.26593	0.53525	2.26295	1.65902	0.813605	0.944968	0.553436	0.738072	1.36163	1.59887	1.59143	1.14168	0.789424	0.608563	1.02846	1.2346	1.07557	0.979578	1.28543			0.765656		1.31715		0.824081	0.667876	1.31218	0.849302	0.376257	1.553		0.645709	1.17991	1.57196	0.447735	1.392	1.03011	0.818351	1.25132			1.00198	1.6759	1.25595
	0.934117	0.368517			1.3969	0.773198	0.818441	0.936235	1.17531	0.880678	0.796235	1.25331	1.24966	1.87768	0.86258	1.10696	0.589098	0.334976	1.12742	1.22328	1.1271	0.496702	1.06669			0.931019		1.11954		0.653439	0.619158	1.42716	0.464702	0.999342	1.56654		0.427191	1.03019	0.865251	1.95755	0.600066	1.121	0.407481	1.13319			1.42006	0.741151	1.41631
	1.18565	1.01165			0.894787	0.732578	0.739751	1.71706	1.02929	0.861143	0.804633	1.39214	0.985657	1.28702	1.27678	0.786276	0.679423	0.719986	1.19225	1.18373	0.938647	0.915709	1.08182			0.979237		0.645681		0.904006	0.948054	0.877516	1.72301	1.13413	1.17018		0.359271	1.15136	0.857783	0.297282	0.702251	0.978666	0.845801	0.638668			0.595913	2.41035	1.00287
	0.790012	1.07928			0.879677	0.933516	1.44531	1.07902	0.905435	0.841313	1.73052	0.604014	1.2125	1.60214	0.634549	1.10878	0.721318	0.316751	1.27138	0.906449	1.18965	0.712787	0.989828			0.804306		1.32602		1.05435	0.886952	0.969663	1.84701	0.665811	1.19887		0.389459	1.52701	0.9217	0.581056	1.10673	1.0037	1.3408	0.983259			0.502277	1.51358	2.60988
	1.1745	0.644819			1.36962	0.998969	0.989675	0.900214	0.894384	0.983686	1.22506	0.533525	1.08296	1.50413	0.625083	0.774582	0.872944	0.428923	0.995488	1.18054	0.757692	0.855966	1.55414			0.646804		0.700768		0.549577	0.67276	0.64377	0.659885	0.655277	1.88918		0.397575	1.25366	0.690952	1.11867	1.01865	0.59257	1.14124	1.10382			1.72852	2.10069	1.74496
	1.00512	0.813031			1.2663	0.633566	1.72308	1.20581	0.779278	0.71248	0.854009	0.714068	1.49565	1.24422	1.99228	0.980846	0.460907	0.452817	1.47185	1.03769	1.38539	0.685359	0.970929			1.15412		1.06296		0.990712	0.671814	1.00085	0.723975	1.37357	1.27613		0.417638	1.43604	0.81945	0.934492	0.970347	0.625919	0.565269	1.12514			0.950189	0.0929439	1.15396
	1.21283	1.11173			1.12249	1.13546	0.306011	1.54707	0.880502	0.189593	0.903565	1.54213	1.30443	1.06538	1.67149	1.41941	1.01911	0.499661	1.45687	1.36121	0.951167	0.470426	0.897486			1.3834		1.26482		1.13624	0.815502	1.22963	0.364425	1.05124	2.08727		0.476305	1.2851	0.870923	1.06632	0.0468423	0.156178	0.869471	0.715971			1.1824	1.99526	1.28663
	1.05469	1.20497			0.906195	0.964827	0.109301	0.0985332	0.846758	0.565237	0.619978	0.931872	0.559522	1.43828	0.744292	1.15313	1.42898	0.706335	2.26207	1.20104	1.14893	0.967738	1.05212			2.03621		1.0334		1.28742	0.595958	1.34703	1.26087	0.394089	1.0102		0.469786	1.6025	1.10571	0.572313	1.12616	0.720014	1.30715	0.818159			1.24611	0.965839	1.12559
	0.928506	0.703983			1.34398	0.471891	1.13526	1.63953	1.06341	0.836248	0.909152	2.07892	1.87166	1.70942	1.58321	0.836345	0.983198	0.668989	1.01998	1.38072	0.974426	0.698967	0.833563			1.2062		0.738081		0.937058	0.800593	1.31531	-0.0926665	2.15733	1.23915		0.451577	1.76858	1.55081	0.640472	0.784533	0.887076	1.30274	0.649482			0.842437	0.878227	1.09384
	0.789545	0.704042			1.05618	1.29881	0.934671	1.76061	0.565379	0.75366	1.31777	1.16148	1.14666	1.91916	1.49064	1.81458	1.34685	0.538581	1.19565	1.1707	1.25611	0.685954	0.722192			1.19307		1.3657		0.609763	1.29267	2.04125	1.36625	1.1533	1.22062		0.549909	1.47013	0.719364	1.54456	0.745044	0.709186	1.02528	0.796751			2.58796	1.10213	1.34376
	0.805223	1.05816			1.20289	0.870915	1.33821	0.0540331	1.07945	0.68185	1.08059	1.87336	0.665239	1.33821	1.05672	1.26061	1.07433	0.507817	1.07452	1.2106	0.842609	0.467778	0.799467			1.29983		0.84945		0.718345	1.37071	1.90546	1.21529	1.28665	0.564968		0.686629	1.23734	0.801328	1.95384	0.649054	0.684563	1.11826	1.14011			0.672817	1.11939	1.59145
	0.983883	1.10337			1.26698	0.976858	1.14014	0.936816	1.17755	0.655005	1.01705	1.55815	1.67372	1.80542	0.941656	1.30564	1.38794	0.396836	0.498395	0.525543	1.4271	0.667862	0.695844			0.72898		1.22854		1.0935	0.725684	0.581667	1.4781	1.86508	1.13226		0.694652	1.70333	0.991903	0.818035	0.444367	0.571472	1.45307	0.791807			1.48347	1.29043	0.307077
	0.622156	0.896923			1.27372	0.00276121	1.98513	1.19467	0.917957	0.249951	0.702919	1.95978	1.47602	1.05079	0.808342	0.696777	1.84636	0.46888	1.46442	1.2166	0.929171	0.48584	0.480532			1.25291		0.770066		0.825214	0.753483	2.57574	1.65265	1.18574	1.38122		0.540255	0.791099	0.658015	1.21029	0.753999	0.501391	0.808221	1.17253			1.04002	1.6471	1.46638
	0.623135	0.905291			1.18346	1.12454	1.09751	1.1208	0.666552	0.501507	0.552749	1.22584	0.867376	1.23132	1.29816	2.12564	1.54368	0.688193	1.73908	1.10301	1.10429	0.476384	0.832733			1.0534		1.46849		0.815789	0.720516	0.899976	1.3296	1.19852	0.526794		0.347327	1.29461	0.830698	0.900782	0.612995	0.752055	0.888282	0.484016			0.886563	1.01518	1.22416
	0.87725	1.40957			0.835409	1.2563	1.21919	0.997958	1.00228	0.941144	0.894129	1.44251	1.15985	1.66527	2.27891	1.21493	1.41286	0.581026	2.20375	0.947012	1.13901	0.92777	0.976969			0.66626		1.07294		0.749847	0.59478	1.0512	2.16824	0.407223	0.541848		0.362525	1.2848	0.844606	1.115	0.953469	0.514641	0.64906	1.0322			0.71098	2.04129	1.29129
	0.573284	1.11041			0.923638	1.75023	1.43357	1.20773	0.651687	0.711697	1.16216	1.4556	1.09524	1.35562	1.13239	1.16575	1.33649	0.515973	1.43157	0.978239	0.938885	0.983663	0.671486			0.347592		0.788166		0.16635	0.63209	2.20442	1.07656	0.907043	1.59747		0.471324	1.40085	1.39677	0.862073	1.20289	0.544795	0.902371	0.85141			1.41463	1.39251	1.11644
	0.83833	1.00602			1.35097	2.0039	0.53019	0.928627	1.43891	0.520669	1.23183	1.92067	1.91475	1.03937	0.776802	1.72837	0.73381	0.396309	0.181194	1.03725	0.636964	0.990973	0.523254			0.628002		0.981081		0.559979	0.518065	1.75628	0.921126	0.61993	0.756576		0.416425	1.16859	0.958345	1.78056	0.656024	0.450777	0.520382	0.843486			1.30082	1.96514	0.810464
	0.638168	1.27805			1.34745	0.182282	0.645202	1.00874	0.798682	0.726997	0.799488	0.99522	0.914396	0.993783	1.19157	0.93161	1.1914	0.483436	1.29834	1.20459	1.45481	0.907828	0.78156			1.31064		0.822711		0.211363	0.617578	1.18317	0.889848	0.678938	0.557116		0.548151	1.59009	1.39	1.30257	0.679895	0.650067	0.556731	0.672265			1.70222	0.627333	1.16636
	1.12095	0.915711			1.45495	2.0074	0.705988	1.07306	1.02962	0.738447	0.982636	1.61348	1.98265	1.71864	0.673408	2.50669	1.27179	0.136219	0.0658256	1.07448	1.52763	0.794065	0.660083			0.988998		1.30753		0.975709	0.38181	1.17058	0.989991	0.702778	1.66473		0.384525	2.07788	1.51558	0.773987	1.01641	0.437588	1.4343	0.822621			1.57868	1.30013	1.05508
	1.0479	1.32562			0.938764	1.0092	0.0719414	0.833681	1.06014	0.657529	1.22625	1.42564	0.602709	1.07645	0.893372	0.77929	0.864275	0.307903	1.17353	1.67607	1.18639	0.477655	0.867826			1.52172		0.513447		0.869381	0.643967	1.12658	1.62652	1.37261	1.3634		0.373317	2.98086	1.52408	1.0954	0.732893	0.690231	0.864914	1.00255			1.94157	0.623273	1.4628
	1.04577	0.964739			1.47123	1.39499	0.956031	1.09284	0.571265	0.709471	1.06897	1.12246	1.22065	1.46359	1.51302	0.596533	0.379436	0.492188	1.12123	1.3915	0.942214	1.02849	1.02033			1.10515		0.816769		0.88483	0.719776	1.7678	-0.0168312	0.673405	1.71129		0.368426	0.961857	0.862789	1.26263	0.777428	0.291222	0.903059	0.868642			1.26556	1.38898	1.03475
	1.70892	1.63093			0.0713883	1.25243	0.74355	1.51149	1.44918	0.535202	1.11117	0.494691	1.02245	1.57772	0.746192	1.11785	0.757201	0.286054	1.31821	0.852593	1.60708	1.04003	1.0946			0.806037		1.04077		0.802117	0.985412	1.4044	0.405875	2.064	1.6569		0.397559	1.74395	1.12807	1.24195	0.367994	0.992149	1.25637	0.727724			1.36922	0.8286	2.09292
	0.790939	0.593705			1.05488	1.19885	0.847914	0.928948	0.423993	1.35583	0.462522	1.68035	1.3905	1.20877	1.02848	0.636416	0.651129	0.365298	0.0408878	1.3726	1.32667	1.07323	0.757382			1.27914		1.42173		1.82517	0.498695	1.69269	1.92663	2.01189	1.66823		0.349193	0.92531	0.493948	0.839957	0.233453	0.729368	0.89072	1.02718			1.13974	1.28025	1.58106
	0.983987	1.41083			1.20682	1.23601	1.27843	1.06014	0.881948	0.256606	0.817015	1.25373	1.08957	1.85815	1.39202	1.81731	0.675939	0.324664	1.00421	1.0736	1.21729	0.55089	1.51965			0.643128		0.355743		0.862597	0.680936	0.742575	1.07099	2.25984	1.00132		0.530282	1.79619	0.44935	1.17946	0.21463	0.780831	1.21239	0.663193			1.97409	0.988528	1.39417
	0.764185	0.782983			0.992912	0.113759	2.26795	1.23684	1.11948	0.411662	1.4857	0.6663	0.887819	1.69725	2.08522	0.755317	1.03282	0.800958	1.74792	1.49367	1.27609	0.556005	0.747287			1.0859		1.20488		1.27121	0.610713	1.43869	1.57167	0.69276	1.18391		0.348174	2.66619	1.16792	0.892901	0.632102	0.772662	1.31415	1.06619			1.36185	1.36192	0.477941
	1.19087	1.13898			1.61886	1.83511	2.04601	0.696141	0.337096	0.593533	1.82769	1.38923	1.1179	0.72242	1.40517	1.76417	1.38231	0.490363	1.22324	1.08529	0.884282	1.24306	1.17956			1.22759		0.811453		0.650074	0.97493	1.43892	0.325427	1.40367	1.37935		0.397696	0.976151	0.869347	1.2815	0.491721	0.508396	1.21989	0.935688			1.4573	1.91517	1.17038
	0.323223	0.786917			0.654197	1.08172	0.452411	0.702556	0.658506	0.549147	1.77686	0.948401	1.88505	0.633643	1.01186	1.07132	1.00133	0.505827	0.707663	1.44455	1.11852	0.868784	0.738408			1.53035		1.40018		0.669305	0.793369	1.6088	1.07485	1.48114	1.35816		0.164754	1.34747	0.853021	0.948133	0.476089	0.352426	0.856718	1.04505			1.57644	1.80588	0.627109
	0.758157	0.877958			0.772767	0.942578	1.77586	0.95358	1.08771	0.756359	1.07743	1.14341	1.14826	0.940973	1.28459	0.794408	1.15361	0.671916	2.18152	1.15576	1.39148	0.717002	0.58935			1.05502		1.38241		0.869275	1.45091	1.20846	1.7527	1.20643	0.961081		0.630186	0.727258	0.754763	0.982989	0.47614	0.572747	0.721581	0.953555			1.49208	1.75076	1.33904
	0.648607	0.735892			0.922949	0.23424	0.954241	0.869568	0.753107	0.329661	0.890534	0.693806	1.23679	1.0216	1.39839	1.60789	0.603105	0.371232	0.431814	1.40287	0.838145	0.683465	0.64314			1.44915		1.06339		0.870887	1.55388	0.943892	1.03548	1.12376	1.9094		0.560217	0.969272	1.14126	0.821109	0.497102	1.16228	1.45174	1.81527			1.63832	0.307427	0.59974
	0.558899	1.08856			1.53698	0.05619	1.36774	0.476986	0.985641	0.834462	0.771661	0.72823	1.91408	0.889396	1.69317	1.77661	0.327995	0.266149	1.41738	1.06953	0.751129	0.515328	1.0248			0.615727		1.0602		0.870569	1.29012	1.48065	2.03911	2.00769	1.22519		0.435986	0.684706	0.823306	1.33106	0.673476	0.871337	0.642605	1.19083			1.07652	1.74009	1.17955
	1.03022	0.599129			1.17735	1.0478	0.993676	0.750986	0.741099	0.733223	0.906484	1.18211	1.76093	1.59907	1.53843	1.77449	0.452017	0.622153	1.54486	0.639769	0.884503	0.307029	1.23592			1.64295		1.52546		0.599886	1.15615	1.67461	1.33507	1.92277	1.24056		0.570303	1.04798	1.16162	0.900442	0.662281	0.971036	1.18524	1.19152			1.50089	1.59169	1.33363
	0.934937	0.45195			1.15793	-0.0122586	0.571671		1.31347	0.541547	1.36979	1.48618	2.28276	1.08939	0.690891	1.66886	0.727241	0.303863	1.5737	0.812306	0.670671	0.832158	0.629664			0.735713		1.1511		0.973824	0.919012	1.10741	1.29488	1.42161	1.45797		0.470327	0.724037	0.158713	1.7693	1.29641	0.603185	0.618594	1.22017			1.5227	1.18323	1.33469
	1.64712	0.921701			0.767491	0.00850114	0.97942		0.708583	0.922562	0.967752	0.676974	2.30086	1.3975	0.997641	1.01665	0.577909	0.537833	2.13887	0.845501	0.923738	0.779743	1.11498			0.910871		0.93669		0.847384	0.942884	0.730077	2.15563	1.29525	1.43785		0.785044	0.794141	0.991051	1.07941	1.07165	1.34812	0.512156	1.32739			1.26015	1.07547	1.08967
	0.707162	0.891311			0.953664	0.926288	0.90081		0.676465	1.06748	0.821837	1.18016	1.39131	1.55443	1.47573	1.209	0.642653	0.467282	1.32664	1.85603	0.848361	0.778752	1.20129			0.858288		1.14868		1.13554	0.551932	1.72721	1.35544	2.01337	0.572306		0.251432	1.07342	0.760649	1.17132	0.784519	0.684803	0.837702	0.649525			1.29544	0.949401	1.05394
	0.877582	0.750988			1.55967	0.407284	1.22531		1.23487	0.74944	0.839817	0.620465	1.57136	1.50672	0.533745	1.51905	0.662048	0.164377	1.61592	1.17657	0.62847	0.638988	0.779586			0.514918		1.35857		1.68298	1.1506	1.15288	1.25392	1.76674	0.840908		0.38566	1.19056	0.551848	0.839083	1.01519	1.08063	1.09313	0.925646			2.05211	0.0756724	0.474331
	1.39371	0.81718			1.53351	1.50726	0.821083		1.1632	0.970937	0.950668	0.860088	1.54706	1.17307	3.10185	1.61585	0.897401	0.530896	1.70269	1.03246	0.695962	0.927657	1.2023			0.830447		0.935251		0.804427	0.814591	1.43375	1.34882	0.800793	1.66692		0.742412	1.78716	0.897329	1.16199	0.735486	0.677627	1.55715	0.789095			1.4115	1.5615	0.0227693
	1.05153	0.835806			1.46921	0.998973	1.30009		0.903924	0.722147	1.41941	1.37637	2.43096		1.88559	1.05236	0.860776	0.860161	0.898611	1.03609	1.42479	0.743971	0.658117			0.913765		1.56668		0.945509	0.611122	1.15433	1.67944	1.41751	1.19841		0.652357	1.63993	0.973882	1.02566	0.528426	0.530061	1.12846	1.03659			1.9177	1.7195	1.35875
	1.59576	0.474483			1.21204	0.576426	1.93659		1.21003	0.997043	0.940617	0.612037	1.2086		0.720232	1.28287	0.921007	0.363595	1.68733	0.993022	0.558487	0.716815	1.71972			1.07875		1.42822		0.696204	0.805219	1.15041	1.31758	1.71479	1.11689		0.45116	0.701072	1.09189	0.993601	0.913212	0.910098	0.103255	0.341942			1.23362	0.783409	0.7166
	1.27947	0.576135			0.778215	1.81524	1.09947		0.766074	0.959159	0.754586	1.71897	0.701116			1.47162	0.56702	0.399133	1.42851	0.992243	0.791498	0.758715	1.01452			0.679397		1.59637		1.05392	1.02962	1.63329	0.823208	1.17417	1.55233		0.344208	0.800464	0.973948	0.936993	0.713332	0.978591	1.05652	0.588936			0.214563	1.32974	1.04981
	1.03803	0.871303			0.947403	1.4194	1.05105		1.12438	0.562453	2.00753	1.26053	1.29936			1.19426	0.70206	0.554054	2.11389	1.1256	0.385488	0.972153	1.22144			1.17992		0.968033		0.896457	0.616929	1.09312	1.03088	1.82251	1.32207		0.133744	1.30614	0.855088	1.01986	1.03575	0.233857	0.0960153	0.661727			1.9869	0.997813	1.17553
	0.940956	1.12991			1.15385	1.09069	1.31336		1.04379	0.740071	1.41327	1.86004	0.8683			1.35974	0.853581	0.873306	2.19403	0.481119	0.722984	0.576484	1.1556			1.09484		1.39016		0.401248	0.8438	1.1813	1.26268	1.55578	0.543093		0.245706	0.857203	0.911688	0.330739	0.717992	0.779197	0.513614	0.871284			1.82453	1.04542	2.05423
	0.782262	0.820107			1.32989	0.785768	1.22764		0.793225	0.654791	1.16719	0.844571	0.910216			1.90632	1.04839	0.260785	1.79079	1.28217	1.00309	0.505924	1.05703			1.19759		1.13941		0.626685	0.414719	1.19585	1.52283	0.670344	1.52455		0.780909	1.01357	0.952835	0.894798	0.723673	0.549705	2.0164	1.1861			1.44325	1.64866	1.01491
	0.994904	0.766313			1.49194	1.13389	1.08801		0.826039	0.706271	0.768689	0.625963	1.81395			0.712523	0.963783	0.685638	1.64164	1.03395	0.764398	0.721441	0.919939			0.968801		0.840506		0.805122	0.378041	1.46727	0.725638	1.69895	1.01973		0.429897	1.41049	1.57462	1.3516	0.585189	0.848098	1.59109	0.315989			1.57277	1.61846	1.328
	1.06128	0.901615			0.908952	1.2842	1.06904		0.787574	0.733467	1.12055	1.11191	1.60995			0.861857	0.586235	0.596449	1.06515	1.12981	1.04495	1.16608	1.178			1.12565		1.43415		0.851705	0.674114	1.01242	2.62135	1.94359	0.938		0.432165	1.58127	0.527074	1.29211	0.756976	0.922948	0.315199	1.45423			0.863007	1.57769	0.906902
	0.968587	0.961537			0.63851	2.02606	1.11422		0.54915	0.495283	1.16307	1.15116	0.989764			1.55929	0.211072	0.510588	1.95066	1.10983	0.936041	0.665914	0.855456			0.828675		1.79019		0.613721	0.86839	0.984548	1.88701	1.60268	1.37006		0.429807	1.48063	0.360712	0.738809	0.688734	0.547742	1.26962	0.603811			1.80165	1.73761	1.07796
	0.626329	0.842747			0.72778	0.79239	0.838689		0.776001	0.73017	1.41048	1.42289	0.870312			1.16105	0.377062	0.37399	1.24715	0.875378	1.02557	0.142198	0.908678			1.11648		1.47078			1.38451	1.0769	1.80092	1.35012	1.40127			1.06223	1.4834	0.779117	0.973426	0.95448	0.453875	1.29827			1.13306	1.35383	1.06079
	0.6203	0.852126			1.29861	0.99927	1.16545		0.43514	0.808398	1.29973	1.27938	1.03615			1.24158	0.822783	0.391565	1.81248	1.26903	1.07232	0.468061	0.839417			0.683672		1.10659			1.01238	1.00524	1.62568	2.10218	0.99846			0.527414	0.252081	1.1917	1.21823	0.388252	0.996923	-0.395028			0.844475	1.04754	0.714077
	1.21984	0.957442			1.32781	0.671891	1.87428		0.550611	1.30849	0.997958	1.18803	2.31216			1.50628	0.840609	0.77504	1.3596	0.857947	1.09667	0.683312	1.51156			0.965018					1.1318	1.46703	2.11136	0.763783	1.26264			0.662333	0.851042	1.2	0.958952	0.542186	1.6538	1.04995			1.40326	1.20882	0.779392
	1.06771	0.87568			1.90075	1.10707	0.74847		0.719312	0.855725	0.891917	0.9608	1.50022			1.0649	0.511307	0.482997	1.39814	1.13467	0.879559	0.186106	0.558994			1.46238					0.808458	0.598592	1.24258	1.43617	1.22243			1.7068	0.871095	0.684362	1.0315	1.1443	1.84818	1.12312			0.583429	1.27065	1.48589
	0.411895	0.823126			0.792517	1.56814	0.63597			0.297191	0.791994	1.00017	1.62656			1.09617	1.11828	0.316532	1.12214	1.25588	0.903534	0.682748	1.06652			0.932389					0.569352	0.868441	1.64432	1.00368	1.26324			0.952541	0.791597	0.916846	1.11904	0.939604	1.4472	0.00011566			0.943594	1.28945	1.37245
	0.82823	0.689661			3.1332	0.795082	1.00245			0.737619	0.815631	1.38794	1.61583			0.937225	0.968559	0.628669	1.75699	1.12555	1.06435	0.636852	1.38241			1.12296					0.856957	0.942	1.68244	0.848191	1.36052			1.56347	0.414488	1.22183	0.820188	0.485312	0.739992	0.635875			0.968389	1.19108	1.38365
	0.749689	0.733809			2.76062	0.981389	1.21375			0.594142	1.46326	1.34005	1.44398			1.08087	0.626364	0.427864	1.64698	1.13505	0.685968	0.616483	1.30001			1.40029					0.468295	1.64375	1.17119	0.903279	1.8042			0.877166	1.26169	0.991543	1.43923	1.0341	0.955744	1.09837			0.940782	0.727997	1.6589
	1.09859	0.991952			2.14395	1.47117	1.15942			0.955383	0.961221	1.12713	1.53098			1.09563	1.20994	0.826276	1.71898	0.741297	0.801163	0.794449	0.721545			1.35623					0.479373	1.52108	1.7627	0.999218	1.19774			1.21793	0.928738	0.335177	0.844729	0.86238	0.365529	1.19662			1.56965	1.63838	1.49919
	1.00668	0.799705			0.812825	1.0361	0.888195			0.710034	1.30132	1.13904	1.47132			0.968974	1.59237	0.412017	0.836725	1.43294	0.859726	0.626629	1.18534			0.924975					0.838536	1.69369	1.1961	0.877286	1.52736			1.2495	1.10537	0.424783	1.15519	0.673098	1.8434	0.939119			1.12483	0.202549	0.79512
	1.41421	1.13821			3.15273	1.39506	0.947507			0.808532	1.35195	0.99691	0.77085			1.42058	0.917841	0.592579	1.83418	0.990133	0.83061	0.496126	1.01594			1.01884					0.820544	1.10016	0.981392	0.834112	1.4112			1.59551	0.909118	0.390072	2.27764	0.706997	0.421835	0.950553			1.39882	1.06454	1.68051
	0.609443	1.25978			1.18368	1.03899	1.27			0.660499	1.33974	1.36778	1.34825			0.877046	1.14203	0.679953	2.59158	1.23935	0.53429	0.146703	0.590016			0.535682					0.79949	1.59166	1.35603	2.40622	1.76132			1.10281	1.15831	1.08397	3.04566	0.489294	0.162278	0.67672			1.30736	1.39564	0.991511
	0.770777	0.988111			2.07628	1.25163	1.40725			0.676208	0.488027	0.725019	1.20891			1.88077	0.804258	0.666203	2.18715	0.999537	0.929205	0.72351	0.992013			0.708622					0.6352	1.13702	0.649639	1.87148	1.32877			0.91826	1.13919	1.0442	2.49907	0.561184	0.570597	-0.440579			1.442	1.08326	2.24261
	1.1271	1.10288			0.974154	1.37987	1.15166			0.67489	0.342783	0.631844	1.13741			2.02864	1.15694	0.806473	0.967077	1.27438	0.85948	0.284204	1.01125			1.76563					1.07872	1.6227	0.927807	0.425225	0.889821			1.12301	0.964305	0.84238	1.60031	1.18143	1.04952	0.692224			1.17118	1.58559	1.47154
	1.04949	0.624372			1.47656	1.43495	1.16442			0.81534	1.11616	1.27313	0.571105			1.48375	1.02629	0.572263	1.42158	1.27553	1.17477	0.502456	0.681082			1.46224					0.757292	1.50566	1.35595	0.621433	1.23932			1.40246	1.05849	1.09852	0.0366471	0.427905	1.04526	0.863589			2.04021	1.73601	1.47648
	0.772558	0.987301			1.05682	1.54153	0.919569			0.439458	1.72032	0.769178	1.06871			1.77839	1.34947	0.412798	2.01133	1.85567	0.964545	0.944923	1.20676			0.473021					0.916668	2.17949	1.21396	2.77643	1.63672			1.02574	1.2974	1.33443	1.86194	0.744287	0.489892	1.67529			0.948837	0.999168	1.65208
	0.736349	1.15121			1.50894	1.75736	0.828884			0.493133	1.2669	0.72418	0.899203			1.15948	0.810652	0.525341	0.306421	1.34514	0.93604	1.08608	0.959944			1.37529					0.765372	1.23352	0.912021	1.08973	2.19987			1.92666	0.998309	1.04533	2.30136	0.796965	0.446093	0.831487			0.693299	0.98169	1.27316
	1.00991	0.871534			0.742084	0.824818	1.00297			0.968988	0.503322	1.10174	1.53145			0.827766	1.30067	0.654889	1.91277	0.78817	0.774176	0.856313	0.797589			1.61479					0.90759	1.56003	1.62687	1.45843	1.12728			1.34679	1.25533	1.26547	0.784825	0.28854	0.953336	0.423014			1.37939	1.0338	1.22548
	0.71412	0.931276			0.94688	1.81834	1.27311			0.575218	1.46798	1.16294	0.877095			1.14707	1.80207	1.17033	1.57818	0.676132	0.960189	1.18954	1.68486			1.49505					0.969156	2.09979	0.846058	2.15189	1.52136			1.28931	0.888864	1.2249	1.2486	1.62475	1.08844	1.28009			1.7968	1.19397	0.915943
	0.855598	0.959996			0.929232	1.58868	1.46335			0.399879	0.935902	0.968926	1.10873			1.70946	1.04667	0.627096	0.94796	0.965911	0.730496	0.546433	0.967885			1.21231					1.16493	1.56923	1.29419	1.4017	1.76897				0.905759	2.27296	0.753015	1.0214	0.747071	0.629912			0.654325	1.37723	1.08591
	1.16413	0.965696			1.27479	1.48727	0.751654			0.969639	1.87453	0.389611	0.727443			1.54154	0.744913	0.447726	1.81049	1.36364	0.870459	0.715657	1.16534			1.47232					1.17229	0.844159	1.34083	0.337149	1.18061				0.683483	0.948721	2.00644	1.49475	0.716454	1.29643			1.40685	1.39404	1.47925
	0.721113	0.982157			0.691982	1.05393	0.403881			0.923204	1.044	1.04268	0.955957			1.13945	1.01974	0.459786	1.35265	1.245	0.907793	0.571625	0.744937			0.747983					1.41536	1.20123	1.70112	1.27176	1.21451				0.834109	1.181	1.06601	0.537833	0.131032	0.978578			1.61903	1.37684	0.413805
	0.846518	0.946336			0.668111	1.10373	1.04705			0.875179	1.15563	1.02832	1.16739			0.991949	0.742935	0.545108		1.22859	0.727832	0.917272	0.46224			0.879718					1.09081	0.689775	1.46367	0.980767	1.2669				0.790763	0.431408	0.873991	0.511568	0.439578	0.84481			0.88189	1.93482	0.962188
	1.07907	0.942			0.549812	1.2165	0.856485			0.752107	0.671788	1.23663	1.10363			1.00666	0.991892	0.500659		0.931999	0.825977	0.471731	1.30203			1.50197					1.3981	1.04572	2.08324	0.902319	1.23288				1.46538	0.0332762	0.931294	0.810504	0.34666	0.278047			0.801439	1.78832	0.963278
	1.11847	1.19205			1.45123	0.931645	1.28286			1.08689	0.871161	1.24185	1.07196			0.947969	0.519903	0.888219		1.25965	1.02951	0.58375	1.22907			1.04522					0.634109	1.69033	0.638467	0.759397	2.04825				1.26634	1.15549	0.789438	0.736851	1.14623	0.834144			1.07033	1.84471	0.988223
	0.937221	1.00824			1.56457	1.22558	1.27542			1.10753	1.18058	0.523002	0.932449			2.03409	0.958167	0.531186		0.808899	0.922174	0.528866	1.3354			0.850685					0.792168	1.25573	0.789334	0.99772	1.19466				1.45385	0.615762	0.542504	0.374589	0.80445	0.656089			1.19558	1.44515	1.16943
	1.25628	0.893543			1.30234	1.2557	1.19359			0.830193	1.02048	0.934855	1.20273			1.3726	0.743616	0.485033		1.15867	0.719658	0.347206	1.09689			1.30815					1.16526	1.98493	0.931442	1.27117	1.50328				0.90247	1.06827	0.753289	0.395516	0.774574	0.832835			0.817942	0.510837	0.238045
	0.877927	0.531909			1.43536	1.57679	1.3724			0.642622	0.82591	1.06064	1.0175			1.70511	0.546918	0.412536		1.43047	1.2565	0.586759	1.09863			0.817943					0.741224	0.951198	1.20566	1.25541	1.19617				0.524893	0.873851	0.989915	0.706574	0.939024	1.39037			1.07955	1.19888	1.10607
	1.18156	0.612638			1.11718	1.87044	0.595075			0.685676	0.765345	0.876859	0.659013			1.38727	1.09719	0.479688		0.98571	1.0273	0.754538	0.812438			1.24523					0.616334		1.13056	1.53264	1.53935				0.226354	1.1961	1.42631	0.633075	1.24021	0.644043			1.22358	1.21235	1.06777
	0.83874	0.982134			1.17914	1.11353	1.67788			0.217928	1.36016	1.5262	1.26748			1.92203	1.27948	1.07778		1.46538	1.03401	0.769463	1.47624			1.1098					1.02971		0.844401	1.25129	1.60349				0.401917	1.24566	0.813066	0.983335	0.188393	0.531401			0.87624	1.71219	1.41394
	0.679835	1.4073			0.920844	1.08401	0.883302			0.495891	0.725341	1.31568	1.17973			1.6175	1.37886	0.292492		1.27306	1.01554	0.780526	0.831791			1.01641					0.541789		1.00677	1.3325	1.74029				0.611295	1.53399	0.560181	1.0686	0.712998	0.970431			2.03822	0.795396	0.945168
	1.35313	1.33347			1.37975	1.11393	0.906367			1.15628	0.894022	0.910575	0.67514			1.40307	0.759575	0.608337		1.57484	1.09102	0.880288	1.08493			0.557346					1.0302		0.878827	1.38541	2.29836				0.56753	0.837153	0.80919	0.61357	0.150484	1.24248			1.30537	0.928334	0.949987
	1.58563	0.95043			1.16535	1.87419	1.20085			0.522404	1.39161	0.734443	2.12201			0.688965	1.24338			1.15312	0.940082	0.666462	0.955307			1.50782					1.19686		1.64733	0.836054	1.4169				1.23216	1.48256	0.499777	0.650659	0.420571	0.876094			0.760465	1.13071	0.912471
	1.74692	0.842314			1.30037	1.15122	1.26385			0.852546	1.90443	0.908724	1.16279			1.13493	0.687934			0.719764	0.963956	0.91583	1.35766			0.871144					0.581822		1.85536	0.85464	0.809257				0.94671	0.920163	0.898923	0.874446	-0.180858	0.736345			1.23316	0.886792	1.20506
	1.40802	1.01106			0.943787	1.42078	1.42765			0.618954	1.77262	0.597124	2.04854			1.06386	1.0308				1.38365	0.796886	0.92026			1.02324					1.02928		1.07363	1.38511	2.12182				1.80614	1.41226	1.19539	0.737617	0.727816	0.649322			1.12029	0.933524	1.91621
	1.14158	0.951837			1.40674	1.07291	1.34815			0.800281	1.36671	0.883518	0.960747			2.04412	1.30164				0.922713	0.667892	1.09628			1.21404					0.340482		0.806363	1.30658	1.45102				1.60791	1.16685	-0.419707	0.924798	0.787463	0.614131			0.78991	1.34715	1.38208
	0.982095	1.08408			1.52162	0.861529	1.37675			0.939305	1.32605	0.661213	0.728553			1.11358	1.40036				0.51644	0.943045	0.730052			1.02956					0.778973		0.514883	1.40913	1.29533				1.54412	0.893855	0.984283	0.505413	0.784203	0.674114			0.247235	1.16135	1.35848
	0.868874	1.00227			1.19961	1.59121	1.3645			0.462961	0.910996	0.119007	1.39931			0.752293	0.735379				0.936105	0.481721	1.14978			0.674705					1.09971		1.51209	1.08561	1.0131				0.888382	1.40006	0.984465	1.07706	1.30174	1.13885			1.13389	1.77056	0.991163
	0.98406	1.15529			1.10945	1.27609	1.43367			0.384696	0.932615	1.30405	0.579504			1.18741	0.933048				0.705206	1.05351	0.835831			0.859538					1.09264		1.89063	1.02437	1.23408				0.891521	1.12672	0.23802	0.794761	0.485157	0.976295			1.04794	1.47884	0.811212
	1.10045	1.03664			1.47146	1.66264	1.17818			0.605525	1.27521	0.565919	1.42172			0.707835	1.05522				0.471664	0.404547	1.56548			0.943171					0.459159		1.12763	0.701284	1.39689				0.55923	0.952791	-0.432138	0.482008	0.958435	1.30811			1.08899	1.67161	0.639642
	1.45958	0.973256			0.783418	1.09401	0.984462			0.706476	1.50297	0.429194	1.19937			0.894367	1.21431				0.41797	0.850495	0.766531			1.22245					1.17093		1.14588	0.844667	1.61281				1.49458	0.883538	0.854902	0.5943	1.02799	0.877779			1.62229	1.85886	0.983003
	1.00624	1.16306			1.15092	1.7442	1.50579			0.758484	0.870855	0.910488	1.3661			0.846548	1.47244				1.13231	0.467266	0.960823			0.388437					0.598739		0.721128	0.500121	0.825807				1.18278	0.897807	0.995928	1.03246	0.842905	0.986141			1.29478	1.82875	1.04011
	0.819067	1.11513			1.3775	1.01144	1.24518			0.616664	0.861981	1.30753	1.20811			0.880017	0.758949				0.963425	0.494521	0.623389			0.74514					0.432001		1.04337	0.988947	0.810715				0.733472	0.931915	0.571147	0.975238	0.494072	0.816323			1.74709	1.26057	0.68818
	1.25752	1.16384			1.13214	1.08743	2.09838			0.862577	1.15049	0.633099	1.84558			1.9949	1.29056				0.831869	0.489963	1.31636			1.13426					0.701008		1.03047	0.997393	2.04925				1.3139	1.10347	-0.470168	0.936743	0.889016	0.350647			0.565991	1.55692	1.58041
	0.982302	1.04862			0.998602	1.20646	1.17313			1.17213	0.566981	0.936379	2.47853			1.20909	1.10132				0.751294	0.881891	0.666211			0.925972					0.55878		1.61818	1.32172	1.37067				1.01778	0.778363	-0.487938	0.661815	0.852867	0.35771			1.46656	1.66321	1.67872
	1.10942	1.10146			1.37185	1.31769	1.10397			0.69592	1.20803	1.24291	0.882879			1.66293	0.670948				1.32001	0.605007	0.881495			0.819667					0.703919		1.06527	1.53441	1.58295				1.53768	0.740641	0.590842	0.600552	0.783622	0.560018			0.666135	2.04424	1.47946
	0.759035	0.960247			1.12401	0.993566	1.52743			0.869125	2.22551	1.42033	0.586227			1.2358	0.208568				1.14448	0.606506	0.933915			1.53117					1.07304		0.873865	1.07087	0.815603				0.184378	1.408	0.650223	0.480431	1.22776	0.407716			1.38201	1.64509	1.31048
	0.337639	0.906293			0.595372	0.848021	1.86			1.00249	0.958354	0.658895	1.70393			1.14868	0.756659				1.31591	0.517398	0.859262			1.27002					0.720063		1.27243	0.909424	0.892004				1.10299	0.820866	0.714266	0.480685	0.72921	0.265437			0.958921	1.3737	1.23029
	0.924513	0.893287			1.26313	0.679965	1.46028			0.828301	1.42626	0.870515	1.33668			1.16468	1.02625				0.639716	0.57527	0.682873			1.31018					1.04601		1.19936	1.34413	1.16295				1.09488	0.777246	0.801633	0.895454	1.29188	0.671175			0.830568	1.66777	1.36265
	0.816978	0.986761			1.03462	1.29162	1.12264			0.370323	1.39548	1.00959	1.16182			1.07212	0.804597				0.708808	0.672414	1.12267			0.711222					0.722483		1.26702	1.07842	1.34779				0.568665	0.628577	0.895167	0.797896	0.649851	0.75437			1.07655	1.10206	1.82739
	0.881857	0.576871			1.04523	0.651749	1.38024			1.1154	2.05771	1.58515	1.33562			1.11443	1.42273				0.865183	0.866841	1.00318			1.28562					0.618701		1.00527	0.922783	1.34707				0.499171	1.16777	0.790331	0.4931	1.27101	0.608702			1.0583	1.06971	1.47452
	1.03056	0.75926			1.24669	1.02082	1.42809			0.635904	1.1257	0.530864	1.94359			0.96578	1.09844				0.0144682	0.704459	0.591124			1.59401					0.792422		1.43949	0.910287	1.12971				0.215988	0.793087	1.07396	0.78874	0.65216	0.522431			0.774696	1.38095	1.16654
	0.954623	0.932413			1.03685	1.76511	1.51937			0.740256	0.888315	1.4733	-0.0131308			1.35057	1.02092				1.20387	0.851692	0.98462			1.12751					1.20919		1.30136	0.621994	1.47821				0.541185	0.966966	0.482986	0.683297	0.515122	0.826391			0.999476	1.74203	1.37239
	1.14828	0.874479			1.23442	0.833822	0.576174			0.322798	1.09213	1.51694	1.63299			0.742771	0.959812				1.02543	0.805248	1.14503			1.24057					0.542416		1.64613	0.977788	1.00373				1.11732	1.67582	0.548957	0.836293	0.611624	0.942021			1.47689	1.69723	1.27023
	0.847409	0.709636			0.717437	0.741001	1.21783			0.723678	1.57386	0.449252	1.33346			0.938887	0.783219				0.523562	0.833217	0.867369			0.912065					0.827599		1.20694	1.04946	1.05471				1.60662	1.19366	1.10805	0.955114	0.627128	0.769635			0.551963	0.766177	1.19317
	0.944843	1.12606			1.33177	1.64547	1.00547			0.837522	1.12522	0.878139	0.0178593			1.21815	1.1234				1.00899	0.803463	0.517319			1.10072					0.784486		0.833608	1.14605	1.36789				1.2623	0.826712	0.837463	0.350839	1.11637	0.361109			-0.166671	1.62817	1.45796
	0.633923	0.777133			0.932691	0.796591	0.94257			0.566932	1.11122	0.427306	0.593658			1.68241	0.665117				0.245254	0.631712	0.752538			1.29652					1.20729			1.0204	1.6259				0.755553	-0.15707	1.43563	0.450271	0.839799	0.839071			0.960772	1.25782	1.44533
	0.761537	1.33463			1.06731	1.59323	1.13014			1.16923	0.784237	0.868599	0.211104			1.19182	0.684124				0.730854	0.711755	0.54833			0.844303					0.845407			0.83918					1.40482	0.861864	0.986543	0.51718	0.924638	0.903521			0.961085	1.04004	1.71034
	0.501985	0.706431			1.383	1.40359	0.894043			0.753223	1.09708	1.16311	1.83431			0.876389	0.973007				0.945644	0.952462	0.919761			1.34655					1.16824			0.918923					1.82307	-0.268248	1.2138	0.777382	0.971904	1.00184			1.2474		0.757527
	1.0547	0.636185			1.78264	0.683173	1.6876			0.829862	0.916367	0.684815	1.98775			0.834397	1.03702				0.961001	0.562741	1.31003			0.747223					0.806827			0.826312					0.633827	0.310115	1.3894	0.802734	1.09318	0.987704			0.95824		1.52051
	0.478426	0.945197			1.2011	0.567866	1.1385			1.07927	0.736539	0.0318833	1.2802			1.65071	0.480194				0.875479	0.759798	0.998359			0.824067					0.85484			1.02926					0.976884	0.389424	1.24764	0.110374	1.32595	1.17226			1.39572		1.74843
	0.891319	1.44105			0.6763	1.09568	1.08644			0.848006	1.21589	1.11139	1.22617			0.928779	0.869961				0.619471	0.79885	1.14914			0.879938					0.575891			1.16411					1.19704	0.227221	1.00637	0.711218	1.1329	0.690648			1.39056		0.57479
	0.646925	0.805464			1.09955	0.936785	1.44874			0.911495	0.812878	0.000856515	1.28695			1.69579	0.82324				0.948534	0.869853	0.940985			1.28294					0.749143			0.592491					1.32799	0.497878	1.01852	0.795214	0.694864	0.741288			1.11631		2.1159
	0.941567	1.10076			1.82554	1.24631	1.07757			0.68285	1.07177	1.3909	1.49613			0.672552	1.24974				1.27524	1.19189	0.89848			0.934047					0.74647			0.741842					1.64689	1.33129	0.826683	0.427987	0.891209	1.12298			1.5824		1.89031
	0.843997	0.749827			1.17796	0.470177	1.10227			1.02015	0.885121	1.16669	1.64038			1.07717	0.891491				1.22961	0.726696	0.893389			1.34608					0.894699			1.23967					1.0187	1.22932	0.955426	0.509103	0.62513	1.10514			1.97677		0.87451
	0.97479	0.773795			1.17874	1.10987	0.045061			0.616831	1.19998	0.598549	1.56316			1.06378	1.15476				0.811219	1.3149	1.59415			0.782054					0.71582			1.20616					0.764732	1.15115	1.09655	0.582876	0.409021	0.739451			1.1028		1.44863
	1.1047	0.587848			2.00452	1.12945	0.759114			0.85086	1.27828	0.79889	1.21735			1.43683	0.687224				1.11797	0.903978	1.93795			1.20023					0.97899			1.94992					0.536623	0.784135	0.911424	0.499801	1.17743	0.505736			0.914851		0.970148
	0.955777	1.20585			1.7546	0.0882295	1.24259			1.03269	0.758018	1.19266	1.4874			1.29141	1.13484				1.13674	0.823613	0.991589			1.29656					0.844864			1.08004					0.61284	0.430212	1.16375	0.556923	0.778409	0.890769			1.04209		1.64667
	0.867348	1.04777			1.1215	0.82344	1.00321			1.4282	0.658434	1.01943	0.918869			1.52562	0.85608				1.01894	0.907574	0.413476			1.30402					0.703518			1.14177					1.33698	0.4033	1.51318	0.670793	1.15517	0.768019			1.36557		1.31926
	0.957589	0.8866			1.58012	1.32118	1.23026			0.430483	1.63901	1.05239	0.120146			1.24014	1.17744				1.54086	1.06133	0.847066			1.12669					0.397763			1.38904					1.39879	0.693428	0.966964	0.539005	0.593375	1.06151			0.356016		1.33434
	0.465721	0.576613			1.14853	0.886545	1.14241			0.565838	0.680088	0.574317	1.25607			1.94883	0.900431				1.05061	0.68884	1.07563			0.902586													1.27371	0.777947	1.12627	1.71678	-0.418947	0.363715			1.39206		0.61787
	0.846586	1.12065			1.75231	1.45089	0.932111			0.701478	1.11122	1.20869	1.71625			1.89787	1.15765				1.30771	0.779211	0.814503			0.873571													1.83699	0.940207	1.32608	0.129021	1.98989	0.755065			1.0025		0.955867
	1.38676	0.516518			1.34614	0.864676	1.51136			0.725116	1.05484	0.78477	1.04547			1.49522	1.60888				1.07772	0.858747	0.560966			0.375898													1.08129	1.34993	0.0819201	1.52833	0.987474	0.926812			1.13574		1.12827
	0.587881	0.764953			1.8165	0.776357	1.58469			0.612486	1.08928	0.904214	0.928947			1.46074	1.33728				1.35747	0.647872	1.21302			0.87687													1.5221	1.31031	1.06398	0.776652	0.416729	0.382531			1.80475		0.569641
	0.969955	0.895228			1.11196	2.21818	1.11247			0.930945	0.70379	1.27132	1.69448			0.469666	1.11143				0.873223	0.609511	1.32047			0.720779													1.26405	1.07538	0.599088	1.93101	0.530817	0.465972			1.63836		0.836459
	0.684838	0.934033			1.82665	0.540811	1.11657			0.845217	1.24582	1.27868	1.33689			0.637589	1.17941				0.533726	0.912436	0.965215			1.07321													1.40348	0.992408	1.29706	0.94228	0.14459	0.696994			1.71102		0.797414
	0.793258	0.99648			1.77494	1.22741	1.5639				0.972095	0.847045	1.1246			1.5723	1.68626				1.33998	0.885113	1.20351			0.99321													1.26334	1.05407	0.859446	0.781694	0.995908	1.09594			1.5943		0.594586
	0.651228	0.897666			1.05928	1.09579	0.880976				0.35338	1.01767	1.55782			1.44952	1.3125				1.06475	1.17816	0.584623			0.986217													1.20289	1.00876	0.732897	0.836225	0.739032	0.871986			1.97346		0.730812
	0.602115	0.857078			1.39507	0.720608	0.878535				0.542331	1.14689	0.40349			0.773639	1.50218				0.936861	0.675848	1.00611			0.5648													0.91822	0.762892	0.670056	0.914351	-0.301953	0.610905			0.81636		0.600093
	1.05498	0.654821			0.715942	0.673808	1.33111				0.517406	1.10716	0.996328			1.15088	1.21474				0.967223	0.657554	1.38159			1.43295													1.23871	0.797482	0.623901	1.40724	0.28329	0.905777			1.92782		0.809337
	1.22648	0.41789			1.52338	1.63728	1.24014				1.00902	0.855128	0.987848			0.737051	1.17257				1.22895	0.958183	0.783533			1.14825													1.00997	0.99079	0.615874	0.411975	0.597807	0.902001			0.668359		0.617527
	1.1481	0.752977			1.06196	1.17712	1.18919				0.578377	1.19034	1.48561			1.89548	0.806981				1.08387	1.17558	0.851182			0.866917													1.04733	1.31057	0.893081	0.613338	0.861387	0.803256			1.39901		1.57147
	1.39135	0.909433			0.910343	0.88504	1.31748				1.1431	1.13957	1.32799			1.15457	1.36441				1.4011	0.749406	0.704067			0.941269													0.903687	0.432479	1.21319	1.08848	0.165599	1.10903			2.11879		1.26743
	0.818597	1.01684			0.630614	1.02106	1.35271				1.03213	1.1368	1.32146			1.49506	1.37541				1.16454	0.804644	1.02876			0.64137													0.327001	1.01241	1.31107	0.673777	1.6623	1.08966			1.89336		1.14905
	0.936611	0.994368			0.775919	1.75105	1.04596				0.959982	0.964574	1.2282			1.48876	1.33487				1.0441	0.756684	0.937654			0.752598													0.980418	0.700108	0.851606	1.40966	0.111518	1.25399			0.155036		1.35208
	0.871501	0.773791			0.616976	0.827395	1.2965				0.776022	1.50511	0.843628			1.29451	0.568169				0.920876	0.363444	0.612255			1.18803													0.422502	1.02917	1.84238	1.22258	1.12797	0.445825			1.01666		1.4149
	1.19013	0.49224			0.851017	0.585485	1.23257				1.17016	0.937984	1.36694			0.994146	0.923886				1.1436	0.909084	0.900224			0.870346													1.40154	1.15809	0.802278	0.514035	0.443429	0.60757			1.24052		0.533949
	2.1553	0.661804			0.889844	0.898209	1.33466				1.25031	0.552843	1.81029			0.840806	0.706845				0.861102	0.672653	0.879506			1.14499													0.719058	0.963668	1.12637	0.377492	1.05739	1.01559			2.27452		1.47107
	0.985157	1.03077			1.36585	0.704362	1.8073				0.78771	0.752734	0.865475			1.21306	0.829956				1.39816	0.837298	0.870437			0.995191													0.880764	1.30932	0.77241	0.624709	0.0757566	0.913031			1.09015		1.28422
	0.815153	0.815823			1.28651	0.926089	1.29252				0.839177	0.891301	1.17135			0.77801	0.647482				1.16608	0.624175	1.51384			1.18305													0.449248	1.0185	0.922473	0.481354	-0.110473	0.545439			1.18534		1.36184
	1.09978	0.648707			1.01799	1.40178	0.908152				1.03496	0.887262	1.63871			0.564234	1.28652				1.01547	0.638337	0.928019			0.870502													0.94481	0.987995	1.26554	0.780944	0.872306	1.01502			1.31951		1.43334
	1.17038	0.565985			1.37666	1.07219	1.4878				1.13282	0.631865	1.97118			0.909304	1.22381				1.25271	0.506546	0.860595			0.848683													0.344131	0.724889	1.20763	0.77689	0.0819743	1.10074			1.26222		1.74416
	1.03417	0.99494			1.6034	0.598782	1.51109				0.705439	1.4156	1.36141			0.968104	0.657085				0.864347	1.06262	1.08521			1.07252													0.940826	0.812831	1.10452	0.745153	1.53457	1.11892			1.5062		1.31465
	1.03328	0.578798			1.43905	0.776015	1.2769				0.870168	1.09039	1.14436			0.97793	1.18096				0.964224	0.493832	0.911315			1.44907													1.00052	0.959198	1.20183	0.9109	0.8948	1.16727			1.23115		1.56857
	0.788926	0.731775				0.837255	1.52324				1.23117	0.666802	1.31191			1.31339	0.8433				0.481628	0.50113	1.26386			0.39014													0.7807	1.02032	0.770875	0.581029	1.07891	1.17466			1.01144		1.18464
	1.05819	0.5415				1.02087	1.25222				0.824645	1.47857	1.12029			0.932871	1.14968				1.29248	1.10044	0.758175			1.53258													1.14341	0.845364	0.853817	0.880022	0.555211	0.977044			1.43797		1.23738
	0.961692	0.663479				1.28317	1.61868				0.60748	1.24892	2.03942			0.718538	0.770222				0.959721	0.997986				1.83479													1.19611	0.989441	1.10419	1.05307	0.599276	0.516281			0.649965		2.13704
	0.445495	1.12374				0.73885	1.15252				2.00717	0.966205	1.42216			0.853691	1.18928				1.04777	0.979769				1.93929													0.961591	0.917576	1.28187	0.59101	1.26592	0.854072			0.712302		1.18504
	1.19292	0.931434				0.969237	1.74015				0.93011	1.10266	1.49634			1.44487	1.2431				0.101577	0.733091				1.53325													0.88168	0.660807	0.881101	0.718487	1.18918	1.26632			1.29648		1.31101
	1.38578	0.554737				1.8268	1.4463				1.29965	1.84523	1.1912			1.13861	1.17736				0.839724	0.745535				0.730301													1.28689	1.29016	0.986487	1.08378	0.503281	1.08757			0.664913		1.30484
	1.17113	0.815965				1.17159	1.63897				1.20647	1.48776	1.6061			1.01941	1.48744				0.870943	0.626406				1.52071													0.850358	0.807337	0.780917	0.94242	1.2522	0.791767			1.2865		1.75721
	1.29143	0.679994				1.33051	1.36799				1.71181	0.970439	1.60131			0.845575	1.23564				1.4377	0.533288				1.02527													1.04278	0.971775	0.950985	1.59883	0.74107	0.444307			1.59032		1.09695
	1.04201	0.374985				0.757228	1.01322				0.339656	0.628256	1.20429			1.17229	1.10658				0.885394	0.922593				1.20176													1.09988	0.921289	0.750342	1.22876	0.504957	0.939651			1.15654		1.06127
	0.824855	0.732967				0.570313	1.43062				0.61184	1.0361	1.70342			0.583487	1.33858				1.04261	0.642457				1.26201													1.0687	1.30561	0.540788	1.27729	0.739962	1.13972			1.57259		1.93389
	1.21056	0.895937				1.50903	1.67663				0.590092	1.21129	1.18357			0.803102	1.36541				0.70208	1.00105				1.57189													1.17678	0.669076	0.583042	0.862415	1.28119	0.619911			1.03601		1.3398
	1.12794	1.26272				1.11092	1.11372				0.974247	1.08201	1.94412			1.71103	0.990952				1.60147	0.778701				1.45179													1.14793	1.11307	0.342555	1.01637	1.09531	-0.335377			1.10303		1.65932
	1.20844	0.665543				1.76397	1.42148				0.952456	1.10111	1.7103			2.9878	1.79687				0.956008	0.841705				2.34271													1.27351	-0.0483344	0.919716	0.748873	1.0202	0.981203			0.961337		1.27345
	1.41638	0.201286				1.72666	1.43255				1.11777	0.787728	1.24186			1.00862	0.786773				1.01315	0.744709				1.48771													1.18299	1.46103	1.0578	0.922449	1.91536	0.790033			1.59544		1.40136
	0.526138	0.779038				2.07707	1.06613				0.928411	0.980738	1.19628			0.818637	1.07415				0.859399	0.644567				1.4935													0.888107	0.824822	0.607903	0.779905	1.00945	0.650926			2.12462		1.48019
	1.19972	0.472887				1.1709	1.31718					1.37529	1.25156			1.61883	0.939529				0.406787	0.821309				1.64571													0.996879	0.598535	0.89558	1.32781	1.02815	0.637047			0.790113		2.45241
	1.04141	1.08436				1.5147	1.61231					0.662106	1.60975			0.789005	1.34759				0.752094	0.875802				1.14156													0.752414	0.892681	0.799108	0.495701	1.01697	0.4713			1.17659		0.943531
	1.1119	0.597989				0.716163	1.22472					0.662651	1.30895			1.55912	1.50387				-0.0427847	0.459778				1.01434													1.12196	1.55469	1.03959	1.20262	1.68797	1.21575			1.04225		0.73408
	0.619982	0.784298				0.937687	0.919081					0.528761	1.97345			0.92895	1.59394				0.635451	0.932719				0.98793													1.02322	0.765901	1.10774	0.574285	0.739771	0.406476			0.995552		1.15961
	0.636546	1.9487				1.1174						0.76702	1.14787			1.33194	1.50236				-0.0355086	0.712358				0.440437													1.19835	0.70091	0.311995	0.772205	1.08786	1.28423			0.972243		1.25401
	0.765261	0.810885				1.10088						1.06072	1.39472			0.651144	0.97188				0.769462	0.645388				0.773455													1.30299	1.05645	1.29054	0.993874	1.30734	1.19224			1.87034		1.39791
	0.459162	1.67718				1.31282						0.733009				1.0329	0.677544				0.743479					1.36372													1.04336	0.649141	0.932059	1.39668	1.14123	0.518544			1.09303		0.452911
	0.739917	0.560456				0.751967						0.996139				1.48906	0.751251				0.817184					1.4609													0.289386	0.848461	1.39725	0.569896	0.946564	0.749633			0.889188		0.474098
	0.97084	1.024				1.01021						0.866839				1.2843	1.27986				0.698007					1.07617													0.890632	1.04949	0.697585	0.522275	0.710876	0.643722			0.896345		1.21839
	1.15977	0.708438				1.14129						1.46397				1.11934	0.733384				0.894765					1.24171													0.260813	0.620876	0.230285	1.2612	0.955906	0.457239			0.966637		0.987549
	0.830846	0.956866				0.924331						0.817316				1.49114	0.884472				0.984768					1.09138													1.42012	0.8012	0.312497	0.650374	0.784177	0.934217			0.52561		0.615342
	1.15872	0.562638				1.30863						1.10601				0.659035	0.646878				1.44111					0.693585													0.978527	1.08861	0.567084	0.232552	0.463335	0.933529			1.21094		1.93757
	1.11348	0.681487				0.810534						1.03151				1.32603	0.925219				1.04309					1.96345													0.994688	0.879695	0.921692	0.73537	0.832612	0.988677			0.94851		1.43603
	0.913154	1.0742				1.17566						1.75236				2.0793	1.00654				0.927707					1.3745													1.25971	1.01781	0.712579	0.290312	1.01125	1.12669			1.09962		2.07418
	0.653699	0.641514				1.39117						1.87372				0.964329	1.09031				0.589979					1.39228													1.72747	0.815085	0.487772	1.0127	0.966788	0.804938			0.965365		1.3709
	1.21271	0.639717				1.27567						1.59513				1.22484	0.963175				1.3639					1.03445													0.382475	1.16661	0.689953	1.45144	1.10454	0.0822026			0.608626		0.942805
	0.910168	0.843628				1.15243						0.81389				1.58328	1.11917				1.59425					0.883817														0.607967	0.978258	0.532964	0.968079	0.471799			1.47667		0.95808
	0.577769	0.99896				1.6308						0.794318				1.25134	1.14433				1.29282					1.16076														0.677083	0.617606	0.615797	0.860607	0.601914			0.960078		0.891857
	1.32934	0.537874				1.39694						1.19202				1.44957	1.27377				0.589537					1.11909														0.765103	0.882779	0.689136	1.29891	0.847324			1.70843		1.11105
	0.737712	0.722839				1.05182						1.17315				1.49324	1.04641				1.40448					1.12105														0.918696	0.533178	0.930442	0.750572	1.24452			1.61822		1.43706
	0.715334	1.36914				0.774872						0.717939				1.75452	1.37696				1.66993					0.61251														0.991968	0.849408	1.78612	1.07463	0.72991			1.59632		1.59674
	0.727394	1.03107				1.39371						0.25433				1.19324	1.07302				1.78154					0.514818														0.648026	0.914555	0.94141	0.759051	0.806136			1.28267		1.21779
	0.686193	1.03401				1.27403						1.17276				1.59439	0.810355				0.948338					1.05854														0.0465415	0.751478	0.77367	0.878381	1.0403			1.13784		1.0997
	0.763087	1.07108										0.872633				1.40916	1.17838				2.11309					1.75169														0.73126	0.814941	1.14977	1.26594	0.703195			0.799771		0.752829
	0.730607	0.797514										1.2154				0.811518	1.17308				1.57508					0.655815														0.278505	0.826494	1.3551	0.793425	1.23747			1.34138		0.365594
	1.18004	1.18344										0.940027				0.986478	0.999264				1.28098					1.03625														1.04134	1.02221	1.32985	0.70557	0.829772			1.13052		1.25575
	1.07312	1.0589										1.18686				1.79412	1.64078				1.73392					1.27236														1.09455	0.59808	0.434924	0.735102	0.783544			1.19959		1.67249
	0.968626	0.924712										0.982047				1.34475	1.24128				1.0269					1.37556														1.16603	0.684763	0.822701	0.629127	0.878136			1.29098		1.89773
	0.985811	1.22433										0.62485				1.17573	1.27489				1.19055					1.20302														1.50752	0.561272	1.39397	0.533258	1.04935			0.95055		1.25583
	0.619493	0.889146										0.746221				1.441	0.754152				1.39825					1.55736														0.878761	1.09344	1.16863	2.01427	0.468898			1.18978		1.5636
	1.07467	0.963038										1.43368				2.03953	1.29766				1.28005					1.59														1.28076	1.08695	1.11564	0.899655	0.538406			1.46305		1.02599
	0.739138	1.16625										0.460841				0.892679	0.583817				1.31402					0.898824														1.12904	0.653963	1.04192	1.4769	-0.189053			1.00992		1.34834
	0.783272	1.15305										0.562352				1.11818	0.830642				1.70444					0.758433														1.13694	1.3218	1.1569	0.18171	1.00829			1.23677		1.18228
	1.18821	0.994888										1.29947				0.943528	0.873616				1.43151					0.588331														1.51168	0.96581	0.984938	1.77416	0.507698			1.80624		0.90216
	0.795314	0.661271										0.953887				1.50642	1.11883				1.6032					0.692258														0.882846	0.923221	1.05001	0.572347	1.01847			1.18581		1.43913
	1.0311	1.01877										1.68894				0.951627	1.05139				1.81167					0.694385														0.870394	1.23619	0.150653	0.945251	0.989568			1.6205		1.05859
[truncated: 352 more rows]
[truncated: 10 more columns]
