# Supplementary material for: Disruption of the SAGA CORE triggers collateral degradation of KAT2A
Source: Nat Commun. 2026 Apr 20;17:3410. doi: 10.1038/s41467-026-71613-7 (PMC13096341; doi:10.1038/s41467-026-71613-7)
Supplement: Supplementary file 11 — Source Data 6 [file 41467_2026_71613_MOESM11_ESM.xlsx]

## Sheet: fig. 6b
	Nuclear KAT2B fluorescence
	WT_GSK699_rep1	WT_rep1	KAT2A_KO_C3_sgAAVS1_rep1	KAT2A_KO_C3_sgTADA1_rep1	KAT2A_KO_C3_sgTAF5L_rep1	KAT2A_KO_C3_sgTAF6L_rep1	WT_GSK699_rep2	WT_rep2	KAT2A_KO_C3_sgAAVS1_rep2	KAT2A_KO_C3_sgTADA1_rep2	KAT2A_KO_C3_sgTAF5L_rep2	KAT2A_KO_C3_sgTAF6L_rep2	WT_GSK699_rep3	WT_rep3	KAT2A_KO_C3_GSK699_rep3	KAT2A_KO_C3_rep3	KAT2A_KO_C3_sgAAVS1_rep3	KAT2A_KO_C3_sgTADA1_rep3	KAT2A_KO_C3_sgTAF5L_rep3	KAT2A_KO_C3_sgTAF6L_rep3
	0.269903	0.376146	1.63722	1.09341	1.26416	0.92422	0.354582	0.187192	1.16185	1.4047	0.81395	0.990433	0.222797	0.3788	0.397497	1.62999	0.569937	1.27149	0.933478	0.645779
	0.167378	0.635372	1.20556	0.473157	0.862034	1.09663	0.154093	0.283965	0.636045	0.944341	1.33489	0.586554	0.329164	0.287578	0.334656	2.03415	1.04776	0.997422	0.673306	0.768937
	0.291806	0.312552	0.711107	0.976164	1.21286	0.778123	0.151546	0.30885	0.789504	1.09042	0.688102	0.726995	0.270475	0.386596	0.585955	1.31641	0.708419	0.906143	0.370625	1.37433
	0.311664	0.41796	1.37975	1.19846	1.09659	0.70754	0.358981	0.094592	0.760782	1.2998	0.230531	0.822531	0.310774	0.274988	0.370834	1.09687	1.15458	1.73381	1.08396	0.610896
	0.249746	0.434854	1.76851	0.833448	1.43171	0.653523	0.174591	0.35015	1.04792	0.545945	0.92611	0.349366	0.226597	0.423409	0.320532	1.83362	0.379441	1.16154	0.26192	0.526794
	0.358454	0.334521	0.921169	1.14488	0.584992	1.26301	0.36013	0.384559	1.30575	0.677137	1.53313	0.460025	0.248294	0.31935	0.313605	0.909418	0.788623	1.02879	0.712355	0.655207
	0.20339	0.542737	0.750388	0.708499	0.925664	1.40504	0.212686	0.198641	0.901841	1.27436	0.519291	0.561576	0.288125	0.240779	0.450007	0.96768	1.13823	0.729278	1.07639	1.34698
	0.185013	0.465905	2.65683	0.935289	0.21825	0.893661	0.338269	0.584565	1.28534	1.05998	0.883208	1.02792	0.301268	0.411058	0.249737	0.789968	0.941827	1.06948	0.914378	0.885859
	0.288201	0.395688	1.05757	1.45429	1.08614	0.932608	0.0949626	0.299803	1.49681	1.10634	0.912352	0.89868	0.215603	0.41097	0.358511	0.762795	0.613009	1.10351	0.412437	0.451484
	0.265022	0.203186	0.758824	1.29739	1.16226	0.719953	0.191494	0.357123	1.05151	1.21415	1.01303	0.852504	0.199965	0.935616	0.14378	0.993714	1.11097	0.451131	0.871123	1.19774
	0.36904	0.379976	1.20078	0.626777	1.1336	0.992711	0.235577	0.377811	0.838235	0.996599	0.618435	1.33306	0.560962	0.216665	0.762755	1.23725	1.00303	0.817428	0.837353	0.37646
	0.395398	0.617884	1.29578	1.04582	1.23531	0.390419	0.278957	0.0991799	0.601961	1.34579	0.566906	0.853101	0.257336	0.605147	0.530806	1.3023	0.961479	1.14976	0.610466	1.48572
	0.356296	0.732986	1.34769	0.82033	1.23451	0.875566	0.148629	0.256965	1.43828	0.855595	0.842961	0.280137	0.231228	0.536159	0.383264	0.79159	1.43135	0.980126	1.0147	0.918542
	0.227552	0.642578	1.01352	1.38026	0.820936	0.797036	0.230598	0.225506	1.12483	1.28468	0.55417	0.776822	0.180459	0.669779	0.430723	1.27859	0.970934	0.960306	0.388499	1.06028
	0.289525	0.374341	1.08607	0.727169	1.13556	1.33966	0.193991	0.326136	1.99118	0.93396	0.890293	1.00814	0.430362	0.53033	0.468492	0.876878	1.20518	0.689915	1.00473	0.766984
	0.411925	0.793092	0.903646	1.09285	0.934477	0.635583	0.289929	0.19594	1.92425	0.368289	1.11784	1.27087	0.458779	0.485912	0.411998	1.45684	1.198	0.936316	0.718735	0.480436
	0.239098	0.786646	0.769098	1.05446	0.942548	1.03209	0.19003	0.282673	1.1403	0.899693	1.38361	1.23609	0.337427	0.304115	0.54797	1.81098	1.03553	1.03667	0.291681	1.19481
	0.327876	0.614143	0.435545	0.966015	0.504117	0.919745	0.273469	0.383657	1.31797	1.20248	0.96585	1.01237	0.265932	0.452098	0.25177	1.05969	1.22323	0.502806	0.897184	0.60565
	0.29819	0.656315	0.721787	0.813207	0.675783	0.907974	0.0685163	0.35096	1.36912	1.26041	0.795598	1.09166	0.556708	0.63404	0.410552	1.16581	1.24214	0.523137	0.997319	0.819268
	0.215843	0.571181	0.726514	0.851316	1.14142	0.520329	0.223473	0.171007	1.30518	1.04305	0.749234	1.12355	0.133809	0.468641	0.28456	1.87255	1.15666	1.1398	0.725646	1.15736
	0.345383	0.572689	0.369269	1.01528	1.28738	1.36559	0.231221	0.0676614	1.27306	1.02426	0.402869	0.649362	0.268812	0.444558	0.26381	1.09809	0.432999	1.24262	1.33535	0.960186
	0.310294	0.43693	1.18927	0.79669	2.16548	0.960259	0.253939	0.144657	1.83968	1.08173	0.638572	1.14527	0.346836	0.309903	0.495247	0.729706	1.52684	1.02637	0.408045	0.604563
	0.358438	0.644486	0.936481	0.69342	2.07735	0.906333	0.177971	0.228239	1.2639	0.359314	0.99939	1.25227	0.267545	0.276374	0.205332	1.57195	1.39053	1.10132	1.34496	1.19807
	0.166611	0.516607	1.07369	0.864536	1.30505	1.12838	0.168884	0.145335	0.863783	1.08124	0.766932	0.532926	0.259853	0.254855	0.403888	0.835782	0.715922	1.1577	0.385827	0.634842
	0.282808	0.171881	1.58002	1.02984	0.549931	1.19899	0.281388	0.156858	1.0553	1.19357	0.65088	1.04854	0.27646	0.235816	0.37402	0.954361	1.20967	0.251037	1.12629	0.194934
	0.374859	0.550302	0.479336	0.996244	0.927668	1.39048	0.180211	0.118875	1.36941	1.15628	0.803907	0.984409	0.114923	0.338705	0.256593	1.73749	1.20517	1.21258	1.03401	0.640367
	0.289017	0.282255	0.96424	1.03198	0.882321	1.21046	0.164305	0.535634	1.63392	0.935125	0.759179	0.876529	0.273687	0.300905	0.420235	1.04804	1.11747	1.01926	1.0266	0.806419
	0.330521	0.539969	0.594529	1.01338	1.16988	1.27675	0.385062	0.245226	0.960847	0.456613	1.00311	0.810903	0.328062	0.326605	0.620922	0.978647	1.27974	0.889674	1.06055	0.914314
	0.513708	0.105467	0.936654	0.81069	0.77822	1.34102	0.246379	0.276636	0.639894	0.931359	0.479983	0.81177	0.301887	0.38222	0.213919	1.26333	1.13865	0.784743	0.68864	1.09274
	0.321889	0.895019	0.864716	0.67584	1.17796	1.31116	0.383375	0.440043	1.07275	0.92384	0.841398	0.729435	0.237602	0.921684	0.463334	2.24784	1.00202	1.07212	1.02601	0.955415
	0.361564	0.319433	1.21463	0.913126	0.659338	0.953582	0.168627	0.0977802	0.998002	1.0121	0.720089	1.08906	0.32978	0.516252	0.420626	1.03203	1.35586	0.917085	0.493943	0.437475
	0.401338	0.377809	1.17276	0.923624	1.48134	0.810387	0.556727	0.43333	0.605861	0.838906	0.939206	0.833491	0.289471	0.554665	0.447813	1.1948	1.37612	0.475746	1.20603	1.07027
	0.310206	0.2141	1.05907	0.851472	0.942794	1.22837	0.26744	0.220062	0.7604	1.06957	0.583849	0.630622	0.312909	0.551375	0.644006	0.880944	0.94148	1.42954	1.18403	1.38642
	0.395613	0.571786	0.960413	0.957716	0.911268	1.21446	0.24295	0.0599268	1.19161	0.680011	1.05314	0.847282	0.311584	0.489984	0.283893	0.876012	0.896563	0.672656	0.795495	0.707129
	0.594897	0.660819	1.4113	1.37688	0.892025	1.34069	0.252606	0.260591	1.04945	0.992451	0.510798	1.02959	0.211283	0.536379	0.564044	1.28247	0.799158	1.87914	0.545332	0.758266
	0.403583	0.280289	0.965438	0.535563	0.952721	0.962694	0.106528	0.0893519	0.853439	1.23765	0.942351	0.748574	0.37488	0.564464	0.329692	1.15092	0.353695	2.23815	0.846003	1.54379
	0.269989	0.676884	1.13004	0.852098	0.817805	0.972602	0.195671	0.0249826	0.996484	0.891427	0.681507	0.899179	0.17005	0.73918	0.256304	1.13399	0.677239	0.121226	1.53884	0.581739
	0.268502	0.694492	0.951305	1.02981	0.806197	0.754683	0.286751	0.299246	0.862931	1.06631	0.653977	1.03796	0.215298	0.489562	0.258404	0.675392	1.63793	1.38742	1.50456	1.03418
	0.390037	0.5034	1.23451	0.932636	1.01924	1.58172	0.368568	0.133791	1.10029	0.755275	0.99384	1.08589	0.21821	0.775292	0.308393	1.17548	1.07337	0.894082	0.927144	0.75922
	0.192921	0.452402	0.734757	0.830439	1.22553	1.69524	0.326558	0.411515	1.18689	0.840653	1.09614	0.405981	0.148885	0.51546	0.576271	1.44247	0.767077	1.02007	1.16124	0.956138
	0.255678	0.519477	1.68853	1.00164	0.601305	1.43952	0.259904	0.000694844	0.894852	1.03081	0.585802	0.593192	0.623122	0.565519	0.436623	1.51286	0.527257	0.314349	1.47694	1.67355
	0.12641	0.435639	1.48239	0.937301	0.405107	1.05033	0.306724	0.211035	0.630372	1.33822	1.28931	1.323	0.399044	0.507063	0.241333	1.19398	0.799296	0.647193	0.67009	0.91311
	0.356828	0.3493	1.04636	1.05494	1.75021	0.534708	0.201112	0.315789	0.938398	0.966312	0.438171	0.976623	0.185673	0.517289	0.500803	1.24545	0.865705	0.998872	1.0234	1.10922
	0.216497	0.549302	0.788455	0.926109	0.754531	1.02208	0.124469	0.409393	0.986408	1.34519	0.91603	1.06932	0.305674	0.521802	0.842659	1.25768	0.541983	0.859975	1.26764	1.43906
	0.24068	0.323664	1.24852	0.950147	1.44188	1.04885	0.15394	0.217976	0.781463	0.77339	0.76164	0.399681	0.318083	0.529421	0.426677	0.959992	0.878385	1.5224	1.11098	2.3676
	0.388914	0.634724	0.758801	0.976804	1.00854	1.2636	0.272597	0.344533	0.211854	0.965025	0.658586	0.76197	0.13381	0.501493	0.465293	0.963119	1.10392	0.971152	0.530102	0.728831
	0.173564	0.345808	0.835007	0.638034	0.880427	1.15906	0.290556	0.247321	1.0219	1.05946	0.729103	0.744907	0.377793	0.541429	0.465711	0.974747	0.664061	1.8708	0.735908	1.07689
	0.279782	0.367003	1.22907	1.05891	0.809009	0.997905	0.17897	0.499322	0.748721	0.992814	0.856482	1.61276	0.250029	0.48575	0.35784	1.13014	0.891273	1.46912	0.972389	1.25748
	0.414284	0.220267	1.71293	1.22556	0.537826	0.812525	0.477258	0.584804	1.04366	1.10439	0.553725	0.860687	0.380303	0.628437	0.349632	1.07024	1.37142	1.35077	1.55015	1.19869
	0.189178	0.596271	1.54559	2.01308	1.06513	1.41296	0.206712	0.616054	1.01776	0.925747	0.934269	1.09733	0.24751	0.690782	0.369653	1.2887	0.863194	0.860415	1.44917	1.12775
	0.307103	0.583191	1.0108	0.972196	1.3285	0.74739	0.277088	0.330068	0.431685	0.94048	0.820345	1.22371	0.276878	0.564792	0.360397	1.09487	0.887941	0.133192	0.734156	0.980354
	0.23447	0.330431	2.19333	1.0077	0.738273	0.547011	0.373257	0.281891	1.17941	0.723162	0.970679	1.56755	0.319166	0.478842	0.212157	0.994047	1.09096	1.02076	0.870567	1.29144
	0.0216111	0.0786476	1.32345	1.37259	0.780839	0.8857	0.238406	0.336618	0.997856	1.08785	0.910599	0.693268	0.236672	0.679492	0.518033	1.02075	1.30201	0.693376	0.841014	1.28272
	0.445384	0.426316	1.21094	0.717662	0.722421	1.15252	0.241884	0.549478	0.878089	0.652339	1.03187	0.768031	0.314406	0.295504	0.15107	0.97805	1.3844	0.970081	1.5362	1.4635
	0.234905	0.349599	0.811956	0.856398	1.88928	0.701371	0.407438	0.582423	0.380942	1.03294	0.781082	0.223588	0.419951	0.408796	0.507461	0.95397	1.2032	1.14598	0.624645	1.2184
	0.249552	0.574314	0.434106	0.853929	1.03555	0.997724	0.32049	1.10878	0.769843	0.66599	1.10764	1.04305	0.339229	0.619835	0.0458086	1.24069	0.41016	1.22071	0.500617	0.84698
	0.336567	0.170125	0.795116	0.599534	1.59798	1.0623	0.210238	0.717418	1.03905	1.90117	1.1391	0.634347	0.459261	0.672147	0.615393	1.07806	0.773083	0.867805	0.955255	0.655829
	0.240929	0.403339	1.1614	1.4408	1.09145	0.787102	0.247136	0.421718	1.04314	0.587208	0.840622	0.56811	0.29044	0.642239	0.316932	0.503969	0.524837	0.273403	1.19772	0.818105
	0.306867	0.491189	0.643968	0.822266	1.23035	1.32169	0.118285	0.852554	0.997174	0.666483	0.724801	1.00572	0.371108	0.573776	0.280972	1.20434	1.06159	1.01481	1.20332	0.99152
	0.196259	0.447149	1.09086	0.671262	1.22716	0.398444	0.783609	0.51001	0.977551	0.870127	0.724039	1.09869	0.367622	0.872162	0.261486	0.780705	0.766787	0.924408	0.795511	0.915092
	0.253831	0.511593	0.873672	0.78086	0.950386	1.04257	0.515561	0.540282	1.2113	0.872216	0.684476	0.668489	0.383067	0.608967	0.349273	1.01872	1.3422	0.523921	1.00271	0.637285
	0.227474	0.567963	1.77897	1.38581	1.01027	0.67502	0.104307	0.362825	1.21667	0.834198	0.768174	0.907052	0.274323	0.418916	0.480347	0.964228	1.39598	1.42055	1.43073	0.64988
	0.312142	0.486412	0.940364	0.648503	0.642536	0.889418	0.227931	1.33352	1.2595	0.963419	0.380738	0.747609	0.334305	0.816333	0.327276	1.58271	0.791145	0.511466	1.09549	0.947225
	0.219124	1.08533	0.728899	0.538809	1.44799	0.974464	0.156	0.805476	1.30799	1.04772	0.621546	0.723087	0.115926	0.42763	0.453895	1.25474	0.82445	1.06574	1.21523	1.16619
	0.282375	0.315784	0.958704	1.10142	1.8759	0.7932	0.401544	0.70918	0.79079	0.82105	1.39766	0.792495	0.312157	0.531129	0.617025	1.14256	0.955989	0.614727	0.960629	1.28312
	0.304273	0.607561	0.416519	1.11162	1.1662	0.760007	0.233579	0.680158	1.26711	0.996581	1.2091	1.10279	0.339063	0.36975	0.181211	1.22531	0.376989	0.827302	1.12941	1.16557
	0.300973	0.42676	1.10484	0.762222	1.50978	1.04135	0.00444898	0.437496	0.574468	0.526418	1.20462	0.73824	0.240876	0.343175	0.318758	0.809917	0.924235	0.617351	1.03883	0.833522
	0.387763	0.169075	0.441079	0.971586	1.25614	0.689486	0.233877	0.442102	1.18762	0.488766	1.11489	0.870036	0.275611	0.717484	0.435497	0.908635	1.13249	1.1056	1.68855	0.961658
	0.407295	0.626205	0.910202	0.724817	1.32846	0.897228	0.123291	0.604272	1.54435	0.840062	0.749138	1.08103	0.301711	0.312133	0.457385	0.834474	0.825554	1.27307	0.372522	0.963738
	0.213299	0.408492	1.61467	1.43053	0.963558	0.761631	0.226643	0.457972	1.437	1.0821	0.900109	0.949244	0.442325	0.226917	0.20218	0.895393	0.477186	0.985502	0.775654	1.20997
	0.364796	0.56488	0.629316	0.761961	1.24753	0.96511	0.282772	0.485921	0.627571	0.907761	1.31317	0.81845	0.2769	0.326547	0.482925	0.939157	0.762542	0.883477	1.54299	0.533279
	0.26182	0.490111	1.7728	0.751953	0.711036	0.948356	0.310628	0.880738	1.02964	1.52896	1.04611	1.23218	0.331322	0.245173	0.456822	1.21209	0.827689	0.727306	0.479025	1.3351
	0.166796	0.520261	1.26692	0.674608	1.26208	0.837567	0.199555	0.590196	0.913981	0.713091	0.968861	0.933624	0.450446	0.321965	0.408856	0.924482	1.06181	1.0301	0.72156	1.03526
	0.182056	0.706583	1.24548	0.937841	1.18407	0.5392	0.197488	1.00704	1.52409	0.69825	1.20906	1.25874	0.302026	0.527053	0.281483	0.992849	1.24854	0.940931	1.11598	1.29162
	0.32684	0.320927	1.09285	0.945019	1.75087	0.76904	0.195806	0.244404	1.41025	1.35722	0.778629	1.39361	0.317138	0.477249	0.362136	0.892393	0.955937	0.347913	0.700424	1.6305
	0.249948	0.951334	1.04006	0.713256	0.582547	0.791162	0.236235	0.280468	0.876714	1.04268	0.842317	1.10249	0.383981	0.656659	0.210216	0.405452	1.28618	1.00787	0.797964	1.1158
	0.309374	0.652811	1.11773	0.886633	1.21926	0.845474	0.445319	0.469926	0.889101	0.347682	0.703743	1.16805	0.159629	0.544729	0.224156	1.2436	0.322146	1.07208	0.72958	0.829265
	0.201271	0.364809	1.35935	1.15928	1.20655	1.06054	0.174501	0.592889	0.776749	0.341944	0.44248	1.24425	0.303011	0.600577	0.442095	1.06571	0.942316	1.08204	0.672074	1.5019
	0.339227	0.46837	1.59589	0.842811	1.12008	0.65634	0.124936	0.61114	1.40931	0.560431	0.365977	0.913944	0.354573	0.200109	0.295553	1.4519	0.652778	1.47464	0.859462	1.28251
	0.40529	0.426385	1.74598	1.45343	0.746968	1.03507	0.180215	0.588733	0.581857	0.43726	0.682422	0.884199	0.0272078	0.528493	0.27622	1.22347	0.742327	0.521666	0.441875	0.819023
	0.264975	0.387644	1.3373	1.00435	0.770098	1.25274	0.252305	0.522395	1.20027	0.898656	0.164367	0.95426	0.193767	0.556107	0.342436	1.64231	0.830526	0.558202	0.881865	0.792096
	0.370536	0.468614	0.545195	0.828977	0.538655	0.791909	0.0772074	0.594337	1.15506	0.78554	0.154604	1.05468	0.275609	0.457101	0.25038	0.929742	1.14489	0.940242	0.633658	1.37713
	0.237636	0.618208	1.30872	0.834315	0.534401	1.3577	0.237911	0.418642	1.3614	1.02381	0.470518	0.590186	0.206456	0.670645	0.46625	0.694793	0.837963	0.937296	0.922316	1.05646
	0.148345	0.769541	0.465945	0.658778	0.940718	0.881429	0.167829	0.816233	0.97533	1.33497	0.193601	0.973112	0.244176	0.665365	0.387211	1.43392	0.93997	0.507678	0.837572	0.634517
	0.399993	0.633284	1.14554	1.41902	1.16864	0.476006	0.264026	0.680019	0.980914	0.597469	0.542674	0.927593	0.172521	0.716393	0.300318	0.998408	0.866473	0.908634	0.952841	1.144
	0.0865753	1.14361	1.16372	1.16152	1.15815	0.832803	0.148103	0.409148	1.28671	1.39562	0.949028	0.896414	0.237441	0.568319	0.423217	0.987234	0.614119	0.806516	0.887195	1.00247
	0.374611	0.659942	1.19901	1.24566	1.02447	0.877164	0.0262156	0.545829	0.822646	1.34954	1.08912	0.750193	0.191506	0.647168	0.498569	1.04783	1.1522	1.00634	1.44928	1.41938
	0.377232	0.454065	0.970101	0.964529	0.960575	0.948968	0.278008	0.487661	1.34394	0.216715	0.935886	0.636039	0.181669	0.618103	0.378099	1.20009	1.15427	0.814258	0.491997	0.57056
	0.254785	0.546353	0.902003	1.07694	0.67374	1.31396	0.330025	0.593329	1.03566	0.933411	1.06765	0.787767	0.41425	0.650518	0.353856	1.31538	0.678857	0.55388	0.915913	1.28527
	0.331304	0.144427	0.972425	1.43715	0.70192	1.4886	0.118485	0.416877	0.708886	0.568034	0.657285	0.767924	0.232342	0.870473	0.110336	1.61656	0.891027	1.09365	0.58997	0.861004
	0.260937	0.867712	0.483338	1.31479	0.83513	1.16538	0.265805	0.440708	0.732014	0.753068	0.696724	0.756137	0.334594	0.919652	0.219685	1.19562	1.66167	0.842206	0.737878	0.927441
	0.278505	0.480104	0.963164	0.619718	0.895913	1.86075	0.17941	0.509046	0.777227	1.00313	0.370138	1.26064	0.0941912	0.557443	0.509446	0.989785	0.9656	1.30524	1.04652	0.876764
	0.192932	0.683102	1.66386	1.76076	1.4428	0.414541	0.306378	0.313037	0.653471	0.789468	0.586	0.618987	0.197122	0.877334	0.444314	1.76491	1.0983	0.892768	1.09248	0.983167
	0.271541	0.271983	1.67621	1.22789	0.874379	0.998433	0.300909	0.394391	0.346126	0.607034	0.639638	1.35018	0.264795	0.660694	0.365544	0.940059	1.35765	0.499818	1.08528	1.60284
	0.266194	1.05153	1.34454	1.33772	1.01015	0.31945	0.165977	0.319645	0.934723	1.25399	0.812012	0.605486	0.198271	0.74604	0.380772	1.75997	0.949338	0.853518	0.736456	1.04083
	0.24195	0.488185	0.809317	0.647847	1.31038	0.572718	0.331101	0.458757	0.775326	0.91715	0.781776	0.746662	0.124508	0.712688	0.665816	0.550714	0.946538	0.854228	1.35789	0.917322
	0.410814	0.62475	0.921459	1.50575	0.979154	1.24389	0.227804	0.387347	0.70234	0.651157	0.602433	0.753943	0.339657	0.45103	0.223603	1.12642	1.36796	0.321457	0.461249	0.959149
	0.518704	0.858846	0.751185	1.61649	0.32393	1.1854	0.280107	0.498861	0.973825	0.959677	0.85255	0.647305	0.396967	0.515231	0.576203	1.9161	1.02963	0.857287	0.822266	0.898633
	0.146595	0.344782	0.71524	1.34601	0.850402	0.629269	0.153002	0.248553	0.98975	0.679988	0.900919	1.25047	0.240992	0.431481	0.747858	1.40329	1.31907	0.70343	0.381985	1.64911
	0.220619	0.551806	0.722803	0.79956	0.868475	1.83088	0.326185	0.77796	1.0387	0.592546	0.719114	0.757386	0.340314	0.709419	0.290652	0.933171	1.41655	0.724615	0.783081	0.849125
	0.406162	1.58507	0.966298	0.5964	1.09496	2.25494	0.241988	0.577472	0.905171	0.793231	0.866996	1.069	0.303208	0.666992	0.279558	2.08064	1.02364	0.847305	0.836353	0.776953
	0.263716	0.364888	0.677039	0.765058	0.882316	0.514799	0.211717	1.43382	1.10407	0.955653	0.993301	1.12329	0.243228	0.609619	0.371503	0.959165	1.27568	0.980223	0.884302	1.23044
	0.133682	0.562071	1.29899	1.28072	0.81749	0.425146	0.277953	1.18104	1.18458	1.14204	0.996377	1.20241	0.24415	0.595358	0.477482	0.940543	0.837525	0.760522	1.24685	0.752649
	0.453927	0.606677	0.997836	0.7557	0.921848	1.01496	0.180281	0.655787	1.07924	0.568716	0.861288	0.999832	0.128029	0.841591	0.471813	1.17442	1.35897	0.64924	0.607128	0.72819
	0.107527	0.399898	1.23147	0.715169	0.666061	0.874522	0.307091	0.644774	1.32375	1.06137	1.07473	0.920339	0.153805	0.505235	0.364426	0.595871	0.855807	0.615292	1.13239	0.628764
	0.175341	0.338784	1.30482	0.668929	1.28399	0.585015	0.350174	0.660499	1.12985	0.817636	0.543741	0.947603	0.181759	0.526079	0.337867	0.944711	1.06903	0.429566	0.58132	0.573019
	0.187498	0.515007	0.661011	0.859708	0.519559	0.740119	0.395895	0.45077	0.885101	1.3432	0.912208	0.712014	0.187562	0.59524	0.514394	1.21729	0.69084	0.947635	0.690579	1.22559
	0.328546	0.4094	1.10803	0.769955	1.44937	1.17231	0.247597	0.622322	1.21929	1.02338	0.333854	0.893215	0.526745	0.76111	0.486769	1.07567	1.21196	0.825117	1.50557	0.838205
	0.227215	0.468425	1.35971	0.622463	0.80185	0.434194	0.397322	0.239247	1.16313	1.55403	0.0236806	1.32267	0.243993	0.542038	0.574726	1.08081	1.00119	0.901622	1.14808	0.527972
	0.247167	0.555658	1.58382	1.07741	1.34427	0.705476	0.178381	0.682297	1.93742	0.97775	0.708415	0.988234	0.176787	0.492128	0.620627	0.581611	0.839448	0.703648	1.27922	1.00983
	0.126359	0.846455	0.634782	1.29059	0.922923	1.03114	0.228956	0.199	1.36247	1.27945	0.814063	0.610003	0.359929	0.485837	0.371464	0.543281	0.441599	0.638131	1.05335	1.16389
	0.26968	0.436635	1.06576	0.455752	1.55899	1.02037	0.329272	0.633648	1.08054	1.09811	0.577206	0.944062	0.309554	0.327406	0.224833	0.783059	1.08179	0.740935	0.62634	0.765845
	0.398126	1.09568	0.695475	1.44791	1.53042	0.880474	0.322377	0.754439	1.22006	1.46424	1.03112	0.987293	0.437938	0.565563	0.706527	0.485405	1.44802	0.974821	0.574014	1.5237
	0.195748	0.782625	1.6102	1.34278	1.12601	1.27204	0.138242	0.0847212	1.49145	0.723886	1.073	0.456415	0.224012	0.525993	0.44275	1.8861	0.501927	0.710325	0.588624	1.43536
	0.141742	0.506259	1.00747	0.88774	1.11192	0.865997	0.415731	0.105504	1.30351	0.640223	0.593175	0.923349	0.222865	0.724865	0.708466	1.22182	1.02855	0.919855	0.937145	1.07345
	0.216914	0.343436	0.687552	1.4321	0.869531	1.08007	0.219615	0.239513	0.894135	0.999492	1.15138	1.02384	0.300188	0.442465	0.94774	0.914519	0.994988	0.841908	0.722849	0.614151
	0.238324	0.373684	0.978305	1.42455	0.972935	0.735762	0.169026	0.521202	0.882105	1.65054	1.26219	0.543907	0.448575	0.482286	0.774631	0.591512	0.95819	0.919661	0.736115	0.790722
	0.084331	0.907717	0.999315	0.7538	1.04404	0.218545	0.298759	0.281568	0.762532	0.93976	0.898528	1.36261	0.171752	0.563723	0.436646	0.707254	1.11952	0.808325	1.00997	0.326694
	0.206524	0.784996	0.826317	1.38755	1.07986	0.989754	0.347697	0.914665	0.303394	0.655181	0.946994	1.06433	0.0264977	0.439727	0.406055	1.41931	0.871271	1.12545	0.906177	0.759865
	0.170297	0.267878	1.19228	0.884876	1.3317	0.972598	0.134633	0.298403	0.566551	0.850146	0.967412	1.0886	0.274474	0.74413	0.412164	1.21543	1.08074	0.965624	1.00718	0.972409
	0.298562	0.524367	0.354958	1.09508	0.8982	0.710881	0.337463	0.585573	0.689502	1.0976	1.10141	1.06421	0.117261	0.0983131	0.268606	0.794182	1.1486	0.734666	1.09128	1.39955
	0.293354	0.34903	2.07623	1.52691	1.04278	0.429363	0.325179	0.359486	0.656224	0.681083	1.14262	0.888766	0.332015	0.295328	0.515871	1.46044	0.947931	0.855466	0.669077	0.712791
	0.234631	0.904699	1.06859	0.825663	1.01204	0.743846	0.296728	0.293068	0.995616	0.90743	1.35813	1.10362	0.348406	0.429929	0.55935	0.931114	0.957018	0.956748	0.582096	0.819452
	0.474258	0.751054	1.24839	1.21205	0.623455	1.18537	0.289948	0.155622	1.01268	0.685899	1.30269	0.953718	0.1749	0.227339	0.665767	0.678022	0.896071	1.30195	0.757863	1.3505
	0.228146	0.509455	0.573265	1.26447	1.21906	0.975339	0.169358	0.411327	0.211509	0.243116	0.614336	0.703785	0.264765	0.253703	0.463033	0.760378	1.03387	0.523815	0.833078	0.709655
	0.275621	0.448577	0.819817	0.355458	0.791929	0.976039	0.374362	0.209208	1.11429	0.808559	0.647088	0.679695	0.326611	0.378382	0.774146	1.51256	1.25461	1.25126	1.10483	0.862535
	0.155943	0.41167	1.24962	1.64971	1.03014	0.540905	0.408449	0.521009	0.910715	1.29453	1.14544	0.602208	0.240224	0.364279	0.661086	0.791133	0.666608	0.893129	0.939707	0.405139
	0.154862	0.548325	0.960462	0.857733	0.889465	1.351	0.429755	0.189237	0.808396	0.77431	1.05783	0.568889	0.324669	0.421925	0.371445	0.949095	0.705813	0.886532	0.748217	0.647877
	0.1167	0.336069	1.09585	1.00283	1.21947	1.02456	0.332141	0.464826	0.628152	0.78566	1.19025	0.63252	0.300645	0.292836	0.390457	0.601757	0.41709	1.12397	0.388342	0.719535
	0.233218	0.557786	0.909531	1.4554	0.872396	0.84344	0.204758	0.503738	0.810254	0.579902	0.90566	0.951291	0.315648	0.479135	0.872753	1.63738	1.1985	0.699909	1.26375	0.712337
	0.490212	0.690337	0.803891	0.829191	0.569359	1.05885	0.152731	0.22757	0.972532	0.567213	0.912952	0.529553	0.282953	0.215632	0.475275	1.45972	0.82505	1.08597	0.869542	0.723102
	0.264287	0.491923	0.503526	0.876088	1.19389	1.15419	0.141151	0.510347	1.24514	1.04412	0.690259	0.21786	0.431581	0.507215	0.647405	0.944241	0.874943	0.721482	0.909392	0.907236
	0.256179	0.620522	0.924823	0.619639	0.959773	0.764878	0.1931	0.380479	1.13902	1.0064	1.16095	1.78477	0.369605	0.532634	0.307525	1.24657	0.954305	0.505369	0.834047	0.802113
	0.218826	0.170268	0.846597	1.05916	0.983141	1.39045	0.157544	0.247424	0.865109	1.02803	0.636431	1.18542	0.227203	0.539591	0.373119	1.94304	0.513623	1.23317	0.884698	1.18459
	0.287199	0.92449	1.11304	1.15843	0.564108	1.20684	0.0906578	0.426365	1.21784	0.74726	1.38796	0.697217	0.388232	0.713816	0.452516	1.33925	1.16805	0.808464	0.906139	1.17924
	0.12556	0.572225	1.22085	0.896563	0.931449	1.12704	0.155158	0.356758	1.1075	1.04556	0.868943	0.340215	0.161195	0.245194	0.282745	1.03617	1.06309	0.931901	0.913609	1.00184
	0.191768	0.652254	1.16372	1.18752	1.20216	1.21156	0.205793	0.311921	1.13294	0.730437	1.1419	0.591482	0.296824	0.798998	0.242187	0.725198	1.0274	0.905547	0.738402	1.08651
	0.161207	0.508555	0.838401	1.00046	0.243653	1.33845	0.135451	0.343692	0.995808	1.48824	0.806878	1.21418	0.188074	0.516793	0.861264	1.53651	1.18167	0.894874	0.963717	1.48017
	0.346491	0.469505	1.14152	1.39003	0.561131	0.890757	0.102203	0.326546	0.33892	0.914793	0.79833	0.964953	0.24695	0.498863	0.256608	1.37303	0.976944	0.891127	0.596601	1.02773
	0.179002	0.65203	1.79658	1.58168	1.07131	1.33898	0.194826	0.193262	0.717865	0.298716	0.81395	0.61095	0.185135	0.616205	0.209327	1.02672	0.699203	0.714529	0.617001	1.22781
	0.223931	0.401119	0.440996	1.57709	0.549436	1.37743	0.353269	0.250933	0.664407	0.835326	0.692084	0.720419	0.291999	0.507206	0.43171	1.1736	0.480955	1.34377	1.25285	0.904379
	0.165252	0.3522	1.00071	1.27642	0.814411	1.02808	0.142686	0.55257	0.877263	0.808001	0.744018	0.883852	0.0737096	0.729786	0.733501	1.02644	1.22077	0.623854	1.27905	0.585931
	0.364476	0.525602	1.12159	1.13734	0.59035	1.36576	0.22263	0.144918	0.484572	0.438429	0.156511	1.35007	0.233939	0.414138	0.367455	1.25576	0.499045	0.931381	0.112573	0.528657
	0.303067	0.398491	1.30189	1.0586	0.895657	1.00037	0.0128118	0.391853	0.692504	0.780665	0.50142	1.08397	0.231076	0.567227	0.421569	0.830622	1.27767	1.25094	1.00528	0.68339
	0.260174	0.781253	0.938993	1.52085	1.06113	1.09134	0.374016	0.340043	0.868457	1.07029	0.742708	0.530727	0.173354	0.733798	0.484734	1.04366	0.991669	1.18604	0.762668	0.842179
	0.210109	0.654341	1.01409	1.12155	1.06977	0.667585	0.151009	0.307277	1.28214	1.22368	-0.079555	0.938287	0.115616	0.544466	0.35623	0.886455	0.596625	0.727672	0.923053	0.594698
	0.308764	0.749981	1.61036	1.11882	1.37347	1.43737	0.0870816	0.371904	1.19487	0.624575	1.01872	1.09571	0.118334	0.557648	0.261888	1.12084	0.815592	1.25196	0.88454	0.728809
	0.342158	1.0522	1.80091	1.06354	0.536677	1.00846	0.088447	0.473939	0.694744	1.02004	0.510097	1.4007	0.193436	0.658895	0.437684	1.44208	1.14153	1.24581	1.77902	0.722674
	0.475749	0.62197	0.479075	0.898035	1.19718	1.20636	0.226571	0.378563	0.532914	0.961938	1.1838	0.828795	0.293393	0.573595	0.366871	1.09921	1.26206	0.646699	0.870158	0.734926
	0.263829	0.379355	1.01195	0.668588	0.429129	0.754967	0.263993	0.665581	0.775041	0.665932	0.816417	0.950376	0.227938	0.545088	0.287413	1.10362	1.03334	1.07122	1.15409	0.934671
	0.267914	0.966015	1.184	0.980658	1.07734	0.830462	0.220753	0.074955	1.11457	0.65118	0.86015	0.859117	0.383941	0.524211	0.15546	1.13537	0.542561	0.395539	1.00799	0.808369
	0.338778	0.907669	0.634944	1.457	0.48213	0.476414	0.244063	0.246258	0.803933	1.11432	1.01668	1.03816	0.435138	0.808028	0.298984	0.778879	0.673742	1.54284	0.958937	0.903152
	0.370448	0.704248	0.853912	0.901755	-0.078477	0.776322	0.216785	0.395404	0.886825	1.40314	1.00932	0.734287	0.202587	0.621465	0.375769	1.33298	0.882648	0.962491	0.822711	0.237596
	0.357739	0.762444	0.605776	0.971535	0.991206	0.501312	0.106039	0.213299	1.00449	0.753814	0.779598	0.730018	0.313164	0.580455	0.56477	1.09941	0.688758	0.997661	0.642124	0.915632
	0.147304	0.795595	0.963695	0.398041	0.455271	0.744877	0.579884	0.126358	1.12171	0.60125	0.658249	0.844941	0.341813	0.758925	0.419993	0.977284	1.12837	1.30707	0.631973	0.985707
	0.254009	0.514943	0.581419	0.858099	0.466412	0.916976	0.213284	0.103872	1.47161	0.962436	0.808673	0.77518	0.246921	0.513492	0.454069	1.08282	1.18891	0.762298	1.49078	1.04084
	0.35388	0.902391	0.856795	0.768476	0.901511	1.24785	0.391765	0.254485	0.958311	0.465052	1.02346	0.72641	0.389991	0.530115	0.41408	0.915222	1.12013	0.99162	1.09828	0.296681
	0.369974	0.571085	1.42007	1.11791	0.710969	1.1862	0.676045	-0.0768937	1.34465	0.689781	0.704779	0.801522	0.404332	0.722857	0.394244	1.19653	0.82557	0.853781	1.07036	0.710582
	0.240815	1.05522	0.765905	0.759145	0.783302	0.810583	0.185466	0.273132	0.566492	1.24806	1.03627	0.576166	0.380425	0.563928	0.284008	0.895461	0.592962	0.67158	1.12416	0.775303
	0.301514	0.827023	1.11673	0.871508	0.73906	0.735258	0.192124	0.50293	1.02917	1.09995	0.861362	0.928926	0.276893	0.627454	0.635872	1.22622	0.660909	0.660467	1.01765	0.651211
	0.27317	0.939291	0.688679	1.62702	0.950691	1.25224	0.227386	0.196611	1.161	0.641353	1.13862	0.582582	0.271081	0.616953	0.51586	0.800432	1.05089	0.550082	1.01923	0.439
	0.444713	0.327499	0.907497	0.72075	0.452109	1.18718	0.466343	0.172591	1.1755	1.04131	0.947454	0.751704	0.258155	0.7004	0.278412	0.846376	1.49048	0.473121	0.94904	0.851211
	0.278829	0.826875	1.02137	0.777648	0.5966	0.953439	0.119608	0.0890333	1.31876	1.05167	0.851084	0.548008	0.327579	0.681633	0.558899	0.844821	0.79847	0.57476	0.792554	1.05166
	0.290813	1.38882	0.914321	0.953602	0.914619	0.798434	0.285439	0.316553	1.26031	1.16554	0.895376	1.15161	0.281281	0.448158	0.334852	0.825961	1.18298	0.512633	0.651441	0.676639
	0.440711	0.567096	0.882686	0.905769	0.676691	1.2076	0.300859	0.284511	0.864349	1.05314	0.792904	0.567643	0.260149	0.41368	0.274675	1.17894	0.900109	0.642067	0.619734	0.878996
	0.447936	0.98926	0.421948	1.28416	1.19816	1.30849	0.210799	0.573285	0.820308	0.90621	0.424228	0.699448	0.234871	0.772182	0.383008	0.886471	0.795413	0.78389	1.0058	0.894641
	0.298421	0.696097	1.28681	1.18616	0.556769	0.784392	0.283106	0.55391	0.960908	0.630941	0.290057	1.1003	0.245667	0.750486	0.45117	1.25866	1.01684	0.666638	1.26441	0.813353
	0.260042	0.290647	1.0737	0.746447	0.883953	1.15676	0.268353	0.375227	0.819436	0.847805	0.789877	0.646112	0.471339	0.565401	0.311625	0.860085	1.02137	0.357578	1.2779	0.699603
	0.211882	0.803131	1.43682	0.978313	0.839621	0.702239	0.316705	0.136866	1.1197	0.954975	0.60559	0.794068	0.215507	0.542851	0.455468	1.21773	1.13973	0.587514	1.19566	0.943485
	0.386823	0.720367	0.982744	1.01148	0.843177	1.16537	0.158674	0.148116	0.955931	1.12925	0.828302	1.15796	0.215304	0.657564	0.471329	1.00306	1.00591	0.956718	0.646709	0.245351
	0.323711	0.260028	1.06627	0.774931	0.886321	1.00167	0.278488	0.349606	1.08832	0.657633	0.368113	1.14359	0.270508	0.493125	0.422288	1.23873	0.966849	0.749735	1.1335	1.24017
	0.284404	0.452694	1.31574	1.27276	0.944215	1.08064	0.38485	0.279462	1.13919	0.938682	0.70046	1.84662	0.386054	0.799544	0.374657	0.824771	1.53068	0.644398	1.01711	0.40502
	0.226995	0.299689	1.07818	1.30369	1.06416	1.33177	0.249786	0.321646	0.806208	1.03194	0.660736	1.47222	0.290986	0.675631	0.367664	1.44433	0.976778	0.716087	0.868943	0.846781
	0.222951	0.489944	0.751355	0.998692	0.393818	1.00136	0.0105506	0.421387	1.14868	1.06578	0.459731	0.864132	0.436249	0.484636	0.319603	1.22672	1.11459	0.537796	1.16508	0.433493
	0.185296	0.328729	0.386272	1.01996	0.552709	1.10612	0.225257	0.168451	1.05124	0.760197	0.792978	0.796548	0.273853	0.610202	0.555814	0.83413	1.18411	0.700529	0.917321	0.638457
	0.161109	0.401033	0.881766	0.745384	2.45955	0.473146	0.31088	0.430835	0.982157	0.416287	0.98744	1.17821	0.301812	0.570943	0.263755	0.762529	1.27263	0.939716	0.614819	0.727588
	0.315198	0.993685	0.936179	1.01182	0.774224	0.940781	0.316505	0.520988	1.12731	0.77262	0.566544	0.457403	0.265318	0.695176	0.605006	1.35076	1.52675	0.949017	1.69321	0.779711
	0.0975316	0.63573	0.923157	1.07412	1.35125	1.43483	0.599136	0.199721	1.10446	0.935398	0.708454	1.04911	0.3322	0.624226	0.407693	1.44084	1.28291	0.919031	1.38657	0.340421
	0.385184	0.236775	0.505891	0.697219	1.10895	1.23281	0.259646	0.239436	1.30064	0.848038	0.625893	0.735054	0.33055	0.790646	0.393578	1.51614	0.925164	0.714203	0.90119	1.3465
	0.19999	0.338173	0.895566	1.31799	0.755292	0.471084	0.118745	0.275464	1.08402	0.392191	1.19474	0.887557	0.34791	0.442689	0.45483	1.07338	1.0481	0.992276	1.4241	0.645208
	0.30588	0.38967	2.17435	1.1647	1.10392	0.849329	0.120095	0.458126	1.1132	0.96337	1.20257	0.788369	0.158542	0.104362	-0.0601972	1.62401	0.931104	1.05842	0.964688	1.02103
	0.116105	0.737184	0.406567	0.834064	1.23328	0.849622	0.349972	0.395156	0.367135	0.978465	0.698892	0.529499	0.260203	0.768192	0.246853	1.44725	0.894078	0.689847	1.59698	0.830014
	0.170601	0.86031	0.94987	1.07697	0.827551	0.836828	0.280429	0.445761	1.25887	0.929638	0.503054	1.27522	0.302789	0.486542	0.295299	0.908653	1.6199	1.09852	0.743371	0.961388
	0.34667	0.637426	1.94723	0.755045	0.37903	0.739688	0.0737708	0.274033	1.12302	1.3755	0.656543	1.05732	0.109887	0.979409	0.201229	1.1699	1.13949	1.40774	0.809817	0.324915
	0.230913	1.02494	1.18215	1.08722	0.996786	0.686334	0.183735	0.375423	1.2136	1.27347	1.21774	0.735982	0.300881	0.403311	0.467419	0.969991	1.20133	0.619276	0.970685	0.757804
	0.249659	0.865363	1.31622	1.22566	0.838521	0.743599	0.106848	0.239886	0.989125	1.11389	1.36373	1.18611	0.349007	0.368323	0.446456	0.855405	1.54768	0.643141	0.488843	0.729736
	0.160037	0.475472	1.52326	1.0853	1.02952	0.804677	0.208013	0.321934	0.864672	0.761453	1.15301	1.07404	0.237852	0.752953	0.331679	1.01703	1.1405	0.670278	0.603056	0.652732
	0.20781	0.263004	0.975349	1.34712	0.972843	0.990991	0.200402	0.236279	1.3806	1.13642	0.785721	0.384162	0.337464	0.45942	0.508621	1.19976	1.14647	0.750833	0.498682	0.946329
	0.413652	0.74838	0.612274	1.12221	1.04888	1.20613	0.283678	0.28831	1.15216	0.970328	0.915073	1.06231	0.29385	0.424636	0.290054	0.9743	0.863473	1.14801	0.910498	0.579571
	0.212066	0.659618	0.711954	0.433008	1.24929	0.772073	0.303093	0.293792	0.747789	1.40998	0.534058	0.698086	0.229309	1.32729	0.36357	1.02621	1.55108	1.66724	1.72306	0.393326
	0.290127	0.536267	0.502759	1.20549	0.847713	0.359492	0.226047	0.156465	1.12122	0.699908	0.879743	0.861711	0.213969	0.374846	0.352243	1.20826	0.805869	1.04003	1.32138	0.452635
	0.336439	0.733814	0.857877	0.344423	1.07675	1.48033	0.230078	0.0725267	1.18045	0.97127	0.344843	0.917362	0.36803	0.652862	0.450621	1.28857	1.10185	0.919505	0.947745	0.516788
	0.291246	0.39902	0.925516	0.584859	1.36147	0.773421	0.113356	0.219895	1.22983	1.09229	0.947425	0.797831	0.256984	0.950538	0.342933	0.307522	1.04908	0.396361	1.2188	0.593059
	0.516283	0.439601	0.56403	1.04278	1.13961	0.624695	0.22303	0.235653	1.14069	1.35442	0.323847	1.38614	0.193844	0.43059	0.407562	1.22538	0.949922	0.68645	1.02709	1.17737
	0.203097	0.795558	2.04986	0.783889	1.4605	0.890184	0.249811	0.476473	1.13187	0.897296	0.273492	1.13067	0.337615	0.919376	0.282421	1.10093	1.50391	0.477024	1.07707	0.65665
	0.304979	1.03751	0.679918	0.810136	1.12428	0.451378	0.10674	0.501225	0.931934	0.487284	1.11525	0.573524	0.160341	0.477783	0.212939	0.952164	0.838547	0.807457	1.10425	1.26383
	0.288111	0.423224	1.99315	1.34288	1.41315	2.06422	0.325209	0.207299	1.09798	0.788224	1.37167	0.930796	0.369051	0.728508	0.455141	1.02383	0.976872	1.15067	0.655891	0.688609
	0.346109	0.722167	1.18013	0.698354	1.36755	0.640833	0.275825	0.354589	0.836368	1.1315	1.40824	0.51996	0.378694	0.687325	0.25287	1.15435	0.920435	0.944221	0.242096	1.01668
	0.315826	0.575016	1.25497	1.11728	0.791944	0.225422	0.183963	0.55822	1.4065	1.06917	0.995931	0.792786	0.196627	0.404538	0.370057	1.03704	1.04676	0.847332	0.765579	1.18926
	0.299865	0.770699	0.979264	1.0305	1.37039	0.863125	0.143001	0.195596	0.926495	0.642169	1.25253	0.590595	0.427762	0.870935	0.31843	1.19061	1.06125	0.923507	1.02091	1.29011
	0.32713	0.600909	1.33922	0.988987	1.20392	0.892173	0.215241	0.222273	1.01827	0.550239	0.349012	0.846378	0.377896	0.393787	0.310193	0.897117	1.08329	0.360608	1.01347	0.914303
	0.261359	0.557078	0.310605	0.81434	1.18189	0.841189	0.300514	0.795942	0.698621	0.648108	0.913137	0.858742	0.435022	0.620833	0.279851	1.13938	1.17068	0.446309	0.804431	0.900949
	0.246225	0.631898	0.928788	1.03813	1.13564	0.262956	0.166728	0.284239	1.90719	0.880938	1.23518	1.26714	0.27454	0.658837	0.469387	0.99612	0.443885	0.466559	0.896789	1.06701
	0.322355	0.577613	0.910533	0.75496	0.503728	1.13755	0.297293	0.495881	1.89181	1.36946	0.707118	0.557755	0.43329	0.562714	0.742094	0.791604	0.848832	0.530856	1.19036	0.881085
	0.367251	0.556432	0.911314	0.827127	1.00132	1.08025	0.401651	0.289497	0.61273	0.617427	1.26573	0.735871	0.213754	0.675562	0.49748	1.13776	1.00149	0.457141	0.890284	1.11828
	0.272471	0.496674	1.06245	0.984216	0.925326	0.942283	0.382637	0.457599	1.11214	1.08619	1.32468	0.83219	0.4063	0.595494	0.420813	1.06209	0.475901	0.762183	1.0026	0.896186
	0.181425	0.427507	0.821126	0.900986	1.35772	0.852061	0.268027	0.241551	1.53506	0.584542	0.858203	0.846791	0.2156	0.398717	0.438031	1.15815	0.57896	0.878854	0.307878	1.64064
	0.238981	0.491584	1.00937	0.996127	0.819358	1.03961	0.215552	0.616898	1.02352	1.48685	1.45958	1.13979	0.476465	0.519348	0.336731	1.23357	0.304125	0.716419	0.875036	1.00862
	0.423147	0.951175	1.12818	1.12501	0.954097	0.898196	0.260506	0.270381	0.251354	1.26497	1.26145	0.832543	0.255015	0.786606	0.317275	1.16391	0.997853	0.982756	0.91565	0.641228
	0.0608319	0.275196	1.42617	0.958749	1.38813	0.92891	0.15723	0.363726	1.37438	0.592662	1.06632	1.16433	0.300263	0.416304	0.350261	1.07451	0.850267	0.517537	1.5147	0.993949
	0.229364	0.807414	0.998815	0.791681	0.792691	1.29214	0.434755	0.544719	0.662655	0.300299	0.886637	0.686206	0.424116	0.728665	0.334175	1.03239	1.53731	0.817694	0.964725	0.849428
	0.234931	0.403595	1.23449	0.803965	0.531165	0.659461	0.226727	0.243548	0.735734	0.606251	1.63127	0.738653	0.121146	0.586051	0.391604	0.846625	1.30154	0.828731	1.08841	1.085
	0.22651	0.415362	0.993486	0.872048	1.47842	0.852349	0.314513	0.270452	1.05463	0.158866	0.283674	0.691865	0.188374	0.640025	0.354336	1.04952	0.458486	0.996217	1.12494	1.11752
	0.257812	0.683931	1.20159	0.770966	0.647622	1.05844	0.289487	0.290682	0.616869	0.984391	1.31105	0.573696	0.260908	0.553658	0.547337	1.4177	0.757906	0.918673	1.21145	0.744506
	0.183393	0.879686	0.795972	1.063	0.530371	1.10607	0.484781	0.10376	0.935961	1.32127	0.97773	0.991395	0.221984	0.763212	0.61546	1.99363	1.17442	0.79843	1.00736	0.539324
	0.228348	0.429915	1.39138	1.48895	0.631912	0.861608	0.310968	0.119655	0.978122	1.06331	0.917063	1.21668	0.165127	0.413498	0.53372	1.06658	1.39546	0.30504	0.953962	0.598175
	0.42539	0.590036	1.43347	0.440072	0.686515	0.944492	0.191596	0.0994409	0.523838	1.18006	0.531639	0.509022	0.318021	0.460344	0.618943	1.18384	1.25864	0.981765	1.13202	1.06316
	0.302448	0.0869661	1.21523	0.768853	0.930134	0.792493	0.374821	0.232654	1.14546	0.514603	1.06992	1.5084	0.19502	0.803074	0.258854	0.667439	1.19144	0.523972	0.73116	0.801313
	0.249555	0.665119	0.821282	0.832904	1.03726	1.25425	0.322051	0.497083	0.540884	0.560912	0.601768	0.715531	0.200711	0.576325	0.441603	1.18225	1.49595	0.526467	1.27924	1.08731
	0.25802	0.875495	0.87732	1.13604	0.786856	0.704951	0.251604	0.415948	0.649491	0.947759	0.969814	0.992254	0.436179	0.857712	0.665947	1.07993	0.346131	1.35814	0.993626	1.21748
	0.307752	0.975594	0.64558	1.0543	1.05964	0.839516	0.592967	0.187664	0.703998	0.769557	1.10573	0.686327	0.380962	0.680083	0.372329	0.910976	0.714921	1.4015	0.789124	0.909125
	0.24912	1.02662	1.42872	0.839835	1.18455	0.985708	0.439527	0.576925	0.47656	1.24416	1.06114	1.34802	0.540818	0.527432	1.01296	0.670172	1.03294	0.706467	0.969492	0.795255
	0.344378	0.49856	0.535082	0.665355	0.251841	0.567744	0.374106	0.429267	1.26476	0.762353	1.01434	1.25915	0.335718	0.75502	0.374295	1.22775	1.034	0.722766	0.868825	0.888136
	0.228752	0.403915	1.74233	0.964619	1.23825	0.924981	0.213871	0.295596	1.02975	0.917431	0.784874	0.323104	0.245985	0.690227	0.925096	1.09881	1.26266	1.32503	1.07059	1.14
	0.513557	0.494449	1.2871	0.977753	1.11428	1.75231	0.332112	0.0610478	0.864957	0.957199	0.984772	0.587573	0.360967	0.696013	0.618743	0.777558	1.37035	1.03385	0.904649	0.97829
	0.257502	1.19018	1.7846	1.61052	0.606889	0.868488	0.288464	0.431096	0.640555	0.949228	0.939152	0.793919	0.374009	0.704477	0.360846	0.545031	0.926045	1.39206	0.869706	1.00118
	0.217993	0.665688	0.804527	1.08034	0.825301	0.453996	0.415052	0.400139	0.638576	0.641277	0.920354	0.913732	0.193949	0.601428	0.450664	1.11652	1.04022	0.499802	0.703898	1.3204
	0.644995	0.892476	0.35414	0.777279	1.12008	0.819201	0.302997	0.568102	0.574662	0.619	0.687537	1.05188	0.472322	0.880227	0.913136	0.976229	1.16364	0.5235	1.03101	0.922654
	0.260025	0.312569	0.986466	1.75664	0.836335	0.517699	0.362951	0.347018	0.263433	1.01747	1.04767	0.695795	0.441083	0.750116	0.848941	1.3827	0.782413	0.737057	1.21783	0.710556
	0.368474	0.271697	0.93106	0.74726	0.567781	0.924913	0.206099	0.387112	1.23749	0.736267	0.461314	1.14948	1.18549	0.712772	0.25606	0.982328	0.713377	1.11549	1.16802	0.402427
	0.166691	0.847443	1.03383	1.2311	0.959256	1.00174	0.269181	0.396047	0.90756	0.882074	0.172416	0.479276	0.703602	0.642764	0.684838	1.00811	1.19451	0.306358	1.15157	0.768341
	0.276398	0.828828	0.780942	0.833317	0.918769	0.344804	0.403129	0.376776	1.45617	0.723626	0.548819	0.490794	0.351233	0.136287	0.139859	0.945944	0.497145	0.283376	0.699936	0.412796
	0.343774	0.519273	0.821566	1.11937	1.05658	0.924204	0.655797	0.3621	0.983026	0.849746	0.926704	0.981811	0.243509	0.602428	0.650826	0.671883	0.891971	0.740544	0.786436	0.324559
	0.224286	0.680737	0.779125	1.09257	1.32587	0.87176	0.40878	0.157649	1.23091	0.94425	0.737508	0.881039	0.641147	0.398551	0.427293	1.05192	1.12597	0.817534	1.18526	2.11994
	0.301527	0.564493	1.02743	0.850505	0.912514	0.790248	0.267544	0.401794	0.911977	1.17475	0.650002	0.67749	0.376115	0.602311	0.172715	1.03466	0.947359	0.824808	1.3785	1.19394
	0.308054	0.725147	0.196172	0.501604	0.446854	1.11057	0.147252	0.203429	1.11515	1.06969	0.794824	0.772083	0.248433	0.378403	0.65362	1.32803	1.36424	0.926901	1.10534	1.54925
	0.508704	0.585694	1.09798	0.269826	0.856379	1.15953	0.219777	0.476115	1.70122	1.05923	1.31803	0.808588	0.449051	0.610271	0.48779	1.15868	0.938874	1.09642	1.27659	0.340021
	0.0899273	0.409889	1.27888	0.948485	1.48624	0.340118	0.259979	0.122195	1.26186	0.769321	0.959708	0.598184	0.740679	0.782507	0.736554	1.04132	1.47343	0.75284	0.740177	0.945604
	0.392186	0.738235	1.60386	1.68765	0.757737	0.810163	0.241292	0.162974	1.76253	1.1878	1.43024	0.880048	0.424947	0.440223	0.347505	1.48106	1.09479	0.988969	1.23213	0.229806
	0.272273	0.28005	0.750986	1.04493	1.05228	1.00306	0.933971	0.318866	1.31088	0.927057	0.733155	1.01518	0.335266	0.892166	0.242797	1.19516	1.16913	1.05983	1.17327	1.23847
	0.305614	0.287734	0.856411	0.832242	0.824852	0.865282	0.169727	0.387409	0.708424	0.89208	0.853092	0.580675	0.289436	0.605104	0.391403	1.10021	0.624522	1.33571	0.167748	0.580105
	0.1615	0.425886	0.955783	0.564715	0.752666	0.899598	0.337609	0.304938	0.808407	0.782341	0.956569	0.985074	0.405672	0.139191	0.369471	1.66107	0.726651	0.928105	1.16577	0.966259
	0.508655	0.29487	1.11051	0.886575	0.722012	1.06969	0.211467	0.827715	1.13691	0.885227	0.770474	0.925266	0.295608	0.508682	0.490096	0.762172	0.846695	1.37391	1.09036	0.88984
	0.279121	0.65431	-0.0782359	1.24726	1.01227	0.927892	0.444394	0.233445	1.12387	0.914649	0.55741	0.830913	0.0714326	0.688892	0.417949	1.4413	1.37002	1.09064	1.34289	1.1693
	0.381058	0.42943	1.5248	1.26046	0.943999	1.98124	0.165036	0.393855	1.00482	0.691754	0.732256	1.30013	0.425953	0.387002	0.270416	1.08194	1.46243	1.02348	1.29497	0.356577
	0.194914	0.295857	1.52711	0.828379	0.393417	1.04833	0.463184	0.136129	0.989137	0.987796	0.593771	1.07057	0.332777	0.689825	0.36003	1.17571	0.673262	1.33031	1.0784	0.989913
	0.206172	0.761902	0.748121	1.16158	0.364204	0.750002	0.204259	0.283196	0.833394	0.609706	0.736137	1.03348	0.305615	0.551413	0.55778	1.25376	1.3855	0.766038	1.18014	1.22783
	0.174912	0.523383	1.20071	1.01551	0.99419	0.85453	0.248536	0.252219	1.01809	0.75667	0.929306	0.745332	0.367879	0.511863	0.409872	1.09784	0.779906	1.00382	1.18018	0.744293
	0.145701	0.432935	0.306258	1.25979	0.810004	0.415098	0.149472	0.332014	0.531294	0.907235	0.50645	0.673225	0.282784	0.612015	0.42603	1.05337	1.30082	0.287836	1.18566	1.10323
	0.246067	0.858497	0.793489	1.21278	1.00853	0.266715	0.369466	0.289277	1.09778	0.749873	0.665299	0.647932	0.205011	0.543281	0.141755	1.21048	0.924	0.935473	0.840408	0.531929
	0.277411	0.623399	0.95599	1.41159	1.10768	0.902157	0.388761	0.369879	0.743488	0.762218	0.690917	1.01116	0.25998	0.689377	0.397123	0.974462	1.2177	0.969697	1.37323	1.19007
	0.197028	0.483353	1.22686	0.92899	0.425269	0.604909	0.40669	0.18399	1.97074	0.760579	0.827293	1.08033	0.27262	0.453616	0.364868	0.968909	0.601582	0.501644	1.25545	0.728733
	0.205792	0.224116	1.40693	1.06675	0.862227	1.14014	0.437299	0.155054	0.666842	0.394265	0.753718	0.77635	0.331386	0.607011	0.307152	2.5522	1.46665	0.458069	1.10013	0.892343
	0.361048	0.387792	0.914246	0.86272	1.42297	1.16842	0.07598	0.402353	1.00394	1.13379	0.972248	0.99955	0.412072	0.763531	0.569234	1.2967	1.40955	0.512552	1.07351	0.953006
	0.272949	0.297041	1.33492	1.20671	1.02357	1.66714	0.26933	0.299301	0.48146	0.844448	0.404371	0.624932	0.27587	0.46614	0.470979	1.93183	0.457935	0.39354	1.07708	0.844089
	0.29411	0.46146	1.9433	1.07445	0.903256	1.0641	0.264109	0.149576	0.976725	0.694287	0.879563	0.808679	0.363732	0.537607	0.507904	0.829452	1.22352	1.23952	0.86378	0.844315
	0.142411	0.519818	0.414218	0.878564	0.996023	1.05824	0.397012	0.234134	0.432933	0.557246	1.02713	1.35133	0.369085	0.498106	0.884044	0.869705	1.09662	0.496727	1.26933	1.08798
	0.307829	2.51413	0.584482	0.791159	0.913357	1.14849	0.228912	0.411372	0.355294	0.772813	0.890674	0.758899	0.376552	0.535964	0.645868	0.635419	0.751737	0.634994	0.838433	0.76488
	0.107492	0.399632	1.80277	0.95032	0.67414	1.18346	0.363056	0.14378	0.583839	0.443701	0.904452	0.906531	0.174232	0.280367	0.581606	0.81539	1.15836	0.864503	0.649169	0.824903
	0.180389	0.678253	1.34526	0.581627	0.819857	1.10901	0.308325	0.290034	0.814507	0.582584	0.562279	0.853208	0.552519	0.423506	0.376078	0.995428	0.730685	0.756133	1.27906	1.12703
	0.23833	0.442502	0.468096	0.695186	0.621223	0.931775	0.211715	0.448595	0.402097	0.825565	0.443094	1.37292	0.413709	0.415568	0.403316	1.28196	1.06134	0.688914	0.878896	0.890283
	0.339673	0.378969	1.43075	1.10556	0.523159	0.836043	0.203085	0.215903	1.239	0.712555	0.675202	0.689889	0.641006	0.48754	0.174433	1.20597	0.861721	0.707575	1.3401	0.992248
	0.286001	0.610832	0.0820468	1.13793	0.677008	0.801651	0.136479	0.20969	0.932956	0.626722	0.680145	0.74946	0.38302	0.445789	0.405334	1.15556	1.02326	1.39766	1.15579	0.904768
	0.206234	0.64412	1.01623	0.836513	0.78498	1.02907	0.144606	0.288713	0.738468	1.18415	0.499229	0.566244	0.164885	0.543587	0.384312	0.983465	1.07272	0.863334	1.22748	0.849261
	0.297843	0.508667	1.56867	0.920522	0.961628	0.993319	0.227893	0.130893	0.875862	0.792998	0.849363	0.284018	0.345333	0.424058	0.389864	0.738935	1.18259	0.820498	1.5051	0.673408
	0.38841	0.153143	1.09228	1.05147	0.603464	0.95574	0.217707	0.15459	1.25641	0.427084	0.830238	1.61432	0.486128	0.494622	0.442069	1.10744	1.03885	0.839431	1.09644	0.984574
	0.259383	0.562229	2.02353	0.684892	0.588387	0.948328	0.306713	0.486452	0.935209	0.361664	0.93776	1.24538	0.291608	0.428355	0.416486	0.925469	0.792501	0.725972	0.978007	0.308493
	0.350318	0.291222	0.206017	1.48214	0.893345	0.780412	0.270001	0.409518	0.515346	0.849445	0.345477	0.763888	0.314399	0.511555	0.700766	1.06852	1.165	0.70308	0.648609	0.79095
	0.153459	0.550018	1.48486	0.720838	0.371332	0.337575	0.17534	0.00387693	1.38698	0.900741	0.352224	1.06083	0.509464	0.555654	0.582405	1.42844	1.6174	0.714311	0.701403	0.588626
	0.235409	0.277573	1.36428	1.08619	1.05461	0.832572	0.0414047	0.0898314	0.830208	0.731106	0.958404	0.415739	0.400578	0.093093	0.123406	0.813329	0.854089	1.1294	0.855363	0.991053
	0.226809	0.428688	0.96341	0.794841	1.41552	0.932076	0.497333	0.292431	0.723339	1.34762	0.64828	0.651564	0.206439	0.587404	0.451041	0.634911	0.941109	0.906417	0.867586	1.09775
	0.164672	0.602643	0.79363	1.12852	1.3734	0.999488	0.180364	0.273562	0.872618	1.21393	0.585966	1.30639	0.234424	0.237896	0.357529	0.907552	0.869025	1.19919	0.678084	0.370064
	0.224525	0.726615	1.4684	1.05491	1.48964	0.877462	0.182534	0.468158	1.07811	0.772455	1.36574	0.682837	0.522324	0.410727	0.443954	0.83781	1.06221	1.06218	1.04552	0.981681
	0.465805	0.880251	1.4144	1.24624	1.18968	0.802521	0.346242	0.118188	0.72318	0.73688	1.22263	0.929242	0.481502	0.522087	0.331838	0.411776	0.458233	0.87248	0.548677	0.921882
	0.390814	0.40928	1.14985	0.855514	0.548719	0.735589	0.278836	0.541128	0.957281	0.718265	1.18356	-0.0815454	0.117725	0.136717	0.391402	1.41891	1.26842	1.0291	0.749299	1.21448
	0.17567	0.358476	1.54037	1.14277	0.759202	0.693777	0.16926	0.409277	0.837319	1.63664	0.843772	0.718312	0.418946	0.308932	0.640399	0.683502	0.329008	1.51017	0.927338	1.16866
	0.23438	0.455228	1.02255	1.17896	0.828829	0.677393	0.126752	0.604199	1.15013	1.75216	0.798904	0.766869	0.0988609	0.631202	0.53137	1.25527	0.744372	0.746947	0.882192	1.14527
	0.310962	0.743297	1.11233	0.777398	0.600959	1.00838	0.347972	0.647641	0.750676	0.252809	0.577869	-0.043172	0.107942	0.973474	0.538574	0.816957	0.843948	1.58903	0.615411	0.577757
	0.164016	0.715217	1.03304	1.34563	1.0526	0.832969	0.218025	0.368301	0.769327	0.419653	0.643244	0.997137	0.210136	0.259888	0.300761	0.491151	0.872647	0.695356	0.8292	1.16872
	0.205921	0.356768	1.14691	0.442935	1.23082	1.07153	0.32561	0.505073	1.06433	0.769339	0.621905	1.01468	0.230873	0.385478	0.425445	0.565153	0.728956	1.57349	1.23662	0.886169
	0.384943	0.571018	0.700275	1.4566	1.07457	0.996612	0.323512	0.71907	1.29786	1.11075	1.01569	0.857365	0.268332	0.625716	0.423511	0.846768	0.797865	1.40677	0.957222	1.67881
	0.347222	0.262207	1.79592	0.979851	1.01007	1.12964	0.189057	0.97868	0.602255	0.567722	0.644098	0.48729	0.278574	0.343789	0.410944	1.12922	0.486645	1.41138	0.887982	0.942808
	0.182256	0.397623	0.564433	1.50021	1.02836	0.889893	0.350706	0.854711	1.47118	0.745827	0.661268	1.68189	0.205382	0.454506	0.332799	1.19203	1.09255	0.844607	1.08927	0.972039
	0.199768	0.418457	1.2846	1.2063	1.09574	1.11381	0.073347	0.530097	1.21385	1.11919	0.726754	0.582101	0.296131	0.62481	0.240955	1.0332	1.21215	1.11406	1.29533	0.502354
	0.1849	0.234479	0.904013	0.997771	0.998186	1.29613	0.372319	0.205317	0.826743	1.02846	0.904211	0.852906	0.248894	0.492129	0.399449	1.04575	1.19882	0.898517	0.994017	0.516483
	0.352663	0.476296	0.941796	1.06546	1.06541	1.45631	0.131911	0.646846	1.31172	1.14202	0.435521	0.783803	0.422823	0.591162	0.255978	0.369239	1.29964	0.57292	1.20372	0.879805
	0.285262	0.357241	1.16279	0.839355	0.790547	1.19244	0.317199	0.50583	0.770049	0.784737	1.02854	0.26039	0.199438	0.25289	0.445532	1.07902	1.00128	0.791699	1.30816	0.863992
	0.342356	0.36636	1.17263	1.25439	0.706496	1.18664	0.123328	0.0973597	1.22822	0.675381	0.737196	1.03147	0.241354	0.323523	0.29988	1.35122	0.894085	0.948363	1.47361	1.09677
	0.120897	0.770653	1.05967	0.864646	1.89898	1.24824	0.350886	0.409107	0.841535	1.3243	0.982767	0.90792	0.169307	0.575236	0.525635	0.573199	1.12718	0.777995	1.13707	0.629686
	0.301301	0.365267	1.09407	1.12471	0.736012	0.801061	0.096365	0.366445	0.970938	1.44025	0.752703	1.07469	0.198841	0.456929	0.803158	0.720863	1.17905	0.537686	0.307097	1.58296
	0.214387	0.581182	1.27436	0.962195	0.832406	1.24324	0.314233	0.194593	1.00578	0.973709	0.530079	1.40197	0.268728	0.234521	0.27806	0.883671	1.32592	0.715817	0.885177	0.933652
	0.41073	0.433291	0.461888	0.98566	1.45724	1.2564	0.265802	0.238624	1.1674	1.22149	0.465921	1.05505	0.33315	0.606025	0.758636	0.820259	0.96212	0.610083	0.600801	0.747576
	0.242206	0.359433	1.02517	1.07814	1.3217	0.992538	0.192647	0.355331	1.23835	0.316548	0.837216	1.6528	0.213085	0.766314	0.802831	1.19243	0.479052	1.05928	0.795009	0.799608
	0.156714	0.610614	0.976544	1.14201	1.02748	0.75105	0.402306	0.367054	0.606058	1.02651	0.498184	1.13701	0.287383	0.612197	0.689079	1.2442	1.19336	1.00892	0.613242	1.2959
	0.428878	0.886791	0.874793	0.98201	0.832622	0.904689	0.245589	0.793285	0.599939	0.913624	0.764175	1.14582	0.226642	0.405351	0.334426	1.44717	2.00101	0.816769	1.02836	0.694058
	0.329713	0.667942	1.02953	1.0985	1.26498	0.907009	0.402563	0.686479	1.12209	0.950456	1.18033	0.603742	0.313906	0.453069	0.494893	1.60618	1.32511	1.21198	0.886397	1.33799
	0.072141	0.586324	1.21696	1.41434	1.07254	1.42839	0.348612	0.365997	1.55698	0.423844	1.0582	0.948735	0.269742	0.349201	0.276508	0.815774	0.962126	0.785221	0.689246	0.766486
	0.21749	0.384985	1.22716	1.49018	1.2744	1.28629	0.148581	0.281864	1.06456	0.57557	0.92928	0.934909	0.254331	0.280645	0.517855	0.90816	1.45782	1.06906	0.945098	0.933095
	0.353098	0.927297	0.396225	1.2266	0.709922	0.997165	0.299229	0.42381	1.03306	0.535647	0.654838	1.48967	0.385544	0.687481	0.205669	1.22317	1.20615	1.01769	0.650799	1.19456
	0.394691	0.655269	1.00764	0.69562	1.56488	0.868616	0.216269	0.942546	1.10906	0.735621	0.820853	0.994942	0.271235	0.42251	0.584023	0.82382	1.1707	0.911485	0.362685	0.742072
	0.13478	0.524319	0.877974	1.41605	1.23489	2.42237	0.170433	0.787583	1.10868	0.592844	0.878717	1.30339	0.315768	0.569224	0.48125	0.900217	0.986767	0.822699	0.937482	1.13861
	0.529269	0.462848	0.265643	1.17742	0.722668	1.02096	0.327933	0.938033	1.4905	0.347297	1.05807	1.20669	0.218822	0.728959	0.40841	1.17197	0.793637	0.914682	0.720867	1.28623
	0.275419	0.38916	1.02393	0.549237	0.873309	0.788299	0.3852	0.513138	1.25251	1.01634	0.861583	0.746139	0.254447	0.811251	0.415853	1.48606	0.712234	0.708295	0.726527	0.303652
	0.213072	0.447726	1.0022	1.15779	0.938087	0.980877	0.260997	0.366406	1.02698	0.50187	0.781464	1.09631	0.351646	0.560023	0.204509	1.16549	0.466229	1.18363	0.946197	0.519596
	0.203312	0.43894	1.11366	0.706864	1.43223	0.938838	0.174529	0.434733	1.09077	0.710108	0.538167	0.724783	0.442143	0.335713	0.322686	0.844409	1.04904	0.402884	1.07334	0.838558
	0.303954	0.856125	0.823131	1.04036	1.12417	0.930034	0.423414	0.186559	0.58996	0.654267	0.588993	0.649413	0.393262	0.499754	0.37985	1.38851	1.10675	1.51651	1.05917	0.838166
	0.293706	0.166122	0.580978	1.22426	0.938325	0.860784	0.209974	0.365884	1.26763	0.903632	0.844499	0.884345	0.213522	0.334335	0.419925	1.01478	1.12804	1.04048	0.574885	0.840239
	0.312198	0.267209	1.82176	0.705717	1.28198	0.911391	0.178282	0.227074	1.39806	0.490472	1.00051	0.866038	0.214948	0.673051	0.418145	1.199	1.24747	1.65205	0.787653	1.47536
	0.134378	0.582052	0.909315	1.22484	1.06957	1.09843	0.311308	0.505464	0.976215	0.705766	0.776471	1.17416	0.351062	0.360186	0.210847	0.989171	0.386498	1.69065	0.891606	0.7632
	0.267354	0.252168	1.64517	0.260972	0.675991	0.922098	0.21218	0.462006	1.25023	1.06717	0.704647	0.963205	4.05625e-05	0.346998	0.250777	0.666827	1.00354	1.46004	1.32268	0.990864
	0.22593	0.412782	1.04411	1.70314	0.653396	0.939047	0.268786	0.297907	0.957468	0.618793	0.748758	0.694223	0.156951	0.62834	0.331635	1.1058	1.19211	1.21805	1.15655	0.632401
	0.38955	0.621952	0.883455	1.04163	0.8607	2.04909	0.435821	0.188099	0.912168	0.741178	1.13973	0.667094	0.179884	0.542618	0.558007	1.22108	0.923266	1.30305	1.234	1.06472
	0.165126	0.382797	0.992385	0.901143	0.455127	0.998209	0.295681	0.340881	1.25485	0.758204	1.24247	0.909094	0.360133	0.327273	0.340246	0.851083	0.67005	1.43169	0.891437	0.755159
	0.403409	0.537528	0.758831	0.919416	0.472665	0.723769	0.254662	0.209852	0.490338	1.0234	0.701613	-0.11193	0.240179	0.581469	0.380609	1.09305	0.690222	1.02217	1.25842	0.814472
	0.251274	0.401021	0.616727	1.7057	0.986988	0.395557	0.298388	0.266557	1.23214	0.669266	1.40788	0.651883	0.246571	0.36966	0.405669	0.930631	1.25892	1.08939	0.703259	0.811489
	0.513494	0.624059	0.694797	1.65489	0.722526	0.989467	-1.41249e-05	0.112093	1.00452	0.568554	0.711769	0.752719	0.221754	1.01016	0.302138	1.419	0.898045	1.03357	0.821642	0.784925
	0.380806	0.564971	0.869006	1.18155	0.543423	0.319979	0.216763	0.430259	0.466899	1.08251	0.862232	-0.0564932	0.300077	0.656172	0.609517	0.69978	0.730554	1.14139	0.887183	1.29466
	0.228019	0.170477	0.508818	1.05653	0.873804	0.60542	0.345408	0.126893	0.897866	0.31099	1.01609	0.975505	0.253466	0.610971	0.507873	1.48146	0.996724	0.245164	0.605893	0.503695
	0.243417	0.432664	1.4877	0.763647	0.440466	1.17751	0.190295	0.399198	0.923982	0.935348	0.294358	1.01438	0.231902	0.54315	0.255954	2.1657	0.799552	0.680511	0.644883	0.835013
	0.201758	0.444809	1.00581	0.736371	0.725291	1.16705	0.272344	0.391797	1.1852	0.870408	1.12361	0.82549	0.309955	0.4668	0.482012	1.1716	0.775483	1.02318	1.14199	1.1066
	0.423334	0.548772	0.994855	1.78542	0.437244	0.81714	0.0532481	0.335525	1.31615	1.08257	0.511514	0.522595	0.386824	0.825086	0.326349	1.76435	1.19596	0.727255	0.573458	1.05053
	0.390931	1.1321	0.950237	1.19122	1.18875	1.33822	0.170969	0.462426	1.18444	1.10283	0.669191	1.65988	0.247345	0.596945	0.245461	1.90568	0.89364	0.867933	1.11191	1.06235
	0.271771	0.394452	0.620392	1.39489	0.673234	0.702985	0.265394	0.0920579	1.32709	1.1676	0.824354	1.23524	0.29692	0.458195	0.265921	1.19665	0.364149	1.22561	1.38131	0.588802
	0.297874	0.308537	0.932477	1.08576	0.586535	0.617571	0.128457	0.294217	1.18521	0.781962	0.768373	0.784933	0.402767	0.277546	0.159387	1.31668	0.841599	1.3233	1.34139	1.16644
	0.270722	0.668815	1.0667	0.873494	0.935519	0.822022	0.147235	0.361353	1.15869	0.713067	1.03099	0.595219	0.274739	0.792447	0.496522	0.960056	1.00891	0.973135	1.11798	0.676841
	0.269267	0.885194	1.64804	0.932336	0.595785	0.71877	0.366874	0.213574	1.01883	0.919134	1.25657	0.953427	0.350965	0.671043	0.390753	1.08928	1.50548	1.30411	1.01012	1.02675
	0.303495	0.880681	0.413888	0.618926	0.834628	0.839964	0.113934	0.157408	1.06882	0.858075	0.838831	0.93059	0.317223	0.372483	0.360814	0.847487	1.27965	1.05802	1.55583	0.742276
	0.561741	0.708354	1.30379	1.25589	1.32597	0.847231	0.147533	0.311767	1.27379	0.883146	0.450721	1.11061	0.197031	0.596075	0.332642	1.43245	1.53827	0.8263	0.77684	0.555493
	0.309343	0.419292	1.33612	0.964765	1.07636	0.861298	0.183394	0.331815	1.33242	0.76462	0.971351	0.674397	0.408539	0.729355	0.418178	0.983391	0.882171	1.15147	1.3561	0.90301
	0.132632	0.468913	1.80687	1.49173	0.708579	0.776859	0.197064	0.371633	1.12793	0.930228	0.758418	0.971641	0.300563	0.622323	0.54162	0.274017	0.762696	0.858329	1.01889	1.12767
	0.186517	0.927016	0.82205	1.02241	0.999225	0.704863	0.31737	0.122794	0.742086	1.15135	0.738347	1.11616	0.303292	0.572844	0.793797	0.632737	0.84396	0.975504	0.849138	0.714616
	0.287459	0.715154	1.05569	0.563008	0.709554	0.767816	0.294519	0.0944897	1.04237	0.985386	1.66176	1.19713	0.47921	0.25562	0.306094	1.25457	1.47851	1.04681	1.10487	0.721136
	0.353681	0.57892	1.36512	0.875505	0.674522	0.643832	0.25587	0.284582	1.21284	1.47863	0.551243	0.972586	0.272547	0.516555	0.164427	0.844495	0.459321	0.911656	1.30452	1.55419
	0.157184	0.650666	0.456718	1.04993	0.379518	0.824165	0.270962	0.22321	0.447577	0.921486	0.890967	1.11751	0.322317	0.181536	0.418477	1.24831	0.553627	0.998791	1.13169	1.28102
	0.257159	0.761232	0.800949	0.272061	0.806454	1.23089	0.249807	0.157908	1.37239	0.800076	0.781185	0.555675	0.325748	0.531799	0.203134	1.58831	0.633396	0.24658	0.480805	0.890218
	0.28815	0.459148	1.05487	1.40783	0.81853	1.54572	0.143917	0.369999	1.49764	0.715952	0.568136	1.28099	0.251945	0.735214	0.237269	1.13164	0.3613	0.946378	0.885722	0.864595
	0.415319	0.688628	0.821777	0.523546	1.09036	1.49485	0.369728	0.118219	0.608874	0.930658	0.424301	0.310384	0.197949	0.630939	0.509863	1.01521	1.00538	0.956813	0.890248	0.568371
	0.210331	0.620076	0.897727	1.02717	1.03093	1.72012	0.415032	0.353746	0.635158	0.683404	1.96912	1.12805	0.310006	0.291735	0.285257	1.40055	0.884545	1.09817	0.934021	0.922616
	0.255668	0.359668	0.381298	1.65893	0.837094	0.983971	0.171606	0.197032	1.25124	0.528035	0.287474	0.918198	0.335457	0.24216	0.536934	1.2327	1.47898	1.0164	0.903556	1.7667
	0.404363	0.73074	1.04151	0.812256	0.637647	0.713449	0.266521	0.140842	1.23762	0.418793	0.589022	0.853506	0.336984	0.674552	0.451387	1.29584	1.2864	0.627943	0.95992	1.82372
	0.202557	0.76523	0.846243	1.345	0.694815	1.57481	0.338201	0.0213441	1.18829	0.547709	0.263501	1.1107	0.372919	0.444965	0.23318	0.92742	0.505991	1.00372	1.00125	0.690954
	0.29359	0.886753	0.445932	1.61448	0.899881	0.935306	0.361838	0.113344	0.886694	1.04392	0.938565	1.08265	0.372707	0.801684	0.48005	1.52185	1.48238	0.742656	1.06964	0.565952
	0.303695	0.626497	1.39361	1.05492	0.910647	1.03677	0.121542	0.1752	1.62725	0.97851	0.764437	1.0357	0.359365	0.724117	0.383973	0.878991	0.756988	0.830965	0.680935	0.937373
	0.390852	0.596573	0.51964	1.13495	1.03857	1.34192	0.224808	0.19986	1.17281	1.01841	0.966704	0.934665	0.305948	0.477118	0.274665	1.17587	1.17956	1.21571	0.816369	0.861342
	0.164173	0.885276	0.916509	0.915281	1.32938	0.821356	0.154	0.520039	1.71254	0.498707	0.744714	0.998661	0.253139	0.399388	0.204323	0.920698	1.3727	0.569202	1.17342	0.959093
	0.317041	0.616713	0.575785	1.09317	1.03404	1.16896	0.380894	0.215883	0.470249	1.12349	0.754682	0.715626	0.255854	0.579183	0.659288	1.09725	1.19626	1.00797	1.06621	0.848474
	0.297509	0.544294	0.664092	1.12142	1.18631	1.00641	0.0147049	0.0252539	0.949047	0.873541	1.02797	0.476922	0.37568	0.554459	0.922643	0.839565	1.18102	0.988869	0.599298	1.21578
	0.248037	1.52733	0.8693	1.3609	0.655349	0.409052	0.123457	0.142181	0.771627	0.431745	0.655147	0.578263	0.29737	0.813005	0.483079	0.92389	1.47455	1.09951	0.594482	0.953184
	0.327813	0.413179	1.70479	1.26563	0.704764	1.02069	0.123527	0.154166	1.21709	0.956738	0.798906	0.53485	0.145095	0.486687	0.575641	0.810735	0.331112	1.08055	0.967902	0.868186
	0.259799	0.701442	1.49409	1.15176	1.1499	1.14549	0.28071	0.183994	1.15308	0.50984	1.17401	1.11823	0.184113	0.47858	0.802004	0.948838	0.707895	1.34296	0.882949	0.318226
	0.28741	0.555592	0.884569	0.642007	1.24041	1.03014	0.47073	-0.0702296	0.975113	0.833916	0.591479	0.358571	0.263802	0.308126	0.410264	1.34358	1.00479	0.440929	0.72171	0.649284
	0.5622	0.54628	0.670687	1.28666	0.738529	0.942483	0.193306	0.0302655	2.63415	0.824329	0.595015	1.87445	0.203373	0.546963	0.179958	1.86825	0.481895	0.703661	1.02891	0.993953
	0.626986	0.759046	0.848521	0.710803	1.27255	1.16285	0.398938	-0.0336571	0.941193	0.708845	1.101	1.12998	1.04329	0.607104	0.559787	0.814888	1.39173	0.962997	0.82101	1.46123
	0.222993	0.400092	1.04586	1.41755	0.795081	0.94769	0.0615071	0.239248	1.14249	0.512392	0.903155	0.741914	0.252997	0.71617	0.444449	1.06342	0.638444	0.804403	0.657672	1.01304
	0.527355	0.591881	0.611581	1.07962	0.905347	1.02215	0.272126	0.240388	2.09396	0.235232	1.25135	0.256884	0.287554	1.0519	0.437464	1.22069	0.677691	0.925788	0.593612	1.00327
	0.217796	0.648242	0.525603	0.823792	0.76358	1.05425	0.271821	0.113211	2.12665	1.20503	0.677534	0.956407	0.257788	0.615659	0.436583	1.37945	0.507463	0.848347	1.06886	1.27881
	0.0894125	0.841092	1.23194	1.17086	1.04854	0.906295	0.143067	0.282914	0.993463	1.06419	0.803175	1.47818	0.95449	0.568987	0.437974	1.35785	1.00697	0.98926	1.01353	1.1338
	0.248596	0.430186	0.93742	0.853462	1.18917	1.05887	0.507487	0.177996	0.936259	0.660275	0.614923	1.04079	0.268914	0.531593	0.746112	0.748078	1.44592	0.789558	1.10479	0.786222
	0.237109	0.546263	1.09831	0.677849	0.927197	1.41869	0.282936	0.409366	0.918874	0.1374	0.819772	0.794872	0.292915	0.510904	0.161768	1.49686	0.345689	0.632925	0.949873	0.0495596
	0.218435	0.281129	0.980712	1.46937	1.01386	1.28052	0.369041	0.187389	0.992044	1.90148	1.18461	0.66236	0.171863	0.611238	0.437559	0.922928	1.54735	1.1668	0.913401	1.44807
	0.284839	0.329962	1.26742	1.46634	1.46947	0.841662	0.20881	0.16169	0.924215	1.15302	0.833395	0.460918	0.248344	0.62452	0.316989	0.871966	1.19963	0.843573	1.27338	1.35078
	0.43919	0.67879	1.03953	0.581743	0.588695	0.811763	0.154832	0.270344	0.917907	0.97196	1.08698	0.760934	0.346603	0.995316	0.363024	0.783088	1.11182	0.45619	0.674206	1.4188
	0.37821	0.599234	0.57284	0.903538	0.486109	0.650689	0.508764	0.412202	0.961727	0.704686	1.13247	0.848859	0.168583	0.612496	0.29762	1.20483	1.13061	0.781553	0.583443	1.1731
	0.316353	0.601022	1.38591	1.6776	0.99805	0.425938	0.235392	0.349132	1.44171	0.748364	0.611871	0.73545	0.217957	0.688069	0.492799	1.14574	0.622554	0.733755	1.11354	0.987512
	0.239354	0.573612	1.33442	0.927297	1.21904	0.586793	0.219476	0.309724	0.950244	0.662949	0.935256	0.630086	1.15592	0.391932	0.387357	0.923754	0.856907	0.669756	0.652152	0.643687
	0.201676	0.587467	0.714739	0.979358	1.10094	1.03205	0.281575	0.329472	1.28798	0.448727	1.2193	0.841888	0.310301	0.430282	0.776876	0.934617	0.817651	0.91186	1.29601	0.887662
	0.24478	0.433768	0.631527	1.07702	1.10278	0.880285	0.377575	0.347392	0.658824	0.715556	0.904134	0.93299	0.182204	0.518279	0.445573	0.611715	0.68806	0.904684	0.953944	0.442973
	0.39473	0.653608	1.06298	0.748637	1.00662	1.09721	0.325305	0.324634	0.787976	0.980279	1.3039	0.783987	0.256945	0.512487	0.44491	1.23413	0.901628	0.788227	0.737023	0.752826
	0.346424	0.539929	1.32138	-0.00859961	0.662513	0.85903	0.26185	0.286615	0.680978	0.98235	0.775313	0.850528	0.451605	0.414816	0.370988	1.57073	0.739994	1.13311	1.28613	0.914273
	0.353989	0.297349	1.05473	0.353155	0.885458	0.813009	0.470883	0.338886	0.828223	0.173047	1.27964	1.3536	0.839598	0.582716	0.356248	0.681156	0.964795	0.351164	1.32622	1.20274
	0.340819	0.500899	0.112913	1.10241	0.72928	0.801864	0.238278	0.24573	1.5218	0.877983	1.30071	0.71707	0.330573	0.845007	0.132734	0.134446	1.16499	0.977523	1.31043	1.39146
	0.377335	0.260351	1.1942	1.65417	0.803616	0.753665	0.218459	0.159234	0.811415	0.702554	0.936748	0.49649	0.268877	0.622305	0.354851	0.723242	1.01732	1.04403	1.37896	0.779037
	0.25737	0.832663	0.740457	0.874871	0.707421	0.895382	0.292944	0.320998	1.25122	0.871297	1.3361	0.726093	0.228989	0.911726	0.49091	1.37726	0.383772	1.16622	0.310096	0.97223
	0.392255	0.531755	0.781226	0.743085	0.593363	1.2048	0.336916	0.368665	1.18905	0.675711	0.81039	0.635038	0.438017	0.521849	0.389789	0.861705	1.07166	1.18034	0.634515	0.90755
	0.11714	0.563984	1.03819	0.0141715	1.03671	1.43677	0.443917	0.310056	1.64481	0.771657	0.455686	1.15601	0.27034	0.523739	0.548676	0.952426	0.703459	1.0979	0.725324	1.03208
	0.578207	0.372451	1.00444	0.926452	1.17891	0.567511	0.284763	0.393595	1.09582	0.459635	0.863729	1.15358	0.319393	0.399013	0.639384	1.16142	0.756299	1.30424	1.08406	1.00019
	0.226725	0.323298	1.96561	0.898328	1.2282	0.882599	0.337689	0.21854	0.959289	0.623416	0.582765	1.54847	0.386697	0.24322	0.378587	1.18724	0.796933	0.934199	1.08707	1.06328
	0.3459	0.384795	0.931117	0.584154	1.23644	0.471805	0.219074	0.422201	0.948016	1.31254	0.914663	1.1135	0.440733	0.415639	0.687054	0.950464	0.263109	0.946744	0.863805	0.618017
	0.29142	0.39733	0.910537	1.14958	0.393078	0.854344	0.245798	0.160611	0.826966	0.695817	0.980264	1.02716	0.242561	0.575132	0.274518	0.921662	0.430382	0.730671	1.37788	1.45442
	0.595297	0.381366	1.90279	0.626346	1.24359	1.51443	0.18441	0.507946	0.816771	0.741514	1.08004	0.505936	0.454862	0.43621	0.400495	1.514	0.78587	0.889785	0.942232	1.03125
	0.24622	0.575184	1.22385	1.46886	1.66718	2.16247	0.30388	0.311912	0.442654	0.870644	0.984875	0.748273	0.193754	0.235963	0.272306	0.862671	1.1527	0.522797	0.830637	1.47545
	0.323052	0.420557	0.820088	1.0922	1.2393	0.847378	0.295715	0.383094	1.7092	0.85205	0.88045	1.08331	0.232133	0.65943	0.30683	1.65463	0.866969	1.10591	1.0751	1.34057
	0.394185	0.442746	1.2132	1.498	0.531693	1.57964	0.28629	0.255976	0.99097	0.53791	0.614537	0.791651	0.229622	0.499547	0.589215	1.3802	1.25118	1.40437	1.67207	1.49394
	0.238868	0.390708	1.04898	1.26656	1.43129	0.314255	0.255369	0.162192	0.642907	0.776283	0.945894	0.766642	0.248277	0.731107	0.401608	1.80323	1.05019	1.00537	1.11304	1.23489
	0.108745	1.05154	0.681066	0.898322	1.14593	1.08851	0.249993	0.37511	0.772124	0.783702	0.659124	1.11982	0.313898	0.438044	0.354935	1.37645	1.21884	0.808279	1.3631	1.11681
	0.438048	0.555748	1.24811	1.29153	1.07873	0.878479	0.229763	0.320079	1.77831	1.24473	0.882149	0.849912	0.302419	0.401085	0.416165	1.215	1.99665	0.656809	0.9108	0.817664
	0.419746	0.272013	0.547444	0.887741	0.772461	0.788357	0.277215	0.323958	0.864164	0.830408	1.02965	0.864784	0.308542	0.664985	0.685377	1.46132	2.33474	0.906981	0.640508	1.33524
	0.270766	0.261516	0.444797	0.331972	0.247882	0.644299	0.298624	0.127793	1.54385	0.544732	1.34834	1.041	0.309243	0.536595	0.368342	1.08469	0.829297	0.741299	1.21117	0.79297
	1.07299	0.644982	0.632269	1.15909	0.900487	1.06306	0.355859	0.416363	1.09136	0.818846	0.956396	0.633088	0.233548	0.553554	0.169922	1.00601	0.652324	0.689874	0.663641	0.787802
	0.0287155	0.530987	1.11434	0.825365	0.687043	0.732158	0.155748	0.182091	1.4479	0.743595	0.853693	1.17284	0.327068	0.766537	0.443529	1.39125	0.934858	0.538321	0.606641	0.95566
	0.266023	0.342549	0.736098	1.04366	1.38959	1.06882	0.298653	0.395064	1.27226	0.832796	0.888803	0.671121	0.29912	0.811381	0.505294	0.758496	0.343136	0.763218	0.774167	0.528881
	0.343742	0.491009	0.915699	0.92763	0.856449	0.576021	0.178374	0.353883	0.955465	0.779008	0.76321	0.935749	0.208228	0.517262	0.357211	1.05915	1.0355	0.979517	1.07445	0.86901
	0.363851	0.473279	0.496598	1.28257	3.33222	0.681967	0.522227	0.448711	0.880225	0.93716	0.481933	0.893857	0.390547	0.590434	0.170924	1.04723	0.843474	0.730183	1.59184	0.675287
	0.42285	0.388478	0.852961	1.58583	0.787682		0.249198	0.174918	0.619129	0.913589	0.617973	0.605885	0.230191	0.560242	0.543819	1.46829	0.733628	0.528709	1.02648	1.02758
	0.406768	0.486698	0.62824	0.97042	0.771546		0.18561	0.333727	0.607556	0.430797	1.00894	0.715558	0.143501	0.794584	0.303494	1.11863	0.664699	0.707879	0.89141	1.34858
	0.234558	0.787552	1.19702	0.900555	1.0228		0.247708	0.233121	0.775322	1.03239	0.753191	0.625493	0.309444	0.784388	0.383873	0.511936	0.838096	0.769334	1.31023	1.2146
	0.254697	-0.0592251	0.642955	1.12676	0.850986		0.338312	-0.054393	0.64803	1.02031	0.597487	0.565579	0.20132	0.506394	0.287942	0.740288	1.18951	0.724523	0.734345	0.991311
	0.246975	1.82198	0.899003	0.835939	1.11251		0.11873	0.416153	0.809187	1.23394	0.774471	0.691623	0.186171	0.495461	0.552314	1.14247	1.05816	1.22195	0.667393	0.738777
	0.423942	0.518672	0.974638	0.972204	0.433803		0.253058	0.127192	0.967851	0.900651	0.796615	0.562573	0.170277	0.642148	0.392348	1.24418	1.09324	0.919674	1.28016	1.17226
	0.388787	0.545764	0.982308	1.1626	0.242272		0.101738	0.505254	1.52595	0.817645	1.51803	0.971137	0.279353	0.270274	0.432625	0.332241	0.885795	1.26148	1.39567	0.759462
	0.357534	0.442298	1.17926	0.823819	1.02408		0.185769	0.130701	1.21743	0.916323	1.73139	1.13663	0.266194	0.566469	0.48751	0.688589	1.62538	0.532002	1.08988	0.885777
	0.220198	0.378016	1.13815	0.837202	0.818946		0.140633	0.00450574	0.377088	0.56972	0.867411	0.505507	0.158917	0.466914	0.316039	0.525059	1.08866	1.01687	0.912396	1.30319
	0.231662	0.345743	1.36888	0.79137	1.02211		0.226132	0.176723	0.814846	0.288781	1.29274	0.160721	0.233757	0.611332	0.363259	1.30473	0.906769	0.526627	1.02115	1.10236
	0.261476	0.393791	0.354543	1.2355	0.70284		0.165235	0.695573	1.0021	0.604623	1.18645	0.784572	0.59355	0.118091	0.342576	1.28695	0.802943	1.29672	1.06014	1.00635
	0.241924	0.781329	0.824932	0.333235	0.159743		0.299264	0.571962	0.769058	0.906022	0.675617	1.00148	0.569223	0.332315	0.53433	1.31107	1.41121	1.05278	0.98652	1.20736
	0.249995	0.707467	1.09889	1.05227	0.917375		0.171159	0.526882	0.765357	0.982282	0.940993	0.589991	0.408133	0.370109	0.318869	0.988706	0.582227	0.81158	1.02582	1.49296
	0.255822	0.533653	0.855229	0.99973	1.56618		0.195883	0.561256	0.47151	0.86773	0.692082	1.02243	0.304296	0.729625	0.138553	1.21421	1.3859	1.20766	0.433332	0.948799
	0.293884	0.634942	1.22478	0.832621	1.14376		0.181965	0.581758	1.33792	0.763584	0.755297	0.970269	0.199907	0.427575	0.347546	1.04856	1.52598	1.06186	0.962928	0.826685
	0.309067	0.277581	1.32048	0.557226	1.09464		0.342378	0.444055	0.13081	1.13189	0.965672	0.979879	0.324846	0.934879	0.244938	1.13469	1.63982	1.24379	1.04928	0.87098
	0.191176	0.907098	1.28621	1.00664	0.550032		0.320486	0.409815	1.02952	0.918442	0.966376	0.53824	0.274594	0.602554	0.432155	1.5431	0.78066	1.08128	0.704766	1.09961
	0.358437	0.439241	0.538938	0.759821	0.409381		0.19746	0.363896	1.47845	0.812566	0.917832	0.293536	0.27254	0.508047	0.515163	0.818407	0.760095	0.682153	0.9341	0.952101
	0.140648	0.686258	1.18049	1.2283	0.807515		0.244873	0.488371	1.48567	0.777413	0.677537	0.951492	0.229936	0.641455	0.564178	1.16702	0.779299	0.413301	0.90636	0.543198
	0.178816	0.395322	1.45463	0.73556	0.892949		0.279073	0.398618	0.97102	1.10575	0.733766	0.754924	0.241489	0.552715	0.540408	0.83185	1.11904	1.78639	0.234256	0.752538
	0.2286	0.447668	1.33144	1.022	1.03101		0.744884	0.558108	1.05439	1.29697	0.443143	1.53031	0.457606	0.638237	0.58011	1.43299	0.740686	1.04586	1.06105	0.820404
	0.205012	0.795932	1.20276	0.949137	1.03188		0.300448	0.370653	1.40636	0.460369	0.977927	1.13059	0.302792	0.661431	0.440118	1.24546	0.349635	0.999725	0.813497	0.641437
	0.248887	0.0843945	1.49421	1.11358	1.21523		0.158594	0.429021	1.34153	0.874781	0.389086	1.47669	0.260701	0.541912	0.3036	1.26885	0.810218	1.23794	0.976311	1.01055
	0.916173	0.759198	1.33598	0.74701	0.765211		0.403542	0.592527	1.44575	0.834734	0.318426	0.789105	0.32567	0.375998	0.316079	0.831325	0.868306	0.452187	0.327435	0.664509
	0.26604	0.438044	1.27803	0.906672	0.456064		0.287215	0.42832	1.04581	0.940202	0.726479	0.842056	0.365719	0.793615	0.524016	0.673621	1.3817	0.787191	0.942516	1.40605
	0.195278	0.621707	1.05628	0.847961	2.51794		0.227591	1.01712	1.62581	0.814308	0.910785	0.839974	0.367361	0.478864	0.379731	1.10506	0.867567	0.903354	0.981304	0.569697
	0.352509	0.252177	0.802201	1.34335	0.81464		0.229698	0.683337	1.17908	0.792555	0.779821	1.10833	0.25715	0.548862	0.402996	0.926231	0.690307	1.12853	0.329372	0.719287
	0.197194	0.275497	1.10133	0.744044	1.14578		0.199517	0.651313	0.802672	0.400945	0.79273	0.894378	0.336224	0.537389	0.583012	0.94138	0.993782	0.943654	0.987975	0.647955
	0.192593	0.544764	0.883106	1.11522	1.51473		0.196182	0.42546	0.643389	0.722424	0.725136	0.983696	0.333593	0.688211	0.437941	0.586575	1.10976	0.78261	1.08427	0.778327
	0.206501	1.0098	1.00384	0.783774	1.34503		0.272577	0.64139	0.79461	0.239467	1.50123	1.07391	0.503824	0.545678	0.433146	0.922526	1.28008	0.485255	0.307123	1.1497
	0.151742	0.826242	1.06825	0.858939	1.01723		0.0950705	0.294652	0.671397	0.335151	1.00813	0.906131	0.220081	0.242712	0.562775	0.803103	1.39455	0.939621	1.30976	0.959885
	0.33567	0.274398	1.19836	1.20832	1.24987		0.123095	0.302971	1.02273	0.776209	0.690521	0.828467	0.256287	0.523861	0.635455	1.17712	0.583731	1.04116	1.17025	1.07461
	0.223941	0.0113281	0.821818	0.885537	0.905682		0.221241	0.483395	0.877301	0.934896	1.1242	0.92787	0.175283	0.594518	0.507254	1.19203	0.383389	1.00725	1.11505	0.210286
	0.129514	0.45864	0.766622	1.36093	1.24506		0.303235	0.755612	0.909099	1.24535	0.73152	0.935989	0.772537	0.458343	0.604074	1.33214	1.16842	1.06397	1.15099	0.971839
	0.252731	0.414977	0.790549	1.06273	1.21867		0.354532	0.421312	1.07108	1.3825	0.78451	1.22744	0.241664	0.61196	0.50079	1.27815	1.00199	1.0369	1.30761	1.06898
	0.254109	0.414775	1.03573	1.03992	0.954831		0.234805	0.345619	0.991218	1.07359	0.751104	0.901787	0.266608	0.447578	0.654432	1.00672	0.846738	0.832604	1.17635	0.416971
	0.224276	0.434956	0.831488	0.841107	1.45909		0.0546611	0.489396	0.743712	1.06838	0.959046	1.12899	0.337294	0.641437	0.65993	0.971222	-0.0155838	0.8542	1.28278	0.515588
	0.170921	0.303119	0.901049	1.14944	0.308345		0.196229	0.483276	0.915078	1.19382	1.26819	0.822596	0.417336	0.503586	0.55771	1.05355	1.05644	0.818488	1.36262	0.756787
	0.169309	0.601744	0.683985	1.33148	1.34324		0.227267	0.4433	0.317066	0.652187	1.20917	0.700591	0.436745	0.52705	0.54836	1.01129	0.73581	0.63298	1.27845	0.885635
	0.292281	0.513572	0.953342	1.39618	0.240665		0.130322	0.370502	1.37472	0.996762	0.828228	0.732375	0.40507	0.629856	0.384231	0.858591	1.22951	0.630497	1.03788	0.836486
	0.269795	0.606141	0.842383	0.959525	0.989385		0.23721	0.517738	1.61425	0.959922	0.558286	0.915279	0.366373	0.502978	0.465574	1.18755	1.11276	0.906489	1.10335	0.59872
	0.253414	0.746067	0.712538	0.860159	0.653677		0.165879	0.115086	0.590201	1.24846	1.20616	1.18352	0.486928	0.456925	0.658663	1.36368	1.51198	1.30353	0.868911	0.197919
	0.251901	0.513472	0.608186	1.00761	1.36461		0.220973	0.477518	0.6485	1.01656	0.571262	1.23015	0.333004	0.707977	0.343821	0.743737	0.757034	1.24955	1.00003	1.13613
	0.328715	0.669173	0.820785	0.308967	0.620762		0.127137	0.485063	0.495078	1.18653	0.735847	1.43753	0.228658	0.635225	0.493768	1.0676	0.784085	1.28396	0.971071	1.31904
	0.316851	0.423238	0.969198	1.42303	0.860159		0.205292	0.300956	0.75676	1.01369	0.668452	0.493723	0.41528	0.721027	0.888529	1.23543	1.19756	0.740163	1.18679	1.46865
	0.272572	0.350853	1.03314	1.31229	0.742205		0.300893	0.262826	0.766561	0.944833	0.484276	0.580997	0.283646	0.531992	0.548071	1.80235	0.982389	1.07697	0.881165	1.28928
	0.310185	0.452058	0.317243	1.32135	0.909923		0.390452	0.650309	0.952155	0.852968	1.21845	0.50918	0.433432	0.499827	0.439236	0.478553	0.810006	0.536861	0.937764	1.06241
	0.156328	0.340902	0.883743	0.513407	0.991237		0.247728	1.04776	0.797449	0.821081	1.28224	1.03879	0.327152	0.623972	0.507234	1.51489	0.964295	0.855752	0.907755	0.74207
	0.0542821	0.197917	1.12098	1.17121	1.44571		0.281628	0.236863	0.889534	0.948319	0.61286	1.03047	0.396747	0.543536	0.541208	0.7824	1.80694	0.860721	1.29871	0.820183
	0.442211	0.224302	0.924101	0.930941	1.20542		0.278573	0.511557	0.821555	0.840344	1.20802	0.842803	0.399998	0.628413	0.347963	0.923177	1.3547	1.0577	0.790586	0.660963
	0.256968	0.46128	1.30832	1.22887	0.491609		0.15972	0.331958	1.6111	0.960893	0.72759	0.82865	0.442689	0.541427	0.669025	0.948351	0.889028	1.00526	0.712582	0.739082
	0.248237	0.684305	1.16875	0.932553	1.80661		0.14798	0.415894	0.700931	0.980048	0.913583	0.622675	0.240935	0.936487	0.343889	0.990064	1.27216	0.984342	0.863838	1.08773
	0.303905	0.321787	0.83943	1.44746	1.34723		0.235726	0.150466	0.501047	0.998142	0.954317	0.655594	0.193311	0.466546	0.39952	1.47594	1.17006	1.21964	0.931895	1.09832
	0.187742	0.344701	1.22962	0.521406	1.15921		0.337599	0.595867	1.33655	0.575226	1.41158	0.822158	0.218898	0.75906	0.527351	0.467761	1.49303	0.664777	1.04708	0.734901
	0.271428	0.631598	1.04266	0.508466	1.04434		0.285191	0.178243	0.807291	0.974233	1.53996	1.30259	0.27431	0.441401	0.562634	0.977498	0.936633	0.237078	1.17804	0.326399
	0.276039	0.635884	1.96376	0.500883	0.933486		0.182633	0.336612	0.434337	1.13263	1.1089	1.34386	0.426894	0.443741	0.71592	1.28507	1.52273	2.85765	0.782355	0.200612
	0.220293	0.726923	1.32437	0.619448	1.01332		0.317379	0.622334	1.20868	0.968506	0.76871	0.791022	0.431742	0.657632	0.435941	1.63809	1.35418	0.691274	0.320293	0.889811
	0.259942	0.992455	0.263989	0.779534	0.675211		0.113734	0.401289	1.22369	0.669104	1.20297	0.942424	0.253551	0.50953	0.448417	1.16449	0.810093	1.32689	0.822657	1.00022
	0.0907185	0.466409	2.57356	1.42841	1.00113		0.240615	0.350218	0.89984	0.818604	0.974757	1.11013	0.24882	0.505951	0.312468	0.468415	0.871193	1.17945	1.4572	1.22753
	0.348145	0.89688	0.9826	0.684913	0.969526		0.183261	0.37253	0.927872	0.787178	1.22976	0.72804	0.361065	0.373522	0.478061	1.15348	0.610515	0.895474	0.906986	0.680354
	0.358118	0.512489	0.547415	0.986808	1.0215		0.45543	0.278454	0.925313	1.07863	0.860104	0.723035	0.291881	0.35972	0.751064	0.956414	0.66366	0.953532	1.07633	0.906106
	0.376328	0.714647	1.18582	0.879111	0.713792		0.217487	0.621493	1.27508	1.27678	1.05545	0.707057	0.188654	0.545799	0.326959	1.26053	1.5193	0.881718	0.898857	1.18991
	0.293326	0.821109	1.26442	0.736626	1.04912		0.623004	0.328639	0.655741	0.212564	0.702576	1.28166	0.278732	0.68938	0.590261	0.297103	1.60082	1.03702	0.987469	0.359986
	0.297897	0.940505	1.25284	0.919711	1.11919		0.114895	0.322594	0.294671	0.563915	1.1702	0.74774	0.395016	0.753232	0.345651	1.63985	0.974477	0.437769	0.896778	0.823464
	0.109304	0.695306	0.965493	0.903125	1.00128		0.214729	0.456536	1.00792	1.70104	1.10014	0.707023	0.255218	0.449562	0.358188	0.833339	0.378234	0.684263	0.815465	0.789592
	0.223846	0.635104	1.09105	0.797866	0.950633		0.23484	0.394751	0.695318	0.841449	0.825477	1.21452	0.273607	0.489818	0.459013	1.19035	0.937823	1.06001	0.649269	0.890256
	0.197099	0.37321	0.812189	1.12447	0.532279		0.274247	0.292689	1.00576	0.724221	0.973718	0.804041	0.258763	0.374189	0.307154	1.34389	0.838123	0.447692	0.555688	0.472331
	0.223315	0.86497	0.701787	0.982765	0.999064		0.166143	0.326699	1.10193	1.7178	1.16147	0.705246	0.326285	0.63798	0.380401	0.566605	0.856638	0.799085	1.30777	0.852888
	0.201203	0.672892	0.707662	0.955993	1.27509		0.268755	0.112337	0.760433	0.18357	0.700055	0.598829	0.025023	0.977974	0.546747	1.42446	0.685674	0.321115	0.802955	0.787442
	0.333328	0.464843	0.382359	0.840872	0.80049		0.244632	0.166603	1.24363	0.476856	0.851493	0.515711	0.143629	0.319993	0.375641	1.08098	1.51406	0.968427	1.36627	0.436071
	0.402902	0.442334	0.701962	0.904361	0.626619		0.404644	0.238893	0.968695	0.506208	0.511513	1.16496	0.20045	0.508167	0.345909	1.00182	1.33989	0.746172	1.07328	1.00674
	0.450196	0.915612	1.15485	0.892794	0.714596		0.129564	0.478662	1.12595	0.648093	1.31167	0.687765	0.371438	0.405726	0.535019	1.05627	0.84907	1.03779	0.882289	0.84669
	0.255397	0.105789	0.955947	0.661409	0.946589		0.367532	0.37258	0.801982	0.569173	0.835513	0.766103	0.377297	0.386329	0.585685	0.84507	0.777706	0.197635	0.731503	0.895989
	0.22917	0.334651	1.01667	0.691972	0.899578		0.178625	0.34351	1.37698	1.07007	0.95585	1.82218	0.0865314	0.502614	0.619971	1.18094	0.623767	1.0335	0.812591	1.08974
	0.230368	0.873807	1.50856	0.296359	0.622317		0.430518	0.402338	0.958652	0.92047	1.15984	3.48239	0.336008	0.713716	0.602591	1.5592	0.994806	1.03948	0.842561	1.01184
	0.27232	0.842703	0.957787	0.741344	1.44446		0.25634	0.344294	0.42137	0.771911	0.73565	2.30105	0.0856356	0.294372	0.564783	1.36187	0.676415	0.529477	2.55252	1.03329
	0.143391	0.531532	0.48929	0.516259	0.955489		0.166758	0.319853	0.730685	0.480567	1.20687	0.693773	0.28356	0.930334	0.317654	1.02533	0.820478	1.41799	0.40263	0.805702
	0.256072	0.455703	0.960805	0.567221	1.00137		0.214084	0.0204168	0.804746	0.486116	0.906374	1.80223	0.366054	0.584784	0.386862	1.55439	0.607223	0.937143	1.18074	0.693376
	0.340344	0.608986	0.943693	1.92133	1.02189		0.195508	0.360668	0.882302	0.610087	0.687781	1.57958	0.248095	0.802804	0.573905	1.39803	0.591014	1.0081	1.2001	0.978463
	0.3217	0.150429	0.852899	0.467691	1.141		0.720754	0.360713	0.738968	0.692851	0.463234	1.07923	0.353739	0.452187	0.753966	0.930207	0.920888	1.32294	1.42295	1.1026
	0.179314	0.594799	1.20652	0.729312	0.999463		0.341559	0.517668	0.883701	0.720828	1.17673	0.72937	0.146912	0.82435	0.57231	1.44586	0.488835	1.02743	0.554025	1.24599
	0.110213	0.278792	0.666098	0.600748	1.01594		0.347135	0.465505	0.727365	0.440318	0.729944	0.629518	0.118976	0.578054	0.183588	1.11832	1.21403	1.12601	1.07601	1.40845
	0.245181	0.449739	0.788934	0.98584	1.18496		0.249533	0.287318	0.702844	0.889926	0.678386	1.07125	0.196926	0.421821	0.3471	1.18137	0.759692	0.941261	1.00678	1.16967
	0.294131	0.160543	0.946051	0.767642	0.748681		0.127622	0.257607	1.20222	0.460312	0.942363	1.36003	0.274072	0.92098	0.572939	1.05506	0.753787	0.81207	0.285093	0.779269
	0.194144	0.49621	1.239	0.863411	0.962484		0.259966	0.102813	1.31232	0.261304	1.21916	1.10314	0.161832	0.672249	0.271236	0.693909	0.659302	1.32917	0.634365	0.855407
	0.47606	0.693486	1.26108	0.797292	0.776556		0.344855	0.224714	0.869112	0.772491	0.521658	1.08821	0.0961847	0.523725	0.619198	0.891092	0.926327	1.3987	1.26511	0.900018
	0.241537	0.749801	1.44678	0.987543	0.717406		0.254603	0.424274	1.36534	0.67089	0.871714	0.826056	0.21927	0.755388	0.458401	1.0493	1.28723	1.15411	1.01853	1.39213
	0.185319	0.21165	0.501182	1.01167	1.17416		0.45277	0.151055	1.13213	1.36678	0.875705	1.10055	0.309927	0.38163	0.337563	0.921438	0.886493	0.900101	0.566409	0.5251
	0.268833	0.762612	1.43462	0.796136	1.17809		0.458962	0.375883	1.08327	1.261	0.688147	0.937631	0.2604	0.604103	0.441687	0.159716	0.763139	0.686273	0.729684	0.493024
	0.3474	0.711264	0.707097	0.994595	0.660392		0.280699	0.302708	0.676939	0.432736	0.403835	0.97351	0.307043	0.661323	0.384978	1.19789	0.466638	0.835793	0.513296	0.628414
	0.239349	0.261307	0.732292	0.817965	1.1674		0.245223	0.479143	0.860839	0.680839	1.00308	0.979223	0.193175	0.494517	0.574951	1.02303	1.22783	0.653156	1.2277	1.1668
	0.281787	0.518005	1.37057	0.729594	0.843655		0.714716	0.3353	1.20207	0.673299	1.15535	0.569997	0.365721	0.685429	0.643923	0.470346	0.81941	0.667795	1.02385	0.991594
	0.221697	0.742266	1.29801	1.23894	1.33118		0.446753	0.21845	1.05478	0.396317	0.577006	0.513508	0.42764	0.55744	0.470256	1.0089	0.898216	0.841742	1.61966	0.763447
	0.156448	0.688436	1.26182	0.680897	0.921977		0.203434	0.377859	0.948891	1.15012	1.27278	0.628941	0.219256	0.760717	0.497173	1.05955	0.939704	0.506091	1.5645	0.81219
	0.107057	0.579395	1.07367	0.680017	0.815423		0.027018	0.504885	1.6004	0.821156	0.48962	0.866303	0.203635	0.57345	0.730923	1.13267	0.537825	0.596389	1.01842	0.625169
	0.0447905	0.387878	1.2333	0.957206	1.03261		0.228839	0.350816	1.09854	0.910065	0.842685	0.970364	0.0962729	0.592643	0.492492	0.636765	1.07549	0.634289	1.05921	1.12009
	0.353311	0.294521	1.42677	0.972253	0.87941		0.302142	0.300955	1.09516	0.77846	0.690423	0.461793	0.277188	0.516823	0.416647	1.36282	0.983182	1.10987	1.00399	0.533033
	0.291391	0.673531	1.30035	0.516341	1.29983		0.285182	0.515362	0.715444	0.181946	1.41154	0.971644	0.134518	0.468344	0.602214	1.51719	1.19225	0.689415	0.384885	1.10306
	0.196293	0.551579	0.928885	0.472078	1.2409		0.225413	0.446968	1.15737	0.97705	0.523874	0.807147	0.0163268	0.59068	0.509817	1.18332	0.952451	0.803562	1.06034	1.35323
	0.589724	0.621589	1.19421	1.91445	0.970312		0.135553	0.312525	1.09125	1.3642	0.840284	0.897388	0.267635	0.542913	0.439571	0.944403	0.697591	0.9656	1.32413	0.715809
	0.299394	0.77193	1.19857	0.724677	1.62517		0.363816	0.300228	0.951677	0.497222	0.489596	0.824861	0.454124	0.572091	0.583161	0.985698	0.467247	0.733508	1.46306	1.13861
	0.27359	0.241357	1.06956	0.903166	1.0602		0.270212	0.378021	1.06284	0.689767	0.422722	0.94544	0.406578	0.542917	0.506835	1.12375	1.22789	1.30599	0.933256	1.07168
	0.369587	0.440761	1.25364	0.673375	1.41565		0.196667	0.197413	1.08564	0.916347	0.167691	1.00572	0.268154	0.586484	0.609865	0.815907	0.566421	0.954119	1.13954	1.04987
	0.193432	0.532493	1.53494	1.123	1.39605		0.1478	0.427152	1.04934	0.485921	1.4524	0.655886	0.360658	0.6004	0.530961	0.993216	1.33065	1.04233	0.209755	1.19509
	0.270375	0.93238	1.11548	0.757085	1.40045		0.22225	0.551818	0.65278	0.675896	0.894449	1.28796	0.114265		0.534245	0.90467	0.685158	0.47932	0.537889	1.10784
	0.288095	0.79153	0.914242	0.887944	0.885733		0.475715	0.48313	0.880667	0.914246	0.969897	1.12382	0.49567		0.549821	0.968763	1.2801	0.602625	1.69427	1.1168
	0.125976	0.765773	1.44442	0.590106	0.778199		0.0800655	0.379065	1.19905	0.946938	1.05147	0.774217	0.524616		1.02344	1.04863	0.908104	1.1481	1.27993	0.855899
	0.248407	0.730642	1.11933	0.974986	1.29002		0.202231	0.162296	0.907053	0.814121	1.25337	0.822849	0.411185		0.684439	0.894944	1.21105	0.808536	0.818801	0.898248
	0.24709	0.56048	-0.0641918	1.36955	0.904126		0.178115	0.515928	1.38687	1.02002	0.800593	0.8649	0.131324		0.572968	1.01704	0.991081	0.709978	0.859145	0.392648
	0.116729	0.64069	1.55194	0.993126	1.20719		0.353828	0.326934	1.35823	1.14441	0.797916	0.800917	0.239562		0.645048	0.798807	1.3278	0.663331	0.741317	0.642098
	0.341807	0.510669	1.53111	0.693736	1.20242		0.13592	0.725744	1.11389	1.30079	0.903149	0.916383	0.317354		0.541098	0.630781	1.32948	1.06989	0.548916	0.663877
	0.352023	0.92251	0.781102	0.973558	1.0515		0.227383	0.707957	1.37108	0.25141	1.14593	0.652262	0.352121		0.598597	1.12441	1.20514	0.903288	1.47827	0.800234
	0.223002	0.482615	1.30282	0.8454	1.12493		0.129641	0.943426	2.56215	0.871082	0.486803	0.396162	0.205926		0.646839	1.02504	1.00874	0.594593	1.20951	1.40859
	0.190962	0.646926	0.573141	1.1084	1.34484		0.281358	0.513515	1.14711	0.853447	0.733061	1.11232	0.453257		0.394878	0.0674887	1.10932	0.757316	1.41121	0.560786
	0.129051	0.726252	0.916594	1.06718	0.894907		0.199314	0.912222	0.378679	1.18119	1.15953	1.04753	0.357942		0.367425	0.723232	1.11694	1.28376	0.697613	0.954507
	0.331882	0.752402	1.26291	1.01877	1.27403		0.211387	0.646576	0.752281	0.792313	0.457128	0.911344	0.332638		0.593286	1.06347	2.25302	1.05652	0.877144	0.790389
	0.297959	0.793709	1.56735	0.851985	1.31791		0.136581	0.806874	0.932118	1.13818	1.09473	0.942215	0.248653		0.526086	0.48789	0.902607	1.32173	0.482308	1.00105
	0.555717	0.804418	0.999477	1.02754	1.21734		0.0807921	0.274624	0.795764	1.23166	1.48539	0.916222	0.489581		0.752776	1.17225	0.576199	0.839791	0.722786	1.04306
	0.1835	0.483423	0.435499	0.929809	0.66806		0.265637	0.479948	0.86409	0.73641	0.611838	0.96594	0.419002		0.490102	1.48307	0.997312	0.953992	0.864441	0.876772
	0.04097	0.48712	1.23389	0.778402	1.2842		0.25022	0.643534	0.784754	0.805705	1.23499	2.08793	0.212012		0.278529	0.90617	0.594924	0.743507	0.662413	0.646611
	0.0705957	0.5706	1.53717	1.26003	0.786283		0.0884284	1.79883	0.98563	1.09948	1.18527	0.563425	0.327877		0.170327	1.00543	0.853361	1.201	1.37552	0.139741
	0.434433	0.53809	2.05258	1.10913	0.609548		0.294608	0.455766	1.19592	1.14703	0.863269	0.676901	0.190528		0.292024	1.0679	1.18361	1.33025	0.716963	1.13495
	0.203128	0.704644	0.764312	0.796957	0.605386		0.300935	0.411612	1.20593	0.701805	0.114364	0.863413	0.511251		0.405924	1.20179	0.642773	1.33639	0.618469	1.17444
	0.309766	0.511992	0.606678	0.703527	1.03633		0.203885	0.624265	0.620544	1.06845	0.548342	0.994507	0.321854		0.406782	0.963765	0.680401	1.10241	1.41516	0.283175
	0.26137	0.361322	1.72478	1.23884	1.88619		0.176564	0.378041	0.849382	0.423614	0.923057	0.27909	0.34246		0.503367	0.953576	1.49032	0.979123	0.519507	0.531065
	0.322505	0.463587	0.0429151	1.06077	1.09962		0.340902	0.160474	0.678698	1.0447	0.458886	1.07176	0.320609		0.595942	0.556435	1.41305	0.932437	0.600677	0.636382
	0.213417	0.277938	1.13472	0.754373	0.352569		0.375603	0.528037	1.1753	0.85682	0.675986	0.511457	0.447572		0.543961	1.02209	1.35502	0.992571	0.475845	0.389215
	0.385414	0.473608	1.41393	0.698207	0.722346		0.27776	0.520888	1.3867	0.966033	0.879668	1.11341	0.228292		0.344189	0.92387	1.24129	1.08422	1.25578	0.920123
	0.0444399	0.40981	1.33342	1.16426	1.09937		0.104173	0.484751	1.06189	0.575062	0.635674	0.493946	0.319364		0.362358	0.548334	0.950946	1.15522	0.92969	0.74341
	0.275714	0.321729	2.09503	1.1218	1.20857		0.530552	0.360461	0.723541	1.10673	0.896771	0.751892	0.393816		0.187859	1.16573	1.27271	1.07258	1.19825	0.558388
	0.290389	0.671776	0.526194	1.27769	1.10033		0.277716	0.414431	1.07808	1.06027	1.17607	1.03035	0.18283		0.384441	0.39787	0.905204	1.04822	0.156156	0.158286
	0.270147	0.613661	1.55906	0.626199	1.20621		0.438293	0.630071	1.05653	1.15172	0.8073	0.891879	0.317967		0.476042	1.14564	0.396102	1.23814	1.28778	0.779148
	0.310277	0.389905	1.26469	0.947857	0.707168		0.312666	0.657401	0.582007	1.26338	0.398642	0.958708	0.41639		0.216188	1.8556	0.569542	1.24497	0.690668	0.920317
	0.274605	0.530689	1.03589	1.32979	0.972025		0.342099	0.622355	0.764914	0.772067	0.644965	1.0174	0.286304		0.296392	2.0894	1.3104	0.916086	0.809221	0.911734
	0.325418	0.407023	1.28699	1.09503	0.999395		0.177651	0.162224	1.11737	1.51891	0.954036	0.642044	0.360299		0.306567	1.09501	0.497935	1.05129	1.21276	1.37311
	0.329991	0.59473	1.0265	0.957758	0.763482		0.212639	0.350381	0.851176	1.07356	1.22366	0.78168	0.417929		0.742179	0.716682	1.02917	0.453904	1.50457	1.08734
	0.306214	0.633902	0.920899	1.20796	1.56396		0.395049	0.352462	1.28578	1.00355	1.40371	0.298539	0.281004		0.466208	1.66958	1.19486	0.839958	0.845096	0.864751
	0.303785	0.763052	1.29438	0.912592	1.06913		0.15156	0.4021	0.836695	0.585048	1.09649	0.623764	0.228388		0.681844	1.09797	1.22637	1.04396	0.640939	0.352112
	0.264784	0.460449	0.754385	0.936191	1.68217		0.257993	0.655873	0.372804	0.271095	0.607837	1.05219	0.284749		0.270962	1.31934	0.896856	0.924657	0.652393	0.521382
	0.409982	0.623563	0.359303	1.06673	1.19006		0.108395	0.539653	0.911317	1.14198	0.717085	0.524679	0.250613		0.513614	1.31878	1.08048	0.712885	1.14094	1.11362
	0.288052	0.645792	1.34729	1.22493	0.586218		0.321094	0.45823	0.566483	0.69859	0.388664	0.698545	0.252362		0.510966	1.55304	1.13358	1.18069	0.323379	0.969187
	0.37973	0.583767	0.904683	0.975334	0.535367		0.253605	0.427648	0.347632	0.628533	0.82884	1.1969	0.284145		0.461556	0.861647	1.31332	0.368662	0.690622	0.985124
	0.434761	0.827722	0.977869	0.699303	0.54951		0.291132	0.423673	0.530127	0.463916	1.0142	0.529678	0.340005		0.504887	1.37381	1.31856	0.724514	1.22688	0.896764
	0.386723	0.489705	1.16965	1.1408	0.618309		0.534352	0.963405	1.14315	0.771321	0.147849	0.586549	0.28868		0.357475	0.905259	0.994807	1.04498	0.199542	1.23977
	0.251474	0.793685	0.731503	0.852484	1.13222		0.33643	0.411545	1.36372	1.30978	0.936777	0.150902	0.27408		0.438101	0.550987	1.22289	1.19824	1.01062	0.959559
	0.387498	0.663128	1.00898	1.20507	1.02337		0.152004	0.578453	0.888279	0.800018	0.81966	0.911581	0.239792		0.567863	2.05034	0.985543	0.629127	0.789262	0.278247
	0.48618	0.724207	0.645526	0.904182	1.29807			0.444773	1.59194	1.34133	0.612674	0.985525	0.268		0.141233	0.79488	0.955324	0.899638	0.815876	1.29391
	0.471806	0.693264	0.598843	1.40053	1.28844			0.385916	0.757627	1.52464	0.833187	0.970947	0.131538		0.542958	1.00581	0.780075	0.887548	1.09265	1.07007
	0.155489	0.615046	0.883157	1.00613	1.10526			0.75834	0.679413	0.210074	0.712296	0.993207	0.369045		0.248505	1.11541	0.913793	1.19045	0.940887	0.920515
	0.29617	0.312019	1.26312	0.899993	0.841307			0.73858	0.763169	1.07281	0.528321	0.279283	0.319436		0.309797	2.0223	0.82215	1.36408	1.06204	1.2787
	0.463469	0.453225	0.607667	0.657223	0.492969			0.977984	1.37869	0.548428	0.527802	0.797624	0.333249		0.41955	1.18419	1.00436	1.16065	0.900136	0.735845
	0.109384	0.680923	1.15753	0.903472	1.09893			0.42584	1.19768	0.618214	1.24806	0.689387	0.312843		0.258127	0.852725	1.11273	1.40442	1.20084	0.532182
	0.16596	0.315798	0.634101	0.902676	0.909547			0.316589	0.929331	0.218595	0.519627	1.02088	0.307124		0.207459	0.7974	1.5522	0.9728	0.784878	1.04667
	0.299259	1.5005	0.89581	0.252615	0.662729			0.223684	1.342	0.795122	0.783304	0.911469	0.198233		0.30506	0.895676	1.15772	0.582816	1.31744	0.403975
	0.235751	0.568427	0.698636	0.888589	0.281973			0.24905	1.29362	0.812978	0.562418	0.755213	0.310344		0.323883	1.22202	0.968036	0.946437	1.10025	0.751219
	0.0590769	0.176953	1.04381	0.839682	0.870745			0.247747	0.365426	0.17478	1.04618	0.82956	0.225187		0.416213	1.34442	0.615096	0.885037	1.21332	0.991096
	0.249144	0.356136	0.790331	0.898123	1.28053			0.556014	0.979849	0.90286	1.10743	1.01157	0.234073		0.328459	1.26299	0.121049	1.48374	1.28929	0.843111
	0.476686	0.669861	1.02577	0.84579	0.659079			0.545255	0.487218	0.875994	0.781658	0.597866	0.356724		0.0650987	0.891404	0.991353	0.721186	1.18934	0.94213
	0.393478	0.27856	0.72692	1.32812	0.698795			0.288192	0.944263	0.900346	0.891795	1.45943	0.280103		0.475697	1.23601	1.04039	1.18124	0.995249	0.864923
	0.311762	0.575906	0.640666	0.809729	0.56484			0.69125	0.7434	1.0517	1.17448	0.438976	0.298659		0.223935	1.30921	1.13082	0.389766	1.29251	0.734318
	0.234208	0.322459	0.685793	1.02245	0.685939			0.414703	1.28388	0.632389	0.132273	0.685317	0.461844		0.618701	0.791443	0.916905	1.01329	1.17017	0.994805
	0.307297	0.283638	0.346661	0.900208	0.708356			0.620858	1.12088	0.640765	0.913299	0.544088	0.28083		0.670127	0.992873	1.05092	0.656356	1.41672	0.494787
	0.334621	0.631288	0.697534	0.814442	0.428078			0.508554	1.48123	0.988813	1.13917	0.579939	0.285424		0.279128	1.05488	1.06431	1.02042	1.19407	0.483363
	0.239929	0.898945	0.313586	0.830669	1.2104			0.544176	1.41652	1.32582	1.17057	0.835933	0.319572		0.205349	1.32948	0.994044	0.904526	1.12176	0.948704
	0.38856	0.452174	1.11167	0.873476	0.537489			0.378987	1.34734	0.797049	0.595382	0.678058	0.297484		0.520847	0.88219	0.95926	0.4593	0.982604	0.897636
	0.36406	0.612196	0.896404	1.03743	0.862089			0.66644	2.14476	0.74483	0.967168	0.455092	0.253328		0.363441	1.09166	1.23741	0.95134	0.896646	1.04035
	0.291388	0.451303	0.973698	0.896568	1.05188			0.102547	0.649348	0.878947	1.22607	0.678888	0.178712		0.410584	1.23604	1.23428	0.697632	0.790916	0.492108
	0.208579	0.777739	1.46307	1.14926	1.02664			0.140505	0.921069	0.6532	0.590489	1.13046	0.288403		0.768698	0.41549	0.928522	0.519895	1.58318	0.856392
	0.490082	0.121703	0.485662	0.484082	1.33509			0.352554	1.46126	0.945851	0.713491	0.550497	0.328116		0.35447	0.893543	1.09366	0.604931	1.21062	0.819756
	0.193946	0.637065	0.885681	1.23288	1.14648			0.199739	1.21907	0.803452	0.480075	0.715814	0.294598		0.198355	0.937236	0.828614	1.12733	1.10855	1.01613
	0.25106	0.404269	0.625003	0.871778	0.489962			0.0158601	0.768945	0.968356	0.633421	0.954371	0.278344		0.277987	1.18324	0.597307	0.82948	1.19465	1.11908
	0.209306	0.31153	0.899313	1.08247	1.01426			0.296538	1.24279	0.712645	0.696751	0.678185	0.117167		0.653623	1.0702	1.08392	0.813542	1.25166	1.05771
	0.308483	0.462309	0.994051	0.589733	1.56378			0.37653	0.616651	0.230587	0.678425	0.513232	0.810747		0.685551	1.34249	1.11979	0.475631	1.01188	0.914845
	0.291796	0.379166	0.857866	0.575472	1.10496			0.648017	1.339	0.643981	0.536717	0.806541	0.365476		0.474185	0.656324	0.661943	0.718933	0.818143	1.14105
	-8.51191e-06	0.506862	1.22876	0.901798	1.86771			0.150632	1.2309	0.59585	0.346312	0.791903	0.36233		0.420398	1.38866	1.58116	0.799756	1.14273	0.445538
	0.219371	1.37832	0.688522	1.19217	1.61463			0.198007	1.03891	0.762388	1.03622	0.640736	0.326186		0.443386	1.02213	1.51944	0.801372	1.33845	1.41743
	0.140675	0.551836	0.356762	1.25644	0.858854			0.518921	0.883168	0.208986	0.526817	1.0128	0.370168		0.286156	1.47504	0.607057	0.765563	1.12081	1.01469
	0.191025	0.567703	1.02403	0.467714	0.451093			0.220726	0.902286	0.590695	0.348687	0.704472	0.187079		0.617327	0.635602	0.746008	0.411522	1.06694	1.4294
	0.240214	0.509121	0.836794	1.08306	0.99459			0.475165	0.994622	0.314027	0.639643	0.558921	0.223034		0.600457	1.01751	0.903723	0.614276	0.870981	0.923067
	0.400044	0.47118	0.580859	1.06631	0.896024			0.199186	1.11023	0.391372	0.64103	1.20638	0.266313		0.587171	1.31278	1.17657	0.977792	1.01966	0.821323
	0.250688	0.68511	0.898648	0.749581	0.254293			0.249947	0.650671	0.633307	0.574141	0.941996	0.459545		0.0977217	1.28168	0.466421	1.03322	0.818511	1.05349
	0.159073	0.464129	0.627476	1.03593	0.64664			0.211484	0.900812	1.08907	0.665853	0.543008	0.255373		0.0998029	0.505284	1.31111	1.04164	0.958566	0.471394
	0.252556	0.436534	0.874346	1.22305	0.561061			0.321467	0.41152	0.698257	0.518063	0.916128	0.294282		0.440086	1.13119	0.708924	1.05884	0.954688	0.797224
	0.175693	0.455096	0.942884	0.718247	1.37784			0.0548553	1.57606	0.433884	0.991821	0.878014	0.32813		0.462244	1.36114	0.773644	0.892204	0.732046	0.820017
	0.160197	0.749941	0.877485	1.15625	1.10638			0.357448	1.37465	0.819496	0.661251	0.599427	0.357101		0.62216	0.612465	0.839806	1.10607	0.674532	0.997851
	0.425515	0.568574	0.715978	0.327869	0.983729			0.22117	1.07247	0.724081	0.735815	0.916725	0.39473		0.431785	1.00379	1.07505	0.334011	0.129285	0.808243
	0.260039	0.266754	1.487	1.00307	1.1876			0.120893	0.685428	1.07133	0.645013	1.0326	0.356346		0.590587	1.08311	0.977251	0.289045	1.35512	1.15748
	0.262208	0.722576	0.987622	2.25147	0.914442			0.0154236	0.815634	1.64488	0.98377	1.16793	0.267775		0.393318	0.963528	1.03611	0.63891	0.939544	0.861849
	0.298133	0.48942	1.25162	0.805624	1.56444			0.270839	0.783728	0.464011	0.667616	0.807321	0.404606		0.667578	0.568166	1.11996	0.845462	0.861333	1.22032
	0.64159	0.48288	0.739679	1.78946	0.875787			0.25471	0.648032	0.649616	0.973216	0.850721	0.299618		0.606385	1.21733	0.997892	1.06304	0.623314	1.00013
	0.260184	0.498308	0.577674	0.583912	0.62411			0.224847	1.64246	1.11713	0.713143	1.41014	0.230756		0.468198	1.35695	1.19308	0.767458	1.08659	0.854469
	0.324982	0.573514	0.651547	1.27594	0.707988			0.175372	0.722941	1.19346	0.889452	0.743058	0.443437		0.397182	0.984007	1.00681	0.730474	1.00906	1.3659
	0.26469	0.576973	1.00105	1.79955	1.71057			0.512311	1.37489	0.763259	0.715814	0.714741	0.225406		0.503898	0.888544	1.1369	0.331602	0.756932	0.684655
	0.186411	0.137583	0.58717	1.07741	1.31412			0.28698	1.6336	1.30746	0.915855	0.846637	0.177674		0.519071	1.13386	0.721795	1.05136	0.819155	1.01437
	0.433443	0.39578	0.960298	0.573171	1.17677			0.377934	0.250677	0.670184	0.877701	1.55252	0.382938		0.75598	0.692245	0.364782	0.458189	0.998707	0.804853
	0.306001	0.664391	1.31104	0.65506	1.05044			0.267759	1.1683	1.10412	1.09314	0.705135	0.380399		0.578767	0.682908	1.1984	0.417763	0.92043	1.07838
	0.200975	0.453235	0.766482	0.728486	1.00565			0.344116	0.876161	0.798315	1.01386	0.892889	0.244814		0.445274	1.65666	1.37839	0.487922	1.08256	0.657893
	0.299679	0.492098	1.06749	0.556807	0.668433			0.470263	1.0491	1.34973	1.12446	0.830527	0.0635856		0.223976	0.633134	1.01951	0.783425	0.536243	1.00845
	0.11764	0.520873	1.1954	0.821041	0.477874			0.310956	1.02334	0.296885	0.273127	0.566186	0.227519		0.352689	0.975178	1.10369	2.19796	0.668999	0.817297
	0.300419	0.515575	0.998003	1.31701	1.07129			0.384711	1.10943	1.36098	0.925419	1.03995	0.275716		0.447891	0.950467	0.912126	0.975475	0.860101	1.0154
	0.269355	0.56982	1.27616	1.01166	1.73899			0.299301	0.706104	0.260648	0.530527	0.870616	0.313444		0.403221	1.29433	1.33025	0.537055	0.795443	0.980894
	0.408203	0.427822	0.554961	0.82209	0.806717			0.400408	0.7405	1.11406	0.771934	0.816888	0.344325		0.290878	0.853171	1.12079	1.34377	0.811082	1.2378
	0.248847	0.564277	1.00228	1.19657	0.814154			0.113668	0.806638	1.1812	0.650226	0.704628	0.380848		0.4413	0.340312	1.13212	1.08131	1.07872	1.24369
	0.214712	0.648512	1.09064	1.29836	1.0434			0.420417	0.75262	0.652827	0.564585	0.871803	0.306548		0.184402	1.34925	1.38691	1.34383	1.14852	1.01837
	0.309707	0.317875	0.992917	1.01149	0.939549			0.339681	0.239062	0.632489	0.167834	0.987203	0.173808		0.678734	1.25141	1.00335	0.917543	0.951547	1.28864
	0.24777	0.64832	0.699647	0.708933	0.843512			0.129405	0.900214	0.632865	1.33299	0.630389	0.349311		0.335524	1.30273	0.299135	0.923648	2.49416	0.475404
	0.0971998	0.832125	0.361344	1.2878	0.84955			0.376565	1.17455	0.884918	0.297624	1.21846	0.161608		0.571659	0.561275	0.463261	0.759376	0.958001	0.75952
	0.150407	0.340879	0.735937	0.447945	0.867795			0.0255496	1.0532	1.17782	0.90492	1.97648	1.2565		0.482904	0.996981	1.1085	0.959799	0.948949	0.76897
	0.270876	0.686892	0.796786	0.785881	0.990249			0.139558	0.7973	0.805174	0.836204	0.877118			0.475207	1.0463	0.857971	0.498669	0.918257	0.871206
	0.404364	0.680676	0.999173	1.36344	1.36344			0.225286	0.761224	1.14932	1.15992	0.917368			0.512723	1.07472	1.06009	0.562733	1.32938	1.16628
	0.352706	0.963035	1.23102	0.871073	1.27697			0.259821	0.562045	1.24463	0.776015	0.793151			0.605124	0.618039	1.00003	1.07285	0.604669	0.827474
	0.348229	0.525954	1.18917	1.31596	1.02055			0.300711	1.31347	0.779562	0.474813	0.762758			0.481302	0.935766	0.933956	0.763149	0.839373	0.788483
	0.287699	0.499255	0.809087	1.21314	0.972958			0.439841	1.48652	1.03806	0.810051	0.688619			0.554507	1.3253	0.821146	0.911885	1.52971	1.44693
	0.345983	0.507399	1.23127	0.936702	1.10723			0.244033	1.06857	0.831321	0.606866	0.782499			0.481818	1.03534	0.859232	0.741655	0.803357	1.19175
	0.24957	0.836714	1.0856	1.00267	1.12843			0.132553	0.864256	0.495573	1.106				0.455625	0.303125	1.23328	0.739883	0.290873	0.952612
	0.269022	0.686629	1.02736	1.62707	1.16122			0.416887	1.41008	0.270974	0.712954				0.497352	0.983909	1.0804	1.38421	1.28609	0.372776
	0.354581	0.543375	0.964132	1.47051	0.466212			0.345743	1.68001	0.889159	0.957846				0.525893	1.18201	0.670588	1.01222	1.07274	0.738682
	0.224499	0.414883	0.594901	1.65432	0.705463			0.178172	1.00293	1.01466	0.833579				0.312996	0.608596	1.16858	1.02954	1.22795	0.741034
	0.383063	0.380454	1.20952	1.22024	0.948891			0.0355936	0.758575	0.838239	0.586423				0.452194	0.874713	0.779603	0.917545	1.35272	0.107372
	0.247337	0.453239	1.45409	0.831199	0.56311			0.011875	0.94175	1.23825	0.49807				0.270894	0.743898	0.735958	0.755677	1.25002	1.27442
	0.404534	0.730253	2.75201	0.941429	1.05749			0.153953	0.919924	0.873509	1.99698				0.312281	1.28208	0.390049	1.05541	1.10843	0.492463
	0.149137	0.395471	2.89641	1.07404	1.49016			0.215394	0.80209	0.753094	0.397361				0.273187	0.83648	0.918783	1.49477	1.36918	1.17466
	0.258607	0.884533	1.69282	0.913315	0.606439			0.323282	1.62372	0.750226	0.395613				0.2552	0.595511		0.442228	1.3832	0.423857
	0.169391	0.685128	0.728022	1.40549	1.25486			0.354509	1.12768	0.570847	0.583935				0.644047	1.18178		1.26027	1.03001	1.2813
	0.194856	0.485261	0.654537	1.17398	0.723513			0.329956	1.15699	1.16024	0.977747				0.542472	0.832379		0.427293	1.13286	1.4007
	0.282661	0.474945	1.14184	1.7318	1.85407			0.0908592	1.46875	0.890279	0.388819				0.387315	0.716676		1.21344	1.62679	0.896958
	0.296735	0.964215	1.46111	1.3757	0.449968			0.0914814	0.914237	0.468151	0.749256				0.447306	0.853018		0.735629	1.24815	0.343659
	0.233118	0.113633	0.85923	1.6506	1.09623			0.138147	0.0995095	1.1913	0.906837				0.152037	0.891541		1.20189	1.12483	0.807046
	0.121578	0.345756	1.04855	1.13571	0.539989			0.296894	0.847974	0.66996	0.703799				0.569352	0.613345		0.293335	1.26583	0.815917
	0.21076	0.856983	1.43773	0.559996	1.10805			0.00361149	1.10785	0.688304	0.738569				0.368356	0.588733		0.627866	1.10663
	0.51336	0.835811	0.635508	1.52892	0.640334			0.242213	1.87933	0.992084	0.924237				0.344323	0.730202		0.809594	0.90451
	0.511873	0.550034	1.22494	0.936285	1.44982			0.1807	0.989715	0.885485	0.670191				0.698413	0.956832		0.227737	1.14314
	0.34782	0.452537	1.52236	0.873257	1.67889			0.200736	1.03702	0.829238	0.727298				0.319314	1.53234		1.10948	0.8336
	0.505686	0.631298	0.772561	0.997911	1.48396			0.470287	0.790009	0.500436	1.07583				0.313511	0.966862		0.753471	1.03457
	0.243747	0.144015	1.37473	1.03338	0.807483			0.255502	0.753027	0.840599	0.272188				0.38857	1.05977		0.76121	0.798658
	0.291804	0.572614	1.33552	1.1908	1.3165			0.170626	1.02876	0.724031	1.48202				0.575229	0.801957		0.801212	0.808929
	0.35965	0.259811	1.32006	1.19307	0.860769			0.185843	1.31168	0.778975	0.90658				0.439261	1.41659		1.02081	0.917097
	0.20061	0.448684	1.08841	0.32706	0.519986			0.298363	1.43591	1.32776	0.972793					1.0669		1.11642	0.976606
	0.26915	0.0982859	1.41399	1.61132	1.08501			0.202335	0.880472	0.563709	1.12808					0.706116		0.561033	1.72545
	0.185434	0.445273	0.948841	0.846533	1.39654			0.240759	0.865536	0.6543	0.916707					1.2328		0.582105	1.36988
	0.321442	0.687882	1.00247	1.00846	1.17263			0.124155	3.49355	0.851548	0.833341					0.685232		0.530152	0.298218
	0.267175	0.695583	1.00348	1.47598	0.936915			0.143404	1.21466	1.00295	0.910344					0.875839		1.10119	1.33145
	0.121678	0.167247	1.06789	0.825563	1.13731			0.262288	0.494969	0.48407	1.20294					1.00159		0.504985	1.05287
	0.126038	0.554197	0.642845	0.932934	0.808731			0.333493	0.694133	0.905951	0.546782					0.666372		0.775924	1.29003
	0.517096	0.474547	1.73176	0.683928	0.56466			0.642817	1.41125	0.589797	0.749592					0.793371		0.768342	0.780109
	0.136182	0.602391	0.490325	1.16117	0.90659			0.441704	2.99292	0.637793	0.468368					0.819249		0.468647	1.14862
	0.310092	0.443449	1.24969	0.836481	1.00784			0.522544	0.226207	0.763747	1.18664					0.772796		0.32166	1.07379
	0.180122	0.685518	0.794832	0.394747	1.30242			0.457473	0.861016	0.948228	1.13055					0.867905		0.725147	0.334211
	0.265011	0.460659	0.832323	1.0508	0.831522			0.536115	0.77788	0.758081	1.51744					0.990945		0.788694	0.967046
	0.369308	0.579134	1.04965	0.901689	0.994691			0.773792	0.708179	0.911317	0.644402					1.05305		0.782866	0.788559
	0.232977	0.572486	1.03769	1.06768	1.11621			0.521839	0.875549	0.665747	1.24433					0.880653		0.661209	1.35327
	0.193128	0.575317	0.971545	2.04813	1.10879			0.54603	0.508662	0.946954	1.19486					0.861436		0.772783	1.01662
	0.340568	0.440743	0.95945	1.11061	1.11873			0.405064	0.782878	0.740993	0.885323					1.15429		0.981704	0.891107
	0.500399	0.461147	1.12326	0.915805	1.17907			0.396136	1.19333	1.10237	0.188096					1.14909		0.862105	0.516617
	0.426103	0.415398	0.958448	1.42084	0.830158			0.41231	1.41542	0.813744	0.641874					0.788523		0.674053	0.903559
	0.321476	0.492442	1.0319	0.846118	1.40635			0.522007	2.29955	1.0007	0.988194					1.21934		0.461328	0.780839
	0.206838	0.420364	0.67792	0.923315	1.09397			0.421463	1.95912	0.820992	0.513038					0.77771		0.329197	0.678946
	0.663352	0.515045	1.0363	1.6077	1.27557			0.569762	1.83154	0.697954	0.712746					1.3135		0.590039	0.954144
	0.128155	0.255608	0.977575	0.939356	1.17249			0.486994	0.909683	0.796723	0.879217					1.13745		0.612837	0.671684
	0.429157	0.411105	1.23961	1.03399	0.416251			0.637083	1.20717	0.745365	0.689031					1.32751		1.05113	0.748801
	0.255092	0.41599	1.2993	0.939741	1.19437			0.431534	0.681398	0.754892	0.87894					0.580749		0.753039	0.283638
	0.306542	0.445378	0.917201	1.22812	0.817077			0.489492	0.850583	0.984722	0.851172					0.974925		1.47561	0.658596
	0.55889	0.670021	1.02535	1.12715	0.952685			0.477856	0.566755	1.2471	0.415366					0.973055		0.639557	0.794384
	0.33413	0.741254	1.26553	1.20278	0.570878			0.589185	0.735768	1.08321	0.678863					0.998607		0.884936	0.84431
	0.30032	0.675885	1.1307	1.38425	1.06327			0.32477	1.11232	0.592205	1.12112					1.24697		0.463427	0.510671
	0.498505	0.847131	1.14866	1.11965	0.457319			0.185281	1.1005	0.391534	1.06286					0.353877		0.984101	0.745553
	0.281049	0.221399	1.69551	0.710972	0.991634			0.295355	1.1122	0.316945	1.085					0.801386		0.85946	0.935976
	0.2829	0.506927	1.02042	0.526012	1.51661			0.231498	0.402929	0.730394	0.59787					0.772091		0.793819	1.68636
	0.461462	0.600416	1.0621	0.967372	0.897917			0.650155	1.13415	0.863301	1.23926					0.877445		0.738573	0.760248
	0.406209	0.629404	1.18434	0.806589	0.550328			0.391983	1.1568	1.1697	0.876388					1.00321		1.44017	0.964144
	0.229316	0.0907016	1.07294	1.31032	1.0815			0.484448	0.455526	0.59361	0.884061					0.877943		0.906611	1.18438
	0.191113	0.650496	0.779207	1.20463	0.634897			0.313394	0.965677	0.849904	0.24131					0.862719		0.783576	1.25493
	0.206074	0.37198	1.26743	1.20131	0.880056			0.350586	1.22994	0.299827	1.03572					0.653297		0.829352	0.86736
	0.389631	0.705571	1.07361	1.1461	0.89634			0.385059	1.33245	0.839706	1.04027					1.05141		0.458349	1.26155
	0.237736	0.49602	1.12973	0.549915	0.858901			0.136679	0.666943	0.962866	0.833652					0.868829		0.926161	1.00077
	0.266584	0.424029	1.20512	1.97011	0.629207			0.450216	0.972942	0.763358	0.725567					0.898741		0.678049	1.24476
	0.622205	0.295469	0.67182	1.03028	0.762028			0.165009	1.55708	1.03288	0.837484					0.521358		0.953011	0.789359
	0.31471	0.672979	1.31145	1.0637	0.401205			0.392443	0.465555	0.628521	1.08184					0.797841		0.796579	1.24417
	0.500508	0.164972	1.08502	0.922663	1.17749			0.793695	1.60544	1.18162	0.785451					1.59236		1.66068	1.18748
	0.417149	0.615949	0.836319	0.886115	1.16078			0.293271	0.559321	0.835239	1.04292					1.12042		0.829157	1.07024
	0.249557	0.939988	0.579281	0.608927	1.1574			0.323512	1.16247	0.826596	0.915021					1.03087		0.814408	1.0831
	0.198938	0.60354	0.918875	1.37583	1.17782			0.275669	1.39942	0.948851	1.16552					1.71952		1.14457	1.06714
	0.254169	0.630744	0.729645	1.17294	0.879909			0.0971456	1.22007	0.854761	0.97458					1.06584		1.13405	1.57582
	0.238749	0.371689	0.862957	0.839144	0.847402			0.416331	0.622204	1.17103	0.89995					1.23474		1.10257	0.902267
	0.392981	0.476838	0.914114	1.26536	1.11078			0.447711	1.08397	1.21064	0.830277					1.0837		0.965865	0.465916
	0.239757	0.405322	0.365991	0.443569	0.729022			0.941227	1.18274	0.592738	0.791274					1.31219		1.09309	0.958085
	0.31826	0.606307	0.917516	1.00411	0.194938			0.744586	1.27037	1.01464	0.340606					1.02371		1.00225	0.65552
	0.581037	0.912295	1.2966	1.03264	1.01919			0.290937	0.787894	1.16297	0.289652					0.667424		1.25077	1.05864
	0.429919	1.02233	1.19464	0.937447	0.704754			0.262203	1.2547	0.635156	0.98553					0.514188		1.30616	0.874245
	0.330642	0.428231	1.01801	0.689958	1.64919			0.588683	1.02143	0.827103	1.10318					0.977265		0.926668	1.13085
	0.427459	0.657054	0.942874	0.712851	1.05064			1.05037	1.01629	0.979223	0.745781					1.08724		0.975317	1.12911
	0.293437	0.650276	1.03386	1.00807	0.853732			0.522492	1.58261	0.324719	0.806089					0.799346		1.43435	0.673238
	0.255551	0.438572	1.11823	0.691698	1.05113			0.295842	1.46114	1.14006	0.712829					0.827464		0.947417	0.790732
	0.265568	0.331341	0.83276	0.349784	1.33776			1.29862	0.954298	0.393234	0.752776					0.549444		1.07534	1.1861
	0.41758	0.440707	1.32564	1.07858	1.11126			0.276941	1.07541	0.608761	0.325093					0.87121		1.12932	1.35554
	0.247107	0.72127	0.730081	1.12423	0.784685			0.0529594	0.628263	0.916757	0.68919					0.902504		2.3564	1.1215
	0.391745	0.535562	0.75172	1.25751	0.876941			0.130928	0.6805	0.48063	0.863984					0.997921		1.28115	1.30875
	0.356892	0.28711	1.07788	0.734581	0.690885			0.248073	0.815062	0.773754	0.799805					1.39314		0.665962	0.761291
	0.29949	0.443986	0.686951	0.849397	1.19786			0.484512	1.07823	-0.0856103	1.35527					1.24051		1.20965	0.819919
	0.33261	0.141296	1.00025	1.60981	0.880831			0.46617	0.426564	0.641131	0.812897					1.03127		1.4136	1.17313
	0.210692	0.542302	0.814287	1.13846	1.00266			0.0554004	1.04891	1.17245	1.20577					1.65462		1.11622	1.2593
	0.263429	0.280979	0.779816	1.4905	0.771855			0.549311	0.593938	0.852874	0.719391					1.04474		0.87182	1.33411
	0.282312	0.822549	0.88278	0.870204	0.809734			0.27154	0.657739	0.483812	0.711985					1.00172		0.916129	0.696045
	0.522991	0.490437	0.461167	1.14582	0.799205			0.0607796	0.924626	0.802086	1.01765					0.95044		1.06423	0.292902
	0.171735	0.340542	1.16212	0.555017	0.853126			0.335216	1.30707	1.01987	1.00806					1.0756		1.02102	0.524129
	0.593282	0.319276	1.13113	0.935911	1.50944			0.090507	0.412029	0.989293	0.937364					1.16564		0.982074	0.857298
	0.338256	0.489524	1.34327	1.05405	1.20632			0.446272	0.86395	0.979616	0.863107					0.831327		0.729564	1.04617
	0.202022	0.392181	0.887937	1.94874	0.692019			0.251951	0.851508	0.951615	0.738158					0.883209		0.86398	0.894202
	0.311738	0.389897	0.920903	1.13343	0.682521			0.290558	0.864496	0.605481	0.663035					0.95199		0.834714	1.02839
	0.238548	0.367217	1.23447	0.959205	0.509197			0.246663	1.25388	0.893136	0.692136					0.872716		0.920493	0.312016
	0.295362	0.613014	1.04549	1.26266	1.1806			0.261791	0.474452	1.07146	0.584609					1.00832		1.14392	0.873864
	0.40666	0.401755	0.517977	0.760809	1.19474			0.264027	0.770588	0.736573	0.646693					1.39498		1.04997	0.849638
	0.155045	0.81124	1.21774	1.21839	0.804205			0.385155	0.499304	1.19235	0.456708					1.12862		0.961034	1.25641
	0.368203		0.741946	0.721869	1.17298			0.208629	0.492812	1.096	0.765716					1.32959		0.532302	1.09651
	0.336352		0.872906	1.24685	1.89401			0.350591	0.538677	0.957175	0.423952					0.768997		0.814977	1.07819
	0.167149		0.826623	0.888431	1.12259			0.5609	1.26581	0.737896	0.896819					0.842771		0.880442	1.00944
	0.309001		0.348578	1.28344	-0.027314			0.225612	1.09916	1.09706	1.06718					0.568339		0.740105	0.986365
	0.240238		0.755825	0.758824	1.17265			0.337095	1.03104	0.760111	1.08913					1.04732		0.728121	1.20495
	0.176568		1.97755	1.111	0.342792			0.337051	0.990282	1.44099	0.765714							0.541081	1.0908
			0.842425	0.428771	0.492128			0.0428726		1.2195	0.753544							0.938907	0.829524
			1.78726	1.03317	0.835145			0.302069		1.02023	0.870373							0.969588	1.18102
			1.13418	1.25699	0.522148			0.355966		1.07618	0.289311							1.25883	0.915925
			1.44773	1.16467	0.720259			0.394577		1.15995	0.818836							1.97195	0.855766
			1.0225	1.01802	1.83858			0.118932		0.825	0.894296							1.09979	0.78393
			0.801355	0.80888	0.683722			0.151375		1.33372	0.755202							0.821236	0.784682
			0.771494	1.11865	0.483517			0.516693		0.868224	0.944512							0.608373	0.669161
			1.39298	1.40145	1.24768			0.215377		0.956273	0.704999							0.767354	2.09485
			1.36446	1.04308	1.70783			0.324521		0.722182	0.744492							1.00442	2.01352
			1.26275	0.625375	1.26971			0.441306		1.24944	0.519372							0.741784	1.02725
			1.01019	0.846349	1.73146			0.105417		0.816679	0.806246							1.22118	0.708785
			0.98389	0.828566	0.665198			0.196691		0.959684	0.334753							1.10131	1.17457
			1.16558	0.580189	0.860605			0.29443		0.696295	0.266455							1.23273	0.890011
			1.37411	1.29282	0.813014			0.236857		0.681951	0.84359							1.28649	0.884762
			0.988313	0.890099	0.88538			0.0349907		0.872817	1.38061							0.803972	0.989621
			1.22014	1.10435	0.922675			0.261339		0.85433	0.654329							1.29483	0.956198
			1.01463	0.835048	0.936018			0.277394		0.755854	1.07739							0.522261	1.29597
			0.764552	1.06597	0.682197			-0.0372629		0.891393	1.14595							1.14643	0.861618
			0.594451	0.828236	0.538402			0.107155		0.368474	0.735677							0.835032	0.604471
			1.41115	1.65238	0.913919			0.445964		0.561122	1.32084							1.17965	0.776703
			1.24836	1.00284	1.14394			0.176788		0.78339	0.52891							0.644059	0.982085
			1.88008	1.6652	0.683695			0.192507		0.527784	1.22628							1.35963	1.42382
			1.12253	1.25619	0.889677			0.262789		0.772746	0.884674							1.11489	0.943892
			1.54086	0.483985	1.17023			0.0327199		0.847201	0.528882							1.03991	1.01891
			0.257864	1.81561	0.995539			0.153131		0.739659	0.636359							0.965106	1.4132
			1.28575	1.29414	1.03549			0.172005		1.13198	0.660597							1.01886	1.42763
			1.61217	1.40159	0.764603			0.157086		0.681842	0.613501							0.920049	1.21274
			1.49727	0.689649	0.666292			0.222012		0.870047	0.327759							1.669	0.978156
			0.757198	1.23612	0.242681			0.410453		0.61336	0.635765							0.511139	0.799335
			0.911271	1.24975	1.38188			0.325229		1.01233	0.992684							0.607584	1.08226
			1.17618	1.10395	1.25773			0.0394632		1.04077	0.781408							0.530426	1.18923
			0.658307	0.769954	0.403139			0.568719		1.00133	0.857038							0.835311	0.78453
			0.998899	1.14558	1.15595			0.22648		0.805499	0.559651							0.463302	0.83219
			0.987479	1.99373	0.992857			0.680921		0.733027	0.491178							1.21007	1.1007
			0.58105	1.21132	1.21479			0.238892		0.514784	1.31269							0.734438	0.653287
			0.882501	0.870099	1.30175			0.115314		0.842452	1.52403							0.806198	0.63967
			0.929711	1.51118	1.42917			0.211441		0.684098	0.529663							0.617438	1.07738
			0.590527	1.39274	1.24108			0.276865		0.770274	1.18466							0.521725	0.645342
			0.991121	1.5983	1.2369			0.131703		0.320237	0.585674							1.25119	1.18814
			0.840945	1.68162	1.17067			0.0827157		0.912278	1.38368							1.15141	0.328856
			1.10917	1.35652	1.2549			0.188607		0.527352	0.607753							1.05506	0.805997
			0.829807	0.801126	0.91378			0.263355		0.824202	0.0838335							1.06958	0.606655
			1.20803	1.09133	0.278677			0.286802		0.791815	0.346009							1.52445	0.701508
			0.514717	0.31203	1.427			0.312567		1.10372	0.191476							0.766314	1.13406
			0.810816	1.17304	0.677238			0.257702		0.543347	1.06168							0.617843	0.689216
			1.49175	1.47064	0.835887			0.247132		0.981113	0.408503							0.716958	0.900185
			0.905871	1.62368	0.345104			0.21908		0.90561	0.715969							0.655848	0.829153
			0.874774	1.32359	1.36021			0.22414		0.685313	0.619355							1.0887	0.66595
			1.08925	1.91148	0.900755			0.133791		0.625961	0.781061							0.954644	0.758585
			1.17424	1.15027	0.559687			0.15895		0.683066	0.501836							1.06867	0.703588
			1.04857	1.69117	1.00935			0.267685		0.628858	0.702116							1.01484	0.724059
			0.798574	0.74409	0.894667			0.0220838		0.662577	0.692895							1.11258	0.869829
			1.01053	0.81056	0.942141			0.395315		0.996325	1.12507							1.22853	0.868157
			1.25188	1.06241	0.837828			0.353704		0.952074	0.875418							0.790775	0.78858
			1.10944	1.10373	1.26635			0.316639		1.24389	0.960417							0.860309	0.955108
			1.63662	0.921513	0.689872			0.116326		0.74621	0.247752							0.780923	0.934116
			1.01272	1.17862	0.608627			0.284459		0.937884	1.08897							1.01038	0.554493
			1.0534	1.55211	0.950865			0.122069		0.710433	0.795635							1.07131	0.890478
			1.1775	1.02942	0.90969			0.425479		0.811972	0.665212							0.809971	1.31125
			0.784338	0.809593	0.823321			0.130017		0.969362	0.745708							0.466205	0.862149
			1.07761	1.17399	1.38926			0.468941		0.943152	0.694335							1.27422	1.03937
			1.25401	0.680386	1.45836			0.322233		0.665416	0.831456							0.592491	1.11948
			1.08896	1.3955	0.884739			0.345975		0.739084	0.637497							0.452382	1.30405
			1.12528	1.36946	0.781319			0.140296		0.705027	0.974088							0.492173	1.10376
			1.18897	1.32351	0.658444			0.229364		1.10378	1.44847							0.894208	0.743994
			0.662178	1.41621	0.447104			0.256608		1.356	0.87322							0.850463	0.730847
			1.33371	0.928712	0.828476			0.18957		1.14614	0.74562							0.440498	0.81512
			1.08429	1.41474	1.25765			0.274406		0.803282	0.858648							0.776413	1.19664
			0.521743	0.774057	0.42002			0.0552942		0.644161	1.16531							0.865398	1.04779
			0.874263	1.13845	1.29253			0.0608587		0.513608	0.678653							0.786289	0.506137
			0.746719	1.39583	1.10804			0.409405		0.581641	1.42331							1.29341	1.12993
			0.857048	0.710701	0.930662			0.221633		0.961804	1.61114							0.904009	1.03241
			0.916333	1.29321	0.797027			0.0463154		1.1846	1.02111							0.57166	0.927956
			0.340082	0.450757	1.9053			0.161695		0.755415	1.43356							1.4057	0.552719
			0.930769	0.953089	0.902133					1.21259	1.44894							0.515061	0.792031
			-0.0816517	1.06749	1.19162					0.938156	0.667989							1.34872	0.795097
			1.3054	1.05796	0.945333					0.359198	1.37901							0.522279	0.788033
			1.2115	1.50069	0.967744					1.25168	0.826393							1.39866	0.916462
			1.03311	1.32323	1.06244					0.919733	0.470057							0.962786	0.741454
			0.101819	1.23079	1.53606					1.40868	1.06694							0.766349	0.869386
			0.5214	0.898646	1.32084					1.31769	1.19302							1.21544	0.942726
			1.10009	0.840082	0.92232					1.66686	0.934935							1.05278	0.762515
			1.62095	1.02421	1.16085					1.19333	0.496731							1.31475	1.03643
			0.782538	0.71322	1.59603					0.732289	0.994788							0.879299	0.814197
			1.03664	0.682573	0.37483					1.06524	1.30672							0.645884	0.424531
			0.752609	0.983863	1.4604					1.15353	0.655524							1.26766	0.715966
			0.748641	0.912763	1.2495					1.05168	0.846722							1.07191	1.06412
			0.357021	0.89587	1.29053					1.18798	0.427671							0.896589	0.613168
			1.19503	1.09104	0.975574					0.720402	0.650355							1.24649	1.36527
			0.976989	0.62356	0.3473					1.28936	1.35748							1.01948	0.292915
			1.06068	0.708895	0.962291					0.893092	0.510896							0.973932	0.759408
			1.56496	1.25173	0.887682					0.9217	0.670034							1.04933	0.655677
			0.493064	1.25292	0.939671					1.10675	0.522538							1.30005	0.668864
			0.980731	0.913103	0.988896					0.859923	0.883225							0.959694	1.09655
			0.63045	0.807186	0.561981					1.05242	1.01236							1.01152	0.864053
			1.0204	1.42791	0.936119					1.44572	0.541227							0.766542	0.789117
			1.02395	0.756425	0.741409					0.318017	0.54801							2.10676	0.899919
			0.926022	0.676178	0.920602					1.05278	0.558626							0.367716	0.924565
			1.30159	1.49719	1.07291					0.971226	0.496864							0.910296	1.29675
			0.737166	1.13406	1.07912					1.45847	0.481749							0.770809	1.3097
			0.241182	0.962031	1.44231					0.821306	1.19655							1.01249	1.12429
			1.18577	0.948308	1.2989					0.924962	1.11909							1.23253	1.06159
			0.817017	0.776438	1.02836					0.852827	1.2167							0.808823	1.31354
			0.894365	1.09307	0.876711					0.863395	0.559103							0.704129	0.997099
			0.633567	0.938068	0.560521					0.833446	0.321969							1.17622	1.11978
			1.35605	0.903432	0.665561					0.448437	1.00152							0.906824	1.01775
			1.52637	1.23749	1.15465					0.381035	0.86085							1.20479	1.22936
			1.23401	1.07103	0.850959					0.706387	0.460472							0.688565	1.13326
			1.34696	0.963843	0.720172					1.05756	0.865437							0.914456	1.27094
			0.917552	0.872261	0.755064					0.673493	0.747479							1.07593	0.938406
			1.6698	2.34182	0.807235					0.855061	0.536616							0.548684	1.14485
			1.7871	0.678685	0.817462					0.443718	1.03835							0.902284	1.12261
			1.27991	1.41149	0.767075					0.909781	0.662344							0.865837	0.969197
			1.59045	1.47942	1.60118					0.662141	0.590636							0.91243	1.32998
			0.785069	1.46689	1.28003					0.508376	0.330984							0.842377	1.0744
			1.35554	1.59527	0.679259					0.661765	0.209925							1.09714	1.5491
			1.11776	1.46301	0.672236					0.5664	0.36118							0.874636	0.66838
			0.631901	0.655749	0.736654					0.647942	0.869074							0.72589	1.01811
			0.946555	1.22115	0.356721					0.734047	0.785317							1.02404	0.779636
			0.680108	1.26513	0.480447					1.1874	0.90658							0.861254	1.0714
			1.02285	0.54535	1.43523					0.906642	0.648326							0.882667	1.19312
			0.875816	0.817739	0.525551					0.885792	0.366622							0.587466	0.493768
			0.996719	1.23409	0.980281					0.787152	0.723125							1.00588	1.11697
			0.904261	1.02575	0.779942					0.520702	1.37688							0.833098
			0.969268	0.656817	1.37628					0.559629	0.52992							0.968788
			0.867081	1.00862	1.04978					0.752883	0.793912							0.923482
			0.847933	1.49574	1.15114					0.86255	0.765604							0.856275
			1.03105	1.42109	1.40316					0.577435	1.09499							1.00923
			1.31141	1.23795	1.14439					0.890073	1.02303							0.389961
			1.69576	0.886827	1.19508					0.958455	0.753393							0.903999
			1.30326	0.829955	1.09787					0.356118	0.47443							0.796319
			0.88317	1.07021	0.837038					0.816975	0.690136							0.95229
			0.266635	0.606935	0.996469					0.544435	0.367694							1.20112
			0.633766	1.22506	0.995097					0.651545	0.80433							0.745687
			0.266549	0.7005	1.33365					1.19965	0.634788							0.830617
			0.798918	0.37924	1.26969					0.630278	0.679762							0.65429
			0.745946	0.993099	1.01668					0.898129	1.03443							0.80176
			1.46167	1.00511	1.01355					0.876797	1.38446							0.920247
			0.907455	0.852229	0.617615					0.423791	0.864182							0.868471
			0.974122	0.752691	1.13759					0.81053	0.734208							0.816662
			1.36584	0.695718	1.21708					0.958652	0.573208							0.918569
			0.634348	1.10857	0.722271					1.4059	1.044							1.18552
			0.447866	1.12489	1.22479					0.559164	0.842298							0.706203
			1.12138	1.01743	0.85064					0.616037	0.821329							0.699964
			1.00634	1.31843	1.29029					0.839751	0.933558							1.05983
			1.01498	0.564891	0.731396					0.714335	1.08797							0.556215
			0.329018	1.04334	0.483162					0.737546	0.995051							0.825134
			0.770522	1.13273	1.16575					0.643842	0.795773							1.01622
			1.0986	0.58837	0.343964					0.840698	0.778701							0.865467
			1.40647	1.30867	0.769473					0.885709	0.560218							1.09473
			1.14716	0.933722	1.17904					0.580866	0.71336							0.692716
			0.982864	1.4775	1.52988					0.731892	0.75496							0.708029
			1.53791	1.1037	0.646325					0.881804	1.08462							0.673602
			1.22408	0.843077	1.17899					0.818842	1.05914							0.66123
			1.37414	1.27937	0.887439					0.858136	1.33515							1.00396
			0.812483	0.990782	0.83307					0.745923	1.16478							0.991779
			1.19216	1.19539	0.781637					0.365027	0.710021							0.500292
			1.04074	0.752847	0.832854					0.434088	0.98176							0.59089
			1.29381	0.734258	0.848084					0.262815	0.720371							0.691374
			0.985342	1.15251	1.02048					0.670061	1.19604							0.863608
			1.20159	1.30072	1.07524					1.09294	1.40613							0.567544
			1.10358	0.952115	1.03905					1.11288	0.785096							1.28912
			1.20485	1.05881	1.14018					0.623723	1.12045							1.12284
			1.27992	1.71788	0.495071					0.320536	1.26501							0.169011
			1.27261	0.980065	0.814761					1.5134	0.9051							0.65838
			1.49105	1.07345	1.70237					1.55253	0.949102							1.45638
			1.66792	1.45146	0.653605					0.572328	0.771823							0.850674
			0.531451	0.725541	0.433751					0.762395	1.10922							0.952253
			0.742014	-0.0776605	1.36704					0.902036	0.892935							1.36986
			0.788322	0.95317	0.924349					0.817142	1.23116							0.722086
			0.931841	0.833856	0.702917					0.369738	1.41704							2.41545
			1.20643	0.980064	0.41231					0.991425	1.22227							1.23197
			1.63276	0.627539	1.03797					0.573941	1.21556							0.83909
			1.1929	1.34973	1.42063					0.651359	0.92324							1.06856
			0.999001	1.2423	0.739146					1.13056	1.37933							1.05689
			1.02941	0.682664	0.694443					0.334637	0.59868							0.479067
			1.47646	2.10334	0.650078					0.651336	1.2422							1.33016
			1.4397	0.965448	1.8011					0.627138	0.813285							1.44022
			0.417562	1.17203	0.870981					0.547864	0.685593							1.25578
			0.718673	1.19643	0.614635					0.695809	0.86757							0.910156
			1.06541	0.75885	0.642082					0.905408	0.422073							1.51672
			0.615617	1.4677	1.11935					0.794188	1.03934							0.577944
			1.01647	1.13222	1.0425					0.459295	0.928202							0.621195
			0.936265	1.16105	0.565703					1.25416	0.726753							1.39175
			1.06256	0.812074	0.458053					0.950205	0.589585							0.471017
			1.23621	1.26487	0.595334					0.616151	1.2063							0.984699
			1.03254	0.456681	0.883202					0.501087	1.16657							1.00095
			1.02788	1.09049	1.03496					0.669899	0.966272							0.945533
			0.332745	0.639669	0.52709					0.707427	0.787117							1.067
			1.17738	0.856321	1.00485					0.712005	1.55136							0.718466
			0.737048	1.00101	0.690686					0.831406	0.59112							0.536263
			0.849124	0.823069	0.645449					1.03364	1.022							1.25716
			0.754924	1.18886	0.800227					0.594048	0.775599							0.841001
			0.791395	1.38381	1.26475					0.487646	1.07639							0.936132
			0.632033	0.602794	0.799556					0.672232	0.500274							0.938889
			0.959981	0.855178	0.938307					0.571342	0.803241							0.878915
			0.507788	1.2745	0.57584					0.929756	1.22308							0.888265
			0.683203	0.389114	0.534689					0.809719	0.889074							0.715959
			1.06546	0.783655	1.0154					1.1443	0.979712							1.33622
			1.04776	1.44674	1.88441					0.656518	0.855869							0.580753
			0.850729	1.2424	0.508459					0.961298	0.470314							0.654334
			1.17013	0.910201	1.11202					0.701526	0.490318							0.939484
			0.776444	0.628988	0.391579					0.848878	0.892894							1.27724
			1.04066	0.811738	0.821807					0.844236	1.22015							1.19525
			0.795543	0.993375	0.644315					0.339739	0.832826							0.744739
			0.440044	0.493538	1.05148					0.768457	1.04066							1.26324
			1.02986	1.25379	0.756346					0.685504	0.930113							1.26011
			0.259301	1.68435	1.04441					0.551224	0.978276							0.666791
			0.693664	1.12038	0.795206					0.871055	0.557407							1.07065
			0.645807	1.477	0.931854					1.0124	0.925336							0.393491
			1.09206	1.45633	1.11257					0.658018	0.70258							1.53076
			0.911951	1.52833	0.725618					0.612153	1.35935							0.950753
			0.619295	0.935192	1.01145					0.681086	1.024							0.980961
			0.780313	1.31734	1.52237					0.837652	1.09782							1.32941
			0.863009	0.880484	0.932893					0.780856	1.06622							0.756509
			0.451257	0.962549	0.726041					1.11253	1.27165							1.00274
			1.08166	0.761494	1.5811					0.837734	1.01718							0.857999
			0.534825	0.742744	1.26112					0.88234	0.597757							0.654987
			0.402761	0.282697	0.538833					1.0444	0.811649							0.654312
			0.702142	1.19274	0.538313					1.20649	1.21903							0.545352
			1.35287	0.752762	0.60272					0.744208	0.870409							1.18442
			0.656114	0.825951	1.18457					0.562199								0.99288
			1.06451	1.21715	1.25403					0.665158								0.529811
			0.844696	1.24717	1.1287					0.634413								1.18539
			1.09135	1.22732	1.22546					1.06166								0.742621
			1.17532	0.857949	0.838582					1.0113								0.598367
			0.438302	1.04055	0.55521					0.526294								1.39029
			0.863046	1.14437	0.916098					0.796584								0.835684
			0.558622	1.00867	0.377776					1.37474								0.275162
			0.968651	0.640475	0.828623					0.737741								1.36779
			1.10071	0.926683	0.948266					0.650038								0.996545
			0.577435	1.27298	1.33945					0.687168								0.723522
			0.328209	1.30021	0.592636					0.884351								0.731778
			1.4813	1.14327	0.683287					0.613429								1.37661
			0.77075	1.63533	1.31663					0.524096								0.940552
			1.56768	0.435326	0.709511					0.800321								0.942387
			1.10739	0.925985	0.804581					0.668984								1.03563
			1.54113	1.25118	0.82363					0.658395								0.155944
			0.988312	0.925223	0.890316					0.547186								1.33474
			0.759102	1.19147	0.336938					0.64012								1.49831
			0.949929	0.963141	0.967346					0.782093								1.42744
			0.503905	0.918133	1.24669					0.434419								1.76058
			0.925959	1.02616	0.695343					0.398652								0.633773
			0.962299	1.13168	1.52066					0.430875								1.11825
			0.779098	0.539231	0.56158					0.537094								0.69895
			0.805328	1.02051	1.18778					0.975064								0.926596
			0.650116	0.656096	0.544551					1.10483								0.671284
			1.30049	0.297059	0.769083					0.400308								0.691909
			1.7332	0.751045	0.860098					0.962239								0.885754
			1.78546	0.721648	1.13297					0.299532								0.874629
			1.27838	1.19049	0.519357					0.484784								0.927449
			0.850926	1.34246	0.890842					0.741428								0.401766
			0.450615	0.898849	0.968365					1.12479								1.04262
			0.893725	1.23716	1.06398					0.804915								0.945989
			0.979097	0.776213	1.04403					1.03626								0.574328
			0.835445	0.855513	0.881466					0.924091								0.615044
			1.18144	0.918461	0.741371					0.491218								0.70382
			0.688685	1.03937	0.999842					0.974101								1.01015
			1.0423	1.43081	0.912755					1.14724								1.31187
			1.12788	1.21295	0.859351					0.727224								1.28965
			0.929903	1.02711	0.727535					0.247247								0.566819
			1.03276	1.00348	0.851004					0.59177								0.610883
			0.614423	0.688494	0.582221					0.501327								0.23745
			0.553525	1.69453	1.05467					0.552962								1.42828
			0.584459	1.78887	0.591767					0.734158								0.678298
			0.856886	0.84362	0.784219					0.801453								1.16441
			0.952384	1.06622	1.24737					1.26717								1.1234
			0.543978	0.832572	1.05447					0.406811								0.837144
			0.92479	1.06002	1.19084					0.452609								1.13856
			1.04726	0.914638	1.13459					0.626426								1.99887
			1.37216	0.894639	1.03913					0.245326								1.05753
			0.541815	1.16947	1.05651					1.18122								1.07221
			1.25421	0.983694	1.64579					1.1737								0.920163
			1.03615	1.10065	1.14016					1.00172								1.01713
			0.912875	1.32934	0.812218					0.692805								0.964569
			0.882501	0.0710576	0.891472					0.736142								0.999895
			1.59903	0.697854	1.20052					0.820832								1.2276
			0.798382	1.05969	1.08321					0.467279								0.983542
			1.03087	1.10694	1.05617					1.01976								1.27423
			1.22617	1.08255	0.3744					1.02471								0.190556
			0.975657	0.371935	0.149357					0.604417								1.12469
			0.877156	1.10844	0.802469					0.601692								1.07754
			0.753953	0.84466	1.45366					1.15339								1.00381
			0.724542	0.683087	1.24699					1.54586								1.32504
			0.738754	0.88137	1.31134					1.0839								0.618938
			2.12342	1.11789	0.989021					1.01131								1.19661
			1.06769	0.731427	0.840981					0.601672								1.04238
			0.477186	1.39526	1.78639					0.627617								1.00567
			0.595608	0.933436	1.3642					0.559675								0.806673
			0.705271	0.852706	1.28101					0.811984								1.06766
			1.22668	0.809321	0.649549					1.10702								1.21504
			1.62419	1.33436	1.03544					0.562182								0.859902
			0.499574	0.802206	0.970761					1.25379								0.811133
			1.25283	0.834304	1.41769					1.11486								1.4713
			1.40115	0.92935	0.761271					0.973233								1.32015
			1.07958	0.831671	1.22485					1.33355								0.951152
			0.769666	1.05833	0.738447					1.03773								1.48879
			1.18628	1.06097	0.727116					0.342615								1.08264
			1.10634	0.822076	1.31654					1.39605								1.1385
			1.02224	1.16891	1.02944					1.62933								1.05402
			0.885125	1.00922	0.306718					1.10759								0.759972
			0.713973	1.06405	1.07252					1.67088								0.951989
			1.22519	0.851636	1.24841					1.39367								1.42975
			0.868906	1.02425	0.757737					1.41884								0.630032
			1.0253	0.828661	0.899517					1.50371								0.499134
			1.2679	1.05645	1.11126					1.28562								0.933839
			0.64567	1.02851	1.2268					0.915753								1.37097
			0.989135	0.726619	0.797014					0.655329								1.295
			0.770313	0.973562	1.2388					1.3017								1.41256
			1.1775	1.20298	0.872158					1.07686								1.17117
			0.566745	0.872057	0.653321					1.15868								1.52215
			1.38139	0.809621	0.679748					0.884194								0.610593
			0.394945	1.159	0.683431					1.10982								1.02745
			0.725894	0.730009	0.874668					1.39079								1.10122
			0.622009	1.0898	0.323423					0.756343								1.52601
			0.558811	0.815388	1.15991					1.00818								1.1512
			0.855278	1.0795	0.835625					1.0899								1.66035
			0.822221	1.10104	0.855855					0.597488								1.67891
			0.668341	0.5809	1.01812					0.624876								1.56537
			1.04068	1.03704	1.01967					0.777551								1.25419
			1.4009	1.15462	1.35052					1.1533								1.33584
			0.8323	1.07297	0.741524					0.859309								0.91813
			0.79117	1.36068	0.849543					0.706374								1.12707
			0.933161	1.04521	0.772795					0.379826								0.86521
			1.00805	1.3205	0.811234					0.825428								1.17917
			0.897263	1.2316	0.267777					0.919939								1.09648
			0.994876	0.811115	1.52142					0.381886								0.877379
			1.1513	1.51339	1.20263					0.854695								0.212621
			0.907368	1.19447	1.05103					0.951581								1.53609
			1.00689	1.1943	1.22069					0.834632								0.50543
			1.17871	0.886452	0.852674					0.774052								1.42556
			0.956495	1.29263	1.47812					1.11361								0.635183
			0.826256	0.508365	1.1463					0.870212								1.05799
			1.0543	1.1141	1.24913					0.694431								0.780953
			1.20925	0.644043	1.18443					0.76681								0.841505
			1.05554	0.868058	1.19694					0.437103								0.523145
			1.65892	1.01906	1.32109					0.80895								0.974402
			1.72621	0.783788	1.18988					0.786915								0.992195
			0.460803	1.11835	1.10169					0.855695								1.09647
			1.16084	1.01167	0.935419					0.889118								0.590471
			1.1456	0.843428	0.439723					0.838112								1.01391
			1.19184	1.10416	1.04395					0.366975								0.819096
			0.95463	0.931338	0.971253					1.00032								0.896057
			1.5592	0.862296	1.14114					0.8909								1.02871
			0.732538	0.761211	0.374385					0.639627								0.964595
			1.68289	1.10466	1.01666					0.930624								1.02558
			0.923295	1.01472	1.33244					0.871606								1.15292
			0.516878	1.02366	0.769985					0.86049								0.627775
			1.42472	0.983842	0.908137					1.31073								0.97736
			0.799681	0.915276	1.0556					1.08477								0.97266
			1.73655	0.651059	1.21658					1.11989								0.835327
			0.97099	0.756871	1.09506					1.18599								1.49503
			0.909506	0.99719	1.28291					0.655623								1.07222
			1.05741	0.583269	1.24642					1.24737								0.855817
			0.965682	0.989455	0.840833					1.01772								0.713756
			0.738109	0.952132	1.0271					0.739433								0.775297
			0.391156	0.920119	1.09773					1.0834								0.879866
			0.902666	1.26835	0.914618					1.11055								0.670955
			0.848418	1.26185	0.730103					0.874256								0.746854
			0.946866	1.26597	1.16956					1.05197								0.812513
			0.944862	1.14703	1.11813					0.633119								1.00708
			1.06095	0.713037	1.17954					0.926804								0.580005
			1.20324	0.706658	0.752129					1.12709								0.91423
			0.348151	1.94897	0.749408					0.825473								0.305553
			1.41449	1.102	1.50618					1.03827								0.778161
			0.887974	1.03874	1.65582					0.977484								0.663371
			1.66178	1.28913	1.23648					1.06005								0.50059
			1.0939	1.02959	0.904762					0.96924								0.928972
			0.338713	0.960683	0.952736					0.65902								0.761226
			1.19145	0.762669	1.01565					0.924239								0.985575
			1.37656	0.629934	1.18771					0.891478								0.792669
			0.779494	1.26982	0.993482					0.970031								0.978225
			1.1835	0.781091	0.958653					0.972283								0.344827
			1.16988	1.14694	0.907418					1.11134								0.384186
			1.16068	1.11512	1.16348					0.8618								1.09959
			1.0016	0.949647	1.25914					0.607771								1.29764
			0.858562	1.28395	0.759591					0.696813								0.259399
			0.806717	0.86233	0.711631					0.296386								0.848007
			1.04201	1.01084	0.476657					0.922647								1.07896
			1.0283	1.2489	0.694829					1.12155								0.847752
			1.10111	1.04338	0.736891					0.944595								0.710966
			1.12864	1.14661	0.833657					1.03755								0.757491
			1.38033	0.439646	0.896569					0.828161								0.833321
			0.985838	1.43633	0.960698					1.04235								0.790218
			1.40369	0.364874	1.40738					1.29192								1.39357
			1.29399	0.870441	0.854538					0.941776								0.980929
			1.48782	0.974246	0.80083					0.347066								0.988456
			0.653506	1.25388	1.73149					4.24528								1.2982
			1.18352	0.973424	0.869092					1.11669								0.792637
			1.07077	0.871938	0.463236					1.25869								1.35688
			0.891299	1.06958	1.04136					0.882292								0.853485
			1.73123	0.775032	0.890052					1.15467								0.988664
			0.766701	1.21829	1.32735					0.516011								0.555419
			0.519143	1.25867	1.01782					1.06781								1.34821
			0.897991	1.0034	0.996688					0.729111								1.04575
			0.868517	1.03702	1.34381					1.16915								0.804385
			0.863571	1.72465	0.706126					1.08127								0.872583
			1.14847	1.1479	0.906969					1.15759								0.657136
			0.911624	0.389943	1.34374					0.829825								1.02774
			0.857919	1.02814	0.978391					0.966143								0.93961
			0.683084	0.423394	1.05438					0.973519								0.970277
			1.44844	1.0442	1.20698					0.387756								0.995894
			0.938337	-0.0695384	0.951594					1.01238								0.921457
			0.701194	1.21464	1.2346					1.04254								1.03352
			1.15397	0.58004	0.80158					0.66927								1.02583
			0.97031	1.05127	0.235779					0.545582								0.739716
			1.1797	0.839407	1.13086					0.667827								0.925375
			1.61951	0.890145	0.819835					1.23665								0.926248
			1.48656	0.810835	0.84495					0.565913								0.684445
			1.8613	1.72944	0.447291					1.08236								0.735211
			1.01316	1.13948	1.2486					1.03175								0.750463
			0.952771	2.13253	0.706409					1.19465								1.51416
			0.69977	1.30822	0.620916					1.48165								0.663651
			0.749079	1.00902	0.997781					1.10601								0.7925
			0.695851	1.08166	1.11481					1.17566								1.28672
			0.804216	1.47884	1.6791					1.11717								1.03444
			1.03003	1.60257	1.16822					1.13932								1.11261
			1.06591	0.759705	1.00624					0.86659								0.921459
			1.29521	1.25742	1.68749					1.19031								1.08801
			1.04704	1.24105	0.964348					0.934037								0.372081
			1.27735	0.686472	0.956821					0.827849								0.787297
			0.929594	1.38704	1.09302					0.855712								0.654462
			1.12356	0.5691	0.901352					0.882539								0.534585
			0.905077	1.14172	1.32196					0.949349								0.734991
			0.764795	1.19781	0.645511					0.879145								1.11872
			1.49678	0.858826	1.07058					0.966219								1.33294
			1.77348	0.658068	1.08776					0.43426								1.06029
			1.27381	0.948085	0.724252					0.843951								0.517597
			0.752792	0.448948	1.28978					1.32966								1.40771
			1.76494	1.14028	0.706896					1.07615								0.911083
			1.03388	0.972328	0.966724					1.06331								1.13381
			1.76479	1.3206	1.04337					1.4102								1.09264
			0.415947	1.0911	1.23577					0.822772								0.895972
			1.2774	1.04889	1.03425					0.962353								0.759413
			1.1485	0.803628	0.898888					0.965877								0.933485
			2.12825	1.11486	1.18315					1.32565								0.890674
			1.13536	1.02196	0.955668					1.07623								0.912029
			1.34892	0.894808	0.676216					0.874298								0.846428
			1.32482	0.797748	1.35969					1.05411								0.874117
			1.69901	1.01683	1.82273					1.12792								1.06942
			1.15153	1.15991	1.32353					0.747136								0.765739
			1.14898	0.895309	1.23197					1.01718								0.884287
			0.982369	1.04103	1.57361					1.13625								0.789928
			1.35238	1.16595	1.12612					0.457643								1.27025
			0.660254	1.30016	0.668645					0.895458								1.08119
			1.10204	1.32999	0.771383					1.27431								0.773137
			1.10665	1.42156	0.815475					1.21474								0.359567
			1.54338	1.23461	0.950772					1.1239								0.90975
			0.943516	0.984199	0.920461					0.970002								1.23134
			0.584807	0.975086	0.886699					1.024								1.21381
			0.956685	1.42272	0.942671					0.382427								1.23177
			0.422566	1.04344	2.54656					0.868699								1.02992
			1.45311	0.998348	0.789371					1.12813								1.19548
			1.237	0.952663	0.61434					0.850284								0.628397
			1.01386	1.16005	0.735445					0.818223								1.01852
			1.03801	1.09871	0.957774					0.637729								1.14193
			0.816333	1.35231	0.959372					1.11295								1.08535
			1.208	1.83173	1.06922					1.34108								1.03189
			0.875937	1.08558	0.574895					1.26458								1.10179
			1.15789	0.696301	0.707139					0.8183								0.954335
			0.626596	0.963043	1.11238					1.06281								1.01413
			0.977018	0.995205	1.04943					0.986119								1.07866
			1.2632	1.10293	0.787854					0.878064								1.0384
			0.746682	1.13847	0.93176					0.861087								0.940557
			1.23838	0.855052	0.830617					0.819935								0.753901
			1.10737	1.10165	0.513516					1.36767								0.686599
			0.958592	1.31568	0.965792					0.90527								0.864451
			1.23929	0.726187	0.671555					0.973017
			0.768999	1.05149	1.29966					1.11444
			0.790271	0.754362	0.861338					0.484873
			0.826577	0.871342	1.01541					0.990488
			0.802306	1.21798	0.646722					1.13051
			0.943352	1.62315	0.995641					0.751953
			0.346882	1.04447	1.71458					0.73925
			0.662683	0.939259	0.41111					1.22635
			0.50663	0.342107	0.724454					0.569572
			1.10773	1.43134	1.09593					0.51664
			1.38946	0.925637	1.02077					0.667407
			0.935698	0.827138	0.917799					0.9938
			0.933518	0.897082	0.597885					1.02375
			0.801292	0.827151	0.893934					0.488133
			0.596395	1.03459	0.857352					0.433095
			0.871141	1.29151	0.717142					0.8682
			0.836913	0.992779	1.01848					0.787508
			0.615101	1.24999	0.957255					0.602664
			1.11664	1.38965	0.932404					0.887854
			0.909492	1.4129	0.918011					0.853614
			0.883046	1.35469	0.877068					0.629761
			0.394643	1.05617	1.25565					0.725724
			0.575429	0.484368	1.01839					0.852833
			0.499434	1.71537	1.07579					1.10074
			0.929097	1.03251	1.04076					0.825901
			0.411121	1.67266	0.444799					0.961548
			0.702175	1.721	1.26802					1.19302
			0.874043	1.50063	0.492958					0.932357
			1.00986	0.812135	1.08166					1.10923
			0.669763	0.622603	0.767482					0.869231
			1.28393	0.74146	0.905148					0.853414
			1.14181	1.2183	1.45034					1.01717
			1.11272	0.863878	0.835909					1.17061
			1.34177	1.10543	1.35279					0.993677
			0.538092	0.964031	0.973117					0.680365
			0.568708	2.9077	1.12899					1.49015
			0.935136	0.934532	0.849448					0.911896
			1.0101	1.12687	0.812323					1.01154
			0.558984	1.05908	0.640296					1.18321
			0.524713	1.01963	1.20084					1.15762
			0.727844	0.32805	0.551331					0.740608
			1.02656	0.645605	0.631388					0.932528
			1.33034	0.640203	0.520979
			1.27018	1.36159	0.834853
			0.707047	1.29108	0.656861
			0.733168	0.561477	1.17572
			0.795442	0.656937	1.073
			0.761187	0.686471	1.51916
			0.740045	0.620072	0.87883
			1.11727	1.45151	0.871193
			1.34766	0.924345	0.906552
			1.602	1.26221	1.11772
			0.496855	0.713575	1.12584
			0.828657	1.02222	0.65348
			1.17156	1.1157	1.01041
			0.927984	0.960664	0.814889
			1.30506	0.766555	0.8303
			0.890842	0.71329	0.776946
			0.869255	1.13382	0.696009
			1.00601	0.62757	1.26774
			1.37913	1.04026	0.822863
			1.19409	0.878874	1.00012
			0.744642	1.15006	0.775781
			1.17572	0.742645	1.18048
			1.19365	0.792732
			0.759457	0.844224
			0.24507	1.2544
			1.49798	0.711564
			1.07259	0.987161
			1.02634	0.729523
			0.695368	1.14989
			0.945818	1.23464
			1.4395	1.06893
			0.9478	0.983674
			1.00374	0.836135
			0.928865	1.19133
			0.800657	1.16737
			1.25058	0.75723
			0.900174	1.28582
			0.715939	1.0768
			1.02375	0.885566
			1.10079	0.944474
			1.0869	0.83313
			0.385875	1.33372
			0.526701	1.00551
			0.801522	1.25505
			1.01782	0.447213
			0.981916	1.574
			0.997981	0.716021
			0.99088	1.09343
			1.15162	1.21838
			0.989852	0.919355
			0.953002	1.39786
			0.976904	0.786416
				1.31755
				1.03986
				1.16173
				1.22782
				1.08856
				0.807918
				0.970267
				1.1298
				0.946948
				1.29298
				0.800051
				0.974006
				1.10617
				0.734704
				1.20967
				1.23802
				0.892081
				1.16269
				0.481981
				0.782933
				1.51059
				1.12457
				0.920321
				0.569861
				0.781773
				0.870207
				0.865792
				0.989189
				0.879097
				1.20611
				0.916942
				1.13589
				0.978453
				0.819006
				0.644757
				1.15689
				0.888514
				1.05985
				1.10201
				0.742286
				1.38872
				1.27764
				1.37626
				1.24965
				1.70184
				1.62776
				0.960118
				1.04619
				0.914108
				1.29274
				1.31342
				1.37555
				1.23415
				1.16953
				1.22875
				1.27692
				0.921009
				1.30906
				1.8671
				0.852419
				1.14749
				1.34074
				0.864249
				0.931119
				0.848065
				0.923526
				0.919258
				0.316714
				0.891302
				1.00334
				0.930519
				1.22168
				1.21263
				1.12241
				0.412643
				0.883534
				0.65315
				1.99722
				0.900147
				0.92516
				0.941919
				0.475382
				1.29423
				1.19851
				1.0663
				1.13046
				1.03791
				0.931145
				0.890414
				0.780715
				0.872598
				1.01962
				0.926872
				1.10949
				0.854779
				1.24128
				1.16256
				0.711231
				0.847213
				0.957232
				1.11139
				1.16582
				1.05743
				1.1184
				1.14643
				1.31913
				1.22001
				1.42058
				1.42836
				1.29027
				1.39876
				1.57415
				0.991659
				0.818075
				0.898071
				1.0318
				1.43583
				1.09734
				1.29637
				0.921859
				0.398348
				1.71562
				1.17009
				1.11757
				1.37926
				0.961402
				1.12603
				0.734302
				1.20387
				0.89494
				1.24857
				0.689892
				1.10713
				1.18672
				0.800801
				1.14205
				0.470937
				0.888953
				0.967745
				0.919805
				1.15863
				0.899364
				1.45615
				1.15128
				1.2188
				1.15671
				1.51863
				1.28713
				0.816033
				1.1805
				1.63273
				1.47867
				1.01229
				1.41284
				1.31021
				0.893863
				1.65034
				0.741676
				1.07924
				0.890431
				0.919528
				1.234
				1.5191
				1.15953
				0.845905
				1.06279
				0.842632
				0.950347
				1.01078
				1.23047
				0.666347
				1.56149
				1.19863
				1.12541
				0.348639
				1.0039
				0.239441
				1.8866
				1.10404
				0.547436
				1.07697
				1.18299
				0.981388
				1.53382
				1.17896
				0.430149
				0.990527
				0.677641
				1.15659
				0.698631
				1.00165
				1.09415
				0.875591
				0.88893
				0.868489
				0.936791
				1.14754
				2.16104
				1.35771
				0.971121
				1.05146
				0.923216
				1.73675
				0.258841
				0.819514
				1.27572
				1.33514
				1.43495
				1.1208
				1.29802
				1.03901
				1.1094
				0.7801
				1.22859
				1.29604
				0.400719
				0.355725
				1.01715
				0.48852

## Sheet: fig. 6e
		Normalized KAT2A-BFP abundance
		KAT2Awildtype	KAT2ANterm	KAT2ANterm K>R	KAT2ALeu-rich	KAT2ACterm K>R
	rep1	1	1.73	1.051	1.192	0.8578
	rep2	0.9335	1.548	0.9612	0.874	0.9067
	rep3	1.066	1.404	0.8374	0.6713	0.7624
	rep4	1.029	1.291	0.6822	0.7358	0.6481
	rep5	1.048
	rep6	0.9249
