# Supplementary material for: Disruption of the SAGA CORE triggers collateral degradation of KAT2A
Source: Nat Commun. 2026 Apr 20;17:3410. doi: 10.1038/s41467-026-71613-7 (PMC13096341; doi:10.1038/s41467-026-71613-7)
Supplement: Supplementary file 12 — Source Data (Supplementary) [file 41467_2026_71613_MOESM12_ESM.xlsx]

## Sheet: Supplementary Figure 2a
	Supplementary Figure 2a. Fraction GFP positive cells D3, D5, D7, targeting and non-targeting controls
		Fraction GFP positive cells
		sgNEG1 (AAVS1)			sgNEG2 (NT1)			sgNEG3 (NT2)			sgMYC			sgRAD21
		day 3	day5	day7	day 3	day5	day7	day 3	day5	day7	day 3	day5	day7	day 3	day5	day7
	rep1	1.03588	0.965134	0.931447	0.992698	0.961121	1.00454	0.986987	0.971776	0.970086	1.04537	0.401422	0.136943	1.02362	0.0745	0.026651
	rep2	0.981977		0.892707	1.00849	1.00257	1.00257	1.04445	1.03262	1.01572	0.999373	0.426511	0.154296	1.05996	0.072481	0.020997
	rep3	0.981977	0.847229	0.827017	0.998619	0.996645	0.988751	0.968396	0.946426	0.976846	0.955467	0.432783	0.128371	0.916616	0.081769	0.018776
	rep4	1.02532	0.898734	0.853165	1.0544	1.00291	1.03649	1.00162	1.05031	1.10828	1.0397	0.394275	0.136646	0.987538	0.109335	0.0239831
	rep5	0.941772	0.749367	0.706329	0.971569	0.95366	0.902171	1.08509	1.14074	1.18479	0.928977	0.607615	0.193087	0.966377	0.0830002	0.0331531
	rep6	1.03291	0.805063	0.792405	0.973808	0.989478	0.98724	0.913517	1.12683	1.10364	1.0316	0.450986	0.183905	1.04632	0.111451	0.0277451

## Sheet: Supplementary Figure 2b
	Supplementary Figure 2b. Fraction GFP positive cells D3, D5, D7, KO of SPL, DUB, TRRAP, HAT components
		Fraction GFP positive cells
		sgSF3B3			sgSF3B5			sgATXN7			sgUSP22			sgENY2			sgATXN7L3			sgTRRAP			sgKAT2A			sgTADA2B			sgTADA3			sgSGF29
		day 3	day5	day7	day 3	day5	day7	day 3	day5	day7	day 3	day5	day7	day 3	day5	day7	day 3	day5	day7	day 3	day5	day7	day 3	day5	day7	day 3	day5	day7	day 3	day5	day7	day 3	day5	day7
	rep1	1.06173	0.199177	0.039506	1.00393	0.210216	0.022593	1.01795	0.840131	0.814029	0.988795	0.87871	0.862984	0.998835	0.679208	0.452805	0.994951	0.534601	0.36828	0.949459	0.91232	0.73793	1.07646	0.774648	0.694165	1.01943	0.875599	0.784759	0.99864	0.817952	0.749951	1.01591	0.681909	0.592445
	rep2	0.971193	0.209877	0.030453	1.01375	0.198428	0.02279	0.985318	0.823817	0.783034	1.01042	0.975034	0.943582	0.982187	0.767438	0.587648	0.983071	0.540541	0.41283	1.04634	0.957533	0.757307	0.979879	0.714286	0.661972	1.01438	0.789806	0.751956	0.986983	0.726637	0.637264	1.02187	0.709742	0.610338
	rep3	0.967078	0.163374	0.030658	0.982318	0.210216	0.014342	0.996737	0.853181	0.845024	1.00059	0.961274	0.916061	1.01881	0.724155	0.506076	1.02168	0.596971	0.31482	1.00436	0.944615	0.725012	0.943662	0.748491	0.682093	0.96644	0.782236	0.757002	1.01418	0.812124	0.738294	0.962227	0.719682	0.620278
	rep4	1.02118	0.145412	0.028941	1.00513	0.553846	0.022051	0.978339	0.785199	0.761733	0.980583	0.890777	0.876214	1.01368	0.625136	0.583894	1.05485	0.494822	0.387418	0.960313	0.947975	0.668312	1.02817	0.659764	0.647725	0.980513	0.634086	0.686669	1.01643	0.739437	0.631455	0.987531	0.586035	0.491272
	rep5	1.03059	0.138353	0.032235	1.01538	0.405128	0.022308	0.998195	0.83213	0.841155	1.03641	0.953883	0.864078	0.950727	0.649012	0.616453	0.951285	0.498657	0.307633	1.05285	1.09192	0.76496	1.01132	0.645317	0.628461	1.07021	0.733065	0.745438	0.978873	0.730047	0.669014	1.01746	0.600998	0.526185
	rep6	0.948235	0.197412	0.024941	0.979487	0.433333	0.017179	1.02347	0.833935	0.794224	0.98301	0.990291	0.907767	1.03538	0.683742	0.670718	0.993479	0.606061	0.391254	0.987045	1.04051	0.701213	0.960751	0.662172	0.609198	0.949582	0.726879	0.7176	1.00469	0.795775	0.676056	0.995012	0.643392	0.59601

## Sheet: Supplementary Figure 2c
	Supplementary Figure 2c. Fraction GFP positive cells D3, D5, D7, KO of CORE components
		Fraction GFP positive cells
		sgTADA1			sgTAF5L			sgTAF6L			sgTAF12			sgSUPT3H			sgTAF10			sgSUPT7L			sgTAF9B			sgSUPT20H
		day 3	day5	day7	day 3	day5	day7	day 3	day5	day7	day 3	day5	day7	day 3	day5	day7	day 3	day5	day7	day 3	day5	day7	day 3	day5	day7	day 3	day5	day7
	rep1	0.961084	0.943753	0.935875	0.976638	0.846654	0.820306	1.08045	0.821958	0.775486	1.01703	0.870072	0.727782	1.03241	0.908447	0.867717	0.979048	0.775238	0.765714	1.02578	0.71639	0.707182	1.01308	0.860249	0.921695	0.961224	0.983673	0.983673
	rep2	1.03356	0.909091	0.927997	1.01704	0.851923	0.825575	0.946849	0.688353	0.659309	0.951714	0.835083	0.636809	0.940322	0.869488	0.793342	1.00191	0.79619	0.773333	0.996317	0.697974	0.679558	1.03041	0.866551	0.907515	1.02653	1.01429	1.04694
	rep3	1.0052	0.950055	0.899638	1.0065	0.846654	0.809766	0.972989	0.775486	0.670927	1.03102	0.865407	0.632144	1.02709	0.945635	0.826988	1.01905	0.798095	0.807619	0.977901	0.679558	0.626151	0.956357	0.816134	0.827162	1.01225	1.06735	1.02653
	rep4	1.00775	0.953279	0.940708	1.00417	0.797917	0.729167	1.10345	0.777778	0.697318	0.988506	0.901149	0.871264	0.979656	0.807821	0.742643	1.0007	0.728849	0.756972	1.03828	0.619617	0.624402	0.992755	0.914431	0.857646	1.01496	0.812968	0.795511
	rep5	0.940708	0.854808	0.78986	1.02708	0.822917	0.789583	0.91954	0.64751	0.62069	1.01379	0.917241	0.933333	0.989532	0.831523	0.766344	1.0007	0.827279	0.754629	1.0622	0.657895	0.607656	0.998629	0.892892	0.865479	0.965087	0.855362	0.82793
	rep6	1.05175	0.957469	0.938613	0.96875	0.777083	0.733333	0.977011	0.697318	0.636015	0.997701	0.898851	0.885057	1.03101	0.871025	0.825597	0.99836	0.820248	0.747598	0.899522	0.626794	0.569378	1.00842	0.879185	0.857646	1.01995	0.857855	0.882793

## Sheet: Supplementary Figure 3b
	Supplementary Figure 3b
	KAT2A-BFP fluorescence
		DMSO	GSK699
	rep1	1.00669	0.276845
	rep2	0.993205	0.262535
	rep3	1.00021	0.291877

## Sheet: Supplementary Figure 3c
	Supplementary Figure 3c
	mCherry fluorescence
		DMSO	GSK699
	rep1	1.01887	0.940302
	rep2	0.986973	0.960406
	rep3	0.994153	0.974767

## Sheet: Supplementary Figure 3d
	Supplementary Figure 3d
	KAT2A-BFP fluorescence (GFP positive cells)
		sgAAVS1	sg1 KAT2A	sg2 KAT2A
	rep1	0.938907	0.550947	0.689536
	rep2	1.06064	0.574317	0.661862
	rep3	0.956177	0.493648	0.588073
	rep4	1.10266	0.351993	0.534161
	rep5	0.941547	0.343787	0.470428
	rep6		0.407389	0.504288

## Sheet: Supplementary Figure 3e
	Supplementary Figure 3e
	mCherry fluorescence
		sgAAVS1	sg1 KAT2A	sg2 KAT2A
	rep1	0.964121	0.363255	0.387642
	rep2	1.0359	0.358165	0.397799
	rep3	0.966531	0.33034	0.419876
	rep4	1.05185	0.293673	0.355029
	rep5	0.981645	0.305106	0.382023
	rep6		0.293763	0.343166

## Sheet: Supplementary Figure 3h
	Supplementary Figure 3h
	Wild type	Normalised KAT2A-BFP abundance
		sgAAVS1	sgTADA1	sgTAF5L	sgTADA2B	sgTADA3	sg1 WDR5	sg2 WDR5	sg1 ZZZ3	sg2 ZZZ3	sg1 TADA2A	sg2 TADA2A	sg1 YEATS2	sg2 YEATS2	sg1 DR1	sg2 DR1	sg1 MBIP	sg2 MBIP	sg1 ATAC2	sg2 ATAC2
	rep1	0.955257	0.741294	0.896723	0.764028	0.795729	0.832675	1.01322	0.930129	0.888013	0.897302	0.901727	1.03054	1.02866	0.94198	0.923011	1.12239	1.19254	1.05171	1.0069
	rep2	1.07959	0.674324	0.773747	0.7168	0.801799	0.8814	0.900611	0.820538	0.91116	1.02115	1.12408	1.02374	1.21749	0.920788	0.848511	0.999192	0.981982	0.872685	1.05005
	rep3	0.964999	0.746711	0.796952	0.704031	0.797919	0.857326	0.974165	0.95563	1.13054	1.00862	0.89986	1.12828	0.993807		0.921521	1.02512	0.955248	0.914814	0.965288
	rep4	0.994804	0.72852	0.885498	0.864349	0.89052	0.788263	1.1051	1.07555	0.922104	1.04875		1.21707	1.10643	1.22033	1.09243	1.01487	1.06538	1.12084	1.07417
	rep5	0.96699	0.790161	0.875804	0.77366	0.812023	0.974285	0.740886	1.01579	1.04942	1.05403	1.08257	1.14014	1.02429	0.926423	1.00662	0.979865	1.09794	1.04085	1.01828
	rep6	1.03734	0.785242	0.861746	0.757656	0.898334	0.777923	0.844991	1.2034	0.932107	0.981015	1.10571	1.16901	1.02413	1.042	1.15375	1.04038	1.09457	0.882795	1.03249

## Sheet: Supplementary Figure 3i
	SupplementaryFigure 3i
	Nuclear KAT2A fluorescence
		sgNEG	sgAAVS1 +GSK-699	sgUSP22	sgKAT2A	sgTRRAP	sgTADA2B	sgTADA3	sgSGF29	sgTADA1	sgTAF5L	sgTAF6L	sgTAF12	sgSUPT3H	sgTAF10	sgSUPT7L	sgTAF9B	sgSUPT20H
	rep1	1.09572	0.061705	0.888685	0.298534	0.921073	0.261196	0.390336	0.867252	0.640433	0.762584	0.893302	0.447099	0.804625	0.914629	0.751594	1.07878	0.816078
	rep2	0.931896	-0.000170277	1.01124	0.342098	0.925361	0.519009	0.609196	0.816058	0.579726	0.688079	0.675104	0.628792	0.943112	0.873344	0.815068	0.980667	0.909036
	rep3	0.972002	0.00420443	1.12306	0.29471	0.88763	0.455702	0.499468	0.978894	0.668337	0.754713	0.755814	0.640271	0.952379	0.939091	0.830416	1.06862	0.915956
	rep4	0.957496	0.0402295	0.848665	0.175065	1.1153	0.259549	0.526414	0.661333	0.433616	0.743546	0.755486	0.638224	0.899766	0.887144	1.03669	1.10855
	rep5	1.0741	0.0351575	0.826096	0.227208	1.0692	0.469627	0.366369	0.9393	0.616362	0.717139	0.825146	0.726661	1.00182	0.933835	0.949102	1.20953
	rep6	0.968983	0.000258144	1.0408	0.253971	0.989996	0.350342	0.504433	0.782286	0.555486	0.74955	0.681862	0.489702	0.888354	0.84977	0.833696	0.977678
	pvalue		< E-16	0.9889	< E-16	0.9996	< E-16	< E-16	0.0188	5.06706e-13	6.06871e-06	8.91619e-05	8.70137e-12	0.5388	0.3265	0.0889899	0.7364	0.3594

## Sheet: Supplementary Figure 4a
	Supplementary Figure 4a
	KAT2B gene expression (log2 TPM+1)
	MOLM13	1.5054
	NALM6	3.9387

[truncated: 26 more sheets: Supplementary Figure 4b, Supplementary Figure 4c, Supplementary Figure 4d, Supplementary Figure 4e, Supplementary Figure 5b, Supplementary Figure 5e, Supplementary Figure 5h, Supplementary Figure 6a, Supplementary Figure 6c, Supplementary Figure 6d, Supplementary Figure 6f, Supplementary Figure 7a, Supplementary Figure 7b, Supplementary Figure 7c, Supplementary Figure 8a, Supplementary Figure 8b, Supplementary Figure 8c, Supplementary Figure 8d, Supplementary Figure 8e, Supplementary Figure 9a …]
